# Supplementary material for: Infected erythrocytes and plasma proteomics reveal a specific protein signature of severe malaria
Source: EMBO Mol Med. 2024 Jan 31;16(2):6. doi: 10.1038/s44321-023-00010-0 (PMC10897182; doi:10.1038/s44321-023-00010-0)
Supplement: Supplementary file 3 — Dataset EV1 [file 44321_2023_10_MOESM3_ESM.xlsx]

## Sheet: Dataset EV1
	Infected erythrocytes unfiltered proteins
Majority protein Ids	Protein names	Gene names	Fasta headers	Log2(LFQ) CM2	Log2(LFQ) CM3	Log2(LFQ) CM4	Log2(LFQ) SMA2	Log2(LFQ) SMA3	Log2(LFQ) SMA4	Log2(LFQ) SMA5	Log2(LFQ) SMA6	Log2(LFQ) SMA7	Log2(LFQ) SMA8	Log2(LFQ) SMA9	Log2(LFQ) UM2	Log2(LFQ) UM3	Log2(LFQ) UM4	Log2(LFQ) UM6	Log2(LFQ) UM8	Log2(LFQ) UM9	Peptides	Razor + unique peptides	Unique peptides	Sequence coverage [%]	Unique + razor sequence coverage [%]	Unique sequence coverage [%]	Mol. weight [kDa]	Score	Peptides Intensity	MS/MS count	Protein IDs
A0AVT1;A0AVT1-2	Ubiquitin-like modifier-activating enzyme 6	UBA6	sp|A0AVT1|UBA6_HUMAN Ubiquitin-like modifier-activating enzyme 6 OS=Homo sapiens OX=9606 GN=UBA6 PE=1 SV=1;sp|A0AVT1-2|UBA6_HUMAN Isoform 2 of Ubiquitin-like modifier-activating enzyme 6 OS=Homo sapiens OX=9606 GN=UBA6	NaN	NaN	NaN	NaN	NaN	NaN	NaN	NaN	13.7239	NaN	NaN	NaN	NaN	NaN	NaN	NaN	NaN	3	3	3	4	4	4	117.97	2.689	814160	3	A0AVT1;A0AVT1-2;A0AVT1-3
A4D1P6;A4D1P6-2;A4D1P6-3	WD repeat-containing protein 91	WDR91	sp|A4D1P6|WDR91_HUMAN WD repeat-containing protein 91 OS=Homo sapiens OX=9606 GN=WDR91 PE=1 SV=2;sp|A4D1P6-2|WDR91_HUMAN Isoform 2 of WD repeat-containing protein 91 OS=Homo sapiens OX=9606 GN=WDR91;sp|A4D1P6-3|WDR91_HUMAN Isoform 3 of WD repeat-containing	NaN	NaN	NaN	NaN	NaN	NaN	NaN	NaN	13.6549	NaN	NaN	NaN	NaN	NaN	NaN	NaN	NaN	4	4	4	7.6	7.6	7.6	83.343	3.018	3188700	6	A4D1P6;A4D1P6-2;A4D1P6-3
A5D8V6	Vacuolar protein sorting-associated protein 37C	VPS37C	sp|A5D8V6|VP37C_HUMAN Vacuolar protein sorting-associated protein 37C OS=Homo sapiens OX=9606 GN=VPS37C PE=1 SV=2	NaN	NaN	NaN	NaN	NaN	NaN	NaN	NaN	NaN	14.5285	NaN	NaN	NaN	NaN	NaN	NaN	NaN	2	2	2	5.4	5.4	5.4	38.658	3.1605	9509900	6	A5D8V6
A6NDG6	Phosphoglycolate phosphatase	PGP	sp|A6NDG6|PGP_HUMAN Glycerol-3-phosphate phosphatase OS=Homo sapiens OX=9606 GN=PGP PE=1 SV=1	NaN	18.0759	NaN	17.8528	NaN	18.3214	19.2836	NaN	17.9821	NaN	18.322	NaN	16.1953	NaN	17.8448	NaN	18.1634	8	8	8	34.6	34.6	34.6	34.006	15.271	149880000	41	A6NDG6
A6NDU8	UPF0600 protein C5orf51	C5orf51	sp|A6NDU8|CE051_HUMAN UPF0600 protein C5orf51 OS=Homo sapiens OX=9606 GN=C5orf51 PE=1 SV=1	17.1516	NaN	NaN	NaN	15.2205	NaN	NaN	NaN	NaN	NaN	NaN	NaN	NaN	NaN	NaN	NaN	NaN	2	2	2	7.8	7.8	7.8	33.62	2.9762	4028700	5	A6NDU8
P14598;A6NI72;A8MVU1;P14598-2	Neutrophil cytosol factor 1;Putative neutrophil cytosol factor 1B;Putative neutrophil cytosol factor 1C	NCF1;NCF1B;NCF1C	sp|P14598|NCF1_HUMAN Neutrophil cytosol factor 1 OS=Homo sapiens OX=9606 GN=NCF1 PE=1 SV=4;sp|A6NI72|NCF1B_HUMAN Putative neutrophil cytosol factor 1B OS=Homo sapiens OX=9606 GN=NCF1B PE=5 SV=2;sp|A8MVU1|NCF1C_HUMAN Putative neutrophil cytosol factor 1C OS	NaN	NaN	NaN	NaN	NaN	NaN	18.8855	NaN	NaN	NaN	NaN	NaN	NaN	NaN	NaN	NaN	NaN	6	6	6	18.5	18.5	18.5	44.681	14.43	55191000	13	P14598;A6NI72;A8MVU1;P14598-2
B2RUZ4	Small integral membrane protein 1	SMIM1	sp|B2RUZ4|SMIM1_HUMAN Small integral membrane protein 1 OS=Homo sapiens OX=9606 GN=SMIM1 PE=1 SV=1	NaN	NaN	19.6476	NaN	NaN	18.9416	NaN	19.5985	NaN	17.993	NaN	19.8885	18.349	NaN	NaN	NaN	NaN	3	3	3	43.6	43.6	43.6	8.749	10.072	214120000	19	B2RUZ4
Q13765;E9PAV3-2;E9PAV3	Nascent polypeptide-associated complex subunit alpha;Nascent polypeptide-associated complex subunit alpha, muscle-specific form	NACA	sp|Q13765|NACA_HUMAN Nascent polypeptide-associated complex subunit alpha OS=Homo sapiens OX=9606 GN=NACA PE=1 SV=1;sp|E9PAV3-2|NACAM_HUMAN Isoform skNAC-2 of Nascent polypeptide-associated complex subunit alpha, muscle-specific form OS=Homo sapiens OX=960	NaN	NaN	NaN	NaN	16.7521	18.5318	18.1431	NaN	18.6476	18.0326	18.4253	NaN	NaN	18.682	18.8497	NaN	NaN	3	3	3	19.5	19.5	19.5	23.384	59.279	116840000	33	Q13765;E9PAV3-2;E9PAV3
O00151	PDZ and LIM domain protein 1	PDLIM1	sp|O00151|PDLI1_HUMAN PDZ and LIM domain protein 1 OS=Homo sapiens OX=9606 GN=PDLIM1 PE=1 SV=4	NaN	NaN	NaN	15.3792	NaN	NaN	NaN	NaN	NaN	NaN	NaN	NaN	NaN	NaN	NaN	NaN	NaN	3	3	3	12.5	12.5	12.5	36.071	2.6371	1204100	5	O00151
O00160	Unconventional myosin-If	MYO1F	sp|O00160|MYO1F_HUMAN Unconventional myosin-If OS=Homo sapiens OX=9606 GN=MYO1F PE=1 SV=3	17.347	16.8434	NaN	NaN	NaN	NaN	NaN	NaN	NaN	NaN	NaN	NaN	NaN	NaN	NaN	NaN	NaN	5	5	5	6.3	6.3	6.3	124.84	7.4428	18119000	10	O00160;Q12965
O00161-2;O00161	Synaptosomal-associated protein 23	SNAP23	sp|O00161-2|SNP23_HUMAN Isoform SNAP-23b of Synaptosomal-associated protein 23 OS=Homo sapiens OX=9606 GN=SNAP23;sp|O00161|SNP23_HUMAN Synaptosomal-associated protein 23 OS=Homo sapiens OX=9606 GN=SNAP23 PE=1 SV=1	NaN	NaN	26.0406	23.5884	NaN	NaN	NaN	NaN	NaN	NaN	NaN	NaN	NaN	NaN	NaN	NaN	NaN	5	5	5	39.2	39.2	39.2	17.789	7.0223	2021200000	12	O00161-2;O00161
O00178	GTP-binding protein 1	GTPBP1	sp|O00178|GTPB1_HUMAN GTP-binding protein 1 OS=Homo sapiens OX=9606 GN=GTPBP1 PE=1 SV=3	NaN	NaN	NaN	NaN	NaN	16.2838	NaN	NaN	NaN	NaN	NaN	NaN	NaN	NaN	NaN	NaN	NaN	2	2	2	3.7	3.7	3.7	72.453	2.8868	5390000	3	O00178
O00182-3;O00182-2;O00182-6;O00182;O00182-5;O00182-4;Q3B8N2-2;Q6DKI2;Q3B8N2	Galectin-9;Galectin-9B;Galectin-9C	LGALS9;LGALS9B;LGALS9C	sp|O00182-3|LEG9_HUMAN Isoform 3 of Galectin-9 OS=Homo sapiens OX=9606 GN=LGALS9;sp|O00182-2|LEG9_HUMAN Isoform 2 of Galectin-9 OS=Homo sapiens OX=9606 GN=LGALS9;sp|O00182-6|LEG9_HUMAN Isoform 6 of Galectin-9 OS=Homo sapiens OX=9606 GN=LGALS9;sp|O00182|LEG	NaN	NaN	NaN	NaN	NaN	NaN	NaN	NaN	16.7321	NaN	NaN	NaN	NaN	NaN	NaN	NaN	NaN	2	2	2	8	8	8	34.69	5.0353	6360800	9	O00182-3;O00182-2;O00182-6;O00182;O00182-5;O00182-4;Q3B8N2-2;Q6DKI2;Q3B8N2
O00231;O00231-2	26S proteasome non-ATPase regulatory subunit 11	PSMD11	sp|O00231|PSD11_HUMAN 26S proteasome non-ATPase regulatory subunit 11 OS=Homo sapiens OX=9606 GN=PSMD11 PE=1 SV=3;sp|O00231-2|PSD11_HUMAN Isoform 2 of 26S proteasome non-ATPase regulatory subunit 11 OS=Homo sapiens OX=9606 GN=PSMD11	20.8209	NaN	18.4522	19.3774	19.9805	19.9911	20.6396	19.5091	21.1968	20.3441	19.7836	20.8324	20.6361	19.8851	18.9254	21.0926	19.3543	15	15	15	43.6	43.6	43.6	47.463	72.412	536170000	180	O00231;O00231-2
O00232;O00232-2	26S proteasome non-ATPase regulatory subunit 12	PSMD12	sp|O00232|PSD12_HUMAN 26S proteasome non-ATPase regulatory subunit 12 OS=Homo sapiens OX=9606 GN=PSMD12 PE=1 SV=3;sp|O00232-2|PSD12_HUMAN Isoform 2 of 26S proteasome non-ATPase regulatory subunit 12 OS=Homo sapiens OX=9606 GN=PSMD12	NaN	18.2579	16.9374	NaN	16.8566	18.9532	18.282	18.1941	19.2623	19.002	NaN	18.5102	19.0121	19.3488	NaN	NaN	17.034	13	13	13	30.3	30.3	30.3	52.904	54.418	257890000	62	O00232;O00232-2
O00233;O00233-2;O00233-3	26S proteasome non-ATPase regulatory subunit 9	PSMD9	sp|O00233|PSMD9_HUMAN 26S proteasome non-ATPase regulatory subunit 9 OS=Homo sapiens OX=9606 GN=PSMD9 PE=1 SV=3;sp|O00233-2|PSMD9_HUMAN Isoform p27-S of 26S proteasome non-ATPase regulatory subunit 9 OS=Homo sapiens OX=9606 GN=PSMD9;sp|O00233-3|PSMD9_HUMAN	NaN	NaN	20.3659	20.3526	19.069	21.3482	20.7173	21.4298	22.2693	20.9855	21.8328	21.4438	20.7626	22.1892	19.8776	19.2881	20.3561	8	8	8	39.9	39.9	39.9	24.682	30.098	1094800000	107	O00233;O00233-2;O00233-3
O00299	Chloride intracellular channel protein 1	CLIC1	sp|O00299|CLIC1_HUMAN Chloride intracellular channel protein 1 OS=Homo sapiens OX=9606 GN=CLIC1 PE=1 SV=4	22.7034	20.7025	21.1909	20.5663	22.3198	21.6215	22.1745	21.3446	21.8218	21.0364	21.8263	21.7486	20.6906	21.5161	21.5828	21.5484	21.4192	11	11	11	61	61	61	26.922	114.85	1531700000	208	O00299
O00303	Eukaryotic translation initiation factor 3 subunit F	EIF3F	sp|O00303|EIF3F_HUMAN Eukaryotic translation initiation factor 3 subunit F OS=Homo sapiens OX=9606 GN=EIF3F PE=1 SV=1	NaN	NaN	NaN	NaN	14.5639	NaN	NaN	13.3731	NaN	NaN	NaN	NaN	NaN	NaN	NaN	NaN	NaN	3	3	3	13.2	13.2	13.2	37.563	11.103	14141000	9	O00303
O00410;O00410-3;O00410-2	Importin-5	IPO5	sp|O00410|IPO5_HUMAN Importin-5 OS=Homo sapiens OX=9606 GN=IPO5 PE=1 SV=4;sp|O00410-3|IPO5_HUMAN Isoform 3 of Importin-5 OS=Homo sapiens OX=9606 GN=IPO5;sp|O00410-2|IPO5_HUMAN Isoform 2 of Importin-5 OS=Homo sapiens OX=9606 GN=IPO5	18.4824	18.6841	17.0841	18.7641	18.1698	18.1789	19.465	17.1409	19.2351	18.0991	18.6168	19.5701	18.0972	19.784	17.7856	20.3529	18.1444	23	23	23	32.5	32.5	32.5	123.63	120.38	413200000	104	O00410;O00410-3;O00410-2;O60518
O00429-4;O00429-5;O00429-3;O00429-9;O00429-2;O00429;O00429-8;O00429-6;O00429-7	Dynamin-1-like protein	DNM1L	sp|O00429-4|DNM1L_HUMAN Isoform 3 of Dynamin-1-like protein OS=Homo sapiens OX=9606 GN=DNM1L;sp|O00429-5|DNM1L_HUMAN Isoform 5 of Dynamin-1-like protein OS=Homo sapiens OX=9606 GN=DNM1L;sp|O00429-3|DNM1L_HUMAN Isoform 2 of Dynamin-1-like protein OS=Homo sa	NaN	NaN	NaN	NaN	15.1778	NaN	NaN	NaN	NaN	NaN	NaN	NaN	14.743	NaN	NaN	NaN	NaN	5	5	5	10	10	10	78.099	9.7259	8069700	12	O00429-4;O00429-5;O00429-3;O00429-9;O00429-2;O00429;O00429-8;O00429-6;O00429-7
O00442;O00442-2	RNA 3-terminal phosphate cyclase	RTCA	sp|O00442|RTCA_HUMAN RNA 3-terminal phosphate cyclase OS=Homo sapiens OX=9606 GN=RTCA PE=1 SV=1;sp|O00442-2|RTCA_HUMAN Isoform 2 of RNA 3-terminal phosphate cyclase OS=Homo sapiens OX=9606 GN=RTCA	NaN	NaN	16.1506	NaN	NaN	15.8599	NaN	15.8438	NaN	14.903	NaN	17.8417	NaN	NaN	NaN	NaN	NaN	5	5	5	20.8	20.8	20.8	39.336	20.181	31280000	27	O00442;O00442-2
O00487	26S proteasome non-ATPase regulatory subunit 14	PSMD14	sp|O00487|PSDE_HUMAN 26S proteasome non-ATPase regulatory subunit 14 OS=Homo sapiens OX=9606 GN=PSMD14 PE=1 SV=1	NaN	NaN	NaN	NaN	18.1566	NaN	NaN	17.0673	NaN	16.9965	17.7286	18.2671	18.2653	NaN	NaN	NaN	NaN	3	3	3	23.5	23.5	23.5	34.577	25.147	61846000	25	O00487
O00560;O00560-2;O00560-3	Syntenin-1	SDCBP	sp|O00560|SDCB1_HUMAN Syntenin-1 OS=Homo sapiens OX=9606 GN=SDCBP PE=1 SV=1;sp|O00560-2|SDCB1_HUMAN Isoform 2 of Syntenin-1 OS=Homo sapiens OX=9606 GN=SDCBP;sp|O00560-3|SDCB1_HUMAN Isoform 3 of Syntenin-1 OS=Homo sapiens OX=9606 GN=SDCBP	18.6016	16.4491	NaN	NaN	NaN	NaN	NaN	NaN	NaN	NaN	NaN	NaN	NaN	NaN	NaN	NaN	NaN	5	5	5	22.1	22.1	22.1	32.444	6.0374	8120900	13	O00560;O00560-2;O00560-3
O00571-2;O00571;O15523-2;O15523	ATP-dependent RNA helicase DDX3X;ATP-dependent RNA helicase DDX3Y	DDX3X;DDX3Y	sp|O00571-2|DDX3X_HUMAN Isoform 2 of ATP-dependent RNA helicase DDX3X OS=Homo sapiens OX=9606 GN=DDX3X;sp|O00571|DDX3X_HUMAN ATP-dependent RNA helicase DDX3X OS=Homo sapiens OX=9606 GN=DDX3X PE=1 SV=3;sp|O15523-2|DDX3Y_HUMAN Isoform 2 of ATP-dependent RNA	18.6108	NaN	NaN	NaN	17.1862	NaN	NaN	NaN	NaN	NaN	NaN	NaN	NaN	NaN	NaN	NaN	NaN	5	4	4	9.8	8	8	71.354	7.5434	14632000	10	O00571-2;O00571;O15523-2;O15523;O15523-3
O00625	Pirin	PIR	sp|O00625|PIR_HUMAN Pirin OS=Homo sapiens OX=9606 GN=PIR PE=1 SV=1	NaN	NaN	NaN	NaN	NaN	NaN	NaN	NaN	NaN	13.9229	NaN	NaN	NaN	NaN	NaN	NaN	NaN	2	2	2	7.6	7.6	7.6	32.113	2.4486	3614800	2	O00625
O00629	Importin subunit alpha-3	KPNA4	sp|O00629|IMA3_HUMAN Importin subunit alpha-3 OS=Homo sapiens OX=9606 GN=KPNA4 PE=1 SV=1	17.4508	18.2492	NaN	NaN	NaN	16.963	19.1127	17.0729	17.3111	17.1675	17.9239	18.039	NaN	NaN	17.4271	NaN	16.9629	9	9	7	31.5	31.5	25.1	57.886	93.061	88727000	44	O00629
O00743-2;O00743;O00743-3	Serine/threonine-protein phosphatase 6 catalytic subunit;Serine/threonine-protein phosphatase 6 catalytic subunit, N-terminally processed	PPP6C	sp|O00743-2|PPP6_HUMAN Isoform 2 of Serine/threonine-protein phosphatase 6 catalytic subunit OS=Homo sapiens OX=9606 GN=PPP6C;sp|O00743|PPP6_HUMAN Serine/threonine-protein phosphatase 6 catalytic subunit OS=Homo sapiens OX=9606 GN=PPP6C PE=1 SV=1;sp|O00743	NaN	NaN	NaN	NaN	NaN	NaN	NaN	NaN	NaN	NaN	NaN	17.2397	NaN	NaN	NaN	NaN	NaN	2	2	2	9.9	9.9	9.9	32.532	5.6478	23437000	7	O00743-2;O00743;O00743-3
O00764;O00764-2;O00764-3	Pyridoxal kinase	PDXK	sp|O00764|PDXK_HUMAN Pyridoxal kinase OS=Homo sapiens OX=9606 GN=PDXK PE=1 SV=1;sp|O00764-2|PDXK_HUMAN Isoform 2 of Pyridoxal kinase OS=Homo sapiens OX=9606 GN=PDXK;sp|O00764-3|PDXK_HUMAN Isoform 3 of Pyridoxal kinase OS=Homo sapiens OX=9606 GN=PDXK	NaN	NaN	NaN	NaN	13.789	NaN	NaN	NaN	NaN	NaN	NaN	NaN	NaN	NaN	NaN	NaN	NaN	3	3	3	15.1	15.1	15.1	35.102	11.424	5735800	6	O00764;O00764-2;O00764-3
O14602;P47813	Eukaryotic translation initiation factor 1A, Y-chromosomal;Eukaryotic translation initiation factor 1A, X-chromosomal	EIF1AY;EIF1AX	sp|O14602|IF1AY_HUMAN Eukaryotic translation initiation factor 1A, Y-chromosomal OS=Homo sapiens OX=9606 GN=EIF1AY PE=1 SV=4;sp|P47813|IF1AX_HUMAN Eukaryotic translation initiation factor 1A, X-chromosomal OS=Homo sapiens OX=9606 GN=EIF1AX PE=1 SV=2	NaN	NaN	NaN	NaN	NaN	18.3889	18.6055	NaN	18.9028	18.3527	19.1393	NaN	NaN	19.282	NaN	NaN	NaN	5	5	5	34.7	34.7	34.7	16.442	31.049	150380000	28	O14602;P47813
O14618	Copper chaperone for superoxide dismutase	CCS	sp|O14618|CCS_HUMAN Copper chaperone for superoxide dismutase OS=Homo sapiens OX=9606 GN=CCS PE=1 SV=1	NaN	19.9722	20.6328	16.6749	21.5578	19.9376	21.4045	NaN	21.8663	21.2175	21.446	NaN	20.4569	20.4556	18.9106	20.7309	20.0934	7	7	7	24.8	24.8	24.8	29.04	41.957	1219300000	70	O14618
O14737;O14737-2	Programmed cell death protein 5	PDCD5	sp|O14737|PDCD5_HUMAN Programmed cell death protein 5 OS=Homo sapiens OX=9606 GN=PDCD5 PE=1 SV=3;sp|O14737-2|PDCD5_HUMAN Isoform 2 of Programmed cell death protein 5 OS=Homo sapiens OX=9606 GN=PDCD5	NaN	NaN	NaN	NaN	17.6411	17.141	18.4586	NaN	17.531	17.1299	17.621	16.8757	NaN	17.228	NaN	NaN	NaN	7	7	7	47.2	47.2	47.2	14.285	17.91	86764000	35	O14737;O14737-2
O14744;O14744-5;O14744-2;O14744-3;O14744-4	Protein arginine N-methyltransferase 5;Protein arginine N-methyltransferase 5, N-terminally processed	PRMT5	sp|O14744|ANM5_HUMAN Protein arginine N-methyltransferase 5 OS=Homo sapiens OX=9606 GN=PRMT5 PE=1 SV=4;sp|O14744-5|ANM5_HUMAN Isoform 5 of Protein arginine N-methyltransferase 5 OS=Homo sapiens OX=9606 GN=PRMT5;sp|O14744-2|ANM5_HUMAN Isoform 2 of Protein a	18.8424	17.6992	15.6126	17.5567	18.287	19.209	19.8233	18.7651	19.3226	18.7181	19.7679	18.4094	19.3771	19.0264	18.2034	17.8815	19.459	14	14	14	30.8	30.8	30.8	72.683	38.463	292710000	84	O14744;O14744-5;O14744-2;O14744-3;O14744-4
O14745	Na(+)/H(+) exchange regulatory cofactor NHE-RF1	SLC9A3R1	sp|O14745|NHRF1_HUMAN Na(+)/H(+) exchange regulatory cofactor NHE-RF1 OS=Homo sapiens OX=9606 GN=SLC9A3R1 PE=1 SV=4	NaN	NaN	NaN	NaN	NaN	NaN	17.672	NaN	NaN	NaN	NaN	NaN	NaN	NaN	NaN	NaN	NaN	3	3	3	10.6	10.6	10.6	38.868	3.388	4935700	7	O14745;O14745-2
O14773-2;O14773	Tripeptidyl-peptidase 1	TPP1	sp|O14773-2|TPP1_HUMAN Isoform 2 of Tripeptidyl-peptidase 1 OS=Homo sapiens OX=9606 GN=TPP1;sp|O14773|TPP1_HUMAN Tripeptidyl-peptidase 1 OS=Homo sapiens OX=9606 GN=TPP1 PE=1 SV=2	NaN	NaN	NaN	NaN	NaN	NaN	NaN	NaN	NaN	NaN	NaN	NaN	NaN	NaN	NaN	15.3848	NaN	1	1	1	5.6	5.6	5.6	34.463	5.4459	4444100	2	O14773-2;O14773
O14787-2;O14787	Transportin-2	TNPO2	sp|O14787-2|TNPO2_HUMAN Isoform 2 of Transportin-2 OS=Homo sapiens OX=9606 GN=TNPO2;sp|O14787|TNPO2_HUMAN Transportin-2 OS=Homo sapiens OX=9606 GN=TNPO2 PE=1 SV=3	NaN	NaN	NaN	NaN	NaN	15.662	NaN	NaN	NaN	NaN	NaN	NaN	NaN	NaN	NaN	NaN	NaN	5	2	2	9.5	5.7	5.7	100.41	2.8934	3006100	2	O14787-2;O14787
O14818;O14818-2	Proteasome subunit alpha type-7	PSMA7	sp|O14818|PSA7_HUMAN Proteasome subunit alpha type-7 OS=Homo sapiens OX=9606 GN=PSMA7 PE=1 SV=1;sp|O14818-2|PSA7_HUMAN Isoform 2 of Proteasome subunit alpha type-7 OS=Homo sapiens OX=9606 GN=PSMA7	22.3518	22.7575	21.6559	21.7101	21.9081	22.2112	23.1866	21.9415	23.2247	22.0951	23.0251	22.4535	22.4391	23.8661	23.1432	22.5818	22.0613	10	10	10	54.8	54.8	54.8	27.887	279.65	3767200000	323	O14818;O14818-2;O14818-4;Q8TAA3-2;Q8TAA3-5;Q8TAA3
O14880	Microsomal glutathione S-transferase 3	MGST3	sp|O14880|MGST3_HUMAN Microsomal glutathione S-transferase 3 OS=Homo sapiens OX=9606 GN=MGST3 PE=1 SV=1	NaN	NaN	14.8786	NaN	NaN	NaN	NaN	NaN	NaN	NaN	NaN	NaN	NaN	NaN	NaN	NaN	NaN	2	2	2	23.7	23.7	23.7	16.516	5.0665	1862900	2	O14880
O14933;O14933-2	Ubiquitin/ISG15-conjugating enzyme E2 L6	UBE2L6	sp|O14933|UB2L6_HUMAN Ubiquitin/ISG15-conjugating enzyme E2 L6 OS=Homo sapiens OX=9606 GN=UBE2L6 PE=1 SV=4;sp|O14933-2|UB2L6_HUMAN Isoform 2 of Ubiquitin/ISG15-conjugating enzyme E2 L6 OS=Homo sapiens OX=9606 GN=UBE2L6	NaN	NaN	NaN	NaN	NaN	NaN	NaN	NaN	NaN	NaN	NaN	NaN	NaN	NaN	NaN	17.2857	NaN	2	2	2	14.4	14.4	14.4	17.769	3.2634	6278600	3	O14933;O14933-2
P19105;O14950;P24844	Myosin regulatory light chain 12A;Myosin regulatory light chain 12B;Myosin regulatory light polypeptide 9	MYL12A;MYL12B;MYL9	sp|P19105|ML12A_HUMAN Myosin regulatory light chain 12A OS=Homo sapiens OX=9606 GN=MYL12A PE=1 SV=2;sp|O14950|ML12B_HUMAN Myosin regulatory light chain 12B OS=Homo sapiens OX=9606 GN=MYL12B PE=1 SV=2;sp|P24844|MYL9_HUMAN Myosin regulatory light polypeptide	20.4257	21.4474	NaN	20.1908	19.6246	17.4761	20.7875	18.8484	20.2096	19.7223	19.6066	19.4132	NaN	20.3251	18.3932	20.4122	NaN	8	8	8	50.9	50.9	50.9	19.794	87.375	578360000	64	P19105;O14950;P24844;P24844-2
O14964-2;O14964	Hepatocyte growth factor-regulated tyrosine kinase substrate	HGS	sp|O14964-2|HGS_HUMAN Isoform 2 of Hepatocyte growth factor-regulated tyrosine kinase substrate OS=Homo sapiens OX=9606 GN=HGS;sp|O14964|HGS_HUMAN Hepatocyte growth factor-regulated tyrosine kinase substrate OS=Homo sapiens OX=9606 GN=HGS PE=1 SV=1	NaN	NaN	NaN	NaN	18.0733	16.9541	NaN	NaN	17.6504	17.1954	NaN	NaN	NaN	NaN	NaN	NaN	NaN	6	6	6	9.7	9.7	9.7	76.375	9.9265	110670000	20	O14964-2;O14964
O14980	Exportin-1	XPO1	sp|O14980|XPO1_HUMAN Exportin-1 OS=Homo sapiens OX=9606 GN=XPO1 PE=1 SV=1	19.7674	NaN	19.4194	18.5317	18.8766	19.7945	19.5675	19.5199	20.1607	17.8786	18.4329	18.0936	20.3413	17.9489	16.8339	18.4851	19.3522	20	20	20	26.5	26.5	26.5	123.38	100.15	635250000	113	O14980
O15067	Phosphoribosylformylglycinamidine synthase	PFAS	sp|O15067|PUR4_HUMAN Phosphoribosylformylglycinamidine synthase OS=Homo sapiens OX=9606 GN=PFAS PE=1 SV=4	18.7786	19.351	18.4179	17.1961	NaN	18.9788	18.6245	19.2739	19.7707	18.8519	NaN	18.4873	NaN	18.3716	17.8097	18.0142	NaN	17	17	17	15.8	15.8	15.8	144.73	38.15	281630000	62	O15067
O15117;O15117-2;O15117-3	FYN-binding protein	FYB	sp|O15117|FYB1_HUMAN FYN-binding protein 1 OS=Homo sapiens OX=9606 GN=FYB1 PE=1 SV=2;sp|O15117-2|FYB1_HUMAN Isoform FYB-130 of FYN-binding protein 1 OS=Homo sapiens OX=9606 GN=FYB1;sp|O15117-3|FYB1_HUMAN Isoform 3 of FYN-binding protein 1 OS=Homo sapiens O	16.3611	NaN	NaN	NaN	NaN	NaN	NaN	NaN	NaN	NaN	NaN	NaN	NaN	NaN	NaN	NaN	NaN	2	2	2	3.7	3.7	3.7	85.386	3.066	1772600	2	O15117;O15117-2;O15117-3
O15143	Actin-related protein 2/3 complex subunit 1B	ARPC1B	sp|O15143|ARC1B_HUMAN Actin-related protein 2/3 complex subunit 1B OS=Homo sapiens OX=9606 GN=ARPC1B PE=1 SV=3	NaN	NaN	NaN	NaN	NaN	NaN	19.1085	NaN	NaN	NaN	NaN	NaN	NaN	NaN	NaN	NaN	NaN	6	6	6	20.4	20.4	20.4	40.949	10.629	51199000	19	O15143
O15144	Actin-related protein 2/3 complex subunit 2	ARPC2	sp|O15144|ARPC2_HUMAN Actin-related protein 2/3 complex subunit 2 OS=Homo sapiens OX=9606 GN=ARPC2 PE=1 SV=1	NaN	NaN	NaN	NaN	NaN	NaN	20.2839	NaN	NaN	NaN	19.4059	NaN	NaN	NaN	NaN	NaN	NaN	6	6	6	20	20	20	34.333	8.3551	35701000	22	O15144
O15145	Actin-related protein 2/3 complex subunit 3	ARPC3	sp|O15145|ARPC3_HUMAN Actin-related protein 2/3 complex subunit 3 OS=Homo sapiens OX=9606 GN=ARPC3 PE=1 SV=3	NaN	17.9126	NaN	17.9607	NaN	NaN	NaN	NaN	NaN	NaN	18.0443	NaN	NaN	NaN	NaN	NaN	NaN	4	4	4	27	27	27	20.546	6.931	65581000	16	O15145
O15162-2;O15162	Phospholipid scramblase 1	PLSCR1	sp|O15162-2|PLS1_HUMAN Isoform 2 of Phospholipid scramblase 1 OS=Homo sapiens OX=9606 GN=PLSCR1;sp|O15162|PLS1_HUMAN Phospholipid scramblase 1 OS=Homo sapiens OX=9606 GN=PLSCR1 PE=1 SV=1	NaN	18.4405	NaN	NaN	NaN	NaN	18.3028	NaN	NaN	NaN	NaN	19.7292	19.9128	NaN	NaN	NaN	NaN	3	3	3	15.6	15.6	15.6	26.825	3.2686	194620000	21	O15162-2;O15162
O15212	Prefoldin subunit 6	PFDN6	sp|O15212|PFD6_HUMAN Prefoldin subunit 6 OS=Homo sapiens OX=9606 GN=PFDN6 PE=1 SV=1	NaN	NaN	NaN	NaN	NaN	15.8942	NaN	NaN	16.7553	NaN	NaN	NaN	NaN	NaN	NaN	NaN	NaN	3	3	3	29.5	29.5	29.5	14.582	13.55	98380000	13	O15212
O15247	Chloride intracellular channel protein 2	CLIC2	sp|O15247|CLIC2_HUMAN Chloride intracellular channel protein 2 OS=Homo sapiens OX=9606 GN=CLIC2 PE=1 SV=3	NaN	NaN	NaN	NaN	NaN	NaN	NaN	14.5844	NaN	NaN	NaN	NaN	NaN	NaN	NaN	NaN	NaN	4	4	4	32.4	32.4	32.4	28.356	17.779	11478000	6	O15247
O15260-3;O15260-2;O15260	Surfeit locus protein 4	SURF4	sp|O15260-3|SURF4_HUMAN Isoform 3 of Surfeit locus protein 4 OS=Homo sapiens OX=9606 GN=SURF4;sp|O15260-2|SURF4_HUMAN Isoform 2 of Surfeit locus protein 4 OS=Homo sapiens OX=9606 GN=SURF4;sp|O15260|SURF4_HUMAN Surfeit locus protein 4 OS=Homo sapiens OX=960	NaN	NaN	NaN	NaN	14.0619	NaN	NaN	NaN	NaN	NaN	NaN	NaN	NaN	NaN	NaN	NaN	NaN	1	1	1	14.1	14.1	14.1	14.854	6.4535	5309300	5	O15260-3;O15260-2;O15260
O15371-2;O15371-3;O15371	Eukaryotic translation initiation factor 3 subunit D	EIF3D	sp|O15371-2|EIF3D_HUMAN Isoform 2 of Eukaryotic translation initiation factor 3 subunit D OS=Homo sapiens OX=9606 GN=EIF3D;sp|O15371-3|EIF3D_HUMAN Isoform 3 of Eukaryotic translation initiation factor 3 subunit D OS=Homo sapiens OX=9606 GN=EIF3D;sp|O15371|	NaN	NaN	NaN	NaN	NaN	NaN	NaN	NaN	15.5228	NaN	NaN	NaN	NaN	NaN	NaN	NaN	NaN	2	2	2	8.2	8.2	8.2	58.14	3.061	1064500	2	O15371-2;O15371-3;O15371
O15400-2;O15400	Syntaxin-7	STX7	sp|O15400-2|STX7_HUMAN Isoform 2 of Syntaxin-7 OS=Homo sapiens OX=9606 GN=STX7;sp|O15400|STX7_HUMAN Syntaxin-7 OS=Homo sapiens OX=9606 GN=STX7 PE=1 SV=4	NaN	NaN	18.4349	17.6552	NaN	NaN	NaN	NaN	NaN	NaN	17.7157	NaN	NaN	NaN	NaN	NaN	NaN	7	7	7	37.2	37.2	37.2	27.4	55.398	50071000	29	O15400-2;O15400
O15439-2;O15439;O15439-4;O15439-3	Multidrug resistance-associated protein 4	ABCC4	sp|O15439-2|MRP4_HUMAN Isoform 2 of Multidrug resistance-associated protein 4 OS=Homo sapiens OX=9606 GN=ABCC4;sp|O15439|MRP4_HUMAN Multidrug resistance-associated protein 4 OS=Homo sapiens OX=9606 GN=ABCC4 PE=1 SV=3;sp|O15439-4|MRP4_HUMAN Isoform 4 of Mul	NaN	NaN	NaN	NaN	16.145	NaN	NaN	NaN	NaN	NaN	NaN	NaN	NaN	NaN	NaN	NaN	NaN	5	5	5	5.6	5.6	5.6	144.2	7.4518	8884300	7	O15439-2;O15439;O15439-4;O15439-3
O15498;O15498-2	Synaptobrevin homolog YKT6	YKT6	sp|O15498|YKT6_HUMAN Synaptobrevin homolog YKT6 OS=Homo sapiens OX=9606 GN=YKT6 PE=1 SV=1;sp|O15498-2|YKT6_HUMAN Isoform 2 of Synaptobrevin homolog YKT6 OS=Homo sapiens OX=9606 GN=YKT6	NaN	NaN	17.2953	NaN	17.7356	NaN	19.5022	NaN	18.708	18.1193	NaN	19.9535	NaN	18.9187	NaN	18.0229	NaN	4	4	4	21.2	21.2	21.2	22.417	4.3973	45549000	16	O15498;O15498-2
O15511;O15511-2	Actin-related protein 2/3 complex subunit 5	ARPC5	sp|O15511|ARPC5_HUMAN Actin-related protein 2/3 complex subunit 5 OS=Homo sapiens OX=9606 GN=ARPC5 PE=1 SV=3;sp|O15511-2|ARPC5_HUMAN Isoform 2 of Actin-related protein 2/3 complex subunit 5 OS=Homo sapiens OX=9606 GN=ARPC5	NaN	NaN	NaN	NaN	NaN	NaN	18.6448	NaN	NaN	NaN	NaN	NaN	NaN	NaN	NaN	NaN	NaN	3	3	3	31.8	31.8	31.8	16.32	34.551	47767000	6	O15511;O15511-2
O43175	D-3-phosphoglycerate dehydrogenase	PHGDH	sp|O43175|SERA_HUMAN D-3-phosphoglycerate dehydrogenase OS=Homo sapiens OX=9606 GN=PHGDH PE=1 SV=4	NaN	NaN	NaN	NaN	NaN	NaN	NaN	NaN	16.6877	NaN	NaN	NaN	NaN	NaN	NaN	NaN	NaN	4	4	4	8.8	8.8	8.8	56.65	3.5994	6578500	5	O43175
O43242;O43242-2	26S proteasome non-ATPase regulatory subunit 3	PSMD3	sp|O43242|PSMD3_HUMAN 26S proteasome non-ATPase regulatory subunit 3 OS=Homo sapiens OX=9606 GN=PSMD3 PE=1 SV=2;sp|O43242-2|PSMD3_HUMAN Isoform 2 of 26S proteasome non-ATPase regulatory subunit 3 OS=Homo sapiens OX=9606 GN=PSMD3	19.7524	NaN	18.1432	19.3248	18.7217	20.057	19.9173	19.9389	20.481	20.1889	NaN	20.6855	19.7654	20.1744	NaN	NaN	19.216	16	16	16	30.9	30.9	30.9	60.977	48.516	481830000	92	O43242;O43242-2
O43314-2;O43314	Inositol hexakisphosphate and diphosphoinositol-pentakisphosphate kinase 2	PPIP5K2	sp|O43314-2|VIP2_HUMAN Isoform 2 of Inositol hexakisphosphate and diphosphoinositol-pentakisphosphate kinase 2 OS=Homo sapiens OX=9606 GN=PPIP5K2;sp|O43314|VIP2_HUMAN Inositol hexakisphosphate and diphosphoinositol-pentakisphosphate kinase 2 OS=Homo sapien	NaN	NaN	NaN	NaN	15.7464	NaN	NaN	NaN	NaN	NaN	NaN	NaN	NaN	NaN	NaN	NaN	NaN	1	1	1	1.6	1.6	1.6	138.1	2.5426	14783000	1	O43314-2;O43314
O43390;O43390-4;O43390-3;O43390-2	Heterogeneous nuclear ribonucleoprotein R	HNRNPR	sp|O43390|HNRPR_HUMAN Heterogeneous nuclear ribonucleoprotein R OS=Homo sapiens OX=9606 GN=HNRNPR PE=1 SV=1;sp|O43390-4|HNRPR_HUMAN Isoform 4 of Heterogeneous nuclear ribonucleoprotein R OS=Homo sapiens OX=9606 GN=HNRNPR;sp|O43390-3|HNRPR_HUMAN Isoform 3 o	NaN	15.5401	NaN	NaN	15.7104	NaN	NaN	NaN	NaN	NaN	NaN	NaN	NaN	NaN	NaN	NaN	NaN	3	2	2	6.6	4.7	4.7	70.942	3.5412	11937000	9	O43390;O43390-4;O43390-3;O43390-2
O43396	Thioredoxin-like protein 1	TXNL1	sp|O43396|TXNL1_HUMAN Thioredoxin-like protein 1 OS=Homo sapiens OX=9606 GN=TXNL1 PE=1 SV=3	20.3141	19.3384	19.1699	18.3519	19.0046	20.0247	20.1568	19.552	20.9061	19.7025	20.7539	19.9438	20.7086	18.8762	19.5633	NaN	19.3229	11	11	11	51.6	51.6	51.6	32.251	181.98	645680000	94	O43396
O43399-2;O43399-4;O43399;O43399-3;O43399-5;O43399-7;O43399-6	Tumor protein D54	TPD52L2	sp|O43399-2|TPD54_HUMAN Isoform 2 of Tumor protein D54 OS=Homo sapiens OX=9606 GN=TPD52L2;sp|O43399-4|TPD54_HUMAN Isoform 4 of Tumor protein D54 OS=Homo sapiens OX=9606 GN=TPD52L2;sp|O43399|TPD54_HUMAN Tumor protein D54 OS=Homo sapiens OX=9606 GN=TPD52L2 P	16.8495	NaN	NaN	NaN	NaN	NaN	NaN	NaN	NaN	NaN	NaN	NaN	NaN	NaN	NaN	NaN	NaN	3	3	3	26.3	26.3	26.3	19.901	6.7661	5338500	4	O43399-2;O43399-4;O43399;O43399-3;O43399-5;O43399-7;O43399-6
O43488;Q8NHP1	Aflatoxin B1 aldehyde reductase member 2;Aflatoxin B1 aldehyde reductase member 4	AKR7A2;AKR7L	sp|O43488|ARK72_HUMAN Aflatoxin B1 aldehyde reductase member 2 OS=Homo sapiens OX=9606 GN=AKR7A2 PE=1 SV=3;sp|Q8NHP1|ARK74_HUMAN Aflatoxin B1 aldehyde reductase member 4 OS=Homo sapiens OX=9606 GN=AKR7L PE=2 SV=7	NaN	NaN	18.6888	19.586	19.6028	19.8739	20.4042	20.3846	20.0562	20.0419	20.5847	20.8489	18.6327	20.8352	20.2574	NaN	18.3778	8	8	8	23.4	23.4	23.4	39.589	148.85	970390000	95	O43488;Q8NHP1;Q8NHP1-3;O95154
O43504	Ragulator complex protein LAMTOR5	LAMTOR5	sp|O43504|LTOR5_HUMAN Ragulator complex protein LAMTOR5 OS=Homo sapiens OX=9606 GN=LAMTOR5 PE=1 SV=1	NaN	NaN	NaN	NaN	NaN	NaN	15.978	NaN	NaN	NaN	NaN	NaN	NaN	NaN	NaN	NaN	NaN	1	1	1	15.4	15.4	15.4	9.6138	11.346	3000400	3	O43504
O43567	E3 ubiquitin-protein ligase RNF13	RNF13	sp|O43567|RNF13_HUMAN E3 ubiquitin-protein ligase RNF13 OS=Homo sapiens OX=9606 GN=RNF13 PE=1 SV=1	NaN	14.9388	NaN	NaN	NaN	NaN	NaN	NaN	NaN	NaN	NaN	NaN	NaN	NaN	NaN	NaN	NaN	1	1	1	6.3	6.3	6.3	42.813	3.8585	932790	1	O43567
O43583	Density-regulated protein	DENR	sp|O43583|DENR_HUMAN Density-regulated protein OS=Homo sapiens OX=9606 GN=DENR PE=1 SV=2	NaN	NaN	NaN	NaN	NaN	NaN	17.9748	NaN	NaN	NaN	17.925	NaN	NaN	NaN	NaN	NaN	NaN	5	5	5	22.7	22.7	22.7	22.092	18.731	116360000	20	O43583
O43598;O43598-2	2-deoxynucleoside 5-phosphate N-hydrolase 1	DNPH1	sp|O43598|DNPH1_HUMAN 2-deoxynucleoside 5-phosphate N-hydrolase 1 OS=Homo sapiens OX=9606 GN=DNPH1 PE=1 SV=1;sp|O43598-2|DNPH1_HUMAN Isoform 2 of 2-deoxynucleoside 5-phosphate N-hydrolase 1 OS=Homo sapiens OX=9606 GN=DNPH1	NaN	NaN	NaN	NaN	17.0058	NaN	NaN	NaN	NaN	NaN	NaN	NaN	NaN	NaN	NaN	NaN	NaN	4	4	4	28.7	28.7	28.7	19.108	6.8506	39218000	17	O43598;O43598-2
O43633	Charged multivesicular body protein 2a	CHMP2A	sp|O43633|CHM2A_HUMAN Charged multivesicular body protein 2a OS=Homo sapiens OX=9606 GN=CHMP2A PE=1 SV=1	NaN	NaN	NaN	NaN	NaN	17.0887	NaN	NaN	16.3282	NaN	NaN	NaN	NaN	NaN	NaN	NaN	NaN	4	4	4	17.1	17.1	17.1	25.104	12.214	27603000	14	O43633
O43665-2;O43665-1;O43665	Regulator of G-protein signaling 10	RGS10	sp|O43665-2|RGS10_HUMAN Isoform 2 of Regulator of G-protein signaling 10 OS=Homo sapiens OX=9606 GN=RGS10;sp|O43665-1|RGS10_HUMAN Isoform 1 of Regulator of G-protein signaling 10 OS=Homo sapiens OX=9606 GN=RGS10;sp|O43665|RGS10_HUMAN Regulator of G-protein	NaN	NaN	NaN	NaN	NaN	NaN	NaN	NaN	18.5937	NaN	NaN	NaN	17.4562	NaN	18.0164	NaN	NaN	3	3	3	22.8	22.8	22.8	19.608	11.295	56617000	21	O43665-2;O43665-1;O43665
O43681	ATPase ASNA1	ASNA1	sp|O43681|ASNA_HUMAN ATPase ASNA1 OS=Homo sapiens OX=9606 GN=ASNA1 PE=1 SV=2	18.3807	NaN	18.4877	18.941	19.5154	19.0956	20.2507	19.1147	19.2266	19.5486	20.1538	18.3355	19.4095	NaN	17.7238	NaN	NaN	6	6	6	22.1	22.1	22.1	38.792	32.577	586370000	51	O43681
O43684-2;O43684	Mitotic checkpoint protein BUB3	BUB3	sp|O43684-2|BUB3_HUMAN Isoform 2 of Mitotic checkpoint protein BUB3 OS=Homo sapiens OX=9606 GN=BUB3;sp|O43684|BUB3_HUMAN Mitotic checkpoint protein BUB3 OS=Homo sapiens OX=9606 GN=BUB3 PE=1 SV=1	15.4139	NaN	NaN	NaN	NaN	NaN	NaN	NaN	NaN	NaN	NaN	NaN	NaN	NaN	NaN	NaN	NaN	2	2	2	8.3	8.3	8.3	36.954	2.8312	884450	3	O43684-2;O43684
O43707;O43707-2;O43707-3	Alpha-actinin-4	ACTN4	sp|O43707|ACTN4_HUMAN Alpha-actinin-4 OS=Homo sapiens OX=9606 GN=ACTN4 PE=1 SV=2;sp|O43707-2|ACTN4_HUMAN Isoform ACTN4ISO of Alpha-actinin-4 OS=Homo sapiens OX=9606 GN=ACTN4;sp|O43707-3|ACTN4_HUMAN Isoform 3 of Alpha-actinin-4 OS=Homo sapiens OX=9606 GN=AC	20.7035	21.7735	NaN	17.2035	19.4395	16.6657	21.1088	16.6437	18.1564	15.1625	17.4489	16.8543	NaN	NaN	16.7659	17.907	16.1323	40	26	25	55.3	37.8	36.6	104.85	117.49	314050000	117	O43707;O43707-2;O43707-3
O43708;O43708-2	Maleylacetoacetate isomerase	GSTZ1	sp|O43708|MAAI_HUMAN Maleylacetoacetate isomerase OS=Homo sapiens OX=9606 GN=GSTZ1 PE=1 SV=3;sp|O43708-2|MAAI_HUMAN Isoform 2 of Maleylacetoacetate isomerase OS=Homo sapiens OX=9606 GN=GSTZ1	NaN	NaN	NaN	NaN	NaN	NaN	16.1627	NaN	NaN	14.7712	NaN	NaN	NaN	NaN	NaN	NaN	NaN	3	3	3	16.7	16.7	16.7	24.212	9.8415	30823000	10	O43708;O43708-2;O43708-3
O43765	Small glutamine-rich tetratricopeptide repeat-containing protein alpha	SGTA	sp|O43765|SGTA_HUMAN Small glutamine-rich tetratricopeptide repeat-containing protein alpha OS=Homo sapiens OX=9606 GN=SGTA PE=1 SV=1	17.219	17.6621	18.1632	18.101	19.2873	18.3021	18.7829	18.0252	18.4363	18.8333	NaN	19.0308	NaN	19.5328	17.2099	NaN	17.5169	10	10	10	38	38	38	34.063	30.986	232850000	77	O43765
O43776;O43776-2	Asparagine--tRNA ligase, cytoplasmic	NARS	sp|O43776|SYNC_HUMAN Asparagine--tRNA ligase, cytoplasmic OS=Homo sapiens OX=9606 GN=NARS1 PE=1 SV=1;sp|O43776-2|SYNC_HUMAN Isoform 2 of Asparagine--tRNA ligase, cytoplasmic OS=Homo sapiens OX=9606 GN=NARS1	16.7984	NaN	NaN	NaN	NaN	NaN	NaN	NaN	NaN	NaN	NaN	NaN	NaN	NaN	NaN	NaN	NaN	5	5	5	10.8	10.8	10.8	62.942	8.3164	16958000	7	O43776;O43776-2
O43809	Cleavage and polyadenylation specificity factor subunit 5	NUDT21	sp|O43809|CPSF5_HUMAN Cleavage and polyadenylation specificity factor subunit 5 OS=Homo sapiens OX=9606 GN=NUDT21 PE=1 SV=1	16.543	NaN	NaN	NaN	NaN	NaN	NaN	NaN	NaN	NaN	NaN	NaN	NaN	NaN	NaN	NaN	NaN	1	1	1	7.9	7.9	7.9	26.227	3.1859	1385500	2	O43809
O43813	LanC-like protein 1	LANCL1	sp|O43813|LANC1_HUMAN Glutathione S-transferase LANCL1 OS=Homo sapiens OX=9606 GN=LANCL1 PE=1 SV=1	17.4309	NaN	19.2652	NaN	NaN	18.9269	16.713	19.0095	19.0357	18.7815	19.4137	18.8667	NaN	NaN	17.6175	19.0437	NaN	8	8	8	24.3	24.3	24.3	45.283	12.468	297510000	36	O43813
O60234	Glia maturation factor gamma	GMFG	sp|O60234|GMFG_HUMAN Glia maturation factor gamma OS=Homo sapiens OX=9606 GN=GMFG PE=1 SV=1	18.9171	19.1722	NaN	18.8052	20.169	18.4266	20.4857	NaN	19.9127	19.6807	19.7425	18.3105	NaN	NaN	NaN	NaN	NaN	6	6	5	51.4	51.4	45.1	16.801	23.005	283730000	36	O60234
O60256;O60256-4;O60256-3;O60256-2	Phosphoribosyl pyrophosphate synthase-associated protein 2	PRPSAP2	sp|O60256|KPRB_HUMAN Phosphoribosyl pyrophosphate synthase-associated protein 2 OS=Homo sapiens OX=9606 GN=PRPSAP2 PE=1 SV=1;sp|O60256-4|KPRB_HUMAN Isoform 4 of Phosphoribosyl pyrophosphate synthase-associated protein 2 OS=Homo sapiens OX=9606 GN=PRPSAP2;s	18.9741	NaN	18.2942	NaN	18.535	19.3569	20.2947	18.9839	20.4199	18.5536	19.6109	20.219	19.9114	19.6687	19.6462	NaN	18.9216	13	13	12	42.8	42.8	39	40.925	75.072	592610000	72	O60256;O60256-4;O60256-3;O60256-2
O60264	SWI/SNF-related matrix-associated actin-dependent regulator of chromatin subfamily A member 5	SMARCA5	sp|O60264|SMCA5_HUMAN SWI/SNF-related matrix-associated actin-dependent regulator of chromatin subfamily A member 5 OS=Homo sapiens OX=9606 GN=SMARCA5 PE=1 SV=1	NaN	NaN	NaN	NaN	NaN	NaN	NaN	NaN	NaN	NaN	NaN	NaN	15.1112	NaN	NaN	NaN	NaN	1	1	1	1.4	1.4	1.4	121.9	2.7652	1173200	2	O60264
O60447;O60447-2	Ecotropic viral integration site 5 protein homolog	EVI5	sp|O60447|EVI5_HUMAN Ecotropic viral integration site 5 protein homolog OS=Homo sapiens OX=9606 GN=EVI5 PE=1 SV=3;sp|O60447-2|EVI5_HUMAN Isoform 2 of Ecotropic viral integration site 5 protein homolog OS=Homo sapiens OX=9606 GN=EVI5	NaN	NaN	NaN	NaN	NaN	NaN	NaN	NaN	NaN	NaN	NaN	NaN	NaN	NaN	NaN	24.2594	NaN	2	2	2	3.1	3.1	3.1	92.948	2.2959	50117000	2	O60447;O60447-2
O60506-4;O60506-3;O60506-2;O60506;O60506-5	Heterogeneous nuclear ribonucleoprotein Q	SYNCRIP	sp|O60506-4|HNRPQ_HUMAN Isoform 4 of Heterogeneous nuclear ribonucleoprotein Q OS=Homo sapiens OX=9606 GN=SYNCRIP;sp|O60506-3|HNRPQ_HUMAN Isoform 3 of Heterogeneous nuclear ribonucleoprotein Q OS=Homo sapiens OX=9606 GN=SYNCRIP;sp|O60506-2|HNRPQ_HUMAN Isof	18.4147	17.961	16.1106	16.3008	17.365	17.0584	16.9042	16.7752	NaN	15.8416	NaN	NaN	NaN	NaN	17.0295	16.8565	NaN	6	6	5	16.1	16.1	13.9	58.735	28.138	73738000	42	O60506-4;O60506-3;O60506-2;O60506;O60506-5
O60610-2;O60610-3;O60610	Protein diaphanous homolog 1	DIAPH1	sp|O60610-2|DIAP1_HUMAN Isoform 2 of Protein diaphanous homolog 1 OS=Homo sapiens OX=9606 GN=DIAPH1;sp|O60610-3|DIAP1_HUMAN Isoform 3 of Protein diaphanous homolog 1 OS=Homo sapiens OX=9606 GN=DIAPH1;sp|O60610|DIAP1_HUMAN Protein diaphanous homolog 1 OS=Ho	18.9728	NaN	17.0197	17.6878	17.1567	18.7163	19.1269	18.0664	19.1499	18.8126	18.7616	18.0797	17.8468	NaN	NaN	NaN	16.6782	19	19	19	18.3	18.3	18.3	138.91	226.16	166690000	83	O60610-2;O60610-3;O60610
O60664-4;O60664-3;O60664	Perilipin-3	PLIN3	sp|O60664-4|PLIN3_HUMAN Isoform 4 of Perilipin-3 OS=Homo sapiens OX=9606 GN=PLIN3;sp|O60664-3|PLIN3_HUMAN Isoform 3 of Perilipin-3 OS=Homo sapiens OX=9606 GN=PLIN3;sp|O60664|PLIN3_HUMAN Perilipin-3 OS=Homo sapiens OX=9606 GN=PLIN3 PE=1 SV=3	19.279	NaN	17.9825	NaN	18.1543	17.9366	18.8485	18.2269	19.29	18.747	18.3119	18.0558	18.0601	NaN	NaN	NaN	16.3493	11	11	11	39.8	39.8	39.8	45.803	146.48	225110000	79	O60664-4;O60664-3;O60664;O60664-2
O60684	Importin subunit alpha-7	KPNA6	sp|O60684|IMA7_HUMAN Importin subunit alpha-7 OS=Homo sapiens OX=9606 GN=KPNA6 PE=1 SV=1	NaN	NaN	NaN	NaN	NaN	NaN	NaN	NaN	16.4296	16.0918	NaN	NaN	NaN	NaN	NaN	NaN	NaN	4	2	2	11.2	6	6	60.029	3.6705	9990200	6	O60684
P41567;O60739	Eukaryotic translation initiation factor 1;Eukaryotic translation initiation factor 1b	EIF1;EIF1B	sp|P41567|EIF1_HUMAN Eukaryotic translation initiation factor 1 OS=Homo sapiens OX=9606 GN=EIF1 PE=1 SV=1;sp|O60739|EIF1B_HUMAN Eukaryotic translation initiation factor 1b OS=Homo sapiens OX=9606 GN=EIF1B PE=1 SV=2	NaN	NaN	NaN	NaN	NaN	NaN	16.7509	NaN	NaN	NaN	NaN	NaN	NaN	NaN	NaN	NaN	NaN	2	2	2	26.5	26.5	26.5	12.732	5.5068	87973000	6	P41567;O60739
O60749-2;O60749	Sorting nexin-2	SNX2	sp|O60749-2|SNX2_HUMAN Isoform 2 of Sorting nexin-2 OS=Homo sapiens OX=9606 GN=SNX2;sp|O60749|SNX2_HUMAN Sorting nexin-2 OS=Homo sapiens OX=9606 GN=SNX2 PE=1 SV=2	NaN	NaN	NaN	NaN	NaN	16.23	NaN	15.2672	NaN	NaN	NaN	NaN	NaN	NaN	NaN	NaN	NaN	5	5	5	13.4	13.4	13.4	46.097	9.2703	28433000	11	O60749-2;O60749;Q13596-2;Q13596;Q13596-3
O60763;O60763-2	General vesicular transport factor p115	USO1	sp|O60763|USO1_HUMAN General vesicular transport factor p115 OS=Homo sapiens OX=9606 GN=USO1 PE=1 SV=2;sp|O60763-2|USO1_HUMAN Isoform 2 of General vesicular transport factor p115 OS=Homo sapiens OX=9606 GN=USO1	NaN	NaN	NaN	NaN	13.6785	NaN	NaN	NaN	NaN	NaN	NaN	NaN	NaN	NaN	NaN	NaN	NaN	3	3	3	4.2	4.2	4.2	107.89	4.4344	711180	4	O60763;O60763-2
Q99880;Q99879;Q99877;Q93079;Q5QNW6;P62807;P58876;P57053;O60814;Q5QNW6-2;Q96A08	Histone H2B type 1-L;Histone H2B type 1-M;Histone H2B type 1-N;Histone H2B type 1-H;Histone H2B type 2-F;Histone H2B type 1-C/E/F/G/I;Histone H2B type 1-D;Histone H2B type F-S;Histone H2B type 1-K;Histone H2B type 1-A	HIST1H2BL;HIST1H2BM;HIST1H2BN;HIST1H2BH;HIST2H2BF;HIST1H2BC;HIST1H2BD;H2BFS;HIST1H2BK;HIST1H2BA	sp|Q99880|H2B1L_HUMAN Histone H2B type 1-L OS=Homo sapiens OX=9606 GN=H2BC13 PE=1 SV=3;sp|Q99879|H2B1M_HUMAN Histone H2B type 1-M OS=Homo sapiens OX=9606 GN=H2BC14 PE=1 SV=3;sp|Q99877|H2B1N_HUMAN Histone H2B type 1-N OS=Homo sapiens OX=9606 GN=H2BC15 PE=1	23.3257	27.2897	21.5834	25.1746	22.0989	22.5361	22.9978	22.6508	21.6618	19.7759	24.6842	23.9766	22.5625	24.9142	25.3454	24.1493	24.0457	6	5	2	41.3	35.7	7.9	13.952	114.58	16347000000	127	Q99880;Q99879;Q99877;Q93079;Q5QNW6;P62807;P58876;P57053;O60814;Q5QNW6-2;Q96A08
O60841	Eukaryotic translation initiation factor 5B	EIF5B	sp|O60841|IF2P_HUMAN Eukaryotic translation initiation factor 5B OS=Homo sapiens OX=9606 GN=EIF5B PE=1 SV=4	NaN	NaN	NaN	NaN	NaN	NaN	NaN	11.9118	NaN	NaN	NaN	NaN	NaN	NaN	NaN	NaN	NaN	2	2	2	2	2	2	138.83	5.1095	1501700	2	O60841
O60884	DnaJ homolog subfamily A member 2	DNAJA2	sp|O60884|DNJA2_HUMAN DnaJ homolog subfamily A member 2 OS=Homo sapiens OX=9606 GN=DNAJA2 PE=1 SV=1	NaN	NaN	NaN	NaN	NaN	15.6914	17.4813	NaN	NaN	NaN	NaN	NaN	NaN	NaN	NaN	NaN	NaN	5	5	5	15.8	15.8	15.8	45.745	6.5386	18852000	8	O60884
O60888-3;O60888;O60888-2	Protein CutA	CUTA	sp|O60888-3|CUTA_HUMAN Isoform C of Protein CutA OS=Homo sapiens OX=9606 GN=CUTA;sp|O60888|CUTA_HUMAN Protein CutA OS=Homo sapiens OX=9606 GN=CUTA PE=1 SV=2;sp|O60888-2|CUTA_HUMAN Isoform A of Protein CutA OS=Homo sapiens OX=9606 GN=CUTA	NaN	NaN	NaN	NaN	17.4382	17.4847	17.6897	17.3306	NaN	17.1383	NaN	NaN	NaN	NaN	NaN	NaN	NaN	5	5	5	46.8	46.8	46.8	16.832	34.097	178750000	25	O60888-3;O60888;O60888-2
O60925	Prefoldin subunit 1	PFDN1	sp|O60925|PFD1_HUMAN Prefoldin subunit 1 OS=Homo sapiens OX=9606 GN=PFDN1 PE=1 SV=2	NaN	NaN	NaN	NaN	NaN	NaN	NaN	NaN	17.6368	NaN	NaN	NaN	NaN	NaN	NaN	NaN	NaN	5	5	5	37.7	37.7	37.7	14.21	14.06	40458000	14	O60925
O75069-3;O75069-5;O75069-2;O75069;O75069-4	Transmembrane and coiled-coil domains protein 2	TMCC2	sp|O75069-3|TMCC2_HUMAN Isoform 3 of Transmembrane and coiled-coil domains protein 2 OS=Homo sapiens OX=9606 GN=TMCC2;sp|O75069-5|TMCC2_HUMAN Isoform 5 of Transmembrane and coiled-coil domains protein 2 OS=Homo sapiens OX=9606 GN=TMCC2;sp|O75069-2|TMCC2_HU	NaN	NaN	16.178	NaN	NaN	NaN	NaN	NaN	NaN	NaN	NaN	NaN	NaN	NaN	NaN	NaN	NaN	6	6	6	15.8	15.8	15.8	51.658	6.5779	8354300	12	O75069-3;O75069-5;O75069-2;O75069;O75069-4;O94876-2;O94876
O75083;O75083-3	WD repeat-containing protein 1	WDR1	sp|O75083|WDR1_HUMAN WD repeat-containing protein 1 OS=Homo sapiens OX=9606 GN=WDR1 PE=1 SV=4;sp|O75083-3|WDR1_HUMAN Isoform 2 of WD repeat-containing protein 1 OS=Homo sapiens OX=9606 GN=WDR1	19.845	18.0003	18.7927	19.0659	18.0705	18.6093	19.0556	18.1567	20.061	18.8803	NaN	17.0683	18.2699	18.5454	18.6654	NaN	NaN	12	12	12	29.2	29.2	29.2	66.193	28.921	237780000	59	O75083;O75083-3
O75116	Rho-associated protein kinase 2	ROCK2	sp|O75116|ROCK2_HUMAN Rho-associated protein kinase 2 OS=Homo sapiens OX=9606 GN=ROCK2 PE=1 SV=4	NaN	NaN	NaN	NaN	NaN	NaN	NaN	NaN	15.7238	NaN	NaN	NaN	NaN	NaN	NaN	NaN	NaN	2	2	2	2.8	2.8	2.8	160.9	5.8642	2031000	2	O75116
O75131	Copine-3	CPNE3	sp|O75131|CPNE3_HUMAN Copine-3 OS=Homo sapiens OX=9606 GN=CPNE3 PE=1 SV=1	18.6277	20.7336	NaN	17.1191	16.958	NaN	19.0383	16.724	NaN	16.0159	NaN	17.7758	16.1735	NaN	NaN	NaN	NaN	10	10	9	24.8	24.8	23.1	60.13	35.153	164090000	39	O75131;Q86YQ8-2;Q9HCH3-2;Q96FN4-2;Q96FN4;Q8IYJ1;Q96A23;Q9UBL6-2;Q86YQ8;Q96A23-2;Q9HCH3;Q9UBL6
O75165	DnaJ homolog subfamily C member 13	DNAJC13	sp|O75165|DJC13_HUMAN DnaJ homolog subfamily C member 13 OS=Homo sapiens OX=9606 GN=DNAJC13 PE=1 SV=5	NaN	NaN	NaN	NaN	NaN	NaN	16.7599	NaN	NaN	NaN	NaN	NaN	NaN	NaN	NaN	NaN	NaN	3	3	3	2	2	2	254.41	8.0614	4237200	4	O75165
O75223;O75223-3	Gamma-glutamylcyclotransferase	GGCT	sp|O75223|GGCT_HUMAN Gamma-glutamylcyclotransferase OS=Homo sapiens OX=9606 GN=GGCT PE=1 SV=1;sp|O75223-3|GGCT_HUMAN Isoform 3 of Gamma-glutamylcyclotransferase OS=Homo sapiens OX=9606 GN=GGCT	NaN	21.3803	19.9555	19.5135	NaN	20.2984	21.1012	19.8472	20.9682	19.3395	21.9992	21.6122	18.4794	21.5645	20.7598	NaN	20.6132	7	7	7	43.1	43.1	43.1	21.007	48.463	534450000	67	O75223;O75223-3;O75223-2;O75223-4
O75340;O75340-2	Programmed cell death protein 6	PDCD6	sp|O75340|PDCD6_HUMAN Programmed cell death protein 6 OS=Homo sapiens OX=9606 GN=PDCD6 PE=1 SV=1;sp|O75340-2|PDCD6_HUMAN Isoform 2 of Programmed cell death protein 6 OS=Homo sapiens OX=9606 GN=PDCD6	NaN	NaN	NaN	NaN	NaN	NaN	NaN	NaN	NaN	16.8849	NaN	NaN	NaN	NaN	NaN	NaN	NaN	3	3	3	16.8	16.8	16.8	21.868	10.191	62328000	13	O75340;O75340-2
O75347;O75347-2	Tubulin-specific chaperone A	TBCA	sp|O75347|TBCA_HUMAN Tubulin-specific chaperone A OS=Homo sapiens OX=9606 GN=TBCA PE=1 SV=3;sp|O75347-2|TBCA_HUMAN Isoform 2 of Tubulin-specific chaperone A OS=Homo sapiens OX=9606 GN=TBCA	20.8408	NaN	20.9669	20.256	19.3771	21.2288	21.6738	21.3556	22.3538	21.4787	22.6919	21.4431	18.6223	22.8626	21.0267	19.7839	20.2957	10	10	10	52.8	52.8	52.8	12.855	47.816	1613800000	106	O75347;O75347-2
O75348	V-type proton ATPase subunit G 1	ATP6V1G1	sp|O75348|VATG1_HUMAN V-type proton ATPase subunit G 1 OS=Homo sapiens OX=9606 GN=ATP6V1G1 PE=1 SV=3	18.0327	18.4533	18.5955	NaN	20.1235	19.0663	19.8984	18.9969	19.8914	18.9227	20.3635	19.1431	NaN	NaN	NaN	NaN	NaN	4	4	4	41.5	41.5	41.5	13.757	96.343	214340000	42	O75348;O95670-2;O95670
O75367-2;O75367-3;O75367	Core histone macro-H2A.1	H2AFY	sp|O75367-2|H2AY_HUMAN Isoform 1 of Core histone macro-H2A.1 OS=Homo sapiens OX=9606 GN=MACROH2A1;sp|O75367-3|H2AY_HUMAN Isoform 3 of Core histone macro-H2A.1 OS=Homo sapiens OX=9606 GN=MACROH2A1;sp|O75367|H2AY_HUMAN Core histone macro-H2A.1 OS=Homo sapien	NaN	NaN	NaN	NaN	17.1819	NaN	NaN	NaN	NaN	NaN	NaN	NaN	NaN	NaN	NaN	NaN	NaN	5	5	5	13.6	13.6	13.6	39.183	5.5072	32416000	10	O75367-2;O75367-3;O75367;Q9P0M6
O75368	SH3 domain-binding glutamic acid-rich-like protein	SH3BGRL	sp|O75368|SH3L1_HUMAN SH3 domain-binding glutamic acid-rich-like protein OS=Homo sapiens OX=9606 GN=SH3BGRL PE=1 SV=1	21.5024	22.5535	21.7111	20.603	20.9303	20.9143	21.5069	21.5162	22.1726	21.3559	21.6503	21.7816	20.7296	21.7294	21.4401	22.3094	21.4393	9	9	9	85.1	85.1	85.1	12.774	120.08	2523600000	199	O75368
O75390	Citrate synthase, mitochondrial	CS	sp|O75390|CISY_HUMAN Citrate synthase, mitochondrial OS=Homo sapiens OX=9606 GN=CS PE=1 SV=2	NaN	19.0516	NaN	NaN	NaN	NaN	NaN	NaN	NaN	NaN	NaN	NaN	NaN	NaN	NaN	NaN	NaN	5	5	5	11.4	11.4	11.4	51.712	8.0619	32364000	14	O75390
O75396	Vesicle-trafficking protein SEC22b	SEC22B	sp|O75396|SC22B_HUMAN Vesicle-trafficking protein SEC22b OS=Homo sapiens OX=9606 GN=SEC22B PE=1 SV=4	NaN	NaN	NaN	NaN	NaN	17.7625	NaN	NaN	NaN	NaN	NaN	NaN	NaN	NaN	NaN	NaN	NaN	4	4	4	24.7	24.7	24.7	24.593	12.436	25519000	15	O75396
O75477;O94905	Erlin-1;Erlin-2	ERLIN1;ERLIN2	sp|O75477|ERLN1_HUMAN Erlin-1 OS=Homo sapiens OX=9606 GN=ERLIN1 PE=1 SV=2;sp|O94905|ERLN2_HUMAN Erlin-2 OS=Homo sapiens OX=9606 GN=ERLIN2 PE=1 SV=1	NaN	15.4261	NaN	NaN	NaN	NaN	NaN	NaN	NaN	NaN	NaN	NaN	NaN	NaN	NaN	NaN	NaN	3	3	3	10.9	10.9	10.9	39.171	4.5684	1412700	4	O75477;O94905;O94905-2;O94905-3
O75489;O75489-2	NADH dehydrogenase [ubiquinone] iron-sulfur protein 3, mitochondrial	NDUFS3	sp|O75489|NDUS3_HUMAN NADH dehydrogenase [ubiquinone] iron-sulfur protein 3, mitochondrial OS=Homo sapiens OX=9606 GN=NDUFS3 PE=1 SV=1;sp|O75489-2|NDUS3_HUMAN Isoform 2 of NADH dehydrogenase [ubiquinone] iron-sulfur protein 3, mitochondrial OS=Homo sapiens	NaN	14.9921	NaN	NaN	NaN	NaN	NaN	NaN	NaN	NaN	NaN	NaN	NaN	NaN	NaN	NaN	NaN	2	2	2	11.4	11.4	11.4	30.241	3.1386	1041300	3	O75489;O75489-2
O75531	Barrier-to-autointegration factor;Barrier-to-autointegration factor, N-terminally processed	BANF1	sp|O75531|BAF_HUMAN Barrier-to-autointegration factor OS=Homo sapiens OX=9606 GN=BANF1 PE=1 SV=1	18.7858	NaN	NaN	NaN	NaN	NaN	NaN	NaN	NaN	NaN	NaN	NaN	NaN	NaN	NaN	17.7375	NaN	2	2	2	40.4	40.4	40.4	10.058	19.171	47798000	17	O75531
O75563	Src kinase-associated phosphoprotein 2	SKAP2	sp|O75563|SKAP2_HUMAN Src kinase-associated phosphoprotein 2 OS=Homo sapiens OX=9606 GN=SKAP2 PE=1 SV=1	NaN	NaN	NaN	NaN	NaN	NaN	17.0353	NaN	NaN	NaN	NaN	NaN	NaN	NaN	NaN	NaN	NaN	4	4	4	13.1	13.1	13.1	41.216	7.916	17038000	4	O75563
O75594	Peptidoglycan recognition protein 1	PGLYRP1	sp|O75594|PGRP1_HUMAN Peptidoglycan recognition protein 1 OS=Homo sapiens OX=9606 GN=PGLYRP1 PE=1 SV=1	NaN	15.0386	NaN	NaN	NaN	NaN	NaN	NaN	NaN	NaN	NaN	NaN	NaN	NaN	NaN	NaN	NaN	1	1	1	11.7	11.7	11.7	21.731	2.2057	1284300	2	O75594
O75663-2;O75663	TIP41-like protein	TIPRL	sp|O75663-2|TIPRL_HUMAN Isoform 2 of TIP41-like protein OS=Homo sapiens OX=9606 GN=TIPRL;sp|O75663|TIPRL_HUMAN TIP41-like protein OS=Homo sapiens OX=9606 GN=TIPRL PE=1 SV=2	NaN	NaN	NaN	NaN	NaN	NaN	NaN	NaN	NaN	NaN	17.7799	NaN	NaN	NaN	NaN	NaN	NaN	1	1	1	6.7	6.7	6.7	20.214	2.4071	3320300	4	O75663-2;O75663
O75695	Protein XRP2	RP2	sp|O75695|XRP2_HUMAN Protein XRP2 OS=Homo sapiens OX=9606 GN=RP2 PE=1 SV=4	NaN	13.997	NaN	NaN	NaN	NaN	NaN	NaN	NaN	NaN	NaN	NaN	NaN	NaN	NaN	NaN	NaN	1	1	1	3.4	3.4	3.4	39.641	2.4071	485580	1	O75695
O75822;O75822-3;O75822-2	Eukaryotic translation initiation factor 3 subunit J	EIF3J	sp|O75822|EIF3J_HUMAN Eukaryotic translation initiation factor 3 subunit J OS=Homo sapiens OX=9606 GN=EIF3J PE=1 SV=2;sp|O75822-3|EIF3J_HUMAN Isoform 3 of Eukaryotic translation initiation factor 3 subunit J OS=Homo sapiens OX=9606 GN=EIF3J;sp|O75822-2|EIF	NaN	NaN	19.0485	NaN	18.7622	19.7546	NaN	19.403	21.2833	19.2936	20.0718	20.6483	20.2247	21.1824	19.1728	20.2434	18.5896	11	11	11	38.8	38.8	38.8	29.062	44.084	300300000	62	O75822;O75822-3;O75822-2
O75832	26S proteasome non-ATPase regulatory subunit 10	PSMD10	sp|O75832|PSD10_HUMAN 26S proteasome non-ATPase regulatory subunit 10 OS=Homo sapiens OX=9606 GN=PSMD10 PE=1 SV=1	18.9895	18.401	19.5482	NaN	18.6382	18.5816	NaN	19.2517	19.5522	18.8863	NaN	18.667	NaN	NaN	NaN	NaN	NaN	8	8	8	42.5	42.5	42.5	24.428	61.106	513100000	59	O75832;O75832-2
O75874	Isocitrate dehydrogenase [NADP] cytoplasmic	IDH1	sp|O75874|IDHC_HUMAN Isocitrate dehydrogenase [NADP] cytoplasmic OS=Homo sapiens OX=9606 GN=IDH1 PE=1 SV=2	19.3309	NaN	NaN	17.0674	17.9507	18.2227	19.1807	NaN	19.1757	17.3138	18.8957	NaN	17.6677	17.9623	NaN	NaN	17.3207	8	8	8	22.7	22.7	22.7	46.659	17.049	115440000	42	O75874
O75923-15;O75923-3;O75923-9;O75923;O75923-14;O75923-6;O75923-12;O75923-5;O75923-11;O75923-4;O75923-10;O75923-2;O75923-8;O75923-7;O75923-13	Dysferlin	DYSF	sp|O75923-15|DYSF_HUMAN Isoform 15 of Dysferlin OS=Homo sapiens OX=9606 GN=DYSF;sp|O75923-3|DYSF_HUMAN Isoform 3 of Dysferlin OS=Homo sapiens OX=9606 GN=DYSF;sp|O75923-9|DYSF_HUMAN Isoform 9 of Dysferlin OS=Homo sapiens OX=9606 GN=DYSF;sp|O75923|DYSF_HUMAN	NaN	18.1922	NaN	NaN	NaN	NaN	NaN	NaN	NaN	NaN	NaN	NaN	NaN	NaN	NaN	NaN	NaN	10	10	10	7.4	7.4	7.4	222.31	13.126	14473000	13	O75923-15;O75923-3;O75923-9;O75923;O75923-14;O75923-6;O75923-12;O75923-5;O75923-11;O75923-4;O75923-10;O75923-2;O75923-8;O75923-7;O75923-13
O75935-3;O75935-2;O75935	Dynactin subunit 3	DCTN3	sp|O75935-3|DCTN3_HUMAN Isoform 3 of Dynactin subunit 3 OS=Homo sapiens OX=9606 GN=DCTN3;sp|O75935-2|DCTN3_HUMAN Isoform 2 of Dynactin subunit 3 OS=Homo sapiens OX=9606 GN=DCTN3;sp|O75935|DCTN3_HUMAN Dynactin subunit 3 OS=Homo sapiens OX=9606 GN=DCTN3 PE=1	17.5706	NaN	NaN	NaN	NaN	18.3561	NaN	NaN	NaN	NaN	NaN	NaN	NaN	NaN	NaN	NaN	NaN	3	3	3	17.7	17.7	17.7	18.001	4.5592	29307000	16	O75935-3;O75935-2;O75935
O75937	DnaJ homolog subfamily C member 8	DNAJC8	sp|O75937|DNJC8_HUMAN DnaJ homolog subfamily C member 8 OS=Homo sapiens OX=9606 GN=DNAJC8 PE=1 SV=2	NaN	NaN	NaN	NaN	NaN	NaN	NaN	NaN	NaN	NaN	NaN	NaN	NaN	NaN	NaN	24.0052	NaN	2	2	2	9.5	9.5	9.5	29.841	3.0093	104860000	4	O75937
O75955;O75955-2	Flotillin-1	FLOT1	sp|O75955|FLOT1_HUMAN Flotillin-1 OS=Homo sapiens OX=9606 GN=FLOT1 PE=1 SV=3;sp|O75955-2|FLOT1_HUMAN Isoform 2 of Flotillin-1 OS=Homo sapiens OX=9606 GN=FLOT1	20.1882	20.6807	23.0088	20.0379	18.8095	21.3036	21.4439	21.2223	21.3339	21.8583	20.8735	21.7548	21.7152	21.8881	19.4328	20.9466	21.2498	21	21	21	59.7	59.7	59.7	47.355	294.29	2141400000	260	O75955;O75955-2
O76003	Glutaredoxin-3	GLRX3	sp|O76003|GLRX3_HUMAN Glutaredoxin-3 OS=Homo sapiens OX=9606 GN=GLRX3 PE=1 SV=2	18.3991	NaN	18.632	19.6687	20.1108	20.0558	19.968	19.3467	21.3996	19.8763	20.5497	21.0983	16.9047	20.6248	18.258	19.5002	19.2438	9	9	9	31.6	31.6	31.6	37.432	170.33	625270000	75	O76003
O76054-5;O76054-4;O76054	SEC14-like protein 2	SEC14L2	sp|O76054-5|S14L2_HUMAN Isoform 3 of SEC14-like protein 2 OS=Homo sapiens OX=9606 GN=SEC14L2;sp|O76054-4|S14L2_HUMAN Isoform 2 of SEC14-like protein 2 OS=Homo sapiens OX=9606 GN=SEC14L2;sp|O76054|S14L2_HUMAN SEC14-like protein 2 OS=Homo sapiens OX=9606 GN=	NaN	NaN	NaN	NaN	NaN	15.0781	NaN	NaN	NaN	NaN	NaN	NaN	NaN	NaN	NaN	NaN	NaN	3	3	3	13.8	13.8	13.8	36.636	10.945	11119000	5	O76054-5;O76054-4;O76054
O76071	Probable cytosolic iron-sulfur protein assembly protein CIAO1	CIAO1	sp|O76071|CIAO1_HUMAN Probable cytosolic iron-sulfur protein assembly protein CIAO1 OS=Homo sapiens OX=9606 GN=CIAO1 PE=1 SV=1	NaN	NaN	NaN	NaN	NaN	NaN	NaN	NaN	17.0635	NaN	NaN	NaN	NaN	NaN	NaN	NaN	NaN	3	3	3	13.3	13.3	13.3	37.84	4.6326	10279000	6	O76071
O94903	Proline synthase co-transcribed bacterial homolog protein	PROSC	sp|O94903|PLPHP_HUMAN Pyridoxal phosphate homeostasis protein OS=Homo sapiens OX=9606 GN=PLPBP PE=1 SV=1	NaN	NaN	NaN	NaN	NaN	17.3799	NaN	NaN	NaN	NaN	NaN	NaN	15.7966	NaN	NaN	NaN	NaN	3	3	3	14.2	14.2	14.2	30.344	7.1089	27836000	7	O94903
O94919	Endonuclease domain-containing 1 protein	ENDOD1	sp|O94919|ENDD1_HUMAN Endonuclease domain-containing 1 protein OS=Homo sapiens OX=9606 GN=ENDOD1 PE=1 SV=2	16.2822	18.3995	16.9855	16.2294	17.4348	15.5451	NaN	16.6266	17.6747	17.5909	17.6853	17.6498	17.8085	NaN	NaN	NaN	16.7989	7	7	7	23.4	23.4	23.4	55.016	19.866	113420000	39	O94919
O95155-3;O95155-2;O95155;O95155-4	Ubiquitin conjugation factor E4 B	UBE4B	sp|O95155-3|UBE4B_HUMAN Isoform 3 of Ubiquitin conjugation factor E4 B OS=Homo sapiens OX=9606 GN=UBE4B;sp|O95155-2|UBE4B_HUMAN Isoform 2 of Ubiquitin conjugation factor E4 B OS=Homo sapiens OX=9606 GN=UBE4B;sp|O95155|UBE4B_HUMAN Ubiquitin conjugation fact	NaN	NaN	NaN	NaN	NaN	11.9526	NaN	NaN	NaN	NaN	NaN	NaN	NaN	NaN	NaN	NaN	NaN	1	1	1	1.4	1.4	1.4	121.82	2.26	191690	1	O95155-3;O95155-2;O95155;O95155-4
O95273-2;O95273	Cyclin-D1-binding protein 1	CCNDBP1	sp|O95273-2|CCDB1_HUMAN Isoform 2 of Cyclin-D1-binding protein 1 OS=Homo sapiens OX=9606 GN=CCNDBP1;sp|O95273|CCDB1_HUMAN Cyclin-D1-binding protein 1 OS=Homo sapiens OX=9606 GN=CCNDBP1 PE=1 SV=2	NaN	NaN	NaN	NaN	NaN	NaN	NaN	NaN	NaN	NaN	NaN	12.0442	NaN	NaN	NaN	NaN	NaN	2	2	2	7.4	7.4	7.4	34.553	2.9079	2600600	3	O95273-2;O95273
O95292;O95292-2	Vesicle-associated membrane protein-associated protein B/C	VAPB	sp|O95292|VAPB_HUMAN Vesicle-associated membrane protein-associated protein B/C OS=Homo sapiens OX=9606 GN=VAPB PE=1 SV=3;sp|O95292-2|VAPB_HUMAN Isoform 2 of Vesicle-associated membrane protein-associated protein B/C OS=Homo sapiens OX=9606 GN=VAPB	NaN	NaN	NaN	NaN	NaN	NaN	15.3203	NaN	NaN	NaN	NaN	NaN	NaN	NaN	NaN	NaN	NaN	2	2	2	10.3	10.3	10.3	27.228	2.169	4503200	2	O95292;O95292-2
O95336	6-phosphogluconolactonase	PGLS	sp|O95336|6PGL_HUMAN 6-phosphogluconolactonase OS=Homo sapiens OX=9606 GN=PGLS PE=1 SV=2	20.6527	19.753	18.9376	19.0468	19.3662	20.0144	20.4676	19.9936	20.1311	19.2182	20.3493	19.8337	19.0002	20.9207	19.2163	18.5755	20.1552	11	11	11	68.6	68.6	68.6	27.547	109.38	1012300000	155	O95336
O95347-2;O95347	Structural maintenance of chromosomes protein 2	SMC2	sp|O95347-2|SMC2_HUMAN Isoform 2 of Structural maintenance of chromosomes protein 2 OS=Homo sapiens OX=9606 GN=SMC2;sp|O95347|SMC2_HUMAN Structural maintenance of chromosomes protein 2 OS=Homo sapiens OX=9606 GN=SMC2 PE=1 SV=2	15.7747	NaN	NaN	NaN	NaN	NaN	NaN	NaN	NaN	NaN	NaN	NaN	NaN	NaN	NaN	NaN	NaN	4	4	4	4.7	4.7	4.7	124.92	4.2691	2650600	6	O95347-2;O95347
O95352-3;O95352-2;O95352	Ubiquitin-like modifier-activating enzyme ATG7	ATG7	sp|O95352-3|ATG7_HUMAN Isoform 3 of Ubiquitin-like modifier-activating enzyme ATG7 OS=Homo sapiens OX=9606 GN=ATG7;sp|O95352-2|ATG7_HUMAN Isoform 2 of Ubiquitin-like modifier-activating enzyme ATG7 OS=Homo sapiens OX=9606 GN=ATG7;sp|O95352|ATG7_HUMAN Ubiqu	NaN	14.5736	NaN	NaN	NaN	NaN	NaN	NaN	NaN	NaN	NaN	NaN	NaN	NaN	NaN	NaN	NaN	4	4	4	7.7	7.7	7.7	68.617	3.4561	3294900	11	O95352-3;O95352-2;O95352
O95373	Importin-7	IPO7	sp|O95373|IPO7_HUMAN Importin-7 OS=Homo sapiens OX=9606 GN=IPO7 PE=1 SV=1	20.3299	19.2568	19.0505	18.7354	18.7258	18.4788	19.8439	18.2809	20.854	19.432	20.7084	19.9815	19.4965	19.9116	19.134	17.1647	17.9254	14	14	14	16.9	16.9	16.9	119.52	54.987	242690000	96	O95373
O95376	E3 ubiquitin-protein ligase ARIH2	ARIH2	sp|O95376|ARI2_HUMAN E3 ubiquitin-protein ligase ARIH2 OS=Homo sapiens OX=9606 GN=ARIH2 PE=1 SV=1	NaN	NaN	NaN	NaN	NaN	14.4617	NaN	14.2561	NaN	NaN	NaN	NaN	NaN	NaN	NaN	NaN	NaN	3	3	3	8.9	8.9	8.9	57.818	15.714	15106000	11	O95376
O95379-3;O95379-2;O95379;O95379-4	Tumor necrosis factor alpha-induced protein 8	TNFAIP8	sp|O95379-3|TFIP8_HUMAN Isoform 3 of Tumor necrosis factor alpha-induced protein 8 OS=Homo sapiens OX=9606 GN=TNFAIP8;sp|O95379-2|TFIP8_HUMAN Isoform 2 of Tumor necrosis factor alpha-induced protein 8 OS=Homo sapiens OX=9606 GN=TNFAIP8;sp|O95379|TFIP8_HUMA	16.5426	NaN	NaN	NaN	16.3772	NaN	17.6999	NaN	NaN	NaN	NaN	NaN	NaN	NaN	NaN	NaN	NaN	3	3	3	22.3	22.3	22.3	21.877	14.87	17105000	9	O95379-3;O95379-2;O95379;O95379-4
O95433-2;O95433	Activator of 90 kDa heat shock protein ATPase homolog 1	AHSA1	sp|O95433-2|AHSA1_HUMAN Isoform 2 of Activator of 90 kDa heat shock protein ATPase homolog 1 OS=Homo sapiens OX=9606 GN=AHSA1;sp|O95433|AHSA1_HUMAN Activator of 90 kDa heat shock protein ATPase homolog 1 OS=Homo sapiens OX=9606 GN=AHSA1 PE=1 SV=1	NaN	NaN	NaN	NaN	NaN	15.2637	NaN	NaN	18.0164	NaN	17.1995	NaN	NaN	NaN	NaN	NaN	NaN	5	5	5	17.7	17.7	17.7	32.339	7.2314	14524000	12	O95433-2;O95433
O95456-2;O95456	Proteasome assembly chaperone 1	PSMG1	sp|O95456-2|PSMG1_HUMAN Isoform 2 of Proteasome assembly chaperone 1 OS=Homo sapiens OX=9606 GN=PSMG1;sp|O95456|PSMG1_HUMAN Proteasome assembly chaperone 1 OS=Homo sapiens OX=9606 GN=PSMG1 PE=1 SV=1	NaN	NaN	NaN	NaN	17.9926	18.3165	17.0446	17.6887	18.1722	17.4887	16.4659	NaN	17.9497	18.0401	NaN	NaN	NaN	4	4	4	18	18	18	30.288	7.1729	125880000	35	O95456-2;O95456
O95497	Pantetheinase	VNN1	sp|O95497|VNN1_HUMAN Pantetheinase OS=Homo sapiens OX=9606 GN=VNN1 PE=1 SV=2	NaN	17.5616	NaN	NaN	NaN	NaN	NaN	NaN	NaN	NaN	NaN	NaN	NaN	NaN	NaN	NaN	NaN	2	2	2	4.7	4.7	4.7	57.011	2.5114	6597700	2	O95497
O95498-3;O95498-4;O95498-2;O95498-6;O95498	Vascular non-inflammatory molecule 2	VNN2	sp|O95498-3|VNN2_HUMAN Isoform 3 of Vascular non-inflammatory molecule 2 OS=Homo sapiens OX=9606 GN=VNN2;sp|O95498-4|VNN2_HUMAN Isoform 4 of Vascular non-inflammatory molecule 2 OS=Homo sapiens OX=9606 GN=VNN2;sp|O95498-2|VNN2_HUMAN Isoform 2 of Vascular n	NaN	NaN	NaN	14.2795	NaN	NaN	NaN	NaN	NaN	NaN	NaN	NaN	NaN	NaN	NaN	NaN	NaN	1	1	1	6.8	6.8	6.8	21.478	2.4142	3227000	2	O95498-3;O95498-4;O95498-2;O95498-6;O95498
O95630;O95630-2	STAM-binding protein	STAMBP	sp|O95630|STABP_HUMAN STAM-binding protein OS=Homo sapiens OX=9606 GN=STAMBP PE=1 SV=1;sp|O95630-2|STABP_HUMAN Isoform 2 of STAM-binding protein OS=Homo sapiens OX=9606 GN=STAMBP	NaN	NaN	NaN	NaN	NaN	NaN	NaN	16.39	NaN	NaN	NaN	NaN	NaN	NaN	NaN	NaN	NaN	2	2	2	5.2	5.2	5.2	48.076	3.5641	12553000	7	O95630;O95630-2
O95671;O95671-2;O95671-3	N-acetylserotonin O-methyltransferase-like protein	ASMTL	sp|O95671|ASML_HUMAN Probable bifunctional dTTP/UTP pyrophosphatase/methyltransferase protein OS=Homo sapiens OX=9606 GN=ASMTL PE=1 SV=3;sp|O95671-2|ASML_HUMAN Isoform 2 of Probable bifunctional dTTP/UTP pyrophosphatase/methyltransferase protein OS=Homo sa	NaN	NaN	NaN	NaN	NaN	NaN	12.5982	NaN	NaN	NaN	NaN	NaN	NaN	NaN	NaN	NaN	NaN	2	2	2	4.2	4.2	4.2	68.856	2.3962	9794700	2	O95671;O95671-2;O95671-3
O95716	Ras-related protein Rab-3D	RAB3D	sp|O95716|RAB3D_HUMAN Ras-related protein Rab-3D OS=Homo sapiens OX=9606 GN=RAB3D PE=1 SV=1	NaN	NaN	NaN	NaN	NaN	NaN	16.1458	NaN	NaN	NaN	NaN	NaN	NaN	NaN	NaN	NaN	NaN	2	1	1	10	6.8	6.8	24.267	3.0274	3032200	3	O95716
O95747	Serine/threonine-protein kinase OSR1	OXSR1	sp|O95747|OXSR1_HUMAN Serine/threonine-protein kinase OSR1 OS=Homo sapiens OX=9606 GN=OXSR1 PE=1 SV=1	20.9373	20.638	21.2248	20.181	20.9133	21.8196	22.2574	21.4615	22.1035	21.446	21.9786	21.9375	20.7115	21.9676	21.0786	21.375	20.9884	15	15	15	36.6	36.6	36.6	58.022	323.31	1225000000	165	O95747;Q9UEW8-2;Q9UEW8
O95782-2;O95782	AP-2 complex subunit alpha-1	AP2A1	sp|O95782-2|AP2A1_HUMAN Isoform B of AP-2 complex subunit alpha-1 OS=Homo sapiens OX=9606 GN=AP2A1;sp|O95782|AP2A1_HUMAN AP-2 complex subunit alpha-1 OS=Homo sapiens OX=9606 GN=AP2A1 PE=1 SV=3	NaN	NaN	17.1953	19.3177	NaN	19.0089	17.0678	17.2506	19.2673	17.4554	17.376	NaN	18.7668	18.6076	NaN	NaN	NaN	15	15	12	17.2	17.2	13.9	105.36	20.752	202220000	55	O95782-2;O95782
O95810	Serum deprivation-response protein	SDPR	sp|O95810|CAVN2_HUMAN Caveolae-associated protein 2 OS=Homo sapiens OX=9606 GN=CAVIN2 PE=1 SV=3	NaN	NaN	NaN	15.0947	NaN	NaN	NaN	NaN	NaN	NaN	NaN	NaN	NaN	NaN	NaN	NaN	NaN	2	2	2	5.6	5.6	5.6	47.173	5.201	8062100	3	O95810
O95861-4;O95861;O95861-2	3(2),5-bisphosphate nucleotidase 1	BPNT1	sp|O95861-4|BPNT1_HUMAN Isoform 4 of 3(2),5-bisphosphate nucleotidase 1 OS=Homo sapiens OX=9606 GN=BPNT1;sp|O95861|BPNT1_HUMAN 3(2),5-bisphosphate nucleotidase 1 OS=Homo sapiens OX=9606 GN=BPNT1 PE=1 SV=1;sp|O95861-2|BPNT1_HUMAN Isoform 2 of 3(2),5	NaN	NaN	NaN	NaN	NaN	NaN	NaN	NaN	17.058	NaN	NaN	NaN	NaN	NaN	NaN	NaN	NaN	5	5	5	21	21	21	29.188	8.271	10712000	13	O95861-4;O95861;O95861-2;O95861-3
P00167-2;P00167-3;P00167	Cytochrome b5	CYB5A	sp|P00167-2|CYB5_HUMAN Isoform 2 of Cytochrome b5 OS=Homo sapiens OX=9606 GN=CYB5A;sp|P00167-3|CYB5_HUMAN Isoform 3 of Cytochrome b5 OS=Homo sapiens OX=9606 GN=CYB5A;sp|P00167|CYB5_HUMAN Cytochrome b5 OS=Homo sapiens OX=9606 GN=CYB5A PE=1 SV=2	NaN	21.0834	20.4902	20.1456	NaN	20.8551	21.6046	20.8778	21.0328	21.1326	NaN	21.0966	17.398	20.5262	20.2202	NaN	20.6559	4	4	4	51	51	51	11.268	34.105	911020000	77	P00167-2;P00167-3;P00167
P00338;P00338-3;P00338-4;P00338-5;P00338-2	L-lactate dehydrogenase A chain	LDHA	sp|P00338|LDHA_HUMAN L-lactate dehydrogenase A chain OS=Homo sapiens OX=9606 GN=LDHA PE=1 SV=2;sp|P00338-3|LDHA_HUMAN Isoform 3 of L-lactate dehydrogenase A chain OS=Homo sapiens OX=9606 GN=LDHA;sp|P00338-4|LDHA_HUMAN Isoform 4 of L-lactate dehydrogenase A	23.9616	23.8499	21.0403	22.1876	20.5052	21.5714	24.0893	21.333	22.884	21.6772	22.8283	21.7786	21.4386	22.3524	22.2825	22.2274	20.905	17	16	16	61.1	57.5	57.5	36.688	236.95	2862100000	236	P00338;P00338-3;P00338-4;P00338-5;P00338-2;Q6ZMR3;P07864
P00352	Retinal dehydrogenase 1	ALDH1A1	sp|P00352|AL1A1_HUMAN Retinal dehydrogenase 1 OS=Homo sapiens OX=9606 GN=ALDH1A1 PE=1 SV=2	23.3002	22.5073	23.4986	22.0678	22.7742	23.6927	24.2923	24.4047	24.0299	23.8414	24.1163	24.4384	22.834	24.2755	24.2538	23.8396	23.4953	24	24	22	55.9	55.9	52.9	54.861	323.31	13164000000	598	P00352;O94788-4;O94788-2;O94788-3;P47895;P30837;O94788
P00387-2;P00387;P00387-3	NADH-cytochrome b5 reductase 3;NADH-cytochrome b5 reductase 3 membrane-bound form;NADH-cytochrome b5 reductase 3 soluble form	CYB5R3	sp|P00387-2|NB5R3_HUMAN Isoform 2 of NADH-cytochrome b5 reductase 3 OS=Homo sapiens OX=9606 GN=CYB5R3;sp|P00387|NB5R3_HUMAN NADH-cytochrome b5 reductase 3 OS=Homo sapiens OX=9606 GN=CYB5R3 PE=1 SV=3;sp|P00387-3|NB5R3_HUMAN Isoform 3 of NADH-cytochrome b5 r	18.5384	20.5596	NaN	20.9318	19.8828	19.2459	19.5838	18.7846	NaN	19.5619	19.8503	23.0781	19.9136	20.9421	20.3318	NaN	NaN	7	7	7	30.6	30.6	30.6	31.628	77.088	698840000	45	P00387-2;P00387;P00387-3
P00390-2;P00390;P00390-3;P00390-4;P00390-5	Glutathione reductase, mitochondrial	GSR	sp|P00390-2|GSHR_HUMAN Isoform Cytoplasmic of Glutathione reductase, mitochondrial OS=Homo sapiens OX=9606 GN=GSR;sp|P00390|GSHR_HUMAN Glutathione reductase, mitochondrial OS=Homo sapiens OX=9606 GN=GSR PE=1 SV=2;sp|P00390-3|GSHR_HUMAN Isoform 2 of Glutath	20.5546	21.6685	18.9905	19.1914	21.2923	19.8221	21.1891	20.0791	20.9422	20.8135	21.1486	21.0502	19.9069	20.919	20.5845	20.1965	19.7572	15	14	14	53.7	50.9	50.9	51.7	128.6	1703900000	160	P00390-2;P00390;P00390-3;P00390-4;P00390-5
P00403	Cytochrome c oxidase subunit 2	MT-CO2	sp|P00403|COX2_HUMAN Cytochrome c oxidase subunit 2 OS=Homo sapiens OX=9606 GN=MT-CO2 PE=1 SV=1	NaN	NaN	NaN	NaN	NaN	NaN	NaN	NaN	NaN	NaN	16.9786	NaN	NaN	NaN	NaN	NaN	NaN	3	3	3	20.3	20.3	20.3	25.565	20.474	28963000	8	P00403
P00441	Superoxide dismutase [Cu-Zn]	SOD1	sp|P00441|SODC_HUMAN Superoxide dismutase [Cu-Zn] OS=Homo sapiens OX=9606 GN=SOD1 PE=1 SV=2	25.0356	25.3798	24.0184	23.6421	25.5551	24.7586	25.6836	24.5903	24.7716	25.1523	26.1188	25.7859	23.578	25.6136	25.1455	22.3165	24.5439	7	7	7	69.5	69.5	69.5	15.936	323.31	21614000000	372	P00441
P00450	Ceruloplasmin	CP	sp|P00450|CERU_HUMAN Ceruloplasmin OS=Homo sapiens OX=9606 GN=CP PE=1 SV=1	NaN	NaN	NaN	NaN	NaN	NaN	NaN	NaN	NaN	NaN	NaN	NaN	NaN	NaN	20.6785	NaN	NaN	11	11	11	15	15	15	122.2	17.058	20714000	18	P00450;CON__crap_maxquant|121_kDa_protein|Bos_taurus|ENSBTAP00000031900|ENSEMBL
P00488	Coagulation factor XIII A chain	F13A1	sp|P00488|F13A_HUMAN Coagulation factor XIII A chain OS=Homo sapiens OX=9606 GN=F13A1 PE=1 SV=4	19.7585	NaN	NaN	19.5578	NaN	NaN	NaN	NaN	NaN	NaN	NaN	NaN	NaN	NaN	NaN	NaN	NaN	9	8	8	15.6	14.6	14.6	83.266	11.964	20809000	9	P00488
P00491	Purine nucleoside phosphorylase	PNP	sp|P00491|PNPH_HUMAN Purine nucleoside phosphorylase OS=Homo sapiens OX=9606 GN=PNP PE=1 SV=2	24.3034	24.4314	24.0144	22.6773	23.3003	23.4901	24.084	23.81	24.8982	23.7233	25.0787	23.4298	23.8222	25.4046	24.154	23.5397	23.6415	16	16	16	70.6	70.6	70.6	32.118	323.31	14705000000	467	P00491
P00492	Hypoxanthine-guanine phosphoribosyltransferase	HPRT1	sp|P00492|HPRT_HUMAN Hypoxanthine-guanine phosphoribosyltransferase OS=Homo sapiens OX=9606 GN=HPRT1 PE=1 SV=2	21.977	23.3063	22.1904	22.4084	21.7399	22.6436	23.2039	22.4581	23.4681	22.5338	23.1848	23.4529	22.2301	23.8941	22.9837	21.8472	22.8349	12	12	12	76.1	76.1	76.1	24.579	105.04	5999800000	311	P00492
P00505-2;P00505	Aspartate aminotransferase, mitochondrial	GOT2	sp|P00505-2|AATM_HUMAN Isoform 2 of Aspartate aminotransferase, mitochondrial OS=Homo sapiens OX=9606 GN=GOT2;sp|P00505|AATM_HUMAN Aspartate aminotransferase, mitochondrial OS=Homo sapiens OX=9606 GN=GOT2 PE=1 SV=3	NaN	16.7825	NaN	NaN	NaN	NaN	NaN	NaN	NaN	NaN	NaN	NaN	NaN	NaN	NaN	NaN	NaN	3	3	3	9.6	9.6	9.6	43.029	3.111	3348100	3	P00505-2;P00505
P00558;P00558-2	Phosphoglycerate kinase 1	PGK1	sp|P00558|PGK1_HUMAN Phosphoglycerate kinase 1 OS=Homo sapiens OX=9606 GN=PGK1 PE=1 SV=3;sp|P00558-2|PGK1_HUMAN Isoform 2 of Phosphoglycerate kinase 1 OS=Homo sapiens OX=9606 GN=PGK1	25.0202	22.9813	24.5429	23.3533	24.2734	24.7817	25.8552	24.5816	25.1854	24.5775	24.8876	25.8734	23.7576	24.2375	24.2676	24.707	23.9935	26	26	21	69.5	69.5	58.3	44.614	323.31	17256000000	609	P00558;P00558-2
P00568	Adenylate kinase isoenzyme 1	AK1	sp|P00568|KAD1_HUMAN Adenylate kinase isoenzyme 1 OS=Homo sapiens OX=9606 GN=AK1 PE=1 SV=3	23.9412	19.7416	24.1796	22.3851	24.9596	24.1071	24.7307	23.9256	25.0786	24.2719	24.1065	25.161	23.5111	23.9839	23.0886	18.457	23.1791	13	13	13	67	67	67	21.635	218.69	12179000000	301	P00568;Q9Y6K8-2;Q9Y6K8-3;Q9Y6K8
P00734	Prothrombin;Activation peptide fragment 1;Activation peptide fragment 2;Thrombin light chain;Thrombin heavy chain	F2	sp|P00734|THRB_HUMAN Prothrombin OS=Homo sapiens OX=9606 GN=F2 PE=1 SV=2	NaN	NaN	NaN	NaN	NaN	13.9448	NaN	NaN	NaN	NaN	NaN	NaN	NaN	NaN	23.7891	NaN	NaN	14	14	11	31.7	31.7	25.4	70.036	73.511	155890000	33	P00734
P00738;P00738-2;P00739;P00739-2	Haptoglobin;Haptoglobin alpha chain;Haptoglobin beta chain;Haptoglobin-related protein	HP;HPR	sp|P00738|HPT_HUMAN Haptoglobin OS=Homo sapiens OX=9606 GN=HP PE=1 SV=1;sp|P00738-2|HPT_HUMAN Isoform 2 of Haptoglobin OS=Homo sapiens OX=9606 GN=HP;sp|P00739|HPTR_HUMAN Haptoglobin-related protein OS=Homo sapiens OX=9606 GN=HPR PE=2 SV=2;sp|P00739-2|HPTR_	18.6773	NaN	NaN	16.7942	NaN	NaN	17.6244	NaN	NaN	NaN	19.487	NaN	NaN	NaN	NaN	NaN	NaN	8	8	8	21.9	21.9	21.9	45.205	14.282	24916000	22	P00738;P00738-2;P00739;P00739-2
P00740;P00740-2	Coagulation factor IX;Coagulation factor IXa light chain;Coagulation factor IXa heavy chain	F9	sp|P00740|FA9_HUMAN Coagulation factor IX OS=Homo sapiens OX=9606 GN=F9 PE=1 SV=2;sp|P00740-2|FA9_HUMAN Isoform 2 of Coagulation factor IX OS=Homo sapiens OX=9606 GN=F9	NaN	NaN	NaN	NaN	NaN	NaN	NaN	NaN	NaN	NaN	NaN	NaN	NaN	NaN	20.1912	NaN	NaN	2	2	2	4.6	4.6	4.6	51.778	2.3397	11418000	2	P00740;P00740-2
P00742	Coagulation factor X;Factor X light chain;Factor X heavy chain;Activated factor Xa heavy chain	F10	sp|P00742|FA10_HUMAN Coagulation factor X OS=Homo sapiens OX=9606 GN=F10 PE=1 SV=2	NaN	NaN	NaN	NaN	NaN	NaN	NaN	NaN	NaN	NaN	NaN	NaN	NaN	17.6563	22.7693	NaN	NaN	8	8	8	19.3	19.3	19.3	54.731	39.915	92184000	18	P00742
P00813	Adenosine deaminase	ADA	sp|P00813|ADA_HUMAN Adenosine deaminase OS=Homo sapiens OX=9606 GN=ADA PE=1 SV=3	NaN	NaN	NaN	NaN	NaN	15.5038	NaN	15.4646	NaN	NaN	NaN	NaN	NaN	NaN	NaN	NaN	NaN	4	4	4	19	19	19	40.764	7.8972	15560000	11	P00813
P00915	Carbonic anhydrase 1	CA1	sp|P00915|CAH1_HUMAN Carbonic anhydrase 1 OS=Homo sapiens OX=9606 GN=CA1 PE=1 SV=2	30.4837	30.635	30.7801	29.2547	27.9694	29.0026	27.7573	29.1051	30.3803	29.5285	29.7057	31.2916	28.9574	30.276	28.8595	28.483	29.5371	17	17	17	89.3	89.3	89.3	28.87	323.31	595190000000	2898	P00915
P00918	Carbonic anhydrase 2	CA2	sp|P00918|CAH2_HUMAN Carbonic anhydrase 2 OS=Homo sapiens OX=9606 GN=CA2 PE=1 SV=2	27.4846	28.6215	27.7701	27.0907	26.3846	27.5347	27.5129	27.5701	28.1064	27.604	28.6187	29.0473	26.0732	28.2578	27.5355	27.2194	27.5404	18	18	18	87.7	87.7	87.7	29.246	323.31	159370000000	1131	P00918;CON__crap_thegpm|Carbonic_anhydrase_2|Bos_taurus|P00921|Uniprot
P01009;P01009-2	Alpha-1-antitrypsin;Short peptide from AAT	SERPINA1	sp|P01009|A1AT_HUMAN Alpha-1-antitrypsin OS=Homo sapiens OX=9606 GN=SERPINA1 PE=1 SV=3;sp|P01009-2|A1AT_HUMAN Isoform 2 of Alpha-1-antitrypsin OS=Homo sapiens OX=9606 GN=SERPINA1	NaN	NaN	NaN	NaN	NaN	NaN	NaN	NaN	NaN	NaN	17.4428	NaN	NaN	NaN	NaN	NaN	NaN	3	3	3	10.5	10.5	10.5	46.736	19.378	7759000	10	P01009;P01009-2;P01009-3
P01023	Alpha-2-macroglobulin	A2M	sp|P01023|A2MG_HUMAN Alpha-2-macroglobulin OS=Homo sapiens OX=9606 GN=A2M PE=1 SV=3	NaN	NaN	NaN	NaN	NaN	NaN	NaN	NaN	NaN	NaN	17.4855	NaN	NaN	NaN	NaN	NaN	NaN	7	7	7	6.7	6.7	6.7	163.29	9.9505	4832400	10	P01023;P20742-2;P20742
P01024	Complement C3;Complement C3 beta chain;C3-beta-c;Complement C3 alpha chain;C3a anaphylatoxin;Acylation stimulating protein;Complement C3b alpha chain;Complement C3c alpha chain fragment 1;Complement C3dg fragment;Complement C3g fragment;Complement C3d fragment;Complement C3f fragment;Complement C3c alpha chain fragment 2	C3	sp|P01024|CO3_HUMAN Complement C3 OS=Homo sapiens OX=9606 GN=C3 PE=1 SV=2	NaN	NaN	NaN	NaN	NaN	17.7821	NaN	NaN	NaN	NaN	17.0762	NaN	NaN	NaN	19.5103	NaN	NaN	9	9	9	6.1	6.1	6.1	187.15	46.726	36214000	11	P01024
P01040	Cystatin-A;Cystatin-A, N-terminally processed	CSTA	sp|P01040|CYTA_HUMAN Cystatin-A OS=Homo sapiens OX=9606 GN=CSTA PE=1 SV=1	NaN	NaN	NaN	NaN	NaN	NaN	16.3259	NaN	NaN	NaN	NaN	NaN	NaN	NaN	NaN	NaN	NaN	3	3	3	38.8	38.8	38.8	11.006	4.7112	13525000	7	P01040
P01116-2;P01116;P01111	GTPase KRas;GTPase KRas, N-terminally processed;GTPase NRas	KRAS;NRAS	sp|P01116-2|RASK_HUMAN Isoform 2B of GTPase KRas OS=Homo sapiens OX=9606 GN=KRAS;sp|P01116|RASK_HUMAN GTPase KRas OS=Homo sapiens OX=9606 GN=KRAS PE=1 SV=1;sp|P01111|RASN_HUMAN GTPase NRas OS=Homo sapiens OX=9606 GN=NRAS PE=1 SV=1	NaN	NaN	15.6478	NaN	NaN	NaN	NaN	NaN	NaN	16.5741	NaN	NaN	NaN	NaN	NaN	NaN	NaN	4	4	4	26.6	26.6	26.6	21.424	6.9641	56855000	10	P01116-2;P01116;P01111;P01112-2;P01112
P01834;P0DOX7	Ig kappa chain C region	IGKC	sp|P01834|IGKC_HUMAN Immunoglobulin kappa constant OS=Homo sapiens OX=9606 GN=IGKC PE=1 SV=2;sp|P0DOX7|IGK_HUMAN Immunoglobulin kappa light chain OS=Homo sapiens OX=9606 PE=1 SV=1	NaN	20.3988	17.9947	17.2776	17.8129	19.0223	NaN	15.8822	NaN	17.171	22.9444	18.9799	17.6595	19.8642	19.8048	NaN	NaN	4	4	4	64.5	64.5	64.5	11.765	18.048	97414000	45	P01834;P0DOX7
P0DOX5;P01857;P01860	Ig gamma-1 chain C region;Ig gamma-3 chain C region	IGHG1;IGHG3	sp|P0DOX5|IGG1_HUMAN Immunoglobulin gamma-1 heavy chain OS=Homo sapiens OX=9606 PE=1 SV=2;sp|P01857|IGHG1_HUMAN Immunoglobulin heavy constant gamma 1 OS=Homo sapiens OX=9606 GN=IGHG1 PE=1 SV=1;sp|P01860|IGHG3_HUMAN Immunoglobulin heavy constant gamma 3 OS=	18.1664	21.4705	18.6761	17.5999	18.2276	17.8101	18.9348	18.0286	NaN	NaN	22.0463	20.9573	19.1673	NaN	18.7104	19.7372	NaN	8	8	8	24.3	24.3	24.3	49.328	61.611	269030000	54	P0DOX5;P01857;P01860;P01861;P01859
P01871-2;P01871;P0DOX6	Ig mu chain C region	IGHM	sp|P01871-2|IGHM_HUMAN Isoform 2 of Immunoglobulin heavy constant mu OS=Homo sapiens OX=9606 GN=IGHM;sp|P01871|IGHM_HUMAN Immunoglobulin heavy constant mu OS=Homo sapiens OX=9606 GN=IGHM PE=1 SV=4;sp|P0DOX6|IGM_HUMAN Immunoglobulin mu heavy chain OS=Homo s	NaN	NaN	18.2867	17.1315	NaN	17.0793	NaN	NaN	NaN	NaN	NaN	NaN	NaN	NaN	18.6384	NaN	17.4793	5	5	5	15	15	15	51.923	10.227	40065000	19	P01871-2;P01871;P0DOX6
P01876	Ig alpha-1 chain C region	IGHA1	sp|P01876|IGHA1_HUMAN Immunoglobulin heavy constant alpha 1 OS=Homo sapiens OX=9606 GN=IGHA1 PE=1 SV=2	NaN	NaN	NaN	NaN	NaN	NaN	NaN	NaN	NaN	NaN	18.1843	NaN	NaN	NaN	NaN	NaN	NaN	3	3	3	10.2	10.2	10.2	37.654	2.6628	8046500	5	P01876;P01877
P01889	HLA class I histocompatibility antigen, B-7 alpha chain	HLA-B	sp|P01889|HLAB_HUMAN HLA class I histocompatibility antigen, B alpha chain OS=Homo sapiens OX=9606 GN=HLA-B PE=1 SV=3	20.1758	20.772	NaN	19.6918	NaN	NaN	NaN	NaN	NaN	NaN	18.7405	NaN	18.3279	NaN	NaN	NaN	NaN	5	3	1	19.3	11.9	5.5	40.46	17.397	88239000	26	P01889
P01893	Putative HLA class I histocompatibility antigen, alpha chain H	HLA-H	sp|P01893|HLAH_HUMAN Putative HLA class I histocompatibility antigen, alpha chain H OS=Homo sapiens OX=9606 GN=HLA-H PE=5 SV=3	NaN	NaN	NaN	NaN	NaN	NaN	NaN	NaN	NaN	NaN	NaN	NaN	16.5322	NaN	NaN	NaN	NaN	5	1	0	20.7	3.9	0	40.891	2.1571	11714000	4	P01893;P13747;P17693-6;P17693-2;P30511-2;P17693-5;P17693;P30511;P30511-3
P02008	Hemoglobin subunit zeta	HBZ	sp|P02008|HBAZ_HUMAN Hemoglobin subunit zeta OS=Homo sapiens OX=9606 GN=HBZ PE=1 SV=2	18.9156	NaN	25.0745	NaN	16.7684	25.1458	21.1181	25.3484	19.4342	17.8386	21.6592	NaN	22.9915	21.8702	23.0001	18.0766	15.8285	11	10	10	89.4	84.5	84.5	15.637	172.71	11599000000	111	P02008
P02042	Hemoglobin subunit delta	HBD	sp|P02042|HBD_HUMAN Hemoglobin subunit delta OS=Homo sapiens OX=9606 GN=HBD PE=1 SV=2	29.7332	32.0313	31.7791	30.6369	29.593	31.3211	31.4672	31.5743	32.2385	31.5372	32.3072	31.8476	30.8819	31.0252	31.8984	29.377	30.8683	18	10	10	94.6	71.4	71.4	16.055	323.31	1960600000000	4136	P02042
P02100	Hemoglobin subunit epsilon	HBE1	sp|P02100|HBE_HUMAN Hemoglobin subunit epsilon OS=Homo sapiens OX=9606 GN=HBE1 PE=1 SV=2	NaN	NaN	NaN	NaN	NaN	NaN	NaN	NaN	NaN	NaN	NaN	NaN	NaN	NaN	23.1937	NaN	NaN	4	2	2	26.5	13.6	13.6	16.203	3.2839	1663200000	44	P02100
P02545-2;P02545-6;P02545-3;P02545;P02545-4	Prelamin-A/C;Lamin-A/C	LMNA	sp|P02545-2|LMNA_HUMAN Isoform C of Prelamin-A/C OS=Homo sapiens OX=9606 GN=LMNA;sp|P02545-6|LMNA_HUMAN Isoform 6 of Prelamin-A/C OS=Homo sapiens OX=9606 GN=LMNA;sp|P02545-3|LMNA_HUMAN Isoform ADelta10 of Prelamin-A/C OS=Homo sapiens OX=9606 GN=LMNA;sp|P02	NaN	NaN	NaN	NaN	NaN	NaN	NaN	NaN	18.6646	NaN	NaN	NaN	NaN	NaN	NaN	NaN	NaN	7	7	2	14.2	14.2	4.2	65.134	10.66	37578000	13	P02545-2;P02545-6;P02545-3;P02545;P02545-4
P02549;P02549-2	Spectrin alpha chain, erythrocytic 1	SPTA1	sp|P02549|SPTA1_HUMAN Spectrin alpha chain, erythrocytic 1 OS=Homo sapiens OX=9606 GN=SPTA1 PE=1 SV=5;sp|P02549-2|SPTA1_HUMAN Isoform 2 of Spectrin alpha chain, erythrocytic 1 OS=Homo sapiens OX=9606 GN=SPTA1	27.9992	27.6051	29.9438	28.3977	28.5938	28.6044	28.7954	28.8274	28.6815	28.4456	28.7059	29.2791	28.7285	28.5452	28.0203	28.801	28.4173	166	166	166	74.5	74.5	74.5	280.01	323.31	276520000000	7027	P02549;P02549-2
P02647	Apolipoprotein A-I;Proapolipoprotein A-I;Truncated apolipoprotein A-I	APOA1	sp|P02647|APOA1_HUMAN Apolipoprotein A-I OS=Homo sapiens OX=9606 GN=APOA1 PE=1 SV=1	NaN	NaN	NaN	NaN	NaN	18.5775	NaN	16.8744	NaN	17.4082	18.6586	19.7951	NaN	NaN	20.2973	20.3012	18.9265	6	6	6	27	27	27	30.777	11.154	48849000	20	P02647
P02656	Apolipoprotein C-III	APOC3	sp|P02656|APOC3_HUMAN Apolipoprotein C-III OS=Homo sapiens OX=9606 GN=APOC3 PE=1 SV=1	NaN	NaN	NaN	NaN	NaN	NaN	NaN	NaN	NaN	NaN	NaN	18.0833	NaN	NaN	NaN	NaN	NaN	1	1	1	16.2	16.2	16.2	10.852	4.2054	1205200	6	P02656
P02671-2;P02671	Fibrinogen alpha chain;Fibrinopeptide A;Fibrinogen alpha chain	FGA	sp|P02671-2|FIBA_HUMAN Isoform 2 of Fibrinogen alpha chain OS=Homo sapiens OX=9606 GN=FGA;sp|P02671|FIBA_HUMAN Fibrinogen alpha chain OS=Homo sapiens OX=9606 GN=FGA PE=1 SV=2	NaN	NaN	17.6444	NaN	NaN	16.0367	NaN	NaN	NaN	NaN	NaN	NaN	NaN	NaN	16.6646	NaN	17.159	6	6	6	16.6	16.6	16.6	69.756	9.6161	14401000	11	P02671-2;P02671
P02675	Fibrinogen beta chain;Fibrinopeptide B;Fibrinogen beta chain	FGB	sp|P02675|FIBB_HUMAN Fibrinogen beta chain OS=Homo sapiens OX=9606 GN=FGB PE=1 SV=2	NaN	NaN	NaN	NaN	NaN	NaN	NaN	NaN	NaN	NaN	NaN	NaN	NaN	NaN	19.5505	NaN	NaN	3	3	3	8.8	8.8	8.8	55.928	5.6611	4429300	7	P02675
P02679-2;P02679	Fibrinogen gamma chain	FGG	sp|P02679-2|FIBG_HUMAN Isoform Gamma-A of Fibrinogen gamma chain OS=Homo sapiens OX=9606 GN=FGG;sp|P02679|FIBG_HUMAN Fibrinogen gamma chain OS=Homo sapiens OX=9606 GN=FGG PE=1 SV=3	16.0747	NaN	NaN	NaN	NaN	NaN	NaN	NaN	NaN	NaN	NaN	NaN	NaN	NaN	NaN	NaN	NaN	3	3	3	10.1	10.1	10.1	49.496	6.1049	14107000	8	P02679-2;P02679
P02724-3;P02724-2;P02724	Glycophorin-A	GYPA	sp|P02724-3|GLPA_HUMAN Isoform 3 of Glycophorin-A OS=Homo sapiens OX=9606 GN=GYPA;sp|P02724-2|GLPA_HUMAN Isoform 2 of Glycophorin-A OS=Homo sapiens OX=9606 GN=GYPA;sp|P02724|GLPA_HUMAN Glycophorin-A OS=Homo sapiens OX=9606 GN=GYPA PE=1 SV=2	NaN	NaN	23.4936	20.6675	21.8264	23.5241	17.0634	19.9529	20.851	23.2147	19.8821	21.2637	20.5229	NaN	NaN	22.1029	22.7863	4	4	4	45.3	45.3	45.3	13	60.74	1605800000	68	P02724-3;P02724-2;P02724
P02730;P02730-2	Band 3 anion transport protein	SLC4A1	sp|P02730|B3AT_HUMAN Band 3 anion transport protein OS=Homo sapiens OX=9606 GN=SLC4A1 PE=1 SV=3;sp|P02730-2|B3AT_HUMAN Isoform 2 of Band 3 anion transport protein OS=Homo sapiens OX=9606 GN=SLC4A1	27.9395	29.5996	30.2494	27.986	28.8821	28.6463	28.4516	28.8713	28.6482	28.3993	28.7873	29.1082	28.9639	28.2212	27.8592	29.271	28.5579	33	33	33	48.4	48.4	48.4	101.79	323.31	380690000000	2832	P02730;P02730-2
P02746	Complement C1q subcomponent subunit B	C1QB	sp|P02746|C1QB_HUMAN Complement C1q subcomponent subunit B OS=Homo sapiens OX=9606 GN=C1QB PE=1 SV=3	NaN	NaN	NaN	NaN	NaN	NaN	NaN	NaN	NaN	NaN	NaN	NaN	NaN	NaN	16.6503	NaN	NaN	1	1	1	5.5	5.5	5.5	26.721	2.5787	1218500	1	P02746
P02763	Alpha-1-acid glycoprotein 1	ORM1	sp|P02763|A1AG1_HUMAN Alpha-1-acid glycoprotein 1 OS=Homo sapiens OX=9606 GN=ORM1 PE=1 SV=1	NaN	16.4236	NaN	NaN	NaN	NaN	NaN	NaN	NaN	NaN	NaN	NaN	NaN	NaN	NaN	NaN	NaN	3	3	3	18.4	18.4	18.4	23.511	14.686	7298700	5	P02763;P19652
P02765	Alpha-2-HS-glycoprotein;Alpha-2-HS-glycoprotein chain A;Alpha-2-HS-glycoprotein chain B	AHSG	sp|P02765|FETUA_HUMAN Alpha-2-HS-glycoprotein OS=Homo sapiens OX=9606 GN=AHSG PE=1 SV=2	NaN	NaN	NaN	NaN	NaN	NaN	NaN	NaN	NaN	NaN	NaN	NaN	NaN	NaN	21.117	NaN	NaN	5	2	2	12	6.5	6.5	39.34	22.073	18977000	8	P02765
P02766	Transthyretin	TTR	sp|P02766|TTHY_HUMAN Transthyretin OS=Homo sapiens OX=9606 GN=TTR PE=1 SV=1	NaN	NaN	NaN	NaN	NaN	NaN	NaN	NaN	NaN	NaN	16.5216	NaN	NaN	NaN	NaN	NaN	NaN	1	1	1	15	15	15	15.887	5.4732	1469900	2	P02766
P02768;P02768-2;P02768-3	Serum albumin	ALB	sp|P02768|ALBU_HUMAN Serum albumin OS=Homo sapiens OX=9606 GN=ALB PE=1 SV=2;sp|P02768-2|ALBU_HUMAN Isoform 2 of Serum albumin OS=Homo sapiens OX=9606 GN=ALB;sp|P02768-3|ALBU_HUMAN Isoform 3 of Serum albumin OS=Homo sapiens OX=9606 GN=ALB	19.416	21.5595	21.8014	20.8771	20.3838	22.0004	21.2797	20.3004	18.3819	19.1308	25.9681	24.907	21.0953	19.4582	20.1754	24.03	20.3857	30	25	25	53.5	47.3	47.3	69.366	246.46	1782200000	214	P02768;P02768-2;P02768-3
P02775	Platelet basic protein;Connective tissue-activating peptide III;TC-2;Connective tissue-activating peptide III(1-81);Beta-thromboglobulin;Neutrophil-activating peptide 2(74);Neutrophil-activating peptide 2(73);Neutrophil-activating peptide 2;TC-1;Neutrophil-activating peptide 2(1-66);Neutrophil-activating peptide 2(1-63)	PPBP	sp|P02775|CXCL7_HUMAN Platelet basic protein OS=Homo sapiens OX=9606 GN=PPBP PE=1 SV=3	20.561	NaN	NaN	NaN	NaN	NaN	NaN	NaN	NaN	NaN	NaN	NaN	NaN	NaN	NaN	NaN	19.8211	4	4	4	26.6	26.6	26.6	13.894	5.8778	51846000	10	P02775
P02786	Transferrin receptor protein 1;Transferrin receptor protein 1, serum form	TFRC	sp|P02786|TFR1_HUMAN Transferrin receptor protein 1 OS=Homo sapiens OX=9606 GN=TFRC PE=1 SV=2	21.6498	22.5977	22.7502	19.5343	17.3693	21.3216	20.8779	18.0033	NaN	16.3568	NaN	NaN	16.7682	NaN	19.5574	18.8925	NaN	23	23	23	35.8	35.8	35.8	84.87	78.252	538760000	115	P02786
P02787	Serotransferrin	TF	sp|P02787|TRFE_HUMAN Serotransferrin OS=Homo sapiens OX=9606 GN=TF PE=1 SV=3	20.957	20.8657	19.8557	18.3182	17.8921	20.0851	21.096	17.4701	NaN	NaN	21.8944	17.9991	NaN	NaN	19.2948	20.4325	NaN	23	23	23	37.5	37.5	37.5	77.063	66.734	352840000	110	P02787
P02788;P02788-2	Lactotransferrin;Lactoferricin-H;Kaliocin-1;Lactoferroxin-A;Lactoferroxin-B;Lactoferroxin-C	LTF	sp|P02788|TRFL_HUMAN Lactotransferrin OS=Homo sapiens OX=9606 GN=LTF PE=1 SV=6;sp|P02788-2|TRFL_HUMAN Isoform DeltaLf of Lactotransferrin OS=Homo sapiens OX=9606 GN=LTF	23.3045	24.3235	16.6747	21.9113	18.6429	15.8683	23.1214	20.4845	19.3312	17.5459	21.0369	23.1793	15.1564	17.994	18.3272	18.0298	20.6808	30	30	28	59	59	56.1	78.181	323.31	1962000000	310	P02788;P02788-2
P02792	Ferritin light chain	FTL	sp|P02792|FRIL_HUMAN Ferritin light chain OS=Homo sapiens OX=9606 GN=FTL PE=1 SV=2	NaN	NaN	NaN	NaN	NaN	NaN	NaN	NaN	NaN	NaN	NaN	NaN	NaN	NaN	NaN	18.2707	NaN	6	6	6	40.6	40.6	40.6	20.019	15.505	46411000	8	P02792
P02794	Ferritin heavy chain;Ferritin heavy chain, N-terminally processed	FTH1	sp|P02794|FRIH_HUMAN Ferritin heavy chain OS=Homo sapiens OX=9606 GN=FTH1 PE=1 SV=2	18.2727	20.8918	NaN	NaN	17.9973	NaN	18.9066	16.9716	NaN	NaN	NaN	NaN	NaN	NaN	NaN	NaN	NaN	5	5	5	30.1	30.1	30.1	21.225	7.1549	210770000	22	P02794
P04004	Vitronectin;Vitronectin V65 subunit;Vitronectin V10 subunit;Somatomedin-B	VTN	sp|P04004|VTNC_HUMAN Vitronectin OS=Homo sapiens OX=9606 GN=VTN PE=1 SV=1	NaN	NaN	NaN	NaN	NaN	NaN	NaN	NaN	NaN	NaN	NaN	NaN	NaN	21.1828	20.203	NaN	NaN	6	6	5	12.1	12.1	9	54.305	15.574	31947000	17	P04004
P04040	Catalase	CAT	sp|P04040|CATA_HUMAN Catalase OS=Homo sapiens OX=9606 GN=CAT PE=1 SV=3	27.4999	29.1323	28.1189	27.8106	26.6703	28.2951	28.567	28.4625	28.492	28.4019	29.3793	28.2617	27.0386	28.4023	28.118	27.384	27.5931	29	29	29	63	63	63	59.755	323.31	210660000000	2043	P04040
P04080	Cystatin-B	CSTB	sp|P04080|CYTB_HUMAN Cystatin-B OS=Homo sapiens OX=9606 GN=CSTB PE=1 SV=2	NaN	19.5589	18.3025	NaN	18.8762	19.0481	20.3677	19.8955	19.8226	19.4194	20.9465	19.8762	19.1683	NaN	18.4411	NaN	17.6637	3	3	3	49	49	49	11.139	26.023	511320000	64	P04080
P04083	Annexin A1	ANXA1	sp|P04083|ANXA1_HUMAN Annexin A1 OS=Homo sapiens OX=9606 GN=ANXA1 PE=1 SV=2	23.3728	23.9601	18.666	22.2441	22.0554	20.1319	24.854	21.5893	19.7169	18.4158	23.6603	23.3637	19.8274	20.4027	21.3161	20.9272	20.0898	20	20	20	65.3	65.3	65.3	38.714	323.31	3792400000	275	P04083
P04114	Apolipoprotein B-100;Apolipoprotein B-48	APOB	sp|P04114|APOB_HUMAN Apolipoprotein B-100 OS=Homo sapiens OX=9606 GN=APOB PE=1 SV=2	NaN	NaN	NaN	NaN	NaN	NaN	NaN	NaN	NaN	NaN	NaN	13.3313	NaN	NaN	NaN	NaN	NaN	3	3	3	1	1	1	515.6	3.7509	380820	3	P04114
P04179-4;P04179;P04179-2;P04179-3	Superoxide dismutase [Mn], mitochondrial	SOD2	sp|P04179-4|SODM_HUMAN Isoform 4 of Superoxide dismutase [Mn], mitochondrial OS=Homo sapiens OX=9606 GN=SOD2;sp|P04179|SODM_HUMAN Superoxide dismutase [Mn], mitochondrial OS=Homo sapiens OX=9606 GN=SOD2 PE=1 SV=3;sp|P04179-2|SODM_HUMAN Isoform 2 of Superox	21.1371	22.4681	NaN	19.6759	22.1019	18.5382	19.1681	18.9931	NaN	NaN	NaN	NaN	NaN	NaN	19.5684	NaN	NaN	6	6	6	36.9	36.9	36.9	19.73	58.995	498360000	63	P04179-4;P04179;P04179-2;P04179-3
P04259	Keratin, type II cytoskeletal 6B	KRT6B	sp|P04259|K2C6B_HUMAN Keratin, type II cytoskeletal 6B OS=Homo sapiens OX=9606 GN=KRT6B PE=1 SV=5	NaN	NaN	NaN	NaN	NaN	NaN	NaN	NaN	NaN	NaN	NaN	NaN	NaN	NaN	NaN	20.5038	NaN	29	2	0	44	4.8	0	60.066	6.8861	36505000	15	P04259
P04406;P04406-2	Glyceraldehyde-3-phosphate dehydrogenase	GAPDH	sp|P04406|G3P_HUMAN Glyceraldehyde-3-phosphate dehydrogenase OS=Homo sapiens OX=9606 GN=GAPDH PE=1 SV=3;sp|P04406-2|G3P_HUMAN Isoform 2 of Glyceraldehyde-3-phosphate dehydrogenase OS=Homo sapiens OX=9606 GN=GAPDH	26.3213	24.8107	25.2904	24.8424	26.0672	25.8575	26.9602	25.757	25.5342	26.0052	23.7342	26.3954	24.8019	23.7941	24.2623	25.4274	24.6647	14	14	14	59.4	59.4	59.4	36.053	323.31	69990000000	870	P04406;P04406-2;O14556
P04424-3;P04424-2;P04424	Argininosuccinate lyase	ASL	sp|P04424-3|ARLY_HUMAN Isoform 3 of Argininosuccinate lyase OS=Homo sapiens OX=9606 GN=ASL;sp|P04424-2|ARLY_HUMAN Isoform 2 of Argininosuccinate lyase OS=Homo sapiens OX=9606 GN=ASL;sp|P04424|ARLY_HUMAN Argininosuccinate lyase OS=Homo sapiens OX=9606 GN=AS	NaN	17.6202	NaN	NaN	NaN	16.7313	NaN	16.8485	NaN	NaN	NaN	NaN	NaN	NaN	17.3005	NaN	NaN	3	3	3	8.4	8.4	8.4	48.732	9.1764	66710000	27	P04424-3;P04424-2;P04424
P04439;P04439-2	HLA class I histocompatibility antigen, A-3 alpha chain	HLA-A	sp|P04439|HLAA_HUMAN HLA class I histocompatibility antigen, A alpha chain OS=Homo sapiens OX=9606 GN=HLA-A PE=1 SV=2;sp|P04439-2|HLAA_HUMAN Isoform 2 of HLA class I histocompatibility antigen, A alpha chain OS=Homo sapiens OX=9606 GN=HLA-A	18.8948	20.694	17.1475	NaN	18.3189	18.5462	18.9809	16.5285	NaN	NaN	18.1443	NaN	NaN	NaN	NaN	18.3525	NaN	9	9	5	32.9	32.9	16.2	40.84	35.315	129000000	49	P04439;P04439-2
P04632	Calpain small subunit 1	CAPNS1	sp|P04632|CPNS1_HUMAN Calpain small subunit 1 OS=Homo sapiens OX=9606 GN=CAPNS1 PE=1 SV=1	19.9401	22.383	21.0397	21.0241	19.6207	21.1209	21.3846	21.4245	20.9872	21.0779	21.2765	21.5507	21.5227	21.2141	20.4344	20.8104	20.3057	7	7	7	35.8	35.8	35.8	28.315	211.06	1842500000	227	P04632;Q96L46
P04792	Heat shock protein beta-1	HSPB1	sp|P04792|HSPB1_HUMAN Heat shock protein beta-1 OS=Homo sapiens OX=9606 GN=HSPB1 PE=1 SV=2	22.9351	23.3307	23.1833	22.4276	NaN	23.634	23.2128	24.41	24.502	23.4675	NaN	26.3689	24.7687	21.9479	20.7977	24.0052	24.3545	9	9	9	55.6	55.6	55.6	22.782	93.991	3315800000	115	P04792
P04839	Cytochrome b-245 heavy chain	CYBB	sp|P04839|CY24B_HUMAN Cytochrome b-245 heavy chain OS=Homo sapiens OX=9606 GN=CYBB PE=1 SV=2	NaN	19.1928	NaN	NaN	NaN	NaN	NaN	NaN	NaN	NaN	NaN	NaN	NaN	NaN	NaN	NaN	NaN	6	6	6	12.5	12.5	12.5	65.335	11.865	70273000	16	P04839
P04843	Dolichyl-diphosphooligosaccharide--protein glycosyltransferase subunit 1	RPN1	sp|P04843|RPN1_HUMAN Dolichyl-diphosphooligosaccharide--protein glycosyltransferase subunit 1 OS=Homo sapiens OX=9606 GN=RPN1 PE=1 SV=1	NaN	19.294	NaN	NaN	NaN	NaN	NaN	NaN	NaN	NaN	16.9098	NaN	NaN	NaN	NaN	NaN	NaN	6	6	6	12.2	12.2	12.2	68.569	9.9837	26111000	13	P04843
P04844-2;P04844	Dolichyl-diphosphooligosaccharide--protein glycosyltransferase subunit 2	RPN2	sp|P04844-2|RPN2_HUMAN Isoform 2 of Dolichyl-diphosphooligosaccharide--protein glycosyltransferase subunit 2 OS=Homo sapiens OX=9606 GN=RPN2;sp|P04844|RPN2_HUMAN Dolichyl-diphosphooligosaccharide--protein glycosyltransferase subunit 2 OS=Homo sapiens OX=96	NaN	NaN	NaN	NaN	NaN	NaN	NaN	NaN	NaN	NaN	14.8524	NaN	NaN	NaN	NaN	NaN	NaN	1	1	1	3.9	3.9	3.9	67.723	2.7459	1642200	2	P04844-2;P04844
P04899;P04899-4;P04899-6;P04899-3;P04899-5;P04899-2	Guanine nucleotide-binding protein G(i) subunit alpha-2	GNAI2	sp|P04899|GNAI2_HUMAN Guanine nucleotide-binding protein G(i) subunit alpha-2 OS=Homo sapiens OX=9606 GN=GNAI2 PE=1 SV=3;sp|P04899-4|GNAI2_HUMAN Isoform sGi2 of Guanine nucleotide-binding protein G(i) subunit alpha-2 OS=Homo sapiens OX=9606 GN=GNAI2;sp|P04	18.3523	18.6788	NaN	NaN	NaN	NaN	18.9667	17.9356	NaN	NaN	NaN	NaN	NaN	NaN	NaN	NaN	18.5731	7	7	4	24.2	24.2	14.9	40.45	11.808	72178000	23	P04899;P04899-4;P04899-6;P04899-3;P04899-5;P04899-2
P04921-2;P04921-3;P04921	Glycophorin-C	GYPC	sp|P04921-2|GLPC_HUMAN Isoform Glycophorin-D of Glycophorin-C OS=Homo sapiens OX=9606 GN=GYPC;sp|P04921-3|GLPC_HUMAN Isoform 3 of Glycophorin-C OS=Homo sapiens OX=9606 GN=GYPC;sp|P04921|GLPC_HUMAN Glycophorin-C OS=Homo sapiens OX=9606 GN=GYPC PE=1 SV=1	NaN	NaN	22.5162	21.707	22.9439	22.9135	19.2008	23.6926	21.9485	22.9412	NaN	22.5495	21.7277	18.8673	NaN	NaN	22.8413	2	2	2	25.2	25.2	25.2	11.499	323.31	2431100000	102	P04921-2;P04921-3;P04921
P05023-3;P05023-4;P05023;P05023-2;P13637;P13637-2;P13637-3	Sodium/potassium-transporting ATPase subunit alpha-1;Sodium/potassium-transporting ATPase subunit alpha-3	ATP1A1;ATP1A3	sp|P05023-3|AT1A1_HUMAN Isoform 3 of Sodium/potassium-transporting ATPase subunit alpha-1 OS=Homo sapiens OX=9606 GN=ATP1A1;sp|P05023-4|AT1A1_HUMAN Isoform 4 of Sodium/potassium-transporting ATPase subunit alpha-1 OS=Homo sapiens OX=9606 GN=ATP1A1;sp|P0502	15.9278	17.4278	NaN	NaN	16.3953	15.1704	15.2467	15.0425	NaN	NaN	NaN	NaN	NaN	NaN	NaN	NaN	NaN	7	7	4	11.1	11.1	5.9	109.55	14.973	16958000	25	P05023-3;P05023-4;P05023;P05023-2;P13637;P13637-2;P13637-3;Q13733;P20648
P05089;P05089-2;P05089-3	Arginase-1	ARG1	sp|P05089|ARGI1_HUMAN Arginase-1 OS=Homo sapiens OX=9606 GN=ARG1 PE=1 SV=2;sp|P05089-2|ARGI1_HUMAN Isoform 2 of Arginase-1 OS=Homo sapiens OX=9606 GN=ARG1;sp|P05089-3|ARGI1_HUMAN Isoform 3 of Arginase-1 OS=Homo sapiens OX=9606 GN=ARG1	18.3862	19.3944	17.1366	18.0412	NaN	18.0937	20.8857	19.5984	19.8323	18.9833	NaN	19.9503	18.3204	NaN	18.7315	NaN	19.0571	9	9	9	31.4	31.4	31.4	34.735	82.836	526510000	66	P05089;P05089-2;P05089-3
P05090	Apolipoprotein D	APOD	sp|P05090|APOD_HUMAN Apolipoprotein D OS=Homo sapiens OX=9606 GN=APOD PE=1 SV=1	NaN	NaN	17.8318	NaN	NaN	NaN	NaN	NaN	NaN	NaN	NaN	NaN	NaN	NaN	NaN	NaN	NaN	2	2	2	12.7	12.7	12.7	21.275	3.6994	7193400	5	P05090
P05091;P05091-2	Aldehyde dehydrogenase, mitochondrial	ALDH2	sp|P05091|ALDH2_HUMAN Aldehyde dehydrogenase, mitochondrial OS=Homo sapiens OX=9606 GN=ALDH2 PE=1 SV=2;sp|P05091-2|ALDH2_HUMAN Isoform 2 of Aldehyde dehydrogenase, mitochondrial OS=Homo sapiens OX=9606 GN=ALDH2	17.6465	18.487	NaN	NaN	NaN	NaN	NaN	NaN	NaN	NaN	NaN	NaN	NaN	NaN	NaN	NaN	NaN	8	6	6	20.5	17.6	17.6	56.381	9.8709	12380000	9	P05091;P05091-2
P05106-2;P05106-3;P05106	Integrin beta-3	ITGB3	sp|P05106-2|ITB3_HUMAN Isoform Beta-3B of Integrin beta-3 OS=Homo sapiens OX=9606 GN=ITGB3;sp|P05106-3|ITB3_HUMAN Isoform Beta-3C of Integrin beta-3 OS=Homo sapiens OX=9606 GN=ITGB3;sp|P05106|ITB3_HUMAN Integrin beta-3 OS=Homo sapiens OX=9606 GN=ITGB3 PE=1	NaN	18.9838	NaN	20.8234	NaN	NaN	NaN	NaN	NaN	NaN	NaN	NaN	NaN	NaN	NaN	NaN	NaN	11	11	11	20.4	20.4	20.4	86.112	26.522	33821000	25	P05106-2;P05106-3;P05106
P05107	Integrin beta-2	ITGB2	sp|P05107|ITB2_HUMAN Integrin beta-2 OS=Homo sapiens OX=9606 GN=ITGB2 PE=1 SV=2	18.18	22.1008	14.9619	18.8922	15.8121	NaN	17.0872	16.7934	NaN	NaN	17.96	19.8017	NaN	NaN	16.5051	NaN	16.0531	16	16	16	29.9	29.9	29.9	84.781	97.163	203850000	62	P05107
P05109	Protein S100-A8;Protein S100-A8, N-terminally processed	S100A8	sp|P05109|S10A8_HUMAN Protein S100-A8 OS=Homo sapiens OX=9606 GN=S100A8 PE=1 SV=1	26.8076	29.2162	21.7202	25.1779	23.9747	23.2838	28.6667	24.2531	22.6488	22.0185	26.3158	26.0256	23.6498	23.6744	24.633	24.2973	23.409	7	7	7	64.5	64.5	64.5	10.834	161.67	71371000000	333	P05109
P05114	Non-histone chromosomal protein HMG-14	HMGN1	sp|P05114|HMGN1_HUMAN Non-histone chromosomal protein HMG-14 OS=Homo sapiens OX=9606 GN=HMGN1 PE=1 SV=3	NaN	NaN	NaN	NaN	NaN	NaN	NaN	13.4221	NaN	NaN	NaN	NaN	NaN	NaN	NaN	NaN	NaN	3	3	3	29	29	29	10.659	2.8306	3841900	3	P05114
P05120	Plasminogen activator inhibitor 2	SERPINB2	sp|P05120|PAI2_HUMAN Plasminogen activator inhibitor 2 OS=Homo sapiens OX=9606 GN=SERPINB2 PE=1 SV=2	17.349	17.3893	NaN	NaN	21.3732	17.0154	NaN	NaN	NaN	NaN	NaN	NaN	NaN	NaN	NaN	NaN	NaN	16	16	16	40.7	40.7	40.7	46.596	97.507	358360000	33	P05120
P05141;P12236;P12235	ADP/ATP translocase 2;ADP/ATP translocase 2, N-terminally processed;ADP/ATP translocase 3;ADP/ATP translocase 3, N-terminally processed;ADP/ATP translocase 1	SLC25A5;SLC25A6;SLC25A4	sp|P05141|ADT2_HUMAN ADP/ATP translocase 2 OS=Homo sapiens OX=9606 GN=SLC25A5 PE=1 SV=7;sp|P12236|ADT3_HUMAN ADP/ATP translocase 3 OS=Homo sapiens OX=9606 GN=SLC25A6 PE=1 SV=4;sp|P12235|ADT1_HUMAN ADP/ATP translocase 1 OS=Homo sapiens OX=9606 GN=SLC25A4 PE	NaN	NaN	17.5747	NaN	NaN	NaN	NaN	NaN	NaN	NaN	NaN	NaN	NaN	NaN	NaN	NaN	NaN	4	4	4	15.1	15.1	15.1	32.852	6.4234	52396000	9	P05141;P12236;P12235;Q9H0C2
P05161	Ubiquitin-like protein ISG15	ISG15	sp|P05161|ISG15_HUMAN Ubiquitin-like protein ISG15 OS=Homo sapiens OX=9606 GN=ISG15 PE=1 SV=5	16.4401	NaN	NaN	NaN	18.4406	18.7565	NaN	16.7467	20.5822	16.3359	17.9595	NaN	18.281	17.3714	NaN	NaN	NaN	5	5	5	35.8	35.8	35.8	17.887	140.65	186230000	37	P05161
P05164-2;P05164;P05164-3	Myeloperoxidase;Myeloperoxidase;89 kDa myeloperoxidase;84 kDa myeloperoxidase;Myeloperoxidase light chain;Myeloperoxidase heavy chain	MPO	sp|P05164-2|PERM_HUMAN Isoform H14 of Myeloperoxidase OS=Homo sapiens OX=9606 GN=MPO;sp|P05164|PERM_HUMAN Myeloperoxidase OS=Homo sapiens OX=9606 GN=MPO PE=1 SV=1;sp|P05164-3|PERM_HUMAN Isoform H7 of Myeloperoxidase OS=Homo sapiens OX=9606 GN=MPO	23.7955	26.0496	22.2797	22.8342	22.1973	19.786	23.7223	22.0368	19.9783	17.9166	23.558	23.773	18.4472	17.4301	21.8864	21.4026	21.5704	29	29	26	56.2	56.2	51.7	73.853	205.86	6143200000	304	P05164-2;P05164;P05164-3
P05186;P05186-3;P05186-2	Alkaline phosphatase, tissue-nonspecific isozyme	ALPL	sp|P05186|PPBT_HUMAN Alkaline phosphatase, tissue-nonspecific isozyme OS=Homo sapiens OX=9606 GN=ALPL PE=1 SV=4;sp|P05186-3|PPBT_HUMAN Isoform 3 of Alkaline phosphatase, tissue-nonspecific isozyme OS=Homo sapiens OX=9606 GN=ALPL;sp|P05186-2|PPBT_HUMAN Isof	NaN	19.1679	NaN	NaN	NaN	NaN	NaN	NaN	NaN	NaN	NaN	NaN	NaN	NaN	NaN	NaN	NaN	4	4	4	11.3	11.3	11.3	57.304	8.1355	12850000	6	P05186;P05186-3;P05186-2
P05198	Eukaryotic translation initiation factor 2 subunit 1	EIF2S1	sp|P05198|IF2A_HUMAN Eukaryotic translation initiation factor 2 subunit 1 OS=Homo sapiens OX=9606 GN=EIF2S1 PE=1 SV=3	17.642	NaN	NaN	NaN	18.358	17.9611	18.1897	17.4341	19.599	18.6376	NaN	19.1519	19.8251	NaN	18.3385	NaN	NaN	11	11	11	41.3	41.3	41.3	36.112	73.666	172930000	52	P05198
P05386	60S acidic ribosomal protein P1	RPLP1	sp|P05386|RLA1_HUMAN 60S acidic ribosomal protein P1 OS=Homo sapiens OX=9606 GN=RPLP1 PE=1 SV=1	NaN	NaN	NaN	NaN	NaN	NaN	NaN	NaN	NaN	NaN	NaN	NaN	NaN	NaN	NaN	NaN	NaN	1	1	1	14	14	14	11.514	2.5111	0	1	P05386
P05387	60S acidic ribosomal protein P2	RPLP2	sp|P05387|RLA2_HUMAN 60S acidic ribosomal protein P2 OS=Homo sapiens OX=9606 GN=RPLP2 PE=1 SV=1	20.2588	NaN	18.989	NaN	19.609	19.2323	20.2441	18.7849	20.1581	18.4524	19.1193	18.9414	NaN	NaN	20.036	19.7283	NaN	5	5	5	60	60	60	11.665	14.763	359020000	48	P05387
P05388;P05388-2;Q8NHW5	60S acidic ribosomal protein P0;60S acidic ribosomal protein P0-like	RPLP0;RPLP0P6	sp|P05388|RLA0_HUMAN 60S acidic ribosomal protein P0 OS=Homo sapiens OX=9606 GN=RPLP0 PE=1 SV=1;sp|P05388-2|RLA0_HUMAN Isoform 2 of 60S acidic ribosomal protein P0 OS=Homo sapiens OX=9606 GN=RPLP0;sp|Q8NHW5|RLA0L_HUMAN 60S acidic ribosomal protein P0-like	NaN	NaN	17.8266	NaN	NaN	18.8576	NaN	NaN	18.8142	NaN	NaN	NaN	NaN	NaN	NaN	NaN	NaN	6	6	6	30.3	30.3	30.3	34.273	37.286	84974000	23	P05388;P05388-2;Q8NHW5
P05455	Lupus La protein	SSB	sp|P05455|LA_HUMAN Lupus La protein OS=Homo sapiens OX=9606 GN=SSB PE=1 SV=2	NaN	NaN	NaN	NaN	NaN	17.3028	NaN	NaN	NaN	NaN	NaN	NaN	NaN	NaN	NaN	NaN	NaN	5	5	5	14	14	14	46.836	8.672	14336000	14	P05455
P05556-2;P05556;P05556-5;P05556-4;P05556-3	Integrin beta-1	ITGB1	sp|P05556-2|ITB1_HUMAN Isoform 2 of Integrin beta-1 OS=Homo sapiens OX=9606 GN=ITGB1;sp|P05556|ITB1_HUMAN Integrin beta-1 OS=Homo sapiens OX=9606 GN=ITGB1 PE=1 SV=2;sp|P05556-5|ITB1_HUMAN Isoform 5 of Integrin beta-1 OS=Homo sapiens OX=9606 GN=ITGB1;sp|P05	NaN	15.9711	NaN	NaN	NaN	NaN	NaN	NaN	NaN	NaN	NaN	NaN	NaN	NaN	NaN	NaN	NaN	2	2	2	3.3	3.3	3.3	87.445	2.1967	2114100	2	P05556-2;P05556;P05556-5;P05556-4;P05556-3
P06132	Uroporphyrinogen decarboxylase	UROD	sp|P06132|DCUP_HUMAN Uroporphyrinogen decarboxylase OS=Homo sapiens OX=9606 GN=UROD PE=1 SV=2	20.1994	21.2034	18.8091	18.0518	19.9708	19.8103	21.0009	19.5912	21.1299	19.8093	21.1043	20.7402	19.542	21.3924	20.7552	18.4863	19.2257	13	13	13	53.4	53.4	53.4	40.786	163.46	1314800000	141	P06132
P06396-2;P06396-4;P06396-3;P06396	Gelsolin	GSN	sp|P06396-2|GELS_HUMAN Isoform 2 of Gelsolin OS=Homo sapiens OX=9606 GN=GSN;sp|P06396-4|GELS_HUMAN Isoform 4 of Gelsolin OS=Homo sapiens OX=9606 GN=GSN;sp|P06396-3|GELS_HUMAN Isoform 3 of Gelsolin OS=Homo sapiens OX=9606 GN=GSN;sp|P06396|GELS_HUMAN Gelsoli	22.3826	24.1078	17.527	20.0607	18.9619	19.0078	23.7689	19.9783	18.4199	17.3511	21.3934	21.2952	17.0684	NaN	19.5598	16.4657	19.8873	18	18	18	41.9	41.9	41.9	80.64	319.4	1369000000	140	P06396-2;P06396-4;P06396-3;P06396;CON__crap_maxquant|Gelsolin|Bos_taurus|Q3SX14|TrEMBL;REV__Q6TDU7-4;REV__Q6TDU7-2;REV__Q6TDU7-3;REV__Q6TDU7
P06454-2;P06454	Prothymosin alpha;Prothymosin alpha, N-terminally processed;Thymosin alpha-1	PTMA	sp|P06454-2|PTMA_HUMAN Isoform 2 of Prothymosin alpha OS=Homo sapiens OX=9606 GN=PTMA;sp|P06454|PTMA_HUMAN Prothymosin alpha OS=Homo sapiens OX=9606 GN=PTMA PE=1 SV=2	22.5475	20.7511	20.6719	NaN	23.1652	21.2279	22.4138	19.2266	20.1193	NaN	21.1661	19.845	NaN	NaN	21.7674	NaN	NaN	7	7	7	36.4	36.4	36.4	12.074	24.089	346500000	54	P06454-2;P06454
P06576	ATP synthase subunit beta, mitochondrial	ATP5B	sp|P06576|ATPB_HUMAN ATP synthase subunit beta, mitochondrial OS=Homo sapiens OX=9606 GN=ATP5F1B PE=1 SV=3	19.2582	19.2085	17.7445	18.0197	19.0448	17.3308	17.811	NaN	NaN	NaN	16.9449	NaN	NaN	NaN	20.0539	NaN	NaN	14	10	10	38.2	28.5	28.5	56.559	50.278	227330000	37	P06576
P06702	Protein S100-A9	S100A9	sp|P06702|S10A9_HUMAN Protein S100-A9 OS=Homo sapiens OX=9606 GN=S100A9 PE=1 SV=1	25.7346	29.0146	21.4732	25.4796	23.3797	22.7003	27.7305	23.9015	22.1172	21.5522	25.5157	24.3158	24.7195	22.261	23.4224	23.1624	22.5053	8	8	8	63.2	63.2	63.2	13.242	323.31	57325000000	682	P06702
P06703	Protein S100-A6	S100A6	sp|P06703|S10A6_HUMAN Protein S100-A6 OS=Homo sapiens OX=9606 GN=S100A6 PE=1 SV=1	26.3025	26.7161	27.1823	26.2955	24.4174	25.7954	27.0923	25.728	27.3362	25.3055	26.9579	27.1048	24.7154	26.3052	25.3065	26.3896	25.2356	7	7	7	76.7	76.7	76.7	10.18	62.105	43814000000	231	P06703
P06730;P06730-2;P06730-3	Eukaryotic translation initiation factor 4E	EIF4E	sp|P06730|IF4E_HUMAN Eukaryotic translation initiation factor 4E OS=Homo sapiens OX=9606 GN=EIF4E PE=1 SV=2;sp|P06730-2|IF4E_HUMAN Isoform 2 of Eukaryotic translation initiation factor 4E OS=Homo sapiens OX=9606 GN=EIF4E;sp|P06730-3|IF4E_HUMAN Isoform 3 of	NaN	NaN	NaN	NaN	18.9206	18.4065	NaN	16.6157	NaN	17.9578	NaN	NaN	NaN	NaN	NaN	NaN	NaN	5	5	5	33.6	33.6	33.6	25.097	8.8176	154440000	18	P06730;P06730-2;P06730-3
P06733	Alpha-enolase	ENO1	sp|P06733|ENOA_HUMAN Alpha-enolase OS=Homo sapiens OX=9606 GN=ENO1 PE=1 SV=2	24.7471	22.4994	23.1375	23.5165	23.3102	23.9079	25.4441	23.995	24.3324	23.2591	25.0873	24.2765	22.1145	24.8404	23.8793	24.088	23.6465	22	20	6	58.8	53.7	10.4	47.168	323.31	8955200000	459	P06733
P06737-2;P06737	Glycogen phosphorylase, liver form	PYGL	sp|P06737-2|PYGL_HUMAN Isoform 2 of Glycogen phosphorylase, liver form OS=Homo sapiens OX=9606 GN=PYGL;sp|P06737|PYGL_HUMAN Glycogen phosphorylase, liver form OS=Homo sapiens OX=9606 GN=PYGL PE=1 SV=4	17.4446	19.6793	16.0215	NaN	17.6512	NaN	20.4543	15.3654	NaN	NaN	17.1689	NaN	NaN	NaN	NaN	NaN	NaN	21	21	21	33.5	33.5	33.5	93.133	88.94	120200000	46	P06737-2;P06737;P11217-2;P11217;P11216
P06744;P06744-2	Glucose-6-phosphate isomerase	GPI	sp|P06744|G6PI_HUMAN Glucose-6-phosphate isomerase OS=Homo sapiens OX=9606 GN=GPI PE=1 SV=4;sp|P06744-2|G6PI_HUMAN Isoform 2 of Glucose-6-phosphate isomerase OS=Homo sapiens OX=9606 GN=GPI	22.6064	23.3115	19.758	20.8899	18.7976	20.2817	23.4129	20.774	21.4038	20.2131	22.5787	21.2054	20.1733	21.6302	21.5552	NaN	20.8982	18	18	14	44.3	44.3	32.8	63.146	282.06	1847100000	190	P06744;P06744-2;Q8N196
P06748-3;P06748-2;P06748	Nucleophosmin	NPM1	sp|P06748-3|NPM_HUMAN Isoform 3 of Nucleophosmin OS=Homo sapiens OX=9606 GN=NPM1;sp|P06748-2|NPM_HUMAN Isoform 2 of Nucleophosmin OS=Homo sapiens OX=9606 GN=NPM1;sp|P06748|NPM_HUMAN Nucleophosmin OS=Homo sapiens OX=9606 GN=NPM1 PE=1 SV=2	19.118	18.2834	NaN	NaN	NaN	17.6513	19.2769	NaN	NaN	NaN	NaN	NaN	NaN	NaN	21.2136	NaN	NaN	4	4	4	23.9	23.9	23.9	28.4	15.778	101280000	19	P06748-3;P06748-2;P06748
P06753	Tropomyosin alpha-3 chain	TPM3	sp|P06753|TPM3_HUMAN Tropomyosin alpha-3 chain OS=Homo sapiens OX=9606 GN=TPM3 PE=1 SV=2	NaN	NaN	20.0321	NaN	NaN	NaN	NaN	NaN	NaN	NaN	NaN	NaN	NaN	NaN	NaN	NaN	NaN	15	2	2	38.9	4.9	4.9	32.95	2.8624	36074000	6	P06753
P06753-2;P06753-5;P06753-3;P06753-4	Tropomyosin alpha-3 chain	TPM3	sp|P06753-2|TPM3_HUMAN Isoform 2 of Tropomyosin alpha-3 chain OS=Homo sapiens OX=9606 GN=TPM3;sp|P06753-5|TPM3_HUMAN Isoform 5 of Tropomyosin alpha-3 chain OS=Homo sapiens OX=9606 GN=TPM3;sp|P06753-3|TPM3_HUMAN Isoform 3 of Tropomyosin alpha-3 chain OS=Hom	25.1102	25.2858	25.4316	24.6793	24.1406	24.9674	25.524	24.7785	25.3094	24.5006	25.3385	24.7091	24.2099	25.2806	24.8062	24.8986	24.7113	28	28	5	69.4	69.4	13.3	29.032	323.31	15962000000	660	P06753-2;P06753-5;P06753-3;P06753-4;P06753-7
P06753-6	Tropomyosin alpha-3 chain	TPM3	sp|P06753-6|TPM3_HUMAN Isoform 6 of Tropomyosin alpha-3 chain OS=Homo sapiens OX=9606 GN=TPM3	17.3786	NaN	18.8341	NaN	18.2451	18.0526	NaN	NaN	17.3535	17.8763	18.3454	18.7082	17.1289	NaN	NaN	NaN	NaN	25	2	0	67.7	11.7	0	28.922	22.897	127720000	32	P06753-6
Q16778;P33778;P23527;P06899;Q8N257	Histone H2B type 2-E;Histone H2B type 1-B;Histone H2B type 1-O;Histone H2B type 1-J;Histone H2B type 3-B	HIST2H2BE;HIST1H2BB;HIST1H2BO;HIST1H2BJ;HIST3H2BB	sp|Q16778|H2B2E_HUMAN Histone H2B type 2-E OS=Homo sapiens OX=9606 GN=HIST2H2BE PE=1 SV=3;sp|P33778|H2B1B_HUMAN Histone H2B type 1-B OS=Homo sapiens OX=9606 GN=HIST1H2BB PE=1 SV=2;sp|P23527|H2B1O_HUMAN Histone H2B type 1-O OS=Homo sapiens OX=9606 GN=HIST1H	NaN	21.799	17.8774	NaN	NaN	NaN	NaN	NaN	NaN	NaN	NaN	NaN	NaN	NaN	NaN	NaN	NaN	6	2	2	41.3	7.9	7.9	13.92	3.386	183740000	9	Q16778;P33778;P23527;P06899;Q8N257;Q6DRA6;Q6DN03
P07108;P07108-3;P07108-2;P07108-4;P07108-5	Acyl-CoA-binding protein	DBI	sp|P07108|ACBP_HUMAN Acyl-CoA-binding protein OS=Homo sapiens OX=9606 GN=DBI PE=1 SV=2;sp|P07108-3|ACBP_HUMAN Isoform 3 of Acyl-CoA-binding protein OS=Homo sapiens OX=9606 GN=DBI;sp|P07108-2|ACBP_HUMAN Isoform 2 of Acyl-CoA-binding protein OS=Homo sapiens	NaN	NaN	NaN	NaN	NaN	NaN	18.0124	NaN	NaN	17.1973	NaN	NaN	NaN	NaN	NaN	NaN	NaN	3	3	3	40.2	40.2	40.2	10.044	8.4319	138440000	14	P07108;P07108-3;P07108-2;P07108-4;P07108-5;P07108-6
P07195	L-lactate dehydrogenase B chain	LDHB	sp|P07195|LDHB_HUMAN L-lactate dehydrogenase B chain OS=Homo sapiens OX=9606 GN=LDHB PE=1 SV=2	24.8551	25.7579	24.4135	24.59	24.644	25.0788	25.4762	24.8544	25.9142	24.9213	25.4958	25.6329	24.3732	25.284	25.0869	25.059	24.3038	20	20	19	60.8	60.8	57.2	36.638	323.31	27602000000	686	P07195
P07203	Glutathione peroxidase 1	GPX1	sp|P07203|GPX1_HUMAN Glutathione peroxidase 1 OS=Homo sapiens OX=9606 GN=GPX1 PE=1 SV=4	21.5306	NaN	19.3534	19.4263	20.0481	21.0771	20.3837	19.6099	21.2325	19.1259	20.8878	20.4708	20.7376	20.8493	20.961	18.2502	19.8172	8	8	8	43.3	43.3	43.3	22.088	28.783	506290000	108	P07203;P07203-2
P07225	Vitamin K-dependent protein S	PROS1	sp|P07225|PROS_HUMAN Vitamin K-dependent protein S OS=Homo sapiens OX=9606 GN=PROS1 PE=1 SV=1	NaN	NaN	NaN	NaN	NaN	NaN	NaN	NaN	NaN	NaN	NaN	NaN	NaN	NaN	18.2815	NaN	NaN	2	2	2	3.1	3.1	3.1	75.122	2.408	11005000	4	P07225
P07237	Protein disulfide-isomerase	P4HB	sp|P07237|PDIA1_HUMAN Protein disulfide-isomerase OS=Homo sapiens OX=9606 GN=P4HB PE=1 SV=3	22.2117	22.7922	18.6514	21.4121	20.7756	19.9066	22.6258	19.2783	18.8987	17.7501	21.2757	20.3443	17.995	19.5279	21.3726	20.6349	20.2148	20	20	20	44.3	44.3	44.3	57.116	112.43	1170400000	145	P07237
P07305;P07305-2	Histone H1.0;Histone H1.0, N-terminally processed	H1F0	sp|P07305|H10_HUMAN Histone H1.0 OS=Homo sapiens OX=9606 GN=H1-0 PE=1 SV=3;sp|P07305-2|H10_HUMAN Isoform 2 of Histone H1.0 OS=Homo sapiens OX=9606 GN=H1-0	NaN	NaN	19.4627	NaN	18.5608	NaN	17.82	NaN	NaN	NaN	NaN	21.6867	NaN	NaN	NaN	NaN	NaN	5	5	5	27.3	27.3	27.3	20.863	6.6637	78416000	15	P07305;P07305-2
P07311	Acylphosphatase-1	ACYP1	sp|P07311|ACYP1_HUMAN Acylphosphatase-1 OS=Homo sapiens OX=9606 GN=ACYP1 PE=1 SV=2	18.8394	19.1076	18.2369	NaN	16.1849	18.65	19.2268	19.2662	NaN	18.856	19.4838	NaN	NaN	NaN	NaN	NaN	18.4862	3	3	3	39.4	39.4	39.4	11.261	13.365	232140000	45	P07311;P07311-2
P07339	Cathepsin D;Cathepsin D light chain;Cathepsin D heavy chain	CTSD	sp|P07339|CATD_HUMAN Cathepsin D OS=Homo sapiens OX=9606 GN=CTSD PE=1 SV=1	19.9996	22.2206	NaN	17.3225	NaN	NaN	19.4438	NaN	NaN	NaN	NaN	NaN	NaN	NaN	17.691	NaN	NaN	10	10	10	32.8	32.8	32.8	44.552	42.938	191860000	36	P07339
P07355;P07355-2;A6NMY6	Annexin A2;Putative annexin A2-like protein	ANXA2;ANXA2P2	sp|P07355|ANXA2_HUMAN Annexin A2 OS=Homo sapiens OX=9606 GN=ANXA2 PE=1 SV=2;sp|P07355-2|ANXA2_HUMAN Isoform 2 of Annexin A2 OS=Homo sapiens OX=9606 GN=ANXA2;sp|A6NMY6|AXA2L_HUMAN Putative annexin A2-like protein OS=Homo sapiens OX=9606 GN=ANXA2P2 PE=5 SV=2	21.4287	20.8159	17.5372	18.3677	20.398	17.4782	NaN	NaN	20.6603	NaN	19.2373	NaN	NaN	NaN	19.5827	20.1157	NaN	18	18	18	53.4	53.4	53.4	38.604	160.43	470420000	89	P07355;P07355-2;A6NMY6
P07384	Calpain-1 catalytic subunit	CAPN1	sp|P07384|CAN1_HUMAN Calpain-1 catalytic subunit OS=Homo sapiens OX=9606 GN=CAPN1 PE=1 SV=1	21.6937	22.6621	21.5997	21.0562	21.1408	21.8084	22.2552	21.9188	21.9725	21.3823	22.3347	21.6156	21.196	21.8231	21.875	16.7594	20.7432	31	31	31	47.8	47.8	47.8	81.889	150.58	2789100000	297	P07384
P07437	Tubulin beta chain	TUBB	sp|P07437|TBB5_HUMAN Tubulin beta chain OS=Homo sapiens OX=9606 GN=TUBB PE=1 SV=2	17.7927	20.2139	17.8742	17.5606	17.6881	18.996	19.2525	18.2605	16.8239	NaN	18.2952	18.8009	16.6991	NaN	17.7545	19.7633	NaN	17	4	3	49.3	13.3	9.9	49.67	59.51	316270000	65	P07437
P07451	Carbonic anhydrase 3	CA3	sp|P07451|CAH3_HUMAN Carbonic anhydrase 3 OS=Homo sapiens OX=9606 GN=CA3 PE=1 SV=3	21.4588	23.6985	21.7278	20.6518	19.6686	20.2029	20.3651	21.2121	21.1179	21.3425	22.5426	23.1835	20.3582	22.1106	21.5083	17.4006	19.8674	9	9	9	43.1	43.1	43.1	29.557	50.939	2230200000	154	P07451
P07476	Involucrin	IVL	sp|P07476|INVO_HUMAN Involucrin OS=Homo sapiens OX=9606 GN=IVL PE=1 SV=2	NaN	NaN	NaN	NaN	NaN	NaN	NaN	NaN	18.1911	NaN	NaN	NaN	NaN	NaN	NaN	NaN	NaN	3	3	3	7.4	7.4	7.4	68.478	3.5835	71683000	5	P07476
P07602;P07602-2;P07602-3	Prosaposin;Saposin-A;Saposin-B-Val;Saposin-B;Saposin-C;Saposin-D	PSAP	sp|P07602|SAP_HUMAN Prosaposin OS=Homo sapiens OX=9606 GN=PSAP PE=1 SV=2;sp|P07602-2|SAP_HUMAN Isoform Sap-mu-6 of Prosaposin OS=Homo sapiens OX=9606 GN=PSAP;sp|P07602-3|SAP_HUMAN Isoform Sap-mu-9 of Prosaposin OS=Homo sapiens OX=9606 GN=PSAP	NaN	NaN	NaN	NaN	14.759	NaN	NaN	NaN	NaN	NaN	NaN	NaN	NaN	NaN	NaN	NaN	NaN	4	4	4	8	8	8	58.112	4.6494	9360400	6	P07602;P07602-2;P07602-3
P07711	Cathepsin L1;Cathepsin L1 heavy chain;Cathepsin L1 light chain	CTSL	sp|P07711|CATL1_HUMAN Cathepsin L1 OS=Homo sapiens OX=9606 GN=CTSL PE=1 SV=2	NaN	NaN	NaN	NaN	NaN	NaN	NaN	NaN	NaN	NaN	NaN	NaN	NaN	NaN	NaN	NaN	NaN	1	1	1	4.2	4.2	4.2	37.564	20.673	0	1	P07711
P07737	Profilin-1	PFN1	sp|P07737|PROF1_HUMAN Profilin-1 OS=Homo sapiens OX=9606 GN=PFN1 PE=1 SV=2	24.6103	22.9095	19.7372	22.441	22.2051	21.3478	23.7551	21.5727	19.7876	20.1846	24.2139	22.4594	19.6545	22.2943	21.3767	23.2384	20.8737	8	8	8	81.4	81.4	81.4	15.054	143.24	3451500000	198	P07737;CON__crap_maxquant|Profilin-1|Bos_taurus|P02584|Swissprot
P07738	Bisphosphoglycerate mutase	BPGM	sp|P07738|PMGE_HUMAN Bisphosphoglycerate mutase OS=Homo sapiens OX=9606 GN=BPGM PE=1 SV=2	24.4538	25.1877	25.0384	24.1399	23.3773	25.0998	25.3927	25.3632	25.4987	25.489	25.1181	25.8213	23.4216	25.2779	24.7892	23.7964	23.8873	15	15	15	69.5	69.5	69.5	30.005	248.39	23308000000	525	P07738
P07741;P07741-2	Adenine phosphoribosyltransferase	APRT	sp|P07741|APT_HUMAN Adenine phosphoribosyltransferase OS=Homo sapiens OX=9606 GN=APRT PE=1 SV=2;sp|P07741-2|APT_HUMAN Isoform 2 of Adenine phosphoribosyltransferase OS=Homo sapiens OX=9606 GN=APRT	21.9463	NaN	19.3933	NaN	21.5014	20.1173	20.6123	19.727	20.9924	20.8193	21.259	21.1968	NaN	21.82	20.1415	19.1782	19.6912	8	8	8	58.3	58.3	58.3	19.608	91.65	842610000	73	P07741;P07741-2
P07814	Bifunctional glutamate/proline--tRNA ligase;Glutamate--tRNA ligase;Proline--tRNA ligase	EPRS	sp|P07814|SYEP_HUMAN Bifunctional glutamate/proline--tRNA ligase OS=Homo sapiens OX=9606 GN=EPRS1 PE=1 SV=5	18.7344	NaN	NaN	NaN	NaN	17.672	18.4841	16.6485	18.5274	17.7823	NaN	NaN	NaN	NaN	NaN	NaN	NaN	5	5	5	5	5	5	170.59	12.543	30190000	21	P07814
P07858	Cathepsin B;Cathepsin B light chain;Cathepsin B heavy chain	CTSB	sp|P07858|CATB_HUMAN Cathepsin B OS=Homo sapiens OX=9606 GN=CTSB PE=1 SV=3	NaN	NaN	NaN	NaN	17.9446	NaN	NaN	NaN	NaN	NaN	NaN	NaN	NaN	NaN	NaN	NaN	NaN	2	2	2	8.3	8.3	8.3	37.821	4.4989	71961000	6	P07858
P07900;P07900-2	Heat shock protein HSP 90-alpha	HSP90AA1	sp|P07900|HS90A_HUMAN Heat shock protein HSP 90-alpha OS=Homo sapiens OX=9606 GN=HSP90AA1 PE=1 SV=5;sp|P07900-2|HS90A_HUMAN Isoform 2 of Heat shock protein HSP 90-alpha OS=Homo sapiens OX=9606 GN=HSP90AA1	23.7161	23.2312	22.4653	23.0249	21.9859	23.4924	24.602	23.154	24.0741	23.2059	24.5089	24.3425	22.4088	23.8965	24.4601	24.2514	22.8141	29	26	17	46.3	41.7	30.6	84.659	323.31	5298000000	410	P07900;P07900-2;Q14568;Q58FG0;Q58FG1
P07910-4;P07910-2;P07910;P07910-3	Heterogeneous nuclear ribonucleoproteins C1/C2	HNRNPC	sp|P07910-4|HNRPC_HUMAN Isoform 4 of Heterogeneous nuclear ribonucleoproteins C1/C2 OS=Homo sapiens OX=9606 GN=HNRNPC;sp|P07910-2|HNRPC_HUMAN Isoform C1 of Heterogeneous nuclear ribonucleoproteins C1/C2 OS=Homo sapiens OX=9606 GN=HNRNPC;sp|P07910|HNRPC_HUM	NaN	NaN	NaN	NaN	NaN	NaN	17.4577	NaN	NaN	NaN	NaN	NaN	NaN	NaN	NaN	NaN	NaN	3	3	3	14	14	14	27.821	4.1197	11154000	10	P07910-4;P07910-2;P07910;P07910-3;P0DMR1;O60812;B7ZW38;B2RXH8
P07948-2;P07948	Tyrosine-protein kinase Lyn	LYN	sp|P07948-2|LYN_HUMAN Isoform 2 of Tyrosine-protein kinase Lyn OS=Homo sapiens OX=9606 GN=LYN;sp|P07948|LYN_HUMAN Tyrosine-protein kinase Lyn OS=Homo sapiens OX=9606 GN=LYN PE=1 SV=3	NaN	NaN	NaN	NaN	NaN	NaN	NaN	NaN	NaN	NaN	NaN	NaN	NaN	NaN	NaN	16.3832	NaN	3	3	2	7.5	7.5	5.5	56.033	4.0697	2669500	6	P07948-2;P07948
P07954-2;P07954	Fumarate hydratase, mitochondrial	FH	sp|P07954-2|FUMH_HUMAN Isoform Cytoplasmic of Fumarate hydratase, mitochondrial OS=Homo sapiens OX=9606 GN=FH;sp|P07954|FUMH_HUMAN Fumarate hydratase, mitochondrial OS=Homo sapiens OX=9606 GN=FH PE=1 SV=3	19.4544	19.0966	19.4796	19.2462	19.8883	19.8393	20.2602	19.5672	20.541	19.8165	20.4323	21.0006	18.2991	20.1249	18.1527	18.854	19.3354	14	14	14	41.3	41.3	41.3	50.212	123.38	598680000	140	P07954-2;P07954
P08133;P08133-2	Annexin A6	ANXA6	sp|P08133|ANXA6_HUMAN Annexin A6 OS=Homo sapiens OX=9606 GN=ANXA6 PE=1 SV=3;sp|P08133-2|ANXA6_HUMAN Isoform 2 of Annexin A6 OS=Homo sapiens OX=9606 GN=ANXA6	21.8884	22.801	NaN	17.9167	20.4092	16.573	22.02	17.4114	NaN	NaN	20.2501	20.942	NaN	NaN	17.2129	NaN	NaN	24	24	24	45	45	45	75.872	323.31	529970000	111	P08133;P08133-2
P08195-2;P08195-3;P08195;P08195-4	4F2 cell-surface antigen heavy chain	SLC3A2	sp|P08195-2|4F2_HUMAN Isoform 2 of 4F2 cell-surface antigen heavy chain OS=Homo sapiens OX=9606 GN=SLC3A2;sp|P08195-3|4F2_HUMAN Isoform 3 of 4F2 cell-surface antigen heavy chain OS=Homo sapiens OX=9606 GN=SLC3A2;sp|P08195|4F2_HUMAN 4F2 cell-surface antigen	NaN	NaN	NaN	NaN	NaN	16.6267	NaN	NaN	NaN	NaN	NaN	NaN	NaN	NaN	NaN	NaN	NaN	4	4	4	10.2	10.2	10.2	57.944	5.0422	2049800	6	P08195-2;P08195-3;P08195;P08195-4
P08237-2;P08237;P08237-3	ATP-dependent 6-phosphofructokinase, muscle type	PFKM	sp|P08237-2|PFKAM_HUMAN Isoform 2 of ATP-dependent 6-phosphofructokinase, muscle type OS=Homo sapiens OX=9606 GN=PFKM;sp|P08237|PFKAM_HUMAN ATP-dependent 6-phosphofructokinase, muscle type OS=Homo sapiens OX=9606 GN=PFKM PE=1 SV=2;sp|P08237-3|PFKAM_HUMAN I	NaN	NaN	NaN	NaN	NaN	15.6358	15.8473	15.5704	NaN	15.5416	NaN	NaN	NaN	NaN	NaN	NaN	NaN	8	8	8	15.5	15.5	15.5	81.775	20.262	77470000	29	P08237-2;P08237;P08237-3
P08238	Heat shock protein HSP 90-beta	HSP90AB1	sp|P08238|HS90B_HUMAN Heat shock protein HSP 90-beta OS=Homo sapiens OX=9606 GN=HSP90AB1 PE=1 SV=4	21.9164	19.4593	19.2287	19.0568	20.7774	19.9291	21.7412	19.9623	20.5745	19.9062	20.2392	19.4495	19.3724	20.2011	21.5362	18.2921	17.2313	28	15	15	45.2	28.3	28.3	83.263	57.623	1008000000	147	P08238;Q58FF8;Q58FF7
P08246	Neutrophil elastase	ELANE	sp|P08246|ELNE_HUMAN Neutrophil elastase OS=Homo sapiens OX=9606 GN=ELANE PE=1 SV=1	NaN	24.0042	21.5479	NaN	NaN	NaN	NaN	21.0789	NaN	NaN	NaN	NaN	NaN	NaN	NaN	NaN	NaN	5	5	5	25.8	25.8	25.8	28.518	106.55	1569500000	21	P08246
P08311	Cathepsin G	CTSG	sp|P08311|CATG_HUMAN Cathepsin G OS=Homo sapiens OX=9606 GN=CTSG PE=1 SV=2	23.7093	25.1674	21.9168	21.4768	20.4483	17.9146	24.105	21.5209	16.5472	18.1265	22.1697	22.7223	NaN	17.93	18.1666	19.9156	18.5782	9	9	9	37.3	37.3	37.3	28.837	65.52	4398800000	156	P08311
P08397-2;P08397;P08397-4;P08397-3	Porphobilinogen deaminase	HMBS	sp|P08397-2|HEM3_HUMAN Isoform 2 of Porphobilinogen deaminase OS=Homo sapiens OX=9606 GN=HMBS;sp|P08397|HEM3_HUMAN Porphobilinogen deaminase OS=Homo sapiens OX=9606 GN=HMBS PE=1 SV=2;sp|P08397-4|HEM3_HUMAN Isoform 4 of Porphobilinogen deaminase OS=Homo sap	21.2522	21.4022	21.2783	21.6383	20.4433	22.0792	21.0989	22.2029	21.9834	21.7565	21.7191	20.2945	21.1308	21.3287	20.6738	22.0916	20.6719	14	14	14	48.8	48.8	48.8	37.699	114.16	2348800000	186	P08397-2;P08397;P08397-4;P08397-3
P08514;P08514-2;P08514-3	Integrin alpha-IIb;Integrin alpha-IIb heavy chain;Integrin alpha-IIb light chain, form 1;Integrin alpha-IIb light chain, form 2	ITGA2B	sp|P08514|ITA2B_HUMAN Integrin alpha-IIb OS=Homo sapiens OX=9606 GN=ITGA2B PE=1 SV=3;sp|P08514-2|ITA2B_HUMAN Isoform 2 of Integrin alpha-IIb OS=Homo sapiens OX=9606 GN=ITGA2B;sp|P08514-3|ITA2B_HUMAN Isoform 3 of Integrin alpha-IIb OS=Homo sapiens OX=9606 G	17.1344	16.096	NaN	18.7929	NaN	NaN	NaN	NaN	NaN	NaN	NaN	NaN	NaN	NaN	NaN	NaN	NaN	9	9	9	11.8	11.8	11.8	113.38	13.448	20798000	15	P08514;P08514-2;P08514-3
P08559-3;P08559;P08559-2;P08559-4	Pyruvate dehydrogenase E1 component subunit alpha, somatic form, mitochondrial	PDHA1	sp|P08559-3|ODPA_HUMAN Isoform 3 of Pyruvate dehydrogenase E1 component subunit alpha, somatic form, mitochondrial OS=Homo sapiens OX=9606 GN=PDHA1;sp|P08559|ODPA_HUMAN Pyruvate dehydrogenase E1 component subunit alpha, somatic form, mitochondrial OS=Homo	NaN	NaN	NaN	NaN	NaN	NaN	NaN	NaN	NaN	NaN	NaN	NaN	NaN	NaN	NaN	NaN	NaN	1	1	1	3.6	3.6	3.6	40.188	2.3616	0	1	P08559-3;P08559;P08559-2;P08559-4
P08567	Pleckstrin	PLEK	sp|P08567|PLEK_HUMAN Pleckstrin OS=Homo sapiens OX=9606 GN=PLEK PE=1 SV=3	NaN	NaN	NaN	NaN	14.2976	NaN	NaN	NaN	NaN	NaN	NaN	NaN	NaN	NaN	NaN	NaN	NaN	2	2	2	8.3	8.3	8.3	40.124	20.236	5571700	2	P08567
P08571	Monocyte differentiation antigen CD14;Monocyte differentiation antigen CD14, urinary form;Monocyte differentiation antigen CD14, membrane-bound form	CD14	sp|P08571|CD14_HUMAN Monocyte differentiation antigen CD14 OS=Homo sapiens OX=9606 GN=CD14 PE=1 SV=2	18.842	18.3473	NaN	NaN	18.4198	NaN	NaN	NaN	NaN	NaN	NaN	NaN	NaN	NaN	NaN	NaN	NaN	4	4	4	14.9	14.9	14.9	40.076	24.652	42701000	9	P08571
P08575-4;P08575-9;P08575-10;P08575-8;P08575-7;P08575-5;P08575-6;P08575	Receptor-type tyrosine-protein phosphatase C	PTPRC	sp|P08575-4|PTPRC_HUMAN Isoform 2 of Receptor-type tyrosine-protein phosphatase C OS=Homo sapiens OX=9606 GN=PTPRC;sp|P08575-9|PTPRC_HUMAN Isoform 7 of Receptor-type tyrosine-protein phosphatase C OS=Homo sapiens OX=9606 GN=PTPRC;sp|P08575-10|PTPRC_HUMAN I	16.7048	16.9584	NaN	NaN	NaN	NaN	NaN	NaN	NaN	NaN	NaN	NaN	NaN	NaN	NaN	NaN	NaN	9	9	9	9.9	9.9	9.9	131.13	10.005	12956000	12	P08575-4;P08575-9;P08575-10;P08575-8;P08575-7;P08575-5;P08575-6;P08575
P08631-3;P08631-2;P08631-4;P08631	Tyrosine-protein kinase HCK	HCK	sp|P08631-3|HCK_HUMAN Isoform 3 of Tyrosine-protein kinase HCK OS=Homo sapiens OX=9606 GN=HCK;sp|P08631-2|HCK_HUMAN Isoform 2 of Tyrosine-protein kinase HCK OS=Homo sapiens OX=9606 GN=HCK;sp|P08631-4|HCK_HUMAN Isoform 4 of Tyrosine-protein kinase HCK OS=Ho	NaN	NaN	NaN	NaN	NaN	NaN	17.6237	NaN	NaN	NaN	NaN	NaN	NaN	NaN	NaN	NaN	NaN	2	1	1	4.4	2.4	2.4	57.241	2.4188	8011100	3	P08631-3;P08631-2;P08631-4;P08631
P08670	Vimentin	VIM	sp|P08670|VIME_HUMAN Vimentin OS=Homo sapiens OX=9606 GN=VIM PE=1 SV=4	25.0802	25.7954	22.3477	23.2764	23.4065	21.4078	24.1746	22.384	20.7232	17.318	22.5475	22.6845	18.7165	20.7094	23.3159	23.9688	19.5471	29	28	26	54.1	52.6	48.9	53.651	304.84	4056800000	368	P08670;P17661;P41219;P41219-2;CON__crap_maxquant|Keratin,_type_II_cuticular_Hb3|Homo_sapiens|Q6NT21|TrEMBL;P07196;CON__crap_maxquant|Keratin_type_II|Mus_musculus|Q61726|TrEMBL;CON__crap_thegpm|Keratin,_type_II_cuticular_Hb1|Homo_sapiens|Q14533|Uniprot;CON__crap_thegpm|Keratin,_type_II_cuticular_Hb6|Homo_sapiens|O43790|Uniprot;CON__crap_thegpm|Keratin,_type_II_microfibrillar,_component_7C|Ovis_ari…
P08708	40S ribosomal protein S17	RPS17	sp|P08708|RS17_HUMAN 40S ribosomal protein S17 OS=Homo sapiens OX=9606 GN=RPS17 PE=1 SV=2	NaN	NaN	NaN	NaN	17.8455	NaN	NaN	NaN	NaN	14.9754	NaN	NaN	NaN	NaN	NaN	NaN	NaN	3	3	3	31.9	31.9	31.9	15.55	6.6263	16428000	10	P08708
P08754;P63096	Guanine nucleotide-binding protein G(k) subunit alpha;Guanine nucleotide-binding protein G(i) subunit alpha-1	GNAI3;GNAI1	sp|P08754|GNAI3_HUMAN Guanine nucleotide-binding protein G(i) subunit alpha OS=Homo sapiens OX=9606 GN=GNAI3 PE=1 SV=3;sp|P63096|GNAI1_HUMAN Guanine nucleotide-binding protein G(i) subunit alpha-1 OS=Homo sapiens OX=9606 GN=GNAI1 PE=1 SV=2	NaN	NaN	NaN	NaN	NaN	NaN	14.9307	NaN	NaN	NaN	NaN	NaN	NaN	NaN	NaN	NaN	NaN	5	2	2	17.2	7.9	7.9	40.532	3.3433	5273400	3	P08754;P63096;P63096-2;P09471-2;P11488;P19087;P09471;A8MTJ3;P38405;P38405-2
P08758	Annexin A5	ANXA5	sp|P08758|ANXA5_HUMAN Annexin A5 OS=Homo sapiens OX=9606 GN=ANXA5 PE=1 SV=2	21.1001	21.2005	NaN	19.1834	20.7111	18.5391	21.0218	20.8122	18.9014	16.8085	18.5042	21.7148	17.8579	NaN	18.0742	20.0222	NaN	15	15	15	58.1	58.1	58.1	35.936	165.45	963970000	114	P08758
P08865	40S ribosomal protein SA	RPSA	sp|P08865|RSSA_HUMAN 40S ribosomal protein SA OS=Homo sapiens OX=9606 GN=RPSA PE=1 SV=4	20.2995	18.1314	15.8744	18.264	17.3222	18.7248	19.7582	16.3616	18.3188	15.9859	19.1536	NaN	18.8153	NaN	18.1588	18.4291	NaN	7	7	7	27.8	27.8	27.8	32.854	113.26	121250000	70	P08865
P08962-3;P08962-2;P08962	CD63 antigen	CD63	sp|P08962-3|CD63_HUMAN Isoform 3 of CD63 antigen OS=Homo sapiens OX=9606 GN=CD63;sp|P08962-2|CD63_HUMAN Isoform 2 of CD63 antigen OS=Homo sapiens OX=9606 GN=CD63;sp|P08962|CD63_HUMAN CD63 antigen OS=Homo sapiens OX=9606 GN=CD63 PE=1 SV=2	NaN	NaN	NaN	NaN	NaN	NaN	NaN	NaN	NaN	NaN	15.2021	NaN	NaN	NaN	NaN	NaN	NaN	2	2	2	11.5	11.5	11.5	17.271	4.1652	23677000	4	P08962-3;P08962-2;P08962
P09104;P09104-2	Gamma-enolase	ENO2	sp|P09104|ENOG_HUMAN Gamma-enolase OS=Homo sapiens OX=9606 GN=ENO2 PE=1 SV=3;sp|P09104-2|ENOG_HUMAN Isoform 2 of Gamma-enolase OS=Homo sapiens OX=9606 GN=ENO2	20.5361	20.6754	19.0102	NaN	19.1299	19.4695	19.6128	20.6839	19.8935	19.7565	20.8601	19.8018	18.8495	20.8162	18.8032	17.9934	18.8045	15	12	11	52.5	39.9	38	47.268	139.6	698710000	105	P09104;P09104-2
P09105	Hemoglobin subunit theta-1	HBQ1	sp|P09105|HBAT_HUMAN Hemoglobin subunit theta-1 OS=Homo sapiens OX=9606 GN=HBQ1 PE=1 SV=2	21.6683	NaN	21.2125	21.0697	21.3928	21.5176	21.9314	22.2749	21.5059	22.4017	22.9892	22.4513	21.0674	22.5431	20.0604	18.8246	21.8068	8	8	8	79.6	79.6	79.6	15.508	109.9	2929700000	165	P09105
P09211	Glutathione S-transferase P	GSTP1	sp|P09211|GSTP1_HUMAN Glutathione S-transferase P OS=Homo sapiens OX=9606 GN=GSTP1 PE=1 SV=2	21.7191	21.6911	20.27	20.1325	20.521	20.1711	21.9096	20.3041	21.5947	21.142	21.4251	20.8262	21.4158	21.2367	19.6589	20.6241	20.9116	11	11	11	69	69	69	23.356	316.06	1422400000	181	P09211
P09382	Galectin-1	LGALS1	sp|P09382|LEG1_HUMAN Galectin-1 OS=Homo sapiens OX=9606 GN=LGALS1 PE=1 SV=2	19.9752	15.9825	NaN	19.0706	20.2728	NaN	NaN	17.497	NaN	NaN	NaN	NaN	NaN	NaN	NaN	20.2396	NaN	6	6	6	58.5	58.5	58.5	14.716	126.06	313960000	29	P09382
P09417;P09417-2	Dihydropteridine reductase	QDPR	sp|P09417|DHPR_HUMAN Dihydropteridine reductase OS=Homo sapiens OX=9606 GN=QDPR PE=1 SV=2;sp|P09417-2|DHPR_HUMAN Isoform 2 of Dihydropteridine reductase OS=Homo sapiens OX=9606 GN=QDPR	NaN	18.0504	18.8391	18.9922	18.7591	NaN	19.7465	18.0222	18.2536	18.0496	19.8146	NaN	NaN	19.5587	NaN	18.0651	NaN	7	7	7	40.6	40.6	40.6	25.789	37.81	95759000	44	P09417;P09417-2
P09429;B2RPK0	High mobility group protein B1;Putative high mobility group protein B1-like 1	HMGB1;HMGB1P1	sp|P09429|HMGB1_HUMAN High mobility group protein B1 OS=Homo sapiens OX=9606 GN=HMGB1 PE=1 SV=3;sp|B2RPK0|HGB1A_HUMAN Putative high mobility group protein B1-like 1 OS=Homo sapiens OX=9606 GN=HMGB1P1 PE=5 SV=1	NaN	NaN	NaN	NaN	NaN	NaN	NaN	NaN	NaN	NaN	NaN	NaN	NaN	NaN	NaN	14.6423	NaN	3	3	3	14.4	14.4	14.4	24.893	4.9281	27402000	5	P09429;B2RPK0
P09493-2;P09493-9;P09493-7	Tropomyosin alpha-1 chain	TPM1	sp|P09493-2|TPM1_HUMAN Isoform 2 of Tropomyosin alpha-1 chain OS=Homo sapiens OX=9606 GN=TPM1;sp|P09493-9|TPM1_HUMAN Isoform 9 of Tropomyosin alpha-1 chain OS=Homo sapiens OX=9606 GN=TPM1;sp|P09493-7|TPM1_HUMAN Isoform 7 of Tropomyosin alpha-1 chain OS=Hom	NaN	NaN	NaN	NaN	NaN	NaN	NaN	NaN	NaN	NaN	NaN	21.8392	NaN	NaN	NaN	23.0061	NaN	16	2	1	60.1	11.8	6.6	26.68	240.55	542350000	30	P09493-2;P09493-9;P09493-7
P09493-8;P09493-3	Tropomyosin alpha-1 chain	TPM1	sp|P09493-8|TPM1_HUMAN Isoform 8 of Tropomyosin alpha-1 chain OS=Homo sapiens OX=9606 GN=TPM1;sp|P09493-3|TPM1_HUMAN Isoform 3 of Tropomyosin alpha-1 chain OS=Homo sapiens OX=9606 GN=TPM1	NaN	NaN	NaN	NaN	21.0789	NaN	NaN	NaN	NaN	NaN	NaN	21.7858	NaN	NaN	NaN	NaN	NaN	17	2	0	44	9.9	0	32.816	5.3823	468940000	20	P09493-8;P09493-3
P09493-4;P09493-10;P09493-6;P09493	Tropomyosin alpha-1 chain	TPM1	sp|P09493-4|TPM1_HUMAN Isoform 4 of Tropomyosin alpha-1 chain OS=Homo sapiens OX=9606 GN=TPM1;sp|P09493-10|TPM1_HUMAN Isoform 10 of Tropomyosin alpha-1 chain OS=Homo sapiens OX=9606 GN=TPM1;sp|P09493-6|TPM1_HUMAN Isoform 6 of Tropomyosin alpha-1 chain OS=H	21.2123	22.6571	22.8503	20.9464	19.0384	21.5534	21.5181	22.2902	21.9441	21.7636	21.818	21.8602	17.9061	21.701	21.9154	21.9033	21.6433	17	12	1	44.4	31	4.6	32.847	31.519	2008000000	115	P09493-4;P09493-10;P09493-6;P09493
P09493-5	Tropomyosin alpha-1 chain	TPM1	sp|P09493-5|TPM1_HUMAN Isoform 5 of Tropomyosin alpha-1 chain OS=Homo sapiens OX=9606 GN=TPM1	18.5203	21.4266	22.3381	21.3903	NaN	21.4301	21.6649	19.6053	22.3899	21.9204	22.2448	22.1456	NaN	22.7443	21.6747	NaN	20.2504	14	3	3	41.2	9.4	9.4	28.385	23.175	693540000	70	P09493-5
P09496-2;P09496-4;P09496-3;P09496	Clathrin light chain A	CLTA	sp|P09496-2|CLCA_HUMAN Isoform Non-brain of Clathrin light chain A OS=Homo sapiens OX=9606 GN=CLTA;sp|P09496-4|CLCA_HUMAN Isoform 4 of Clathrin light chain A OS=Homo sapiens OX=9606 GN=CLTA;sp|P09496-3|CLCA_HUMAN Isoform 3 of Clathrin light chain A OS=Homo	19.1643	19.81	18.4116	17.912	17.2821	19.2077	18.7479	NaN	19.7706	17.9198	19.1768	NaN	17.2681	17.9475	NaN	NaN	NaN	5	5	5	22	22	22	23.662	19.86	158010000	44	P09496-2;P09496-4;P09496-3;P09496;P09496-5
P09525;P09525-2	Annexin A4	ANXA4	sp|P09525|ANXA4_HUMAN Annexin A4 OS=Homo sapiens OX=9606 GN=ANXA4 PE=1 SV=4;sp|P09525-2|ANXA4_HUMAN Isoform 2 of Annexin A4 OS=Homo sapiens OX=9606 GN=ANXA4	19.4805	20.0871	16.2238	17.7464	NaN	16.8473	17.4082	17.48	NaN	17.0906	17.2034	16.629	17.5032	NaN	18.2241	NaN	NaN	11	11	11	42.9	42.9	42.9	35.882	55.566	116820000	60	P09525;P09525-2
P09543-2;P09543	2,3-cyclic-nucleotide 3-phosphodiesterase	CNP	sp|P09543-2|CN37_HUMAN Isoform CNPI of 2,3-cyclic-nucleotide 3-phosphodiesterase OS=Homo sapiens OX=9606 GN=CNP;sp|P09543|CN37_HUMAN 2,3-cyclic-nucleotide 3-phosphodiesterase OS=Homo sapiens OX=9606 GN=CNP PE=1 SV=2	NaN	17.1127	17.2846	NaN	NaN	NaN	16.8518	17.3341	17.8007	NaN	NaN	NaN	16.9506	NaN	NaN	NaN	NaN	6	6	6	18.7	18.7	18.7	45.098	64.109	38901000	21	P09543-2;P09543
P09601	Heme oxygenase 1	HMOX1	sp|P09601|HMOX1_HUMAN Heme oxygenase 1 OS=Homo sapiens OX=9606 GN=HMOX1 PE=1 SV=1	NaN	16.2378	NaN	NaN	16.2016	NaN	NaN	NaN	NaN	NaN	NaN	NaN	NaN	NaN	NaN	NaN	NaN	3	3	3	18.8	18.8	18.8	32.818	21.944	22821000	6	P09601
P09622-2;P09622;P09622-3	Dihydrolipoyl dehydrogenase, mitochondrial	DLD	sp|P09622-2|DLDH_HUMAN Isoform 2 of Dihydrolipoyl dehydrogenase, mitochondrial OS=Homo sapiens OX=9606 GN=DLD;sp|P09622|DLDH_HUMAN Dihydrolipoyl dehydrogenase, mitochondrial OS=Homo sapiens OX=9606 GN=DLD PE=1 SV=2;sp|P09622-3|DLDH_HUMAN Isoform 3 of Dihyd	NaN	18.5577	NaN	19.1361	NaN	NaN	NaN	NaN	NaN	NaN	NaN	NaN	NaN	NaN	NaN	NaN	NaN	6	6	6	17.1	17.1	17.1	43.587	6.0234	18934000	7	P09622-2;P09622;P09622-3
P09651-3;P09651-2;P09651;Q32P51	Heterogeneous nuclear ribonucleoprotein A1;Heterogeneous nuclear ribonucleoprotein A1, N-terminally processed;Heterogeneous nuclear ribonucleoprotein A1-like 2	HNRNPA1;HNRNPA1L2	sp|P09651-3|ROA1_HUMAN Isoform 2 of Heterogeneous nuclear ribonucleoprotein A1 OS=Homo sapiens OX=9606 GN=HNRNPA1;sp|P09651-2|ROA1_HUMAN Isoform A1-A of Heterogeneous nuclear ribonucleoprotein A1 OS=Homo sapiens OX=9606 GN=HNRNPA1;sp|P09651|ROA1_HUMAN Hete	NaN	NaN	NaN	NaN	NaN	NaN	19.5261	NaN	NaN	17.5115	NaN	NaN	NaN	NaN	18.9457	18.0087	NaN	6	5	5	20.2	16.9	16.9	29.386	10.635	185940000	24	P09651-3;P09651-2;P09651;Q32P51
P09769	Tyrosine-protein kinase Fgr	FGR	sp|P09769|FGR_HUMAN Tyrosine-protein kinase Fgr OS=Homo sapiens OX=9606 GN=FGR PE=1 SV=2	NaN	NaN	NaN	NaN	NaN	NaN	16.2233	NaN	NaN	NaN	NaN	NaN	NaN	NaN	NaN	NaN	NaN	3	3	3	6.2	6.2	6.2	59.478	2.6705	1746900	3	P09769
P09917-3;P09917;P09917-5;P09917-2	Arachidonate 5-lipoxygenase	ALOX5	sp|P09917-3|LOX5_HUMAN Isoform 3 of Arachidonate 5-lipoxygenase OS=Homo sapiens OX=9606 GN=ALOX5;sp|P09917|LOX5_HUMAN Arachidonate 5-lipoxygenase OS=Homo sapiens OX=9606 GN=ALOX5 PE=1 SV=2;sp|P09917-5|LOX5_HUMAN Isoform 5 of Arachidonate 5-lipoxygenase OS=	NaN	19.431	NaN	NaN	NaN	NaN	NaN	NaN	NaN	NaN	NaN	NaN	NaN	NaN	NaN	NaN	NaN	3	3	3	5.3	5.3	5.3	74.634	5.262	11041000	6	P09917-3;P09917;P09917-5;P09917-2;P09917-4
P09960;P09960-2;P09960-4;P09960-3	Leukotriene A-4 hydrolase	LTA4H	sp|P09960|LKHA4_HUMAN Leukotriene A-4 hydrolase OS=Homo sapiens OX=9606 GN=LTA4H PE=1 SV=2;sp|P09960-2|LKHA4_HUMAN Isoform 2 of Leukotriene A-4 hydrolase OS=Homo sapiens OX=9606 GN=LTA4H;sp|P09960-4|LKHA4_HUMAN Isoform 4 of Leukotriene A-4 hydrolase OS=Hom	22.7275	23.3298	20.6727	21.6816	20.8893	21.3716	23.6181	21.4167	21.9674	20.9673	21.7936	22.3387	20.0273	21.098	21.2347	20.4807	21.5412	23	23	23	46.5	46.5	46.5	69.284	126.28	1522000000	257	P09960;P09960-2;P09960-4;P09960-3
P09972	Fructose-bisphosphate aldolase C	ALDOC	sp|P09972|ALDOC_HUMAN Fructose-bisphosphate aldolase C OS=Homo sapiens OX=9606 GN=ALDOC PE=1 SV=2	20.5059	21.2932	19.9411	NaN	18.9139	21.0989	22.2487	21.2353	22.0315	20.6843	22.2292	19.1544	19.7461	22.2145	20.9026	18.8732	20.2186	8	5	5	27.5	17.9	17.9	39.455	152.3	1225700000	143	P09972
P0C0L4-2;P0C0L5;P0C0L4	Complement C4-A;Complement C4 beta chain;Complement C4-A alpha chain;C4a anaphylatoxin;C4b-A;C4d-A;Complement C4 gamma chain;Complement C4-B;Complement C4 beta chain;Complement C4-B alpha chain;C4a anaphylatoxin;C4b-B;C4d-B;Complement C4 gamma chain	C4A;C4B	sp|P0C0L4-2|CO4A_HUMAN Isoform 2 of Complement C4-A OS=Homo sapiens OX=9606 GN=C4A;sp|P0C0L5|CO4B_HUMAN Complement C4-B OS=Homo sapiens OX=9606 GN=C4B PE=1 SV=2;sp|P0C0L4|CO4A_HUMAN Complement C4-A OS=Homo sapiens OX=9606 GN=C4A PE=1 SV=2	NaN	NaN	NaN	NaN	NaN	NaN	NaN	NaN	NaN	NaN	NaN	NaN	NaN	NaN	17.0426	NaN	NaN	2	2	2	2.4	2.4	2.4	187.7	4.5279	5257900	7	P0C0L4-2;P0C0L5;P0C0L4
Q71UI9;P0C0S5;Q71UI9-3;Q71UI9-4	Histone H2A.V;Histone H2A.Z	H2AFV;H2AFZ	sp|Q71UI9|H2AV_HUMAN Histone H2A.V OS=Homo sapiens OX=9606 GN=H2AFV PE=1 SV=3;sp|P0C0S5|H2AZ_HUMAN Histone H2A.Z OS=Homo sapiens OX=9606 GN=H2AZ1 PE=1 SV=2;sp|Q71UI9-3|H2AV_HUMAN Isoform 3 of Histone H2A.V OS=Homo sapiens OX=9606 GN=H2AFV;sp|Q71UI9-4|H2AV_	NaN	NaN	NaN	NaN	NaN	NaN	NaN	NaN	NaN	NaN	NaN	NaN	NaN	NaN	NaN	NaN	18.9867	4	1	0	31.2	7.8	0	13.509	3.0108	57761000	21	Q71UI9;P0C0S5;Q71UI9-3;Q71UI9-4;Q71UI9-5
Q99878;Q96KK5;Q9BTM1;P20671;P0C0S8;Q93077;Q7L7L0;P04908;Q9BTM1-2	Histone H2A type 1-J;Histone H2A type 1-H;Histone H2A.J;Histone H2A type 1-D;Histone H2A type 1;Histone H2A type 1-C;Histone H2A type 3;Histone H2A type 1-B/E	HIST1H2AJ;HIST1H2AH;H2AFJ;HIST1H2AD;HIST1H2AG;HIST1H2AC;HIST3H2A;HIST1H2AB	sp|Q99878|H2A1J_HUMAN Histone H2A type 1-J OS=Homo sapiens OX=9606 GN=H2AC14 PE=1 SV=3;sp|Q96KK5|H2A1H_HUMAN Histone H2A type 1-H OS=Homo sapiens OX=9606 GN=HIST1H2AH PE=1 SV=3;sp|Q9BTM1|H2AJ_HUMAN Histone H2A.J OS=Homo sapiens OX=9606 GN=H2AFJ PE=1 SV=1;s	22.6799	NaN	18.0534	20.6547	21.4902	21.3318	19.8036	19.9519	NaN	NaN	NaN	22.5634	NaN	NaN	NaN	21.2805	21.2154	5	3	0	58.6	46.1	0	13.936	156.31	2218900000	50	Q99878;Q96KK5;Q9BTM1;P20671;P0C0S8;Q93077;Q7L7L0;P04908;Q9BTM1-2
P62987;P62979;P0CG47;P0CG48	Ubiquitin-60S ribosomal protein L40;Ubiquitin;60S ribosomal protein L40;Ubiquitin-40S ribosomal protein S27a;Ubiquitin;40S ribosomal protein S27a;Polyubiquitin-B;Ubiquitin;Polyubiquitin-C;Ubiquitin	UBA52;RPS27A;UBB;UBC	sp|P62987|RL40_HUMAN Ubiquitin-60S ribosomal protein L40 OS=Homo sapiens OX=9606 GN=UBA52 PE=1 SV=2;sp|P62979|RS27A_HUMAN Ubiquitin-40S ribosomal protein S27a OS=Homo sapiens OX=9606 GN=RPS27A PE=1 SV=2;sp|P0CG47|UBB_HUMAN Polyubiquitin-B OS=Homo sapiens O	22.8608	NaN	22.4263	NaN	23.1031	23.7934	NaN	23.5266	24.0132	23.6791	22.3617	23.4913	21.3367	22.7601	23.2524	22.3593	23.3204	5	1	1	36.7	12.5	12.5	14.728	238.06	4819100000	195	P62987;P62979;P0CG47;P0CG48
P0DMV9;P0DMV8;P0DMV8-2	Heat shock 70 kDa protein 1B;Heat shock 70 kDa protein 1A	HSPA1B;HSPA1A	sp|P0DMV9|HS71B_HUMAN Heat shock 70 kDa protein 1B OS=Homo sapiens OX=9606 GN=HSPA1B PE=1 SV=1;sp|P0DMV8|HS71A_HUMAN Heat shock 70 kDa protein 1A OS=Homo sapiens OX=9606 GN=HSPA1A PE=1 SV=1;sp|P0DMV8-2|HS71A_HUMAN Isoform 2 of Heat shock 70 kDa protein 1A	23.8842	24.3855	22.8601	23.1926	23.3712	23.6742	24.1576	23.4293	24.1104	23.4367	23.7232	24.1504	23.7313	23.5594	23.486	24.5118	22.1631	24	21	17	53.2	47.6	41.2	70.051	323.31	7399000000	504	P0DMV9;P0DMV8;P0DMV8-2;P34931
P0DOY3;P0DOY2;P0DOX8;P0CG04;P0CF74;B9A064	Ig lambda-1 chain C regions;Ig lambda-6 chain C region;Immunoglobulin lambda-like polypeptide 5	IGLC1;IGLC6;IGLL5	sp|P0DOY3|IGLC3_HUMAN Immunoglobulin lambda constant 3 OS=Homo sapiens OX=9606 GN=IGLC3 PE=1 SV=1;sp|P0DOY2|IGLC2_HUMAN Immunoglobulin lambda constant 2 OS=Homo sapiens OX=9606 GN=IGLC2 PE=1 SV=1;sp|P0DOX8|IGL1_HUMAN Immunoglobulin lambda-1 light chain OS=	20.6747	22.1054	21.7571	NaN	NaN	20.067	NaN	NaN	NaN	18.4601	22.5933	21.0876	NaN	NaN	21.5362	23.1548	19.3426	3	3	3	37.7	37.7	37.7	11.265	8.805	198240000	39	P0DOY3;P0DOY2;P0DOX8;P0CG04;P0CF74;B9A064;A0M8Q6
P0DP25;P0DP24;P0DP23			sp|P0DP25|CALM3_HUMAN Calmodulin-3 OS=Homo sapiens OX=9606 GN=CALM3 PE=1 SV=1;sp|P0DP24|CALM2_HUMAN Calmodulin-2 OS=Homo sapiens OX=9606 GN=CALM2 PE=1 SV=1;sp|P0DP23|CALM1_HUMAN Calmodulin-1 OS=Homo sapiens OX=9606 GN=CALM1 PE=1 SV=1	24.2459	24.2768	20.5703	22.4649	24.4747	23.6673	24.1315	23.1857	24.3608	23.0316	23.5379	23.5256	23.3108	24.0405	22.3144	21.6023	22.4582	12	12	9	67.1	67.1	56.4	16.837	323.31	4758000000	311	P0DP25;P0DP24;P0DP23;P02585
P10145	Interleukin-8;MDNCF-a;Interleukin-8;IL-8(5-77);IL-8(6-77);IL-8(7-77);IL-8(8-77);IL-8(9-77)	CXCL8	sp|P10145|IL8_HUMAN Interleukin-8 OS=Homo sapiens OX=9606 GN=CXCL8 PE=1 SV=1	NaN	15.6801	NaN	NaN	NaN	NaN	NaN	NaN	NaN	NaN	NaN	NaN	NaN	NaN	NaN	NaN	NaN	1	1	1	16.2	16.2	16.2	11.098	3.0113	2003300	1	P10145
P10153	Non-secretory ribonuclease	RNASE2	sp|P10153|RNAS2_HUMAN Non-secretory ribonuclease OS=Homo sapiens OX=9606 GN=RNASE2 PE=1 SV=2	NaN	17.2894	NaN	NaN	NaN	NaN	NaN	NaN	NaN	NaN	NaN	NaN	NaN	NaN	NaN	NaN	NaN	2	2	2	19.3	19.3	19.3	18.354	2.2533	5321400	6	P10153
P10155;P10155-3;P10155-5;P10155-4	60 kDa SS-A/Ro ribonucleoprotein	TROVE2	sp|P10155|RO60_HUMAN 60 kDa SS-A/Ro ribonucleoprotein OS=Homo sapiens OX=9606 GN=RO60 PE=1 SV=2;sp|P10155-3|RO60_HUMAN Isoform 3 of 60 kDa SS-A/Ro ribonucleoprotein OS=Homo sapiens OX=9606 GN=RO60;sp|P10155-5|RO60_HUMAN Isoform 5 of 60 kDa SS-A/Ro ribonucl	14.7208	NaN	NaN	NaN	NaN	NaN	NaN	NaN	NaN	NaN	NaN	NaN	NaN	NaN	NaN	NaN	NaN	4	4	4	9.3	9.3	9.3	60.67	3.8052	6387600	6	P10155;P10155-3;P10155-5;P10155-4;P10155-2
P10412;P16402	Histone H1.4;Histone H1.3	HIST1H1E;HIST1H1D	sp|P10412|H14_HUMAN Histone H1.4 OS=Homo sapiens OX=9606 GN=H1-4 PE=1 SV=2;sp|P16402|H13_HUMAN Histone H1.3 OS=Homo sapiens OX=9606 GN=H1-3 PE=1 SV=2	NaN	NaN	NaN	21.2824	NaN	21.7365	22.3752	22.3013	NaN	20.2679	NaN	20.1112	19.3965	21.5612	22.9986	20.5561	NaN	6	6	1	24.2	24.2	7.3	21.865	8.2946	802950000	51	P10412;P16402;P22492;Q02539
P10599;P10599-2	Thioredoxin	TXN	sp|P10599|THIO_HUMAN Thioredoxin OS=Homo sapiens OX=9606 GN=TXN PE=1 SV=3;sp|P10599-2|THIO_HUMAN Isoform 2 of Thioredoxin OS=Homo sapiens OX=9606 GN=TXN	24.6986	24.4	23.6075	23.5635	23.9907	24.5059	25.2643	24.498	25.0511	24.4197	25.3146	24.95	23.9244	25.4831	24.5171	23.2004	24.3241	7	7	7	65.7	65.7	65.7	11.737	87.596	16671000000	263	P10599;P10599-2
P10644-2;P10644	cAMP-dependent protein kinase type I-alpha regulatory subunit;cAMP-dependent protein kinase type I-alpha regulatory subunit, N-terminally processed	PRKAR1A	sp|P10644-2|KAP0_HUMAN Isoform 2 of cAMP-dependent protein kinase type I-alpha regulatory subunit OS=Homo sapiens OX=9606 GN=PRKAR1A;sp|P10644|KAP0_HUMAN cAMP-dependent protein kinase type I-alpha regulatory subunit OS=Homo sapiens OX=9606 GN=PRKAR1A PE=1	NaN	NaN	17.5802	NaN	NaN	17.6249	19.5958	17.5823	18.484	17.7251	18.5453	17.872	NaN	NaN	NaN	NaN	NaN	6	6	6	18.4	18.4	18.4	38.002	52.091	115410000	39	P10644-2;P10644
P10746	Uroporphyrinogen-III synthase	UROS	sp|P10746|HEM4_HUMAN Uroporphyrinogen-III synthase OS=Homo sapiens OX=9606 GN=UROS PE=1 SV=1	NaN	NaN	17.7066	18.1369	NaN	20.0934	18.829	17.6189	21.1471	18.7424	19.8254	18.2681	18.7683	18.2246	NaN	NaN	18.1314	8	8	8	45.7	45.7	45.7	28.627	139.83	259200000	67	P10746
P10768	S-formylglutathione hydrolase	ESD	sp|P10768|ESTD_HUMAN S-formylglutathione hydrolase OS=Homo sapiens OX=9606 GN=ESD PE=1 SV=2	19.7936	17.4684	21.7622	21.9812	20.1673	22.1134	22.332	21.7566	21.5395	22.2058	22.8091	21.8918	19.8134	21.8945	21.9678	NaN	20.8618	12	12	12	70.9	70.9	70.9	31.462	156.84	2787500000	188	P10768
P10809	60 kDa heat shock protein, mitochondrial	HSPD1	sp|P10809|CH60_HUMAN 60 kDa heat shock protein, mitochondrial OS=Homo sapiens OX=9606 GN=HSPD1 PE=1 SV=2	20.2859	21.7755	17.4502	19.4901	19.5079	19.3361	18.9466	NaN	NaN	NaN	17.5999	18.5924	16.6983	NaN	19.3558	20.002	NaN	16	16	16	36.3	36.3	36.3	61.054	80.517	249150000	87	P10809;P10809-2
P10909-3;P10909-4;P10909-6;P10909;P10909-5;P10909-2	Clusterin;Clusterin beta chain;Clusterin alpha chain	CLU	sp|P10909-3|CLUS_HUMAN Isoform 3 of Clusterin OS=Homo sapiens OX=9606 GN=CLU;sp|P10909-4|CLUS_HUMAN Isoform 4 of Clusterin OS=Homo sapiens OX=9606 GN=CLU;sp|P10909-6|CLUS_HUMAN Isoform 6 of Clusterin OS=Homo sapiens OX=9606 GN=CLU;sp|P10909|CLUS_HUMAN Clus	NaN	NaN	NaN	NaN	NaN	NaN	NaN	NaN	NaN	NaN	NaN	NaN	NaN	NaN	16.3301	NaN	15.7207	4	4	4	24.5	24.5	24.5	32.363	4.8665	6307700	10	P10909-3;P10909-4;P10909-6;P10909;P10909-5;P10909-2
P11021	78 kDa glucose-regulated protein	HSPA5	sp|P11021|BIP_HUMAN Endoplasmic reticulum chaperone BiP OS=Homo sapiens OX=9606 GN=HSPA5 PE=1 SV=2	22.3911	22.7358	18.8711	20.8943	21.0154	20.0612	20.6615	20.3609	17.9142	17.8876	21.0054	19.924	18.8964	18.7994	21.254	19.4705	18.0501	23	22	22	44.6	42.8	42.8	72.332	109.7	1141000000	200	P11021
P11142;P11142-2	Heat shock cognate 71 kDa protein	HSPA8	sp|P11142|HSP7C_HUMAN Heat shock cognate 71 kDa protein OS=Homo sapiens OX=9606 GN=HSPA8 PE=1 SV=1;sp|P11142-2|HSP7C_HUMAN Isoform 2 of Heat shock cognate 71 kDa protein OS=Homo sapiens OX=9606 GN=HSPA8	25.2347	25.31	24.5425	23.8935	25.0636	24.846	25.3046	24.7995	25.2033	24.8645	25.0942	24.9353	24.5952	25.3474	24.9664	25.1195	24.4018	26	24	18	46.4	43.3	35	70.897	323.31	22554000000	924	P11142;P11142-2
P11166	Solute carrier family 2, facilitated glucose transporter member 1	SLC2A1	sp|P11166|GTR1_HUMAN Solute carrier family 2, facilitated glucose transporter member 1 OS=Homo sapiens OX=9606 GN=SLC2A1 PE=1 SV=2	24.0709	22.9482	25.0826	24.2028	23.121	24.374	24.3211	24.1847	24.3733	24.1643	23.8179	24.7407	25.2042	24.5745	24.4391	23.9713	24.9383	8	8	8	18.1	18.1	18.1	54.083	283.29	21510000000	510	P11166
Q8TDB8-4;P11169;Q8TDB8-2;Q8TDB8;Q8TDB8-5	Solute carrier family 2, facilitated glucose transporter member 14;Solute carrier family 2, facilitated glucose transporter member 3	SLC2A14;SLC2A3	sp|Q8TDB8-4|GTR14_HUMAN Isoform 4 of Solute carrier family 2, facilitated glucose transporter member 14 OS=Homo sapiens OX=9606 GN=SLC2A14;sp|P11169|GTR3_HUMAN Solute carrier family 2, facilitated glucose transporter member 3 OS=Homo sapiens OX=9606 GN=SLC	NaN	19.1548	NaN	NaN	NaN	NaN	NaN	NaN	NaN	NaN	NaN	NaN	NaN	NaN	NaN	NaN	NaN	3	3	3	7.1	7.1	7.1	44.891	5.5579	48890000	7	Q8TDB8-4;P11169;Q8TDB8-2;Q8TDB8;Q8TDB8-5
P11171-2;P11171;P11171-3;P11171-7;P11171-5;P11171-6	Protein 4.1	EPB41	sp|P11171-2|41_HUMAN Isoform 2 of Protein 4.1 OS=Homo sapiens OX=9606 GN=EPB41;sp|P11171|41_HUMAN Protein 4.1 OS=Homo sapiens OX=9606 GN=EPB41 PE=1 SV=4;sp|P11171-3|41_HUMAN Isoform 3 of Protein 4.1 OS=Homo sapiens OX=9606 GN=EPB41;sp|P11171-7|41_HUMAN Iso	24.4058	23.0581	25.8261	24.8798	24.0446	25.1043	25.1683	25.0219	25.2192	24.8374	25.5912	25.4942	25.4893	24.7622	24.7143	25.4379	25.0478	38	38	4	48.5	48.5	9.6	93.237	323.31	23603000000	1151	P11171-2;P11171;P11171-3;P11171-7;P11171-5;P11171-6;Q9H4G0-4;Q9H4G0-3;Q9H4G0-2;Q9H4G0
P11215;P11215-2	Integrin alpha-M	ITGAM	sp|P11215|ITAM_HUMAN Integrin alpha-M OS=Homo sapiens OX=9606 GN=ITGAM PE=1 SV=2;sp|P11215-2|ITAM_HUMAN Isoform 2 of Integrin alpha-M OS=Homo sapiens OX=9606 GN=ITGAM	NaN	NaN	NaN	NaN	NaN	NaN	17.9211	NaN	NaN	NaN	NaN	NaN	NaN	NaN	NaN	NaN	NaN	9	9	9	11.5	11.5	11.5	127.18	17.745	19519000	15	P11215;P11215-2
P11233	Ras-related protein Ral-A	RALA	sp|P11233|RALA_HUMAN Ras-related protein Ral-A OS=Homo sapiens OX=9606 GN=RALA PE=1 SV=1	NaN	NaN	14.879	15.5076	NaN	16.3639	NaN	16.4618	NaN	15.8727	NaN	NaN	NaN	NaN	NaN	NaN	NaN	2	2	2	14.1	14.1	14.1	23.567	4.6999	25599000	20	P11233
P11277;P11277-2;P11277-3	Spectrin beta chain, erythrocytic	SPTB	sp|P11277|SPTB1_HUMAN Spectrin beta chain, erythrocytic OS=Homo sapiens OX=9606 GN=SPTB PE=1 SV=5;sp|P11277-2|SPTB1_HUMAN Isoform 2 of Spectrin beta chain, erythrocytic OS=Homo sapiens OX=9606 GN=SPTB;sp|P11277-3|SPTB1_HUMAN Isoform 3 of Spectrin beta chai	27.5883	27.0389	29.707	27.8586	27.7069	28.3539	28.2723	28.3947	28.3082	28.0446	28.501	28.7496	28.4278	28.0097	27.5882	28.5825	28.1721	150	150	145	74.4	74.4	71.8	246.47	323.31	232770000000	5674	P11277;P11277-2;P11277-3;O15020-2;O15020
P11279-2;P11279	Lysosome-associated membrane glycoprotein 1	LAMP1	sp|P11279-2|LAMP1_HUMAN Isoform 2 of Lysosome-associated membrane glycoprotein 1 OS=Homo sapiens OX=9606 GN=LAMP1;sp|P11279|LAMP1_HUMAN Lysosome-associated membrane glycoprotein 1 OS=Homo sapiens OX=9606 GN=LAMP1 PE=1 SV=3	NaN	15.1646	NaN	NaN	NaN	NaN	NaN	NaN	NaN	NaN	NaN	NaN	NaN	NaN	NaN	NaN	NaN	1	1	1	4.4	4.4	4.4	38.985	5.8249	3804500	1	P11279-2;P11279
P11413;P11413-2;P11413-3	Glucose-6-phosphate 1-dehydrogenase	G6PD	sp|P11413|G6PD_HUMAN Glucose-6-phosphate 1-dehydrogenase OS=Homo sapiens OX=9606 GN=G6PD PE=1 SV=4;sp|P11413-2|G6PD_HUMAN Isoform Long of Glucose-6-phosphate 1-dehydrogenase OS=Homo sapiens OX=9606 GN=G6PD;sp|P11413-3|G6PD_HUMAN Isoform 3 of Glucose-6-phos	20.5763	20.7538	18.9808	20.2923	15.17	19.815	22.1987	20.8312	21.5115	19.9307	20.0842	21.4917	16.3218	20.7497	19.3181	20.6184	19.3592	18	17	17	38.8	37.5	37.5	59.256	94.04	823430000	136	P11413;P11413-2;P11413-3
P11441	Ubiquitin-like protein 4A	UBL4A	sp|P11441|UBL4A_HUMAN Ubiquitin-like protein 4A OS=Homo sapiens OX=9606 GN=UBL4A PE=1 SV=1	NaN	NaN	NaN	NaN	NaN	NaN	NaN	NaN	NaN	NaN	NaN	NaN	NaN	15.241	NaN	NaN	NaN	2	2	2	16.6	16.6	16.6	17.776	4.5813	1091600	2	P11441
P11586	C-1-tetrahydrofolate synthase, cytoplasmic;Methylenetetrahydrofolate dehydrogenase;Methenyltetrahydrofolate cyclohydrolase;Formyltetrahydrofolate synthetase;C-1-tetrahydrofolate synthase, cytoplasmic, N-terminally processed	MTHFD1	sp|P11586|C1TC_HUMAN C-1-tetrahydrofolate synthase, cytoplasmic OS=Homo sapiens OX=9606 GN=MTHFD1 PE=1 SV=3	19.6004	NaN	NaN	18.7765	19.3268	21.096	19.8498	18.6513	22.338	18.5302	17.8526	18.5263	19.8858	19.3911	NaN	19.787	19.0919	23	23	23	30.2	30.2	30.2	101.56	71.389	505510000	94	P11586
P11678	Eosinophil peroxidase;Eosinophil peroxidase light chain;Eosinophil peroxidase heavy chain	EPX	sp|P11678|PERE_HUMAN Eosinophil peroxidase OS=Homo sapiens OX=9606 GN=EPX PE=1 SV=2	NaN	NaN	NaN	NaN	NaN	14.0516	NaN	NaN	NaN	NaN	NaN	17.78	15.1557	NaN	22.646	NaN	NaN	10	7	7	15	10.9	10.9	81.04	12.78	83507000	17	P11678
P11766	Alcohol dehydrogenase class-3	ADH5	sp|P11766|ADHX_HUMAN Alcohol dehydrogenase class-3 OS=Homo sapiens OX=9606 GN=ADH5 PE=1 SV=4	17.7077	NaN	NaN	NaN	NaN	NaN	NaN	NaN	17.6261	NaN	NaN	NaN	NaN	16.6558	NaN	NaN	NaN	5	5	5	15.5	15.5	15.5	39.724	8.0711	89107000	14	P11766
P11908;P11908-2	Ribose-phosphate pyrophosphokinase 2	PRPS2	sp|P11908|PRPS2_HUMAN Ribose-phosphate pyrophosphokinase 2 OS=Homo sapiens OX=9606 GN=PRPS2 PE=1 SV=2;sp|P11908-2|PRPS2_HUMAN Isoform 2 of Ribose-phosphate pyrophosphokinase 2 OS=Homo sapiens OX=9606 GN=PRPS2	17.544	NaN	NaN	NaN	NaN	NaN	NaN	NaN	NaN	NaN	NaN	NaN	15.3275	NaN	NaN	NaN	NaN	12	4	3	50	17.6	13.5	34.769	20.56	6872600	10	P11908;P11908-2
P11940-2;P11940;Q13310-2;Q13310;Q13310-3	Polyadenylate-binding protein 1;Polyadenylate-binding protein 4	PABPC1;PABPC4	sp|P11940-2|PABP1_HUMAN Isoform 2 of Polyadenylate-binding protein 1 OS=Homo sapiens OX=9606 GN=PABPC1;sp|P11940|PABP1_HUMAN Polyadenylate-binding protein 1 OS=Homo sapiens OX=9606 GN=PABPC1 PE=1 SV=2;sp|Q13310-2|PABP4_HUMAN Isoform 2 of Polyadenylate-bind	NaN	NaN	NaN	NaN	NaN	NaN	NaN	NaN	17.3647	NaN	NaN	NaN	NaN	NaN	NaN	NaN	NaN	5	5	5	12.1	12.1	12.1	61.18	5.9826	5073300	9	P11940-2;P11940;Q13310-2;Q13310;Q13310-3;Q9H361
P12004	Proliferating cell nuclear antigen	PCNA	sp|P12004|PCNA_HUMAN Proliferating cell nuclear antigen OS=Homo sapiens OX=9606 GN=PCNA PE=1 SV=1	16.1468	NaN	NaN	NaN	NaN	NaN	NaN	NaN	NaN	NaN	NaN	NaN	NaN	NaN	NaN	NaN	NaN	3	3	3	18.8	18.8	18.8	28.768	13.185	9201300	2	P12004
P12081-3;P12081-2;P12081-4;P12081	Histidine--tRNA ligase, cytoplasmic	HARS	sp|P12081-3|HARS1_HUMAN Isoform 3 of Histidine--tRNA ligase, cytoplasmic OS=Homo sapiens OX=9606 GN=HARS1;sp|P12081-2|HARS1_HUMAN Isoform 2 of Histidine--tRNA ligase, cytoplasmic OS=Homo sapiens OX=9606 GN=HARS1;sp|P12081-4|HARS1_HUMAN Isoform 4 of Histidi	NaN	17.0826	NaN	NaN	NaN	NaN	NaN	NaN	NaN	NaN	NaN	NaN	NaN	NaN	NaN	NaN	NaN	4	4	4	9.8	9.8	9.8	50.156	6.7902	7099200	5	P12081-3;P12081-2;P12081-4;P12081
P12268	Inosine-5-monophosphate dehydrogenase 2	IMPDH2	sp|P12268|IMDH2_HUMAN Inosine-5-monophosphate dehydrogenase 2 OS=Homo sapiens OX=9606 GN=IMPDH2 PE=1 SV=2	NaN	NaN	NaN	NaN	NaN	14.5153	NaN	NaN	NaN	NaN	NaN	NaN	NaN	NaN	NaN	NaN	NaN	4	4	4	12.1	12.1	12.1	55.804	4.9958	6796000	5	P12268
P12429	Annexin A3	ANXA3	sp|P12429|ANXA3_HUMAN Annexin A3 OS=Homo sapiens OX=9606 GN=ANXA3 PE=1 SV=3	24.2052	26.1759	16.9431	22.0147	17.835	19.6252	25.3789	19.9765	17.5574	17.1205	23.3222	23.4727	NaN	NaN	16.6528	18.7094	16.5776	17	17	17	61.6	61.6	61.6	36.375	323.31	2135100000	142	P12429
P12724	Eosinophil cationic protein	RNASE3	sp|P12724|ECP_HUMAN Eosinophil cationic protein OS=Homo sapiens OX=9606 GN=RNASE3 PE=1 SV=2	NaN	22.7042	NaN	17.8257	NaN	NaN	21.0487	NaN	NaN	NaN	NaN	NaN	NaN	NaN	NaN	NaN	NaN	4	4	4	27.5	27.5	27.5	18.385	10.666	575080000	39	P12724
P12814;P12814-3;P12814-2;P12814-4	Alpha-actinin-1	ACTN1	sp|P12814|ACTN1_HUMAN Alpha-actinin-1 OS=Homo sapiens OX=9606 GN=ACTN1 PE=1 SV=2;sp|P12814-3|ACTN1_HUMAN Isoform 3 of Alpha-actinin-1 OS=Homo sapiens OX=9606 GN=ACTN1;sp|P12814-2|ACTN1_HUMAN Isoform 2 of Alpha-actinin-1 OS=Homo sapiens OX=9606 GN=ACTN1;sp|	22.9034	23.5511	16.8747	20.758	21.17	18.5835	22.8348	18.9477	NaN	14.8635	20.8984	20.14	NaN	NaN	16.4302	17.3353	NaN	41	41	27	56.2	56.2	38.2	103.06	323.31	1618600000	275	P12814;P12814-3;P12814-2;P12814-4;P35609-2;P35609;Q08043
P12829	Myosin light chain 4	MYL4	sp|P12829|MYL4_HUMAN Myosin light chain 4 OS=Homo sapiens OX=9606 GN=MYL4 PE=1 SV=3	NaN	18.0616	17.9715	NaN	18.984	19.3735	19.0129	18.8956	19.6161	18.7181	20.6024	19.4198	18.1334	20.2721	18.3848	19.0308	18.2651	8	8	8	46.7	46.7	46.7	21.564	31.323	367740000	80	P12829;P05976-2;P05976;P08590
P12955;P12955-3;P12955-2	Xaa-Pro dipeptidase	PEPD	sp|P12955|PEPD_HUMAN Xaa-Pro dipeptidase OS=Homo sapiens OX=9606 GN=PEPD PE=1 SV=3;sp|P12955-3|PEPD_HUMAN Isoform 3 of Xaa-Pro dipeptidase OS=Homo sapiens OX=9606 GN=PEPD;sp|P12955-2|PEPD_HUMAN Isoform 2 of Xaa-Pro dipeptidase OS=Homo sapiens OX=9606 GN=PE	19.7353	21.481	20.0952	19.538	19.8461	20.5026	20.0383	20.5349	20.8138	20.035	20.7651	21.4924	19.1059	19.9104	19.7094	19.6587	19.5312	11	11	11	28.6	28.6	28.6	54.548	73.118	693200000	110	P12955;P12955-3;P12955-2
P12956;P12956-2	X-ray repair cross-complementing protein 6	XRCC6	sp|P12956|XRCC6_HUMAN X-ray repair cross-complementing protein 6 OS=Homo sapiens OX=9606 GN=XRCC6 PE=1 SV=2;sp|P12956-2|XRCC6_HUMAN Isoform 2 of X-ray repair cross-complementing protein 6 OS=Homo sapiens OX=9606 GN=XRCC6	16.3802	NaN	NaN	NaN	NaN	NaN	17.2988	NaN	NaN	NaN	NaN	NaN	NaN	NaN	NaN	NaN	NaN	8	8	8	19	19	19	69.842	20.684	19667000	16	P12956;P12956-2
P13010	X-ray repair cross-complementing protein 5	XRCC5	sp|P13010|XRCC5_HUMAN X-ray repair cross-complementing protein 5 OS=Homo sapiens OX=9606 GN=XRCC5 PE=1 SV=3	NaN	NaN	NaN	NaN	NaN	NaN	17.9519	NaN	NaN	NaN	NaN	NaN	NaN	NaN	NaN	NaN	NaN	4	4	4	10	10	10	82.704	6.7188	18767000	6	P13010
P13073	Cytochrome c oxidase subunit 4 isoform 1, mitochondrial	COX4I1	sp|P13073|COX41_HUMAN Cytochrome c oxidase subunit 4 isoform 1, mitochondrial OS=Homo sapiens OX=9606 GN=COX4I1 PE=1 SV=1	NaN	16.9732	NaN	NaN	NaN	NaN	NaN	NaN	NaN	NaN	NaN	NaN	NaN	NaN	NaN	NaN	NaN	3	3	3	20.1	20.1	20.1	19.576	3.525	19071000	4	P13073
P13164;Q01629;Q01628	Interferon-induced transmembrane protein 1;Interferon-induced transmembrane protein 2;Interferon-induced transmembrane protein 3	IFITM1;IFITM2;IFITM3	sp|P13164|IFM1_HUMAN Interferon-induced transmembrane protein 1 OS=Homo sapiens OX=9606 GN=IFITM1 PE=1 SV=3;sp|Q01629|IFM2_HUMAN Interferon-induced transmembrane protein 2 OS=Homo sapiens OX=9606 GN=IFITM2 PE=1 SV=2;sp|Q01628|IFM3_HUMAN Interferon-induced	NaN	NaN	NaN	NaN	NaN	NaN	16.5475	NaN	NaN	NaN	NaN	NaN	NaN	NaN	NaN	NaN	NaN	1	1	1	12.8	12.8	12.8	13.964	17.175	72683000	30	P13164;Q01629;Q01628
P13224;P13224-2	Platelet glycoprotein Ib beta chain	GP1BB	sp|P13224|GP1BB_HUMAN Platelet glycoprotein Ib beta chain OS=Homo sapiens OX=9606 GN=GP1BB PE=1 SV=1;sp|P13224-2|GP1BB_HUMAN Isoform 2 of Platelet glycoprotein Ib beta chain OS=Homo sapiens OX=9606 GN=GP1BB	16.8534	NaN	NaN	NaN	NaN	NaN	NaN	NaN	NaN	NaN	NaN	NaN	NaN	NaN	NaN	NaN	NaN	2	2	2	10.7	10.7	10.7	21.717	2.448	1843100	2	P13224;P13224-2
P13489	Ribonuclease inhibitor	RNH1	sp|P13489|RINI_HUMAN Ribonuclease inhibitor OS=Homo sapiens OX=9606 GN=RNH1 PE=1 SV=2	23.2548	21.6982	22.6801	22.1494	22.9002	23.0023	23.258	23.2485	23.684	22.6148	23.2666	23.8603	22.5326	22.8815	22.1759	23.1048	22.5528	23	23	23	70.3	70.3	70.3	49.973	295.56	4983100000	338	P13489
P13498	Cytochrome b-245 light chain	CYBA	sp|P13498|CY24A_HUMAN Cytochrome b-245 light chain OS=Homo sapiens OX=9606 GN=CYBA PE=1 SV=3	NaN	NaN	NaN	NaN	NaN	NaN	16.8118	NaN	NaN	NaN	NaN	NaN	NaN	NaN	NaN	NaN	NaN	2	2	2	21	21	21	21.012	4.738	12167000	3	P13498
P13639	Elongation factor 2	EEF2	sp|P13639|EF2_HUMAN Elongation factor 2 OS=Homo sapiens OX=9606 GN=EEF2 PE=1 SV=4	21.4436	19.0758	18.0578	20.4137	19.8867	20.2243	21.5944	19.3595	21.8185	16.0647	21.9219	17.1783	18.7863	NaN	19.218	NaN	NaN	26	25	24	37.4	36	34.8	95.337	118.09	671380000	139	P13639
P13667	Protein disulfide-isomerase A4	PDIA4	sp|P13667|PDIA4_HUMAN Protein disulfide-isomerase A4 OS=Homo sapiens OX=9606 GN=PDIA4 PE=1 SV=2	19.6816	20.7989	NaN	NaN	19.4135	17.9948	19.1301	NaN	NaN	NaN	19.1774	NaN	NaN	NaN	20.2197	17.9823	17.5671	12	12	12	24.8	24.8	24.8	72.932	24.132	95676000	34	P13667
P13693	Translationally-controlled tumor protein	TPT1	sp|P13693|TCTP_HUMAN Translationally-controlled tumor protein OS=Homo sapiens OX=9606 GN=TPT1 PE=1 SV=1	18.6268	NaN	16.7589	NaN	17.4507	19.7467	18.6636	18.0526	20.1096	17.7002	18.1572	NaN	NaN	16.8723	NaN	17.3425	NaN	3	3	3	19.8	19.8	19.8	19.595	38.057	246980000	52	P13693;P13693-2;Q56UQ5
P13716;P13716-2	Delta-aminolevulinic acid dehydratase	ALAD	sp|P13716|HEM2_HUMAN Delta-aminolevulinic acid dehydratase OS=Homo sapiens OX=9606 GN=ALAD PE=1 SV=1;sp|P13716-2|HEM2_HUMAN Isoform 2 of Delta-aminolevulinic acid dehydratase OS=Homo sapiens OX=9606 GN=ALAD	24.4057	24.539	23.2698	24.0872	23.6582	23.9341	24.7728	24.0435	24.7082	24.0186	24.4593	25.217	23.9063	24.7144	23.595	23.6568	23.329	16	16	16	65.5	65.5	65.5	36.294	323.31	16857000000	505	P13716;P13716-2
P13796	Plastin-2	LCP1	sp|P13796|PLSL_HUMAN Plastin-2 OS=Homo sapiens OX=9606 GN=LCP1 PE=1 SV=6	25.0761	25.7643	20.9723	22.8285	23.3403	22.0513	25.3542	22.7532	22.2448	21.1772	23.7112	23.3003	21.153	21.3805	23.0473	24.3424	21.8451	36	36	34	71.3	71.3	67.9	70.288	323.31	7569200000	501	P13796;P13796-2;P13797-3;P13797-2;P13797
P13798	Acylamino-acid-releasing enzyme	APEH	sp|P13798|ACPH_HUMAN Acylamino-acid-releasing enzyme OS=Homo sapiens OX=9606 GN=APEH PE=1 SV=4	23.5539	24.0558	23.1479	22.543	23.6752	23.5554	23.7681	23.4368	23.8619	23.4414	24.1586	24.4207	23.386	24.2942	23.8442	22.4062	23.1303	20	20	20	41.8	41.8	41.8	81.224	323.31	10642000000	630	P13798
P13807-2;P13807	Glycogen [starch] synthase, muscle	GYS1	sp|P13807-2|GYS1_HUMAN Isoform 2 of Glycogen [starch] synthase, muscle OS=Homo sapiens OX=9606 GN=GYS1;sp|P13807|GYS1_HUMAN Glycogen [starch] synthase, muscle OS=Homo sapiens OX=9606 GN=GYS1 PE=1 SV=2	NaN	15.3792	NaN	NaN	NaN	NaN	NaN	NaN	NaN	NaN	NaN	NaN	NaN	NaN	NaN	NaN	NaN	2	2	2	5.6	5.6	5.6	76.482	11.185	4414800	2	P13807-2;P13807
P13987;P13987-2	CD59 glycoprotein	CD59	sp|P13987|CD59_HUMAN CD59 glycoprotein OS=Homo sapiens OX=9606 GN=CD59 PE=1 SV=1;sp|P13987-2|CD59_HUMAN Isoform 2 of CD59 glycoprotein OS=Homo sapiens OX=9606 GN=CD59	NaN	21.6608	NaN	NaN	NaN	20.3095	NaN	20.7323	NaN	17.8926	NaN	NaN	20.4752	NaN	NaN	NaN	NaN	2	2	2	14.1	14.1	14.1	14.177	3.1976	492000000	17	P13987;P13987-2
P14174	Macrophage migration inhibitory factor	MIF	sp|P14174|MIF_HUMAN Macrophage migration inhibitory factor OS=Homo sapiens OX=9606 GN=MIF PE=1 SV=4	18.8748	19.1063	NaN	NaN	21.7974	NaN	NaN	NaN	NaN	NaN	NaN	NaN	NaN	NaN	19.1598	NaN	18.7896	2	2	2	17.4	17.4	17.4	12.476	8.392	786680000	28	P14174
P14209-3;P14209	CD99 antigen	CD99	sp|P14209-3|CD99_HUMAN Isoform 3 of CD99 antigen OS=Homo sapiens OX=9606 GN=CD99;sp|P14209|CD99_HUMAN CD99 antigen OS=Homo sapiens OX=9606 GN=CD99 PE=1 SV=1	NaN	NaN	NaN	NaN	20.9246	NaN	NaN	NaN	NaN	NaN	NaN	NaN	NaN	NaN	NaN	NaN	NaN	2	2	2	14.2	14.2	14.2	17.128	4.5817	39206000	7	P14209-3;P14209
P14314-2;P14314	Glucosidase 2 subunit beta	PRKCSH	sp|P14314-2|GLU2B_HUMAN Isoform 2 of Glucosidase 2 subunit beta OS=Homo sapiens OX=9606 GN=PRKCSH;sp|P14314|GLU2B_HUMAN Glucosidase 2 subunit beta OS=Homo sapiens OX=9606 GN=PRKCSH PE=1 SV=2	18.4481	NaN	NaN	NaN	NaN	15.5146	NaN	NaN	NaN	NaN	NaN	NaN	NaN	NaN	NaN	NaN	NaN	6	6	6	13.1	13.1	13.1	59.177	17.442	68706000	18	P14314-2;P14314
P14324-2;P14324	Farnesyl pyrophosphate synthase	FDPS	sp|P14324-2|FPPS_HUMAN Isoform 2 of Farnesyl pyrophosphate synthase OS=Homo sapiens OX=9606 GN=FDPS;sp|P14324|FPPS_HUMAN Farnesyl pyrophosphate synthase OS=Homo sapiens OX=9606 GN=FDPS PE=1 SV=4	NaN	19.1429	NaN	NaN	NaN	NaN	NaN	17.0334	20.0445	NaN	19.9275	NaN	NaN	NaN	NaN	NaN	NaN	4	4	4	13.9	13.9	13.9	40.532	9.5684	90952000	22	P14324-2;P14324
P14550	Alcohol dehydrogenase [NADP(+)]	AKR1A1	sp|P14550|AK1A1_HUMAN Aldo-keto reductase family 1 member A1 OS=Homo sapiens OX=9606 GN=AKR1A1 PE=1 SV=3	18.1432	17.5402	16.9142	16.4631	16.9596	17.2847	18.2405	17.4196	17.4625	17.0367	18.1468	17.8985	16.5458	NaN	17.5742	17.5582	17.7507	9	9	9	35.1	35.1	35.1	36.573	33.595	143870000	63	P14550
P14618;P14618-2;P14618-3	Pyruvate kinase PKM	PKM	sp|P14618|KPYM_HUMAN Pyruvate kinase PKM OS=Homo sapiens OX=9606 GN=PKM PE=1 SV=4;sp|P14618-2|KPYM_HUMAN Isoform M1 of Pyruvate kinase PKM OS=Homo sapiens OX=9606 GN=PKM;sp|P14618-3|KPYM_HUMAN Isoform 3 of Pyruvate kinase PKM OS=Homo sapiens OX=9606 GN=PKM	24.3717	24.6015	18.9732	21.5144	21.6472	20.3841	24.2142	21.0301	20.244	19.1615	22.1718	21.7036	20.1143	20.7767	21.0298	22.5142	21.433	26	26	25	55.7	55.7	53.7	57.936	238.7	3183800000	321	P14618;P14618-2;P14618-3
P14625	Endoplasmin	HSP90B1	sp|P14625|ENPL_HUMAN Endoplasmin OS=Homo sapiens OX=9606 GN=HSP90B1 PE=1 SV=1	NaN	18.3618	17.0027	NaN	20.8728	17.8527	19.9891	17.5558	19.1449	NaN	19.2652	NaN	NaN	19.0486	19.1248	NaN	18.4473	16	13	13	19.7	16.2	16.2	92.468	71.947	212330000	38	P14625;Q58FF3
P14678-2;P63162;P14678;P63162-2;P14678-3	Small nuclear ribonucleoprotein-associated proteins B and B;Small nuclear ribonucleoprotein-associated protein N	SNRPB;SNRPN	sp|P14678-2|RSMB_HUMAN Isoform SM-B of Small nuclear ribonucleoprotein-associated proteins B and B OS=Homo sapiens OX=9606 GN=SNRPB;sp|P63162|RSMN_HUMAN Small nuclear ribonucleoprotein-associated protein N OS=Homo sapiens OX=9606 GN=SNRPN PE=1 SV=1;sp|P14	NaN	NaN	NaN	NaN	NaN	NaN	NaN	NaN	NaN	NaN	NaN	16.7449	NaN	NaN	NaN	NaN	NaN	2	2	2	12.6	12.6	12.6	23.656	2.1538	5625400	2	P14678-2;P63162;P14678;P63162-2;P14678-3
P14735	Insulin-degrading enzyme	IDE	sp|P14735|IDE_HUMAN Insulin-degrading enzyme OS=Homo sapiens OX=9606 GN=IDE PE=1 SV=4	17.0921	NaN	18.1198	16.2873	16.3416	17.7027	18.3726	17.6707	18.8837	17.9108	17.4816	17.5993	NaN	17.3884	NaN	NaN	16.3389	12	12	12	13.1	13.1	13.1	117.97	36.509	108070000	66	P14735;P14735-2
P14770	Platelet glycoprotein IX	GP9	sp|P14770|GPIX_HUMAN Platelet glycoprotein IX OS=Homo sapiens OX=9606 GN=GP9 PE=1 SV=3	NaN	15.2179	NaN	NaN	NaN	NaN	NaN	NaN	NaN	NaN	NaN	NaN	NaN	NaN	NaN	NaN	NaN	2	2	2	11.9	11.9	11.9	19.046	2.1657	4196000	3	P14770
P14780	Matrix metalloproteinase-9;67 kDa matrix metalloproteinase-9;82 kDa matrix metalloproteinase-9	MMP9	sp|P14780|MMP9_HUMAN Matrix metalloproteinase-9 OS=Homo sapiens OX=9606 GN=MMP9 PE=1 SV=3	19.3188	18.4974	NaN	NaN	NaN	NaN	17.7176	NaN	NaN	NaN	NaN	NaN	NaN	NaN	NaN	17.9679	NaN	7	7	7	13.4	13.4	13.4	78.457	11.48	29598000	18	P14780
P14866-2;P14866	Heterogeneous nuclear ribonucleoprotein L	HNRNPL	sp|P14866-2|HNRPL_HUMAN Isoform 2 of Heterogeneous nuclear ribonucleoprotein L OS=Homo sapiens OX=9606 GN=HNRNPL;sp|P14866|HNRPL_HUMAN Heterogeneous nuclear ribonucleoprotein L OS=Homo sapiens OX=9606 GN=HNRNPL PE=1 SV=2	NaN	NaN	NaN	NaN	NaN	NaN	16.234	NaN	NaN	NaN	NaN	NaN	NaN	NaN	NaN	NaN	NaN	3	3	3	10.5	10.5	10.5	50.56	4.0032	5176300	6	P14866-2;P14866
P14868-2;P14868	Aspartate--tRNA ligase, cytoplasmic	DARS	sp|P14868-2|SYDC_HUMAN Isoform 2 of Aspartate--tRNA ligase, cytoplasmic OS=Homo sapiens OX=9606 GN=DARS1;sp|P14868|SYDC_HUMAN Aspartate--tRNA ligase, cytoplasmic OS=Homo sapiens OX=9606 GN=DARS1 PE=1 SV=2	18.7103	NaN	17.4159	NaN	NaN	17.719	19.1123	18.2411	19.6871	NaN	NaN	18.2739	NaN	NaN	18.5169	18.9343	18.1286	11	11	11	30.7	30.7	30.7	45.771	19.544	132580000	40	P14868-2;P14868
P14923	Junction plakoglobin	JUP	sp|P14923|PLAK_HUMAN Junction plakoglobin OS=Homo sapiens OX=9606 GN=JUP PE=1 SV=3	NaN	NaN	NaN	NaN	NaN	NaN	NaN	NaN	21.1298	NaN	NaN	NaN	NaN	NaN	NaN	NaN	NaN	11	11	11	17.9	17.9	17.9	81.744	15.406	47315000	21	P14923
P14927	Cytochrome b-c1 complex subunit 7	UQCRB	sp|P14927|QCR7_HUMAN Cytochrome b-c1 complex subunit 7 OS=Homo sapiens OX=9606 GN=UQCRB PE=1 SV=2	NaN	NaN	NaN	15.1245	NaN	NaN	NaN	NaN	NaN	NaN	NaN	NaN	NaN	NaN	NaN	NaN	NaN	1	1	1	11.7	11.7	11.7	13.53	2.3139	3231900	2	P14927
P15104	Glutamine synthetase	GLUL	sp|P15104|GLNA_HUMAN Glutamine synthetase OS=Homo sapiens OX=9606 GN=GLUL PE=1 SV=4	NaN	NaN	NaN	NaN	NaN	NaN	NaN	NaN	NaN	NaN	17.8716	NaN	NaN	NaN	NaN	NaN	NaN	2	2	2	6.7	6.7	6.7	42.064	2.3632	2163600	3	P15104
P15144	Aminopeptidase N	ANPEP	sp|P15144|AMPN_HUMAN Aminopeptidase N OS=Homo sapiens OX=9606 GN=ANPEP PE=1 SV=4	NaN	19.3332	NaN	NaN	NaN	NaN	NaN	NaN	NaN	NaN	NaN	NaN	NaN	NaN	NaN	NaN	NaN	7	7	7	9	9	9	109.54	10.02	17174000	8	P15144
P15153	Ras-related C3 botulinum toxin substrate 2	RAC2	sp|P15153|RAC2_HUMAN Ras-related C3 botulinum toxin substrate 2 OS=Homo sapiens OX=9606 GN=RAC2 PE=1 SV=1	NaN	NaN	NaN	NaN	17.9218	NaN	NaN	NaN	NaN	NaN	NaN	NaN	NaN	NaN	NaN	NaN	NaN	6	2	2	33.3	12	12	21.429	3.6922	196570000	16	P15153;Q9H4E5-2;P17081;Q9H4E5
P15170-2;P15170-3;P15170;Q8IYD1	Eukaryotic peptide chain release factor GTP-binding subunit ERF3A;Eukaryotic peptide chain release factor GTP-binding subunit ERF3B	GSPT1;GSPT2	sp|P15170-2|ERF3A_HUMAN Isoform 2 of Eukaryotic peptide chain release factor GTP-binding subunit ERF3A OS=Homo sapiens OX=9606 GN=GSPT1;sp|P15170-3|ERF3A_HUMAN Isoform 3 of Eukaryotic peptide chain release factor GTP-binding subunit ERF3A OS=Homo sapiens O	NaN	NaN	NaN	NaN	NaN	NaN	NaN	NaN	19.3265	NaN	NaN	NaN	NaN	NaN	NaN	17.6042	NaN	6	6	6	13.8	13.8	13.8	68.6	7.6269	21760000	8	P15170-2;P15170-3;P15170;Q8IYD1
P15311	Ezrin	EZR	sp|P15311|EZRI_HUMAN Ezrin OS=Homo sapiens OX=9606 GN=EZR PE=1 SV=4	20.3389	NaN	18.6224	NaN	19.2354	19.35	20.6258	18.9985	19.8111	18.3487	17.3809	19.1913	NaN	NaN	19.0472	NaN	18.6841	17	11	11	30.4	20.6	20.6	69.412	33.35	329650000	59	P15311
P15374	Ubiquitin carboxyl-terminal hydrolase isozyme L3	UCHL3	sp|P15374|UCHL3_HUMAN Ubiquitin carboxyl-terminal hydrolase isozyme L3 OS=Homo sapiens OX=9606 GN=UCHL3 PE=1 SV=1	18.6018	NaN	19.5264	20.1245	19.791	20.1284	20.9737	20.7483	20.7471	20.4085	20.8833	20.8434	18.5622	20.4833	19.9922	NaN	19.4772	8	8	8	40	40	40	26.182	76.268	1108400000	144	P15374
P15531;P15531-2	Nucleoside diphosphate kinase A	NME1	sp|P15531|NDKA_HUMAN Nucleoside diphosphate kinase A OS=Homo sapiens OX=9606 GN=NME1 PE=1 SV=1;sp|P15531-2|NDKA_HUMAN Isoform 2 of Nucleoside diphosphate kinase A OS=Homo sapiens OX=9606 GN=NME1	20.6344	22.3468	21.1436	21.5482	18.0867	22.0452	22.6888	21.6093	NaN	21.6294	20.3169	21.7883	19.0335	21.1608	22.9755	NaN	21.0332	8	1	1	63.2	9.2	9.2	17.149	22.701	2268000000	87	P15531;P15531-2
P15880	40S ribosomal protein S2	RPS2	sp|P15880|RS2_HUMAN 40S ribosomal protein S2 OS=Homo sapiens OX=9606 GN=RPS2 PE=1 SV=2	NaN	NaN	18.4022	NaN	NaN	NaN	NaN	NaN	NaN	NaN	NaN	NaN	NaN	NaN	NaN	NaN	NaN	5	4	4	18.4	16	16	31.324	5.4468	7061600	9	P15880
P15924;P15924-3;P15924-2	Desmoplakin	DSP	sp|P15924|DESP_HUMAN Desmoplakin OS=Homo sapiens OX=9606 GN=DSP PE=1 SV=3;sp|P15924-3|DESP_HUMAN Isoform DSPIa of Desmoplakin OS=Homo sapiens OX=9606 GN=DSP;sp|P15924-2|DESP_HUMAN Isoform DPII of Desmoplakin OS=Homo sapiens OX=9606 GN=DSP	NaN	NaN	16.4116	NaN	13.7684	NaN	NaN	NaN	23.345	NaN	15.5893	15.3071	16.8553	NaN	15.6861	15.1612	15.56	46	46	46	17.1	17.1	17.1	331.77	105.71	197480000	70	P15924;P15924-3;P15924-2
P16070;P16070-16;P16070-5;P16070-7;P16070-3;P16070-6;P16070-4;P16070-17;P16070-8;P16070-10;P16070-11;P16070-13;P16070-14;P16070-12;P16070-18	CD44 antigen	CD44	sp|P16070|CD44_HUMAN CD44 antigen OS=Homo sapiens OX=9606 GN=CD44 PE=1 SV=3;sp|P16070-16|CD44_HUMAN Isoform 16 of CD44 antigen OS=Homo sapiens OX=9606 GN=CD44;sp|P16070-5|CD44_HUMAN Isoform 5 of CD44 antigen OS=Homo sapiens OX=9606 GN=CD44;sp|P16070-7|CD44	NaN	NaN	18.9232	18.7067	NaN	17.6016	NaN	NaN	NaN	NaN	NaN	NaN	NaN	NaN	NaN	NaN	18.1468	4	4	4	6.1	6.1	6.1	81.537	11.659	29070000	15	P16070;P16070-16;P16070-5;P16070-7;P16070-3;P16070-6;P16070-4;P16070-17;P16070-8;P16070-10;P16070-11;P16070-13;P16070-14;P16070-12;P16070-18;P16070-15;P16070-9;P16070-19
P16083	Ribosyldihydronicotinamide dehydrogenase [quinone]	NQO2	sp|P16083|NQO2_HUMAN Ribosyldihydronicotinamide dehydrogenase [quinone] OS=Homo sapiens OX=9606 GN=NQO2 PE=1 SV=5	18.649	20.3512	NaN	17.9106	NaN	19.0547	19.9648	NaN	19.5712	18.8829	NaN	NaN	NaN	NaN	NaN	20.8787	18.7577	8	8	8	50.2	50.2	50.2	25.918	39.552	303330000	56	P16083
P16152;P16152-2	Carbonyl reductase [NADPH] 1	CBR1	sp|P16152|CBR1_HUMAN Carbonyl reductase [NADPH] 1 OS=Homo sapiens OX=9606 GN=CBR1 PE=1 SV=3;sp|P16152-2|CBR1_HUMAN Isoform 2 of Carbonyl reductase [NADPH] 1 OS=Homo sapiens OX=9606 GN=CBR1	20.3168	NaN	19.1615	19.577	19.0872	19.4694	20.2836	20.0478	20.6169	20.1291	20.3067	21.0585	17.8112	19.0971	19.0565	19.4894	19.1939	10	10	9	55.6	55.6	49.8	30.375	323.01	837160000	144	P16152;P16152-2
P16157-5;P16157-21;P16157-6	Ankyrin-1	ANK1	sp|P16157-5|ANK1_HUMAN Isoform Er3 of Ankyrin-1 OS=Homo sapiens OX=9606 GN=ANK1;sp|P16157-21|ANK1_HUMAN Isoform Br21 of Ankyrin-1 OS=Homo sapiens OX=9606 GN=ANK1;sp|P16157-6|ANK1_HUMAN Isoform Er4 of Ankyrin-1 OS=Homo sapiens OX=9606 GN=ANK1	26.9251	25.1906	28.8874	26.9037	27.1044	27.2575	27.4345	27.4343	27.5643	27.3624	27.3929	27.8229	27.6737	27.3328	26.751	27.5651	26.9903	91	91	1	69	69	1.2	203.4	323.31	107280000000	3099	P16157-5;P16157-21;P16157-6
P16401	Histone H1.5	HIST1H1B	sp|P16401|H15_HUMAN Histone H1.5 OS=Homo sapiens OX=9606 GN=H1-5 PE=1 SV=3	NaN	NaN	20.9467	21.2213	NaN	NaN	21.6547	NaN	NaN	NaN	NaN	NaN	NaN	NaN	20.9782	NaN	21.0813	4	4	4	17.7	17.7	17.7	22.58	5.8435	319960000	36	P16401
P16452-2;P16452;P16452-3	Erythrocyte membrane protein band 4.2	EPB42	sp|P16452-2|EPB42_HUMAN Isoform Long of Erythrocyte membrane protein band 4.2 OS=Homo sapiens OX=9606 GN=EPB42;sp|P16452|EPB42_HUMAN Erythrocyte membrane protein band 4.2 OS=Homo sapiens OX=9606 GN=EPB42 PE=1 SV=3;sp|P16452-3|EPB42_HUMAN Isoform 3 of Eryth	25.021	26.2067	27.2684	26.1703	25.0329	25.5034	25.5816	25.8439	25.9942	25.3635	26.132	26.2729	25.9076	25.4669	24.9965	25.929	25.5936	37	37	36	59.6	59.6	58.7	79.926	323.31	29211000000	874	P16452-2;P16452;P16452-3
P16615-5;P16615-2;P16615-3;P16615-4;P16615	Sarcoplasmic/endoplasmic reticulum calcium ATPase 2	ATP2A2	sp|P16615-5|AT2A2_HUMAN Isoform 5 of Sarcoplasmic/endoplasmic reticulum calcium ATPase 2 OS=Homo sapiens OX=9606 GN=ATP2A2;sp|P16615-2|AT2A2_HUMAN Isoform 2 of Sarcoplasmic/endoplasmic reticulum calcium ATPase 2 OS=Homo sapiens OX=9606 GN=ATP2A2;sp|P16615-	NaN	NaN	NaN	NaN	NaN	NaN	NaN	NaN	NaN	NaN	NaN	NaN	NaN	NaN	NaN	14.2589	NaN	3	2	2	4.1	2.6	2.6	109.73	2.1568	57126000	7	P16615-5;P16615-2;P16615-3;P16615-4;P16615
P16930;P16930-2	Fumarylacetoacetase	FAH	sp|P16930|FAAA_HUMAN Fumarylacetoacetase OS=Homo sapiens OX=9606 GN=FAH PE=1 SV=2;sp|P16930-2|FAAA_HUMAN Isoform 2 of Fumarylacetoacetase OS=Homo sapiens OX=9606 GN=FAH	18.7572	17.4588	19.9312	NaN	14.6642	19.6692	20.1249	20.0723	19.4224	19.9637	20.626	20.6364	NaN	21.3847	NaN	18.1226	NaN	11	11	11	35.1	35.1	35.1	46.374	86.491	799920000	93	P16930;P16930-2
P16949;P16949-2	Stathmin	STMN1	sp|P16949|STMN1_HUMAN Stathmin OS=Homo sapiens OX=9606 GN=STMN1 PE=1 SV=3;sp|P16949-2|STMN1_HUMAN Isoform 2 of Stathmin OS=Homo sapiens OX=9606 GN=STMN1	20.6366	NaN	18.2808	NaN	NaN	19.5677	20.8614	19.3718	21.1673	19.1902	NaN	NaN	19.0022	19.7429	18.6236	NaN	NaN	7	7	6	38.9	38.9	32.9	17.302	10.765	221990000	38	P16949;P16949-2
P16989-2;P16989-3;P16989;Q9Y2T7	Y-box-binding protein 3;Y-box-binding protein 2	YBX3;YBX2	sp|P16989-2|YBOX3_HUMAN Isoform 2 of Y-box-binding protein 3 OS=Homo sapiens OX=9606 GN=YBX3;sp|P16989-3|YBOX3_HUMAN Isoform 3 of Y-box-binding protein 3 OS=Homo sapiens OX=9606 GN=YBX3;sp|P16989|YBOX3_HUMAN Y-box-binding protein 3 OS=Homo sapiens OX=9606	NaN	NaN	NaN	NaN	NaN	NaN	NaN	NaN	NaN	NaN	16.1808	NaN	NaN	NaN	NaN	NaN	NaN	2	1	1	11.9	6.3	6.3	31.947	7.0619	7494700	5	P16989-2;P16989-3;P16989;Q9Y2T7
P17066;P48741	Heat shock 70 kDa protein 6;Putative heat shock 70 kDa protein 7	HSPA6;HSPA7	sp|P17066|HSP76_HUMAN Heat shock 70 kDa protein 6 OS=Homo sapiens OX=9606 GN=HSPA6 PE=1 SV=2;sp|P48741|HSP77_HUMAN Putative heat shock 70 kDa protein 7 OS=Homo sapiens OX=9606 GN=HSPA7 PE=5 SV=2	NaN	NaN	NaN	NaN	NaN	NaN	NaN	NaN	NaN	NaN	NaN	NaN	NaN	NaN	NaN	NaN	21.5908	10	1	1	17	1.7	1.7	71.027	9.1881	2466400000	70	P17066;P48741
P17174;P17174-2	Aspartate aminotransferase, cytoplasmic	GOT1	sp|P17174|AATC_HUMAN Aspartate aminotransferase, cytoplasmic OS=Homo sapiens OX=9606 GN=GOT1 PE=1 SV=3;sp|P17174-2|AATC_HUMAN Isoform 2 of Aspartate aminotransferase, cytoplasmic OS=Homo sapiens OX=9606 GN=GOT1	19.4211	21.5016	20.2012	20.2032	20.9663	20.4725	21.4581	21.0251	21.5619	20.6464	20.4714	21.9407	19.6591	21.4458	20.9863	19.6838	19.7877	16	16	16	54.7	54.7	54.7	46.247	110.55	1722000000	230	P17174;P17174-2
P17213	Bactericidal permeability-increasing protein	BPI	sp|P17213|BPI_HUMAN Bactericidal permeability-increasing protein OS=Homo sapiens OX=9606 GN=BPI PE=1 SV=4	NaN	21.7461	NaN	NaN	NaN	NaN	18.3205	NaN	NaN	NaN	NaN	NaN	NaN	NaN	18.8029	NaN	16.0351	6	6	6	17.7	17.7	17.7	53.899	49.689	216840000	28	P17213
P17858;P17858-2	ATP-dependent 6-phosphofructokinase, liver type	PFKL	sp|P17858|PFKAL_HUMAN ATP-dependent 6-phosphofructokinase, liver type OS=Homo sapiens OX=9606 GN=PFKL PE=1 SV=6;sp|P17858-2|PFKAL_HUMAN Isoform 2 of ATP-dependent 6-phosphofructokinase, liver type OS=Homo sapiens OX=9606 GN=PFKL	18.382	NaN	17.9863	NaN	18.2004	17.7911	17.894	18.2109	18.2037	17.9857	NaN	19.4442	NaN	NaN	NaN	NaN	NaN	11	11	11	17.7	17.7	17.7	85.018	24.943	208760000	38	P17858;P17858-2;Q01813
P17931	Galectin-3	LGALS3	sp|P17931|LEG3_HUMAN Galectin-3 OS=Homo sapiens OX=9606 GN=LGALS3 PE=1 SV=5	NaN	20.0628	18.4994	NaN	18.5313	18.886	NaN	NaN	NaN	NaN	NaN	NaN	17.5322	NaN	NaN	NaN	NaN	6	6	6	23.6	23.6	23.6	26.152	13.046	204390000	22	P17931
P17980	26S protease regulatory subunit 6A	PSMC3	sp|P17980|PRS6A_HUMAN 26S proteasome regulatory subunit 6A OS=Homo sapiens OX=9606 GN=PSMC3 PE=1 SV=3	20.4769	20.9888	19.5824	20.5062	20.1767	20.6996	21.1	20.1893	20.8349	20.5355	21.1604	21.1304	20.4849	21.3264	20.3732	21.1487	20.2568	17	15	15	48.3	41.9	41.9	49.203	222.33	1473400000	180	P17980
P17987	T-complex protein 1 subunit alpha	TCP1	sp|P17987|TCPA_HUMAN T-complex protein 1 subunit alpha OS=Homo sapiens OX=9606 GN=TCP1 PE=1 SV=1	21.3759	16.4553	18.8975	18.4376	20.5758	21.0222	21.2022	20.3805	22.3547	20.9365	20.068	21.7645	20.9974	20.0007	17.086	21.5237	20.4764	22	22	22	45.5	45.5	45.5	60.343	215.54	1292600000	203	P17987
P18085	ADP-ribosylation factor 4	ARF4	sp|P18085|ARF4_HUMAN ADP-ribosylation factor 4 OS=Homo sapiens OX=9606 GN=ARF4 PE=1 SV=3	NaN	NaN	NaN	NaN	NaN	NaN	NaN	NaN	NaN	NaN	NaN	NaN	16.5562	NaN	NaN	NaN	NaN	3	2	2	20	13.9	13.9	20.511	5.7692	2862800	6	P18085
P18124	60S ribosomal protein L7	RPL7	sp|P18124|RL7_HUMAN 60S ribosomal protein L7 OS=Homo sapiens OX=9606 GN=RPL7 PE=1 SV=1	NaN	NaN	17.2079	NaN	NaN	NaN	NaN	NaN	NaN	NaN	NaN	NaN	NaN	NaN	NaN	NaN	NaN	3	3	3	16.1	16.1	16.1	29.225	2.0921	6210100	2	P18124
P18206-2;P18206	Vinculin	VCL	sp|P18206-2|VINC_HUMAN Isoform 1 of Vinculin OS=Homo sapiens OX=9606 GN=VCL;sp|P18206|VINC_HUMAN Vinculin OS=Homo sapiens OX=9606 GN=VCL PE=1 SV=4	22.1973	22.4256	17.0513	21.0761	20.6122	18.3448	21.1274	17.1983	16.3286	15.5622	18.0288	NaN	15.9606	NaN	17.9703	NaN	18.1434	35	35	29	43.6	43.6	36.8	116.72	165.81	423790000	159	P18206-2;P18206
P18621-3;P18621;P18621-2	60S ribosomal protein L17	RPL17	sp|P18621-3|RL17_HUMAN Isoform 3 of 60S ribosomal protein L17 OS=Homo sapiens OX=9606 GN=RPL17;sp|P18621|RL17_HUMAN 60S ribosomal protein L17 OS=Homo sapiens OX=9606 GN=RPL17 PE=1 SV=3;sp|P18621-2|RL17_HUMAN Isoform 2 of 60S ribosomal protein L17 OS=Homo s	NaN	NaN	16.9523	NaN	NaN	NaN	NaN	NaN	NaN	NaN	NaN	NaN	NaN	NaN	NaN	NaN	NaN	2	2	2	10.5	10.5	10.5	26.372	3.4117	19647000	2	P18621-3;P18621;P18621-2
P18669	Phosphoglycerate mutase 1	PGAM1	sp|P18669|PGAM1_HUMAN Phosphoglycerate mutase 1 OS=Homo sapiens OX=9606 GN=PGAM1 PE=1 SV=2	21.6168	21.4321	20.2166	19.673	20.9874	21.0589	22.3327	20.9206	21.1292	20.7527	21.1365	21.0561	19.8114	21.0078	20.6116	20.2622	20.4353	13	13	13	69.7	69.7	69.7	28.804	227.76	2148500000	202	P18669;P15259;Q8N0Y7
P19338	Nucleolin	NCL	sp|P19338|NUCL_HUMAN Nucleolin OS=Homo sapiens OX=9606 GN=NCL PE=1 SV=3	19.2781	NaN	NaN	NaN	19.3151	18.035	19.0118	NaN	NaN	NaN	NaN	NaN	NaN	NaN	20.0862	17.4624	NaN	11	11	11	17	17	17	76.613	24.212	80669000	25	P19338
P19367-4;P19367-2;P19367;P19367-3	Hexokinase-1	HK1	sp|P19367-4|HXK1_HUMAN Isoform 4 of Hexokinase-1 OS=Homo sapiens OX=9606 GN=HK1;sp|P19367-2|HXK1_HUMAN Isoform 2 of Hexokinase-1 OS=Homo sapiens OX=9606 GN=HK1;sp|P19367|HXK1_HUMAN Hexokinase-1 OS=Homo sapiens OX=9606 GN=HK1 PE=1 SV=3;sp|P19367-3|HXK1_HUMA	NaN	NaN	NaN	16.9082	NaN	NaN	NaN	NaN	NaN	NaN	NaN	NaN	NaN	NaN	NaN	NaN	NaN	6	6	6	7.4	7.4	7.4	101.08	5.5386	10039000	9	P19367-4;P19367-2;P19367;P19367-3
P19474;P19474-2	E3 ubiquitin-protein ligase TRIM21	TRIM21	sp|P19474|RO52_HUMAN E3 ubiquitin-protein ligase TRIM21 OS=Homo sapiens OX=9606 GN=TRIM21 PE=1 SV=1;sp|P19474-2|RO52_HUMAN Isoform 2 of E3 ubiquitin-protein ligase TRIM21 OS=Homo sapiens OX=9606 GN=TRIM21	NaN	NaN	NaN	NaN	NaN	14.8711	NaN	NaN	NaN	NaN	NaN	NaN	NaN	NaN	NaN	NaN	NaN	4	4	4	10.5	10.5	10.5	54.169	5.0558	5340200	6	P19474;P19474-2
P19878-4;P19878-3;P19878;P19878-2	Neutrophil cytosol factor 2	NCF2	sp|P19878-4|NCF2_HUMAN Isoform 4 of Neutrophil cytosol factor 2 OS=Homo sapiens OX=9606 GN=NCF2;sp|P19878-3|NCF2_HUMAN Isoform 3 of Neutrophil cytosol factor 2 OS=Homo sapiens OX=9606 GN=NCF2;sp|P19878|NCF2_HUMAN Neutrophil cytosol factor 2 OS=Homo sapiens	19.0016	NaN	NaN	NaN	17.2864	NaN	NaN	NaN	NaN	NaN	NaN	NaN	NaN	NaN	NaN	NaN	NaN	7	7	7	23.6	23.6	23.6	50.337	8.532	27360000	9	P19878-4;P19878-3;P19878;P19878-2
P19971;P19971-2	Thymidine phosphorylase	TYMP	sp|P19971|TYPH_HUMAN Thymidine phosphorylase OS=Homo sapiens OX=9606 GN=TYMP PE=1 SV=2;sp|P19971-2|TYPH_HUMAN Isoform 2 of Thymidine phosphorylase OS=Homo sapiens OX=9606 GN=TYMP	18.2826	19.335	NaN	NaN	18.4858	15.8175	19.2854	15.6155	NaN	NaN	15.9848	NaN	NaN	NaN	18.8439	18.2161	NaN	11	11	11	30.9	30.9	30.9	49.955	37.282	139800000	42	P19971;P19971-2
P20042	Eukaryotic translation initiation factor 2 subunit 2	EIF2S2	sp|P20042|IF2B_HUMAN Eukaryotic translation initiation factor 2 subunit 2 OS=Homo sapiens OX=9606 GN=EIF2S2 PE=1 SV=2	17.9101	NaN	NaN	NaN	17.6416	18.3006	18.0923	16.9181	18.9014	16.8823	NaN	18.3398	17.7936	NaN	16.1244	NaN	NaN	9	9	9	36.6	36.6	36.6	38.388	32.362	90763000	43	P20042
P20073-2;P20073	Annexin A7	ANXA7	sp|P20073-2|ANXA7_HUMAN Isoform 2 of Annexin A7 OS=Homo sapiens OX=9606 GN=ANXA7;sp|P20073|ANXA7_HUMAN Annexin A7 OS=Homo sapiens OX=9606 GN=ANXA7 PE=1 SV=3	21.6718	22.6167	20.8286	19.891	20.6555	21.3092	21.2128	21.6029	21.837	21.0292	21.8267	22.1579	21.6919	21.8717	20.3474	22.4249	20.8578	16	16	16	35.2	35.2	35.2	50.315	128.66	1674800000	197	P20073-2;P20073
P20160	Azurocidin	AZU1	sp|P20160|CAP7_HUMAN Azurocidin OS=Homo sapiens OX=9606 GN=AZU1 PE=1 SV=3	NaN	21.7562	19.6583	NaN	19.1291	NaN	19.696	20.0347	NaN	NaN	18.936	18.1496	NaN	NaN	NaN	NaN	NaN	5	5	5	27.9	27.9	27.9	26.885	15.579	617650000	43	P20160
P20339-2;P20339	Ras-related protein Rab-5A	RAB5A	sp|P20339-2|RAB5A_HUMAN Isoform 2 of Ras-related protein Rab-5A OS=Homo sapiens OX=9606 GN=RAB5A;sp|P20339|RAB5A_HUMAN Ras-related protein Rab-5A OS=Homo sapiens OX=9606 GN=RAB5A PE=1 SV=2	NaN	NaN	NaN	NaN	NaN	NaN	NaN	NaN	NaN	NaN	NaN	17.9403	NaN	NaN	NaN	NaN	NaN	5	2	2	33.8	17.9	17.9	22.178	3.6407	7876700	6	P20339-2;P20339
P20340-2;P20340;P20340-3;P20340-4	Ras-related protein Rab-6A	RAB6A	sp|P20340-2|RAB6A_HUMAN Isoform 2 of Ras-related protein Rab-6A OS=Homo sapiens OX=9606 GN=RAB6A;sp|P20340|RAB6A_HUMAN Ras-related protein Rab-6A OS=Homo sapiens OX=9606 GN=RAB6A PE=1 SV=3;sp|P20340-3|RAB6A_HUMAN Isoform 3 of Ras-related protein Rab-6A OS=	NaN	NaN	NaN	NaN	NaN	NaN	NaN	NaN	NaN	NaN	NaN	NaN	NaN	15.6699	NaN	NaN	NaN	5	2	2	26.4	12	12	23.548	2.0788	7636200	3	P20340-2;P20340;P20340-3;P20340-4
P20591;P20592-2;P20591-2;P20592	Interferon-induced GTP-binding protein Mx1;Interferon-induced GTP-binding protein Mx1, N-terminally processed;Interferon-induced GTP-binding protein Mx2	MX1;MX2	sp|P20591|MX1_HUMAN Interferon-induced GTP-binding protein Mx1 OS=Homo sapiens OX=9606 GN=MX1 PE=1 SV=4;sp|P20592-2|MX2_HUMAN Isoform 2 of Interferon-induced GTP-binding protein Mx2 OS=Homo sapiens OX=9606 GN=MX2;sp|P20591-2|MX1_HUMAN Isoform 2 of Interfer	NaN	NaN	NaN	NaN	16.224	NaN	NaN	NaN	NaN	NaN	NaN	NaN	NaN	NaN	NaN	NaN	NaN	2	2	2	6.2	6.2	6.2	75.519	5.1327	18651000	2	P20591;P20592-2;P20591-2;P20592
P20618	Proteasome subunit beta type-1	PSMB1	sp|P20618|PSB1_HUMAN Proteasome subunit beta type-1 OS=Homo sapiens OX=9606 GN=PSMB1 PE=1 SV=2	20.8648	22.5983	20.7923	21.2629	21.2797	21.2578	22.1454	21.4398	21.4183	21.7194	21.2745	21.6553	21.4383	20.336	22.2115	19.2127	21.0476	9	9	9	52.3	52.3	52.3	26.489	206.39	2755400000	186	P20618
P20700	Lamin-B1	LMNB1	sp|P20700|LMNB1_HUMAN Lamin-B1 OS=Homo sapiens OX=9606 GN=LMNB1 PE=1 SV=2	NaN	19.6826	16.4359	17.638	NaN	18.0775	20.3393	17.8919	NaN	NaN	NaN	NaN	NaN	NaN	NaN	NaN	17.4212	13	13	13	26.1	26.1	26.1	66.408	124.53	116370000	34	P20700
P20810-4;P20810-8;P20810;P20810-9;P20810-10;P20810-7;P20810-6;P20810-2;P20810-5;P20810-3	Calpastatin	CAST	sp|P20810-4|ICAL_HUMAN Isoform 4 of Calpastatin OS=Homo sapiens OX=9606 GN=CAST;sp|P20810-8|ICAL_HUMAN Isoform 8 of Calpastatin OS=Homo sapiens OX=9606 GN=CAST;sp|P20810|ICAL_HUMAN Calpastatin OS=Homo sapiens OX=9606 GN=CAST PE=1 SV=4;sp|P20810-9|ICAL_HUMA	22.707	22.2285	21.6014	21.2215	21.9586	22.7642	23.0759	22.9984	23.4521	23.1815	22.2011	23.4138	22.9475	22.8873	21.7232	21.9901	22.4628	28	28	28	56.5	56.5	56.5	71.894	323.31	4816000000	517	P20810-4;P20810-8;P20810;P20810-9;P20810-10;P20810-7;P20810-6;P20810-2;P20810-5;P20810-3
P20839-2;P20839-4;P20839;P20839-3;P20839-7;P20839-5;P20839-6	Inosine-5-monophosphate dehydrogenase 1	IMPDH1	sp|P20839-2|IMDH1_HUMAN Isoform 2 of Inosine-5-monophosphate dehydrogenase 1 OS=Homo sapiens OX=9606 GN=IMPDH1;sp|P20839-4|IMDH1_HUMAN Isoform 4 of Inosine-5-monophosphate dehydrogenase 1 OS=Homo sapiens OX=9606 GN=IMPDH1;sp|P20839|IMDH1_HUMAN Inosine-5	NaN	15.0668	NaN	NaN	NaN	NaN	NaN	NaN	NaN	NaN	NaN	NaN	NaN	NaN	NaN	NaN	NaN	1	1	1	2.5	2.5	2.5	52.597	2.0957	2106900	1	P20839-2;P20839-4;P20839;P20839-3;P20839-7;P20839-5;P20839-6
P21266	Glutathione S-transferase Mu 3	GSTM3	sp|P21266|GSTM3_HUMAN Glutathione S-transferase Mu 3 OS=Homo sapiens OX=9606 GN=GSTM3 PE=1 SV=3	NaN	NaN	16.8403	18.1382	NaN	19.5546	NaN	17.8613	18.0143	NaN	18.0944	NaN	NaN	19.127	NaN	NaN	17.4397	8	8	7	42.7	42.7	38.7	26.559	22.541	128560000	38	P21266
P21281	V-type proton ATPase subunit B, brain isoform	ATP6V1B2	sp|P21281|VATB2_HUMAN V-type proton ATPase subunit B, brain isoform OS=Homo sapiens OX=9606 GN=ATP6V1B2 PE=1 SV=3	19.6943	18.4525	16.7032	NaN	17.5691	18.3646	19.1994	17.1677	17.6002	18.7534	NaN	19.4164	18.8833	17.9967	17.4872	18.7865	NaN	15	14	10	41.3	38.6	26.6	56.5	50.064	313270000	66	P21281
P21283	V-type proton ATPase subunit C 1	ATP6V1C1	sp|P21283|VATC1_HUMAN V-type proton ATPase subunit C 1 OS=Homo sapiens OX=9606 GN=ATP6V1C1 PE=1 SV=4	15.197	NaN	NaN	NaN	NaN	NaN	NaN	NaN	NaN	NaN	NaN	NaN	NaN	NaN	NaN	NaN	NaN	4	4	4	11.8	11.8	11.8	43.941	5.0894	5390100	10	P21283
P21291	Cysteine and glycine-rich protein 1	CSRP1	sp|P21291|CSRP1_HUMAN Cysteine and glycine-rich protein 1 OS=Homo sapiens OX=9606 GN=CSRP1 PE=1 SV=3	15.6094	NaN	NaN	NaN	NaN	NaN	NaN	NaN	NaN	NaN	NaN	NaN	NaN	NaN	NaN	NaN	NaN	1	1	1	5.2	5.2	5.2	20.567	2.2345	694320	1	P21291
P21333-2;P21333	Filamin-A	FLNA	sp|P21333-2|FLNA_HUMAN Isoform 2 of Filamin-A OS=Homo sapiens OX=9606 GN=FLNA;sp|P21333|FLNA_HUMAN Filamin-A OS=Homo sapiens OX=9606 GN=FLNA PE=1 SV=4	24.5291	23.7162	20.3241	23.3217	23.1356	20.4231	23.1065	20.4649	18.6841	NaN	20.4846	18.3808	18.169	19.19	21.1326	21.5462	21.4368	79	79	74	44.9	44.9	43.2	280.01	323.31	2210700000	484	P21333-2;P21333;Q14315-2;Q14315
P21399	Cytoplasmic aconitate hydratase	ACO1	sp|P21399|ACOC_HUMAN Cytoplasmic aconitate hydratase OS=Homo sapiens OX=9606 GN=ACO1 PE=1 SV=3	NaN	NaN	NaN	NaN	NaN	NaN	NaN	13.9761	NaN	NaN	NaN	NaN	NaN	NaN	NaN	NaN	NaN	2	2	2	4	4	4	98.398	6.9731	8553900	3	P21399
P21796	Voltage-dependent anion-selective channel protein 1	VDAC1	sp|P21796|VDAC1_HUMAN Voltage-dependent anion-selective channel protein 1 OS=Homo sapiens OX=9606 GN=VDAC1 PE=1 SV=2	NaN	15.7846	NaN	NaN	NaN	NaN	NaN	NaN	NaN	NaN	NaN	NaN	NaN	NaN	NaN	NaN	NaN	5	5	5	22.3	22.3	22.3	30.772	14.043	24788000	11	P21796
P21980;P21980-2	Protein-glutamine gamma-glutamyltransferase 2	TGM2	sp|P21980|TGM2_HUMAN Protein-glutamine gamma-glutamyltransferase 2 OS=Homo sapiens OX=9606 GN=TGM2 PE=1 SV=2;sp|P21980-2|TGM2_HUMAN Isoform 2 of Protein-glutamine gamma-glutamyltransferase 2 OS=Homo sapiens OX=9606 GN=TGM2	23.2689	21.354	22.1694	21.8811	23.2747	23.3479	23.9323	22.6279	24.3269	23.0171	23.9609	23.9826	20.9366	23.6556	22.2019	22.1406	22.0567	25	25	25	44.5	44.5	44.5	77.328	218.89	5414900000	451	P21980;P21980-2;P21980-3;P49221
P22061;P22061-2	Protein-L-isoaspartate(D-aspartate) O-methyltransferase	PCMT1	sp|P22061|PIMT_HUMAN Protein-L-isoaspartate(D-aspartate) O-methyltransferase OS=Homo sapiens OX=9606 GN=PCMT1 PE=1 SV=4;sp|P22061-2|PIMT_HUMAN Isoform 2 of Protein-L-isoaspartate(D-aspartate) O-methyltransferase OS=Homo sapiens OX=9606 GN=PCMT1	21.9245	21.034	22.1781	20.3297	21.1369	22.0803	21.7514	22.1467	22.6773	21.6091	22.9291	22.0818	20.8913	21.664	22.1175	19.9299	21.1365	12	12	12	66.1	66.1	66.1	24.636	323.31	3289800000	234	P22061;P22061-2
P22234;P22234-2	Multifunctional protein ADE2;Phosphoribosylaminoimidazole-succinocarboxamide synthase;Phosphoribosylaminoimidazole carboxylase	PAICS	sp|P22234|PUR6_HUMAN Multifunctional protein ADE2 OS=Homo sapiens OX=9606 GN=PAICS PE=1 SV=3;sp|P22234-2|PUR6_HUMAN Isoform 2 of Multifunctional protein ADE2 OS=Homo sapiens OX=9606 GN=PAICS	20.9784	21.8138	18.4679	18.952	18.5749	20.0017	21.3647	18.2814	22.1933	19.8121	20.3298	20.9537	20.9048	20.6714	NaN	20.603	17.6232	14	14	14	43.1	43.1	43.1	47.079	133.62	469450000	143	P22234;P22234-2
P22303-4;P22303;P22303-2	Acetylcholinesterase	ACHE	sp|P22303-4|ACES_HUMAN Isoform R of Acetylcholinesterase OS=Homo sapiens OX=9606 GN=ACHE;sp|P22303|ACES_HUMAN Acetylcholinesterase OS=Homo sapiens OX=9606 GN=ACHE PE=1 SV=1;sp|P22303-2|ACES_HUMAN Isoform H of Acetylcholinesterase OS=Homo sapiens OX=9606 GN	NaN	NaN	NaN	NaN	16.6629	NaN	NaN	NaN	NaN	NaN	NaN	NaN	15.658	NaN	NaN	NaN	NaN	3	3	3	7	7	7	65.559	6.9528	26725000	7	P22303-4;P22303;P22303-2;P22303-3
P22314-2;P22314	Ubiquitin-like modifier-activating enzyme 1	UBA1	sp|P22314-2|UBA1_HUMAN Isoform 2 of Ubiquitin-like modifier-activating enzyme 1 OS=Homo sapiens OX=9606 GN=UBA1;sp|P22314|UBA1_HUMAN Ubiquitin-like modifier-activating enzyme 1 OS=Homo sapiens OX=9606 GN=UBA1 PE=1 SV=3	22.5507	21.7828	21.5916	21.1415	21.4782	22.0384	22.8649	22.3227	22.7942	22.0554	22.8808	22.9365	21.5808	23.4994	22.4719	22.2597	22.1124	32	32	32	44.6	44.6	44.6	113.8	323.31	4076800000	491	P22314-2;P22314
P22392-2;P22392	Nucleoside diphosphate kinase B	NME2	sp|P22392-2|NDKB_HUMAN Isoform 3 of Nucleoside diphosphate kinase B OS=Homo sapiens OX=9606 GN=NME2;sp|P22392|NDKB_HUMAN Nucleoside diphosphate kinase B OS=Homo sapiens OX=9606 GN=NME2 PE=1 SV=1	22.753	23.427	21.4917	23.0511	22.2492	23.18	23.4456	22.6881	23.3504	23.0853	24.008	22.3912	21.2481	23.6197	23.1052	21.1227	21.7212	11	11	4	67.8	67.8	19.9	30.137	98.23	7184000000	279	P22392-2;P22392;O60361
P22626;P22626-2	Heterogeneous nuclear ribonucleoproteins A2/B1	HNRNPA2B1	sp|P22626|ROA2_HUMAN Heterogeneous nuclear ribonucleoproteins A2/B1 OS=Homo sapiens OX=9606 GN=HNRNPA2B1 PE=1 SV=2;sp|P22626-2|ROA2_HUMAN Isoform A2 of Heterogeneous nuclear ribonucleoproteins A2/B1 OS=Homo sapiens OX=9606 GN=HNRNPA2B1	21.2604	NaN	NaN	18.7503	NaN	16.8349	20.617	17.0143	NaN	NaN	NaN	NaN	NaN	NaN	NaN	NaN	NaN	9	9	8	25.5	25.5	22.9	37.429	12.067	166160000	27	P22626;P22626-2
P22695	Cytochrome b-c1 complex subunit 2, mitochondrial	UQCRC2	sp|P22695|QCR2_HUMAN Cytochrome b-c1 complex subunit 2, mitochondrial OS=Homo sapiens OX=9606 GN=UQCRC2 PE=1 SV=3	NaN	18.4699	NaN	NaN	NaN	NaN	NaN	NaN	NaN	NaN	NaN	NaN	NaN	NaN	NaN	NaN	NaN	5	5	5	13.9	13.9	13.9	48.442	8.2595	7676600	8	P22695
P22830;P22830-2	Ferrochelatase, mitochondrial	FECH	sp|P22830|HEMH_HUMAN Ferrochelatase, mitochondrial OS=Homo sapiens OX=9606 GN=FECH PE=1 SV=2;sp|P22830-2|HEMH_HUMAN Isoform 2 of Ferrochelatase, mitochondrial OS=Homo sapiens OX=9606 GN=FECH	NaN	NaN	NaN	NaN	NaN	NaN	NaN	NaN	NaN	NaN	NaN	NaN	15.9934	NaN	NaN	NaN	NaN	2	2	2	5.4	5.4	5.4	47.862	2.132	2246800	3	P22830;P22830-2
P22894	Neutrophil collagenase	MMP8	sp|P22894|MMP8_HUMAN Neutrophil collagenase OS=Homo sapiens OX=9606 GN=MMP8 PE=1 SV=1	18.0412	NaN	NaN	NaN	NaN	NaN	NaN	NaN	NaN	NaN	NaN	NaN	NaN	NaN	NaN	NaN	NaN	3	3	3	10.5	10.5	10.5	53.411	6.3099	5339500	6	P22894
P23193-2;P23193;Q15560-2;Q15560	Transcription elongation factor A protein 1;Transcription elongation factor A protein 2	TCEA1;TCEA2	sp|P23193-2|TCEA1_HUMAN Isoform 2 of Transcription elongation factor A protein 1 OS=Homo sapiens OX=9606 GN=TCEA1;sp|P23193|TCEA1_HUMAN Transcription elongation factor A protein 1 OS=Homo sapiens OX=9606 GN=TCEA1 PE=1 SV=2;sp|Q15560-2|TCEA2_HUMAN Isoform 2	NaN	NaN	NaN	NaN	NaN	13.3187	NaN	NaN	NaN	NaN	NaN	NaN	NaN	NaN	NaN	NaN	NaN	2	2	2	7.9	7.9	7.9	31.664	3.4666	1982800	4	P23193-2;P23193;Q15560-2;Q15560
P23246-2;P23246	Splicing factor, proline- and glutamine-rich	SFPQ	sp|P23246-2|SFPQ_HUMAN Isoform Short of Splicing factor, proline- and glutamine-rich OS=Homo sapiens OX=9606 GN=SFPQ;sp|P23246|SFPQ_HUMAN Splicing factor, proline- and glutamine-rich OS=Homo sapiens OX=9606 GN=SFPQ PE=1 SV=2	NaN	NaN	NaN	NaN	15.5796	NaN	NaN	NaN	NaN	NaN	NaN	NaN	NaN	NaN	NaN	NaN	NaN	1	1	1	2.5	2.5	2.5	72.262	6.8364	13170000	1	P23246-2;P23246
P23276	Kell blood group glycoprotein	KEL	sp|P23276|KELL_HUMAN Kell blood group glycoprotein OS=Homo sapiens OX=9606 GN=KEL PE=1 SV=2	NaN	NaN	17.4391	NaN	16.9455	18.9469	NaN	17.3548	NaN	18.6446	NaN	NaN	18.2582	NaN	NaN	NaN	NaN	12	12	12	21.6	21.6	21.6	82.823	32.165	214100000	34	P23276
P23284	Peptidyl-prolyl cis-trans isomerase B	PPIB	sp|P23284|PPIB_HUMAN Peptidyl-prolyl cis-trans isomerase B OS=Homo sapiens OX=9606 GN=PPIB PE=1 SV=2	18.9563	NaN	NaN	NaN	NaN	17.1079	19.3954	17.4854	NaN	15.2774	18.5062	NaN	NaN	NaN	18.3482	NaN	NaN	6	6	6	32.9	32.9	32.9	23.742	13.986	93990000	29	P23284
P23368;P23368-2	NAD-dependent malic enzyme, mitochondrial	ME2	sp|P23368|MAOM_HUMAN NAD-dependent malic enzyme, mitochondrial OS=Homo sapiens OX=9606 GN=ME2 PE=1 SV=1;sp|P23368-2|MAOM_HUMAN Isoform 2 of NAD-dependent malic enzyme, mitochondrial OS=Homo sapiens OX=9606 GN=ME2	NaN	18.4189	NaN	NaN	NaN	NaN	NaN	NaN	NaN	NaN	NaN	NaN	NaN	NaN	NaN	NaN	NaN	5	5	5	11.1	11.1	11.1	65.443	24.84	10851000	6	P23368;P23368-2;Q16798-2;Q16798
P23378	Glycine dehydrogenase (decarboxylating), mitochondrial	GLDC	sp|P23378|GCSP_HUMAN Glycine dehydrogenase (decarboxylating), mitochondrial OS=Homo sapiens OX=9606 GN=GLDC PE=1 SV=2	NaN	NaN	NaN	NaN	NaN	NaN	NaN	NaN	NaN	NaN	NaN	NaN	NaN	NaN	19.1945	NaN	NaN	2	2	2	3.2	3.2	3.2	112.73	2.1972	25764000	4	P23378
P23381;P23381-2	Tryptophan--tRNA ligase, cytoplasmic;T1-TrpRS;T2-TrpRS	WARS	sp|P23381|SYWC_HUMAN Tryptophan--tRNA ligase, cytoplasmic OS=Homo sapiens OX=9606 GN=WARS1 PE=1 SV=2;sp|P23381-2|SYWC_HUMAN Isoform 2 of Tryptophan--tRNA ligase, cytoplasmic OS=Homo sapiens OX=9606 GN=WARS1	21.2036	18.7815	19.5852	19.8242	21.3017	19.5024	21.7595	19.1305	20.5157	20.1365	21.2468	20.1519	19.2512	20.183	19.9227	20.2928	19.0127	18	18	18	49.7	49.7	49.7	53.165	323.31	568120000	135	P23381;P23381-2
P23396;P23396-2	40S ribosomal protein S3	RPS3	sp|P23396|RS3_HUMAN 40S ribosomal protein S3 OS=Homo sapiens OX=9606 GN=RPS3 PE=1 SV=2;sp|P23396-2|RS3_HUMAN Isoform 2 of 40S ribosomal protein S3 OS=Homo sapiens OX=9606 GN=RPS3	NaN	NaN	18.8536	16.9776	NaN	NaN	NaN	NaN	NaN	NaN	NaN	NaN	NaN	NaN	NaN	NaN	NaN	4	3	3	17.3	14.4	14.4	26.688	6.4733	26933000	12	P23396;P23396-2
P23526;P23526-2	Adenosylhomocysteinase	AHCY	sp|P23526|SAHH_HUMAN Adenosylhomocysteinase OS=Homo sapiens OX=9606 GN=AHCY PE=1 SV=4;sp|P23526-2|SAHH_HUMAN Isoform 2 of Adenosylhomocysteinase OS=Homo sapiens OX=9606 GN=AHCY	20.3247	22.4003	21.1205	21.4666	20.1108	22.3521	22.8917	22.1297	22.6858	22.5266	23.0025	22.1412	19.4841	22.9018	22.0871	21.1344	20.6811	15	15	15	36.6	36.6	36.6	47.716	323.31	2849600000	225	P23526;P23526-2
P23528	Cofilin-1	CFL1	sp|P23528|COF1_HUMAN Cofilin-1 OS=Homo sapiens OX=9606 GN=CFL1 PE=1 SV=3	23.1661	20.3095	20.809	20.9286	21.893	21.8942	23.8016	22.5896	23.3336	22.6186	21.3606	22.8781	20.8944	21.5584	21.1088	22.966	21.9242	10	10	10	64.5	64.5	64.5	18.502	186.67	3086600000	230	P23528;Q9Y281-3;Q9Y281
P23588;P23588-2	Eukaryotic translation initiation factor 4B	EIF4B	sp|P23588|IF4B_HUMAN Eukaryotic translation initiation factor 4B OS=Homo sapiens OX=9606 GN=EIF4B PE=1 SV=2;sp|P23588-2|IF4B_HUMAN Isoform 2 of Eukaryotic translation initiation factor 4B OS=Homo sapiens OX=9606 GN=EIF4B	NaN	NaN	NaN	NaN	NaN	NaN	NaN	NaN	18.6462	NaN	NaN	NaN	NaN	NaN	NaN	NaN	NaN	3	3	3	5.9	5.9	5.9	69.15	3.5695	52534000	5	P23588;P23588-2
P23634-7;P23634;P23634-8;P23634-6;P23634-4;P23634-3;P23634-2;P23634-5	Plasma membrane calcium-transporting ATPase 4	ATP2B4	sp|P23634-7|AT2B4_HUMAN Isoform ZB of Plasma membrane calcium-transporting ATPase 4 OS=Homo sapiens OX=9606 GN=ATP2B4;sp|P23634|AT2B4_HUMAN Plasma membrane calcium-transporting ATPase 4 OS=Homo sapiens OX=9606 GN=ATP2B4 PE=1 SV=2;sp|P23634-8|AT2B4_HUMAN Is	16.9956	16.9948	19.593	17.0669	18.5279	18.4547	NaN	18.3749	17.5047	18.1884	17.0741	NaN	17.3228	NaN	17.2061	16.6904	18.736	16	16	16	18.6	18.6	18.6	132.59	150.31	180130000	71	P23634-7;P23634;P23634-8;P23634-6;P23634-4;P23634-3;P23634-2;P23634-5;P20020-1;P20020-4;P20020;P20020-5;P20020-2;P20020-6;Q16720;Q16720-4;Q16720-8;Q16720-2;Q16720-5;Q16720-3;Q16720-6;Q16720-7;Q01814-6;Q01814-2;Q01814-7;Q01814-8;Q01814-5;Q01814-4;Q01814;Q01814-3
P23919-2;P23919	Thymidylate kinase	DTYMK	sp|P23919-2|KTHY_HUMAN Isoform 2 of Thymidylate kinase OS=Homo sapiens OX=9606 GN=DTYMK;sp|P23919|KTHY_HUMAN Thymidylate kinase OS=Homo sapiens OX=9606 GN=DTYMK PE=1 SV=4	NaN	NaN	NaN	NaN	NaN	18.518	NaN	18.5584	NaN	NaN	NaN	NaN	NaN	NaN	NaN	NaN	NaN	6	6	6	30.9	30.9	30.9	21.064	4.7819	119400000	15	P23919-2;P23919
P23921	Ribonucleoside-diphosphate reductase large subunit	RRM1	sp|P23921|RIR1_HUMAN Ribonucleoside-diphosphate reductase large subunit OS=Homo sapiens OX=9606 GN=RRM1 PE=1 SV=1	NaN	NaN	NaN	NaN	NaN	NaN	NaN	14.2802	NaN	NaN	NaN	NaN	NaN	NaN	NaN	NaN	15.6399	2	2	2	3.2	3.2	3.2	90.069	4.3517	7905500	10	P23921
P24158	Myeloblastin	PRTN3	sp|P24158|PRTN3_HUMAN Myeloblastin OS=Homo sapiens OX=9606 GN=PRTN3 PE=1 SV=3	21.3673	23.7103	NaN	NaN	17.6193	NaN	22.5967	19.846	NaN	NaN	NaN	NaN	NaN	NaN	NaN	NaN	NaN	5	5	5	30.9	30.9	30.9	27.807	28.059	2390000000	32	P24158
P24534	Elongation factor 1-beta	EEF1B2	sp|P24534|EF1B_HUMAN Elongation factor 1-beta OS=Homo sapiens OX=9606 GN=EEF1B2 PE=1 SV=3	19.2355	NaN	NaN	17.1606	NaN	17.4318	NaN	15.5923	18.5088	16.1506	NaN	NaN	15.9335	NaN	NaN	20.1944	NaN	3	3	3	20.4	20.4	20.4	24.763	43.915	71626000	24	P24534
P24666;P24666-3;P24666-2;P24666-4	Low molecular weight phosphotyrosine protein phosphatase	ACP1	sp|P24666|PPAC_HUMAN Low molecular weight phosphotyrosine protein phosphatase OS=Homo sapiens OX=9606 GN=ACP1 PE=1 SV=3;sp|P24666-3|PPAC_HUMAN Isoform 3 of Low molecular weight phosphotyrosine protein phosphatase OS=Homo sapiens OX=9606 GN=ACP1;sp|P24666-2	23.6096	24.2821	24.5265	23.6086	23.2454	24.4154	24.3735	23.5356	25.0444	24.0654	25.2911	24.7916	23.4841	24.7562	23.9034	23.5455	23.804	9	9	9	73.4	73.4	73.4	18.042	323.31	15411000000	202	P24666;P24666-3;P24666-2;P24666-4
P24752	Acetyl-CoA acetyltransferase, mitochondrial	ACAT1	sp|P24752|THIL_HUMAN Acetyl-CoA acetyltransferase, mitochondrial OS=Homo sapiens OX=9606 GN=ACAT1 PE=1 SV=1	NaN	NaN	12.8555	NaN	NaN	NaN	NaN	NaN	NaN	NaN	NaN	NaN	NaN	NaN	NaN	NaN	NaN	4	4	4	10.3	10.3	10.3	45.199	5.2577	1982000	6	P24752;P24752-2
P25205	DNA replication licensing factor MCM3	MCM3	sp|P25205|MCM3_HUMAN DNA replication licensing factor MCM3 OS=Homo sapiens OX=9606 GN=MCM3 PE=1 SV=3	NaN	NaN	NaN	NaN	15.825	NaN	NaN	NaN	NaN	NaN	NaN	NaN	NaN	NaN	NaN	NaN	NaN	1	1	1	1.5	1.5	1.5	90.98	2.1941	1533600	4	P25205
P25325	3-mercaptopyruvate sulfurtransferase	MPST	sp|P25325|THTM_HUMAN 3-mercaptopyruvate sulfurtransferase OS=Homo sapiens OX=9606 GN=MPST PE=1 SV=3	19.1725	20.2808	19.8141	21.9042	19.5368	20.1474	20.8417	20.1887	22.062	20.8492	22.0699	21.3698	20.3248	21.2751	21.0889	NaN	NaN	8	8	1	34.3	34.3	2.4	33.178	148.95	1328800000	115	P25325
P25398	40S ribosomal protein S12	RPS12	sp|P25398|RS12_HUMAN 40S ribosomal protein S12 OS=Homo sapiens OX=9606 GN=RPS12 PE=1 SV=3	NaN	NaN	NaN	NaN	17.9606	NaN	NaN	NaN	NaN	NaN	NaN	NaN	NaN	NaN	NaN	NaN	NaN	5	5	5	46.2	46.2	46.2	14.515	8.846	44020000	7	P25398
P25685;P25685-2	DnaJ homolog subfamily B member 1	DNAJB1	sp|P25685|DNJB1_HUMAN DnaJ homolog subfamily B member 1 OS=Homo sapiens OX=9606 GN=DNAJB1 PE=1 SV=4;sp|P25685-2|DNJB1_HUMAN Isoform 2 of DnaJ homolog subfamily B member 1 OS=Homo sapiens OX=9606 GN=DNAJB1	NaN	NaN	17.9035	NaN	NaN	17.6796	19.0014	17.0962	19.199	16.8919	NaN	18.8311	17.7703	NaN	NaN	NaN	NaN	8	8	7	27.4	27.4	23.8	38.044	18.094	61369000	41	P25685;P25685-2
P25686-2;P25686	DnaJ homolog subfamily B member 2	DNAJB2	sp|P25686-2|DNJB2_HUMAN Isoform 2 of DnaJ homolog subfamily B member 2 OS=Homo sapiens OX=9606 GN=DNAJB2;sp|P25686|DNJB2_HUMAN DnaJ homolog subfamily B member 2 OS=Homo sapiens OX=9606 GN=DNAJB2 PE=1 SV=3	NaN	NaN	19.0447	NaN	NaN	19.2493	18.5393	19.1672	19.0782	18.9599	18.8603	19.2206	NaN	18.9171	17.3142	NaN	18.4831	9	9	9	35.7	35.7	35.7	30.568	28.167	262500000	50	P25686-2;P25686;Q8NHS0;O75190-2;O75190-4;O75190-3;O75190
P25705;P25705-2;P25705-3	ATP synthase subunit alpha, mitochondrial	ATP5A1	sp|P25705|ATPA_HUMAN ATP synthase subunit alpha, mitochondrial OS=Homo sapiens OX=9606 GN=ATP5F1A PE=1 SV=1;sp|P25705-2|ATPA_HUMAN Isoform 2 of ATP synthase subunit alpha, mitochondrial OS=Homo sapiens OX=9606 GN=ATP5F1A;sp|P25705-3|ATPA_HUMAN Isoform 3 of	20.6084	20.9308	19.755	19.0374	20.0478	19.5156	19.3579	18.9853	17.8013	NaN	18.9111	19.206	NaN	NaN	20.5239	20.5007	19.798	13	13	12	29.7	29.7	28.4	59.75	80.273	312900000	77	P25705;P25705-2;P25705-3
P25774-2;P25774	Cathepsin S	CTSS	sp|P25774-2|CATS_HUMAN Isoform 2 of Cathepsin S OS=Homo sapiens OX=9606 GN=CTSS;sp|P25774|CATS_HUMAN Cathepsin S OS=Homo sapiens OX=9606 GN=CTSS PE=1 SV=3	NaN	16.7672	NaN	NaN	16.6869	NaN	NaN	NaN	NaN	NaN	NaN	NaN	NaN	NaN	NaN	NaN	NaN	3	3	3	13.9	13.9	13.9	31.626	15.116	28807000	8	P25774-2;P25774
P25786;P25786-2	Proteasome subunit alpha type-1	PSMA1	sp|P25786|PSA1_HUMAN Proteasome subunit alpha type-1 OS=Homo sapiens OX=9606 GN=PSMA1 PE=1 SV=1;sp|P25786-2|PSA1_HUMAN Isoform Long of Proteasome subunit alpha type-1 OS=Homo sapiens OX=9606 GN=PSMA1	22.5737	23.3489	22.3937	22.1931	22.6906	22.8761	23.2272	22.7186	23.2001	22.5526	23.2929	22.8996	22.7417	24.0574	23.2801	21.7338	22.4572	16	16	16	64.3	64.3	64.3	29.555	147.96	3322100000	233	P25786;P25786-2
P25787	Proteasome subunit alpha type-2	PSMA2	sp|P25787|PSA2_HUMAN Proteasome subunit alpha type-2 OS=Homo sapiens OX=9606 GN=PSMA2 PE=1 SV=2	19.7694	20.455	19.2065	NaN	17.7104	18.6375	20.2054	18.9973	19.2422	19.3642	19.8722	20.3006	20.034	19.8904	20.6476	18.7731	19.0711	6	6	6	46.6	46.6	46.6	25.898	84.246	1223900000	81	P25787
P25788-2;P25788	Proteasome subunit alpha type-3	PSMA3	sp|P25788-2|PSA3_HUMAN Isoform 2 of Proteasome subunit alpha type-3 OS=Homo sapiens OX=9606 GN=PSMA3;sp|P25788|PSA3_HUMAN Proteasome subunit alpha type-3 OS=Homo sapiens OX=9606 GN=PSMA3 PE=1 SV=2	21.3044	22.0883	20.9137	21.7503	20.2633	21.1172	21.8548	20.3651	21.6687	20.9516	22.2022	21.5069	20.6567	22.3089	22.0757	21.8858	20.7325	9	9	9	39.9	39.9	39.9	27.647	76.877	1533800000	126	P25788-2;P25788
P25789;P25789-2	Proteasome subunit alpha type-4	PSMA4	sp|P25789|PSA4_HUMAN Proteasome subunit alpha type-4 OS=Homo sapiens OX=9606 GN=PSMA4 PE=1 SV=1;sp|P25789-2|PSA4_HUMAN Isoform 2 of Proteasome subunit alpha type-4 OS=Homo sapiens OX=9606 GN=PSMA4	22.4375	22.7358	21.1889	22.6001	21.1402	21.0459	22.5706	21.6317	22.4238	21.8111	22.6814	22.2259	21.9753	21.5827	21.0102	22.4678	20.2978	10	10	10	43.7	43.7	43.7	29.483	60.829	2213000000	208	P25789;P25789-2
P25815	Protein S100-P	S100P	sp|P25815|S100P_HUMAN Protein S100-P OS=Homo sapiens OX=9606 GN=S100P PE=1 SV=2	21.8043	23.3639	NaN	NaN	NaN	NaN	22.093	NaN	NaN	NaN	NaN	NaN	NaN	NaN	NaN	NaN	NaN	4	4	4	42.1	42.1	42.1	10.4	84.952	375780000	40	P25815
P26038	Moesin	MSN	sp|P26038|MOES_HUMAN Moesin OS=Homo sapiens OX=9606 GN=MSN PE=1 SV=3	23.4677	21.4012	20.6957	21.4281	21.6401	21.2957	23.3508	21.8838	21.4629	20.9244	21.6873	22.2772	19.6964	20.6823	21.9931	21.3922	20.7825	27	27	20	49.9	49.9	38.6	67.819	143.68	2110900000	243	P26038
P26373;P26373-2	60S ribosomal protein L13	RPL13	sp|P26373|RL13_HUMAN 60S ribosomal protein L13 OS=Homo sapiens OX=9606 GN=RPL13 PE=1 SV=4;sp|P26373-2|RL13_HUMAN Isoform 2 of 60S ribosomal protein L13 OS=Homo sapiens OX=9606 GN=RPL13	NaN	NaN	18.0278	NaN	NaN	NaN	NaN	NaN	NaN	NaN	NaN	NaN	NaN	NaN	NaN	NaN	NaN	3	3	3	15.2	15.2	15.2	24.261	6.089	14605000	7	P26373;P26373-2
P26447	Protein S100-A4	S100A4	sp|P26447|S10A4_HUMAN Protein S100-A4 OS=Homo sapiens OX=9606 GN=S100A4 PE=1 SV=1	24.4284	25.1766	25.6728	24.1737	24.7296	26.1797	26.1358	24.4615	26.4658	25.9519	26.4565	24.833	23.439	24.7957	26.4332	18.7509	25.2485	5	5	5	36.6	36.6	36.6	11.728	14.168	23708000000	256	P26447
P26583	High mobility group protein B2	HMGB2	sp|P26583|HMGB2_HUMAN High mobility group protein B2 OS=Homo sapiens OX=9606 GN=HMGB2 PE=1 SV=2	17.6318	NaN	18.0896	NaN	17.146	17.5832	21.8696	19.0664	NaN	NaN	20.1767	19.1869	NaN	NaN	21.6087	NaN	NaN	2	2	2	11.5	11.5	11.5	24.033	8.181	310140000	38	P26583
P26599;P26599-2;P26599-3	Polypyrimidine tract-binding protein 1	PTBP1	sp|P26599|PTBP1_HUMAN Polypyrimidine tract-binding protein 1 OS=Homo sapiens OX=9606 GN=PTBP1 PE=1 SV=1;sp|P26599-2|PTBP1_HUMAN Isoform 2 of Polypyrimidine tract-binding protein 1 OS=Homo sapiens OX=9606 GN=PTBP1;sp|P26599-3|PTBP1_HUMAN Isoform 3 of Polypy	NaN	NaN	NaN	NaN	NaN	NaN	NaN	NaN	NaN	NaN	14.53	NaN	NaN	NaN	NaN	NaN	NaN	1	1	1	4	4	4	57.221	14.138	19700000	5	P26599;P26599-2;P26599-3
P26639;P26639-2	Threonine--tRNA ligase, cytoplasmic	TARS	sp|P26639|SYTC_HUMAN Threonine--tRNA ligase 1, cytoplasmic OS=Homo sapiens OX=9606 GN=TARS1 PE=1 SV=3;sp|P26639-2|SYTC_HUMAN Isoform 2 of Threonine--tRNA ligase 1, cytoplasmic OS=Homo sapiens OX=9606 GN=TARS1	18.3569	NaN	NaN	NaN	18.1918	16.4961	16.4423	16.0831	18.0954	NaN	NaN	NaN	NaN	16.543	NaN	NaN	NaN	8	8	8	12.4	12.4	12.4	83.434	11.944	105450000	22	P26639;P26639-2
P26640	Valine--tRNA ligase	VARS	sp|P26640|SYVC_HUMAN Valine--tRNA ligase OS=Homo sapiens OX=9606 GN=VARS1 PE=1 SV=4	NaN	NaN	NaN	NaN	NaN	17.1743	NaN	NaN	20.1707	NaN	NaN	NaN	NaN	NaN	NaN	NaN	NaN	12	11	11	14.4	13.2	13.2	140.47	21.058	35125000	23	P26640;P26640-2
P26641;P26641-2	Elongation factor 1-gamma	EEF1G	sp|P26641|EF1G_HUMAN Elongation factor 1-gamma OS=Homo sapiens OX=9606 GN=EEF1G PE=1 SV=3;sp|P26641-2|EF1G_HUMAN Isoform 2 of Elongation factor 1-gamma OS=Homo sapiens OX=9606 GN=EEF1G	20.6957	19.978	19.2633	17.9743	18.5698	19.1555	20.2625	18.8181	23.3939	18.2755	21.8959	NaN	19.9286	19.017	18.8235	22.8573	NaN	14	14	14	31.8	31.8	31.8	50.118	111.33	703100000	93	P26641;P26641-2
P27105	Erythrocyte band 7 integral membrane protein	STOM	sp|P27105|STOM_HUMAN Erythrocyte band 7 integral membrane protein OS=Homo sapiens OX=9606 GN=STOM PE=1 SV=3	23.7168	24.9987	25.4751	23.7899	24.1643	23.439	24.1374	24.3128	23.8148	23.7675	24.2368	24.4203	24.8038	23.2008	23.7843	24.5238	24.5273	15	15	15	65.6	65.6	65.6	31.73	323.31	16032000000	667	P27105;P27105-2
P27348	14-3-3 protein theta	YWHAQ	sp|P27348|1433T_HUMAN 14-3-3 protein theta OS=Homo sapiens OX=9606 GN=YWHAQ PE=1 SV=1	20.9147	NaN	20.0243	20.7221	20.4677	20.2733	20.9966	20.1908	21.6145	19.9408	21.1603	20.7078	19.8154	20.812	19.8371	19.4321	20.3391	14	11	11	50.6	39.6	39.6	27.764	173.58	612960000	138	P27348
P27695	DNA-(apurinic or apyrimidinic site) lyase;DNA-(apurinic or apyrimidinic site) lyase, mitochondrial	APEX1	sp|P27695|APEX1_HUMAN DNA-(apurinic or apyrimidinic site) lyase OS=Homo sapiens OX=9606 GN=APEX1 PE=1 SV=2	17.4811	18.8298	NaN	NaN	NaN	NaN	NaN	NaN	NaN	NaN	NaN	NaN	NaN	NaN	NaN	NaN	NaN	5	5	5	20.4	20.4	20.4	35.554	10.293	20759000	8	P27695
P27708	CAD protein;Glutamine-dependent carbamoyl-phosphate synthase;Aspartate carbamoyltransferase;Dihydroorotase	CAD	sp|P27708|PYR1_HUMAN CAD protein OS=Homo sapiens OX=9606 GN=CAD PE=1 SV=3	NaN	NaN	NaN	NaN	NaN	NaN	NaN	NaN	17.6995	NaN	NaN	NaN	NaN	NaN	NaN	NaN	NaN	4	4	4	3	3	3	242.98	5.7433	15911000	27	P27708
P27797	Calreticulin	CALR	sp|P27797|CALR_HUMAN Calreticulin OS=Homo sapiens OX=9606 GN=CALR PE=1 SV=1	22.2437	22.6096	20.242	21.6136	21.6358	21.0153	22.4101	20.4381	20.7697	18.9905	21.7249	21.5741	19.4805	NaN	22.1722	21.69	20.7005	13	13	13	40.8	40.8	40.8	48.141	96.6	1587500000	187	P27797
P27824-2;P27824;P27824-3	Calnexin	CANX	sp|P27824-2|CALX_HUMAN Isoform 2 of Calnexin OS=Homo sapiens OX=9606 GN=CANX;sp|P27824|CALX_HUMAN Calnexin OS=Homo sapiens OX=9606 GN=CANX PE=1 SV=2;sp|P27824-3|CALX_HUMAN Isoform 3 of Calnexin OS=Homo sapiens OX=9606 GN=CANX	18.7871	20.4888	NaN	NaN	18.0199	18.3133	NaN	18.9996	NaN	NaN	NaN	NaN	18.2981	NaN	19.5216	NaN	19.7293	12	12	12	21.5	21.5	21.5	71.502	35.078	212690000	50	P27824-2;P27824;P27824-3
P28062-2;P28062	Proteasome subunit beta type-8	PSMB8	sp|P28062-2|PSB8_HUMAN Isoform 2 of Proteasome subunit beta type-8 OS=Homo sapiens OX=9606 GN=PSMB8;sp|P28062|PSB8_HUMAN Proteasome subunit beta type-8 OS=Homo sapiens OX=9606 GN=PSMB8 PE=1 SV=3	17.8195	18.5195	NaN	NaN	NaN	15.5421	NaN	NaN	NaN	NaN	NaN	NaN	NaN	NaN	NaN	NaN	NaN	2	2	2	8.1	8.1	8.1	29.769	5.1656	42155000	19	P28062-2;P28062
P28065-2;P28065	Proteasome subunit beta type-9	PSMB9	sp|P28065-2|PSB9_HUMAN Isoform LMP2.S of Proteasome subunit beta type-9 OS=Homo sapiens OX=9606 GN=PSMB9;sp|P28065|PSB9_HUMAN Proteasome subunit beta type-9 OS=Homo sapiens OX=9606 GN=PSMB9 PE=1 SV=2	19.0609	NaN	NaN	NaN	14.8941	NaN	NaN	NaN	NaN	NaN	17.9562	NaN	NaN	NaN	17.4794	NaN	NaN	3	3	3	17.7	17.7	17.7	22.328	5.3722	71248000	21	P28065-2;P28065
P28066;P28066-2	Proteasome subunit alpha type-5	PSMA5	sp|P28066|PSA5_HUMAN Proteasome subunit alpha type-5 OS=Homo sapiens OX=9606 GN=PSMA5 PE=1 SV=3;sp|P28066-2|PSA5_HUMAN Isoform 2 of Proteasome subunit alpha type-5 OS=Homo sapiens OX=9606 GN=PSMA5	23.0156	22.0638	20.9079	20.7845	21.6197	21.9734	22.9495	21.6894	22.7113	21.9826	23.4909	22.0215	22.6231	23.623	22.7901	21.903	21.8381	9	8	8	51.9	47.7	47.7	26.411	323.31	3549800000	195	P28066;P28066-2
P28070	Proteasome subunit beta type-4	PSMB4	sp|P28070|PSB4_HUMAN Proteasome subunit beta type-4 OS=Homo sapiens OX=9606 GN=PSMB4 PE=1 SV=4	20.7953	21.3854	19.4858	20.8162	20.1994	19.9543	22.0508	19.8085	20.2626	20.0884	20.3643	21.752	19.7792	21.3925	20.875	20.7848	20.9086	6	6	6	37.9	37.9	37.9	29.204	157.77	1125800000	141	P28070
P28072	Proteasome subunit beta type-6	PSMB6	sp|P28072|PSB6_HUMAN Proteasome subunit beta type-6 OS=Homo sapiens OX=9606 GN=PSMB6 PE=1 SV=4	20.8727	21.8943	21.458	22.7455	16.4482	19.8018	22.1592	20.9275	22.2373	21.1236	22.522	22.5646	21.6443	22.8044	22.2471	NaN	21.1362	5	5	5	22.2	22.2	22.2	25.357	43.288	1360900000	114	P28072
P28074;P28074-3;P28074-2	Proteasome subunit beta type-5	PSMB5	sp|P28074|PSB5_HUMAN Proteasome subunit beta type-5 OS=Homo sapiens OX=9606 GN=PSMB5 PE=1 SV=3;sp|P28074-3|PSB5_HUMAN Isoform 3 of Proteasome subunit beta type-5 OS=Homo sapiens OX=9606 GN=PSMB5;sp|P28074-2|PSB5_HUMAN Isoform 2 of Proteasome subunit beta t	21.1771	21.7903	20.5045	21.8983	18.3479	20.8879	21.6062	20.1458	21.4058	20.7383	21.0815	20.2684	20.9211	22.4088	21.7591	23.1943	20.8479	10	10	10	48.7	48.7	48.7	28.48	79.674	1496000000	147	P28074;P28074-3;P28074-2
P28161-2;P28161;Q03013-3;P09488-2;Q03013-2;Q03013;P09488	Glutathione S-transferase Mu 2;Glutathione S-transferase Mu 4;Glutathione S-transferase Mu 1	GSTM2;GSTM4;GSTM1	sp|P28161-2|GSTM2_HUMAN Isoform 2 of Glutathione S-transferase Mu 2 OS=Homo sapiens OX=9606 GN=GSTM2;sp|P28161|GSTM2_HUMAN Glutathione S-transferase Mu 2 OS=Homo sapiens OX=9606 GN=GSTM2 PE=1 SV=2;sp|Q03013-3|GSTM4_HUMAN Isoform 3 of Glutathione S-transfer	NaN	NaN	15.6376	NaN	17.9392	NaN	NaN	15.8346	NaN	NaN	NaN	NaN	NaN	NaN	NaN	NaN	NaN	4	3	3	25.7	20.9	20.9	22.644	20.212	57937000	23	P28161-2;P28161;Q03013-3;P09488-2;Q03013-2;Q03013;P09488;P46439
P28289;P28289-2	Tropomodulin-1	TMOD1	sp|P28289|TMOD1_HUMAN Tropomodulin-1 OS=Homo sapiens OX=9606 GN=TMOD1 PE=1 SV=1;sp|P28289-2|TMOD1_HUMAN Isoform 2 of Tropomodulin-1 OS=Homo sapiens OX=9606 GN=TMOD1	20.694	19.9356	22.6536	21.3945	21.9869	21.8603	21.9884	21.8577	21.7012	21.8657	21.1883	22.2376	22.4169	22.1706	22.0086	21.8421	21.5941	19	19	18	60.4	60.4	58.2	40.569	323.31	3180800000	374	P28289;P28289-2
P28331-3;P28331-4;P28331-5;P28331;P28331-2	NADH-ubiquinone oxidoreductase 75 kDa subunit, mitochondrial	NDUFS1	sp|P28331-3|NDUS1_HUMAN Isoform 3 of NADH-ubiquinone oxidoreductase 75 kDa subunit, mitochondrial OS=Homo sapiens OX=9606 GN=NDUFS1;sp|P28331-4|NDUS1_HUMAN Isoform 4 of NADH-ubiquinone oxidoreductase 75 kDa subunit, mitochondrial OS=Homo sapiens OX=9606 GN	NaN	15.6245	NaN	NaN	NaN	NaN	NaN	NaN	NaN	NaN	NaN	NaN	NaN	NaN	NaN	NaN	NaN	2	2	2	6.2	6.2	6.2	67.524	3.6966	1751500	2	P28331-3;P28331-4;P28331-5;P28331;P28331-2
P28482;P28482-2	Mitogen-activated protein kinase 1	MAPK1	sp|P28482|MK01_HUMAN Mitogen-activated protein kinase 1 OS=Homo sapiens OX=9606 GN=MAPK1 PE=1 SV=3;sp|P28482-2|MK01_HUMAN Isoform 2 of Mitogen-activated protein kinase 1 OS=Homo sapiens OX=9606 GN=MAPK1	19.1535	18.4075	16.2174	NaN	17.8459	NaN	17.5343	NaN	NaN	NaN	18.044	NaN	NaN	NaN	NaN	NaN	NaN	10	10	10	32.8	32.8	32.8	41.389	19.666	59906000	50	P28482;P28482-2;P27361-2;P27361-3;P27361;P31152;Q16659
P28676	Grancalcin	GCA	sp|P28676|GRAN_HUMAN Grancalcin OS=Homo sapiens OX=9606 GN=GCA PE=1 SV=2	17.1457	20.8718	NaN	18.9803	17.522	17.9578	20.1555	18.0227	NaN	NaN	NaN	NaN	15.7212	NaN	NaN	NaN	NaN	5	5	5	34.1	34.1	34.1	24.01	16.832	248750000	31	P28676
P28799-2;P28799	Granulins;Acrogranin;Paragranulin;Granulin-1;Granulin-2;Granulin-3;Granulin-4;Granulin-5;Granulin-6;Granulin-7	GRN	sp|P28799-2|GRN_HUMAN Isoform 2 of Progranulin OS=Homo sapiens OX=9606 GN=GRN;sp|P28799|GRN_HUMAN Progranulin OS=Homo sapiens OX=9606 GN=GRN PE=1 SV=2	NaN	NaN	NaN	NaN	NaN	NaN	17.6496	NaN	NaN	NaN	NaN	NaN	NaN	NaN	NaN	NaN	NaN	1	1	1	3.2	3.2	3.2	46.991	3.0819	3453200	4	P28799-2;P28799
P28838-2;P28838	Cytosol aminopeptidase	LAP3	sp|P28838-2|AMPL_HUMAN Isoform 2 of Cytosol aminopeptidase OS=Homo sapiens OX=9606 GN=LAP3;sp|P28838|AMPL_HUMAN Cytosol aminopeptidase OS=Homo sapiens OX=9606 GN=LAP3 PE=1 SV=3	18.7644	NaN	NaN	NaN	20.3415	18.3007	19.3749	15.825	20.7844	NaN	NaN	18.7689	16.8018	NaN	17.8606	19.4342	NaN	13	13	13	38.9	38.9	38.9	52.771	35.277	140640000	50	P28838-2;P28838
P29144	Tripeptidyl-peptidase 2	TPP2	sp|P29144|TPP2_HUMAN Tripeptidyl-peptidase 2 OS=Homo sapiens OX=9606 GN=TPP2 PE=1 SV=4	19.303	18.2929	20.8438	19.33	20.4401	20.4905	21.2431	20.2836	21.4724	20.5896	20.9977	20.9648	19.9238	21.1266	20.4746	18.7994	19.857	32	32	32	33.1	33.1	33.1	138.35	175.09	698290000	197	P29144
P29218;P29218-3	Inositol monophosphatase 1	IMPA1	sp|P29218|IMPA1_HUMAN Inositol monophosphatase 1 OS=Homo sapiens OX=9606 GN=IMPA1 PE=1 SV=1;sp|P29218-3|IMPA1_HUMAN Isoform 3 of Inositol monophosphatase 1 OS=Homo sapiens OX=9606 GN=IMPA1	NaN	NaN	NaN	NaN	NaN	16.0192	NaN	NaN	NaN	NaN	NaN	NaN	NaN	NaN	NaN	NaN	NaN	3	3	3	13	13	13	30.188	7.3911	3969700	13	P29218;P29218-3;P29218-2
P29350;P29350-3;P29350-4;P29350-2	Tyrosine-protein phosphatase non-receptor type 6	PTPN6	sp|P29350|PTN6_HUMAN Tyrosine-protein phosphatase non-receptor type 6 OS=Homo sapiens OX=9606 GN=PTPN6 PE=1 SV=1;sp|P29350-3|PTN6_HUMAN Isoform 2 of Tyrosine-protein phosphatase non-receptor type 6 OS=Homo sapiens OX=9606 GN=PTPN6;sp|P29350-4|PTN6_HUMAN Is	19.6546	17.3803	NaN	17.6716	18.9833	16.9359	20.4088	18.4358	16.3005	NaN	NaN	NaN	NaN	NaN	NaN	NaN	NaN	11	11	11	25.5	25.5	25.5	67.56	34.519	90851000	38	P29350;P29350-3;P29350-4;P29350-2
P29401;P29401-2	Transketolase	TKT	sp|P29401|TKT_HUMAN Transketolase OS=Homo sapiens OX=9606 GN=TKT PE=1 SV=3;sp|P29401-2|TKT_HUMAN Isoform 2 of Transketolase OS=Homo sapiens OX=9606 GN=TKT	23.3389	23.7368	20.6077	20.71	22.1963	21.323	24.3879	22.375	23.1581	21.8266	23.2105	22.3964	21.1428	21.8874	21.3453	23.4276	21.577	19	19	19	39.8	39.8	39.8	67.877	81.08	3204800000	293	P29401;P29401-2
P29466-3;P29466-2;P29466;P29466-4	Caspase-1;Caspase-1 subunit p20;Caspase-1 subunit p10	CASP1	sp|P29466-3|CASP1_HUMAN Isoform Gamma of Caspase-1 OS=Homo sapiens OX=9606 GN=CASP1;sp|P29466-2|CASP1_HUMAN Isoform Beta of Caspase-1 OS=Homo sapiens OX=9606 GN=CASP1;sp|P29466|CASP1_HUMAN Caspase-1 OS=Homo sapiens OX=9606 GN=CASP1 PE=1 SV=1;sp|P29466-4|CA	NaN	NaN	NaN	NaN	NaN	NaN	16.4347	NaN	NaN	NaN	NaN	NaN	NaN	NaN	NaN	NaN	NaN	2	2	2	10.6	10.6	10.6	35.019	2.3328	3244500	3	P29466-3;P29466-2;P29466;P29466-4
P29692-2;P29692;P29692-4	Elongation factor 1-delta	EEF1D	sp|P29692-2|EF1D_HUMAN Isoform 2 of Elongation factor 1-delta OS=Homo sapiens OX=9606 GN=EEF1D;sp|P29692|EF1D_HUMAN Elongation factor 1-delta OS=Homo sapiens OX=9606 GN=EEF1D PE=1 SV=5;sp|P29692-4|EF1D_HUMAN Isoform 4 of Elongation factor 1-delta OS=Homo s	18.2288	NaN	NaN	NaN	NaN	17.5987	18.6101	18.2291	21.3839	NaN	NaN	NaN	18.2579	NaN	NaN	NaN	NaN	7	7	1	15	15	3.7	71.407	27.129	154400000	35	P29692-2;P29692;P29692-4
P29692-3	Elongation factor 1-delta	EEF1D	sp|P29692-3|EF1D_HUMAN Isoform 3 of Elongation factor 1-delta OS=Homo sapiens OX=9606 GN=EEF1D	NaN	NaN	NaN	NaN	NaN	NaN	NaN	NaN	18.644	NaN	NaN	NaN	NaN	NaN	NaN	NaN	NaN	7	1	1	36.6	8.2	8.2	28.558	13.679	15029000	10	P29692-3
P29966	Myristoylated alanine-rich C-kinase substrate	MARCKS	sp|P29966|MARCS_HUMAN Myristoylated alanine-rich C-kinase substrate OS=Homo sapiens OX=9606 GN=MARCKS PE=1 SV=4	21.4479	NaN	NaN	NaN	17.0851	18.0308	21.1492	NaN	NaN	NaN	NaN	NaN	NaN	NaN	NaN	NaN	NaN	7	7	7	38.3	38.3	38.3	31.554	69.375	67736000	24	P29966
P29972;P29972-4;P29972-2;P29972-3	Aquaporin-1	AQP1	sp|P29972|AQP1_HUMAN Aquaporin-1 OS=Homo sapiens OX=9606 GN=AQP1 PE=1 SV=3;sp|P29972-4|AQP1_HUMAN Isoform 4 of Aquaporin-1 OS=Homo sapiens OX=9606 GN=AQP1;sp|P29972-2|AQP1_HUMAN Isoform 2 of Aquaporin-1 OS=Homo sapiens OX=9606 GN=AQP1;sp|P29972-3|AQP1_HUMA	19.6906	18.4087	20.1926	NaN	19.6349	18.694	NaN	19.588	18.9216	18.5552	NaN	20.0992	20.1779	NaN	16.9544	19.1774	20.0162	2	2	2	13	13	13	28.526	92.598	512000000	77	P29972;P29972-4;P29972-2;P29972-3
P30040	Endoplasmic reticulum resident protein 29	ERP29	sp|P30040|ERP29_HUMAN Endoplasmic reticulum resident protein 29 OS=Homo sapiens OX=9606 GN=ERP29 PE=1 SV=4	18.4722	18.4693	NaN	17.3177	18.9476	NaN	18.8746	NaN	NaN	NaN	18.9908	NaN	NaN	NaN	NaN	NaN	NaN	5	5	5	29.1	29.1	29.1	28.993	21.126	63771000	27	P30040;P30040-2
P30041	Peroxiredoxin-6	PRDX6	sp|P30041|PRDX6_HUMAN Peroxiredoxin-6 OS=Homo sapiens OX=9606 GN=PRDX6 PE=1 SV=3	26.6375	24.1179	26.7759	24.834	26.4287	26.6108	26.569	26.6777	27.2592	26.7882	26.8697	27.5861	25.1444	26.4444	25.7196	25.6236	25.8459	22	22	22	83	83	83	25.035	323.31	65079000000	954	P30041
P30043	Flavin reductase (NADPH)	BLVRB	sp|P30043|BLVRB_HUMAN Flavin reductase (NADPH) OS=Homo sapiens OX=9606 GN=BLVRB PE=1 SV=3	27.584	24.9619	26.9295	27.0969	26.6422	27.4843	27.9559	27.4312	28.8241	27.1237	28.4692	28.1928	27.0049	28.4199	27.8964	26.6356	27.6799	11	11	11	83.5	83.5	83.5	22.119	323.31	140860000000	1113	P30043
P30044-2;P30044;P30044-3	Peroxiredoxin-5, mitochondrial	PRDX5	sp|P30044-2|PRDX5_HUMAN Isoform Cytoplasmic+peroxisomal of Peroxiredoxin-5, mitochondrial OS=Homo sapiens OX=9606 GN=PRDX5;sp|P30044|PRDX5_HUMAN Peroxiredoxin-5, mitochondrial OS=Homo sapiens OX=9606 GN=PRDX5 PE=1 SV=4;sp|P30044-3|PRDX5_HUMAN Isoform 3 of	19.8378	14.7694	NaN	NaN	17.8981	17.8118	18.7124	17.8656	19.1867	16.4486	NaN	17.1196	18.3233	17.4543	NaN	20.1477	NaN	7	7	7	58.6	58.6	58.6	17.031	21.547	274150000	56	P30044-2;P30044;P30044-3;P30044-4
P30046;P30046-2;A6NHG4	D-dopachrome decarboxylase;D-dopachrome decarboxylase-like protein	DDT;DDTL	sp|P30046|DOPD_HUMAN D-dopachrome decarboxylase OS=Homo sapiens OX=9606 GN=DDT PE=1 SV=3;sp|P30046-2|DOPD_HUMAN Isoform 2 of D-dopachrome decarboxylase OS=Homo sapiens OX=9606 GN=DDT;sp|A6NHG4|DDTL_HUMAN D-dopachrome decarboxylase-like protein OS=Homo sapi	22.6558	21.8371	23.2852	21.8115	19.7865	23.3994	23.1293	22.4701	23.0897	22.5691	23.7573	23.9811	22.341	23.517	23.7454	NaN	22.5093	7	7	7	62.7	62.7	62.7	12.712	216.97	5949000000	137	P30046;P30046-2;A6NHG4
P30047	GTP cyclohydrolase 1 feedback regulatory protein	GCHFR	sp|P30047|GFRP_HUMAN GTP cyclohydrolase 1 feedback regulatory protein OS=Homo sapiens OX=9606 GN=GCHFR PE=1 SV=3	NaN	NaN	15.0658	NaN	NaN	NaN	NaN	NaN	NaN	NaN	NaN	NaN	NaN	NaN	NaN	NaN	NaN	1	1	1	29.8	29.8	29.8	9.6981	2.5107	16547000	9	P30047
P30048-2;P30048	Thioredoxin-dependent peroxide reductase, mitochondrial	PRDX3	sp|P30048-2|PRDX3_HUMAN Isoform 2 of Thioredoxin-dependent peroxide reductase, mitochondrial OS=Homo sapiens OX=9606 GN=PRDX3;sp|P30048|PRDX3_HUMAN Thioredoxin-dependent peroxide reductase, mitochondrial OS=Homo sapiens OX=9606 GN=PRDX3 PE=1 SV=3	NaN	NaN	NaN	NaN	NaN	NaN	18.0768	NaN	NaN	NaN	NaN	NaN	NaN	NaN	18.3342	NaN	NaN	4	4	4	18.1	18.1	18.1	25.838	23.189	72118000	11	P30048-2;P30048
P30049	ATP synthase subunit delta, mitochondrial	ATP5D	sp|P30049|ATPD_HUMAN ATP synthase subunit delta, mitochondrial OS=Homo sapiens OX=9606 GN=ATP5F1D PE=1 SV=2	NaN	17.2106	NaN	NaN	NaN	NaN	NaN	NaN	NaN	NaN	NaN	NaN	NaN	NaN	NaN	NaN	NaN	2	2	2	13.7	13.7	13.7	17.49	2.8445	6125300	4	P30049
P30050;P30050-2	60S ribosomal protein L12	RPL12	sp|P30050|RL12_HUMAN 60S ribosomal protein L12 OS=Homo sapiens OX=9606 GN=RPL12 PE=1 SV=1;sp|P30050-2|RL12_HUMAN Isoform 2 of 60S ribosomal protein L12 OS=Homo sapiens OX=9606 GN=RPL12	17.9791	NaN	NaN	15.2596	NaN	NaN	NaN	NaN	NaN	NaN	NaN	NaN	NaN	NaN	NaN	NaN	NaN	4	4	4	40	40	40	17.818	55.152	53864000	16	P30050;P30050-2
P30085-3;P30085;P30085-2	UMP-CMP kinase	CMPK1	sp|P30085-3|KCY_HUMAN Isoform 3 of UMP-CMP kinase OS=Homo sapiens OX=9606 GN=CMPK1;sp|P30085|KCY_HUMAN UMP-CMP kinase OS=Homo sapiens OX=9606 GN=CMPK1 PE=1 SV=3;sp|P30085-2|KCY_HUMAN Isoform 2 of UMP-CMP kinase OS=Homo sapiens OX=9606 GN=CMPK1	NaN	NaN	NaN	NaN	17.064	18.5373	NaN	17.9905	20.6719	18.45	NaN	20.1402	NaN	NaN	19.5452	NaN	NaN	7	7	7	31.6	31.6	31.6	25.855	16.668	400630000	37	P30085-3;P30085;P30085-2
P30086	Phosphatidylethanolamine-binding protein 1;Hippocampal cholinergic neurostimulating peptide	PEBP1	sp|P30086|PEBP1_HUMAN Phosphatidylethanolamine-binding protein 1 OS=Homo sapiens OX=9606 GN=PEBP1 PE=1 SV=3	22.845	23.2474	22.6644	21.3611	22.2187	22.9512	23.1948	23.1731	23.7415	22.7634	23.0822	22.9827	21.0767	23.3839	23.0062	19.6507	22.8558	9	9	9	55.6	55.6	55.6	21.057	323.31	5080000000	312	P30086
P30101	Protein disulfide-isomerase A3	PDIA3	sp|P30101|PDIA3_HUMAN Protein disulfide-isomerase A3 OS=Homo sapiens OX=9606 GN=PDIA3 PE=1 SV=4	20.7162	21.6255	18.9835	20.634	19.8552	19.9765	21.1865	19.6976	19.3512	18.4465	20.7908	21.2369	NaN	18.8704	20.9699	NaN	19.7643	14	14	14	34.9	34.9	34.9	56.782	79.12	408450000	93	P30101
P30153	Serine/threonine-protein phosphatase 2A 65 kDa regulatory subunit A alpha isoform	PPP2R1A	sp|P30153|2AAA_HUMAN Serine/threonine-protein phosphatase 2A 65 kDa regulatory subunit A alpha isoform OS=Homo sapiens OX=9606 GN=PPP2R1A PE=1 SV=4	22.4788	19.8712	22.372	22.4267	21.2786	22.3681	23.0478	22.519	22.8309	22.3398	21.6946	23.3254	21.9018	20.8714	21.1597	22.3819	21.6788	24	24	20	53.8	53.8	44.7	65.308	238.38	2800700000	249	P30153
P30154-5;P30154;P30154-2;P30154-4;P30154-3	Serine/threonine-protein phosphatase 2A 65 kDa regulatory subunit A beta isoform	PPP2R1B	sp|P30154-5|2AAB_HUMAN Isoform 5 of Serine/threonine-protein phosphatase 2A 65 kDa regulatory subunit A beta isoform OS=Homo sapiens OX=9606 GN=PPP2R1B;sp|P30154|2AAB_HUMAN Serine/threonine-protein phosphatase 2A 65 kDa regulatory subunit A beta isoform OS	NaN	NaN	NaN	NaN	NaN	14.3412	NaN	NaN	NaN	NaN	NaN	NaN	NaN	NaN	NaN	NaN	NaN	8	4	4	23.8	12.4	12.4	52.213	17.126	6459100	6	P30154-5;P30154;P30154-2;P30154-4;P30154-3
P30260;P30260-2	Cell division cycle protein 27 homolog	CDC27	sp|P30260|CDC27_HUMAN Cell division cycle protein 27 homolog OS=Homo sapiens OX=9606 GN=CDC27 PE=1 SV=2;sp|P30260-2|CDC27_HUMAN Isoform 2 of Cell division cycle protein 27 homolog OS=Homo sapiens OX=9606 GN=CDC27	NaN	NaN	NaN	NaN	NaN	NaN	NaN	NaN	NaN	NaN	NaN	NaN	NaN	NaN	NaN	NaN	18.7654	2	2	2	4.4	4.4	4.4	91.866	2.5418	29471000	3	P30260;P30260-2
P30405-2;P30405	Peptidyl-prolyl cis-trans isomerase F, mitochondrial	PPIF	sp|P30405-2|PPIF_HUMAN Isoform 2 of Peptidyl-prolyl cis-trans isomerase F, mitochondrial OS=Homo sapiens OX=9606 GN=PPIF;sp|P30405|PPIF_HUMAN Peptidyl-prolyl cis-trans isomerase F, mitochondrial OS=Homo sapiens OX=9606 GN=PPIF PE=1 SV=1	NaN	NaN	NaN	14.4167	NaN	NaN	NaN	NaN	NaN	NaN	NaN	NaN	NaN	NaN	NaN	NaN	NaN	1	1	1	18.7	18.7	18.7	16.541	3.4127	1245200	3	P30405-2;P30405
P30520	Adenylosuccinate synthetase isozyme 2	ADSS	sp|P30520|PURA2_HUMAN Adenylosuccinate synthetase isozyme 2 OS=Homo sapiens OX=9606 GN=ADSS2 PE=1 SV=3	18.1962	NaN	NaN	NaN	15.3411	NaN	19.7056	NaN	NaN	NaN	16.604	NaN	NaN	NaN	NaN	NaN	NaN	6	6	6	18	18	18	50.097	12.747	41066000	17	P30520
P30536	Translocator protein	TSPO	sp|P30536|TSPO_HUMAN Translocator protein OS=Homo sapiens OX=9606 GN=TSPO PE=1 SV=3	NaN	20.4415	NaN	NaN	NaN	NaN	NaN	NaN	NaN	NaN	NaN	NaN	NaN	NaN	NaN	NaN	NaN	3	3	3	23.1	23.1	23.1	18.828	4.0048	49744000	3	P30536
P30566;P30566-2	Adenylosuccinate lyase	ADSL	sp|P30566|PUR8_HUMAN Adenylosuccinate lyase OS=Homo sapiens OX=9606 GN=ADSL PE=1 SV=2;sp|P30566-2|PUR8_HUMAN Isoform 2 of Adenylosuccinate lyase OS=Homo sapiens OX=9606 GN=ADSL	20.2351	20.6222	21.5491	20.3864	18.3066	21.5631	21.8203	21.1932	22.5754	21.6333	22.3691	22.4373	19.5246	22.5337	21.0061	18.7749	21.6176	15	15	15	47.7	47.7	47.7	54.889	140.88	2007700000	144	P30566;P30566-2
P30613;P30613-2	Pyruvate kinase PKLR	PKLR	sp|P30613|KPYR_HUMAN Pyruvate kinase PKLR OS=Homo sapiens OX=9606 GN=PKLR PE=1 SV=2;sp|P30613-2|KPYR_HUMAN Isoform L-type of Pyruvate kinase PKLR OS=Homo sapiens OX=9606 GN=PKLR	21.0224	21.9083	19.4181	20.1017	21.1639	20.6897	21.6363	20.8789	22.2629	20.4992	21.5698	22.1493	21.636	22.196	20.5369	18.6524	20.9206	24	23	23	51.4	49.5	49.5	61.829	278.69	2170200000	326	P30613;P30613-2
P30626;P30626-2;P30626-3	Sorcin	SRI	sp|P30626|SORCN_HUMAN Sorcin OS=Homo sapiens OX=9606 GN=SRI PE=1 SV=1;sp|P30626-2|SORCN_HUMAN Isoform 2 of Sorcin OS=Homo sapiens OX=9606 GN=SRI;sp|P30626-3|SORCN_HUMAN Isoform 3 of Sorcin OS=Homo sapiens OX=9606 GN=SRI	21.3114	19.1004	22.3768	21.557	21.4103	22.581	22.6698	22.003	23.6948	22.6664	22.65	22.8012	23.5006	22.9768	21.5671	20.5806	21.9317	11	11	11	66.2	66.2	66.2	21.676	57.148	2234900000	130	P30626;P30626-2;P30626-3
P30711;P30711-2	Glutathione S-transferase theta-1	GSTT1	sp|P30711|GSTT1_HUMAN Glutathione S-transferase theta-1 OS=Homo sapiens OX=9606 GN=GSTT1 PE=1 SV=4;sp|P30711-2|GSTT1_HUMAN Isoform 2 of Glutathione S-transferase theta-1 OS=Homo sapiens OX=9606 GN=GSTT1	NaN	NaN	NaN	NaN	NaN	NaN	NaN	17.6645	NaN	16.2054	NaN	NaN	NaN	NaN	NaN	NaN	NaN	2	2	2	13.3	13.3	13.3	27.335	9.9928	46542000	8	P30711;P30711-2
P30740;P30740-2	Leukocyte elastase inhibitor	SERPINB1	sp|P30740|ILEU_HUMAN Leukocyte elastase inhibitor OS=Homo sapiens OX=9606 GN=SERPINB1 PE=1 SV=1;sp|P30740-2|ILEU_HUMAN Isoform 2 of Leukocyte elastase inhibitor OS=Homo sapiens OX=9606 GN=SERPINB1	20.0742	21.8964	18.101	19.9392	16.8371	19.178	20.3554	18.932	17.356	19.1812	20.113	20.121	16.5047	NaN	18.412	NaN	17.2212	15	15	14	45.1	45.1	42.5	42.741	39.718	429590000	79	P30740;P30740-2;P50452-2;P50452;O75830
P31146	Coronin-1A	CORO1A	sp|P31146|COR1A_HUMAN Coronin-1A OS=Homo sapiens OX=9606 GN=CORO1A PE=1 SV=4	22.9996	24.3051	18.4121	20.6438	21.5262	20.3267	24.7063	20.7158	20.2808	NaN	22.9371	22.5702	18.4473	NaN	21.2459	NaN	20.0379	14	14	14	35.6	35.6	35.6	51.026	158.92	1210500000	121	P31146
P31150	Rab GDP dissociation inhibitor alpha	GDI1	sp|P31150|GDIA_HUMAN Rab GDP dissociation inhibitor alpha OS=Homo sapiens OX=9606 GN=GDI1 PE=1 SV=2	17.9506	18.7409	18.3097	17.5018	NaN	17.813	19.2559	17.6985	18.819	18.2444	NaN	18.7375	NaN	NaN	18.2945	NaN	NaN	15	7	7	41.4	20.4	20.4	50.582	24.193	153520000	54	P31150
P31153;P31153-2	S-adenosylmethionine synthase isoform type-2	MAT2A	sp|P31153|METK2_HUMAN S-adenosylmethionine synthase isoform type-2 OS=Homo sapiens OX=9606 GN=MAT2A PE=1 SV=1;sp|P31153-2|METK2_HUMAN Isoform 2 of S-adenosylmethionine synthase isoform type-2 OS=Homo sapiens OX=9606 GN=MAT2A	17.4793	NaN	NaN	NaN	NaN	16.1341	18.3894	15.6711	NaN	17.6837	16.8621	NaN	NaN	NaN	NaN	NaN	NaN	4	4	4	15.2	15.2	15.2	43.66	19.301	165580000	34	P31153;P31153-2
P31930	Cytochrome b-c1 complex subunit 1, mitochondrial	UQCRC1	sp|P31930|QCR1_HUMAN Cytochrome b-c1 complex subunit 1, mitochondrial OS=Homo sapiens OX=9606 GN=UQCRC1 PE=1 SV=3	NaN	19.4387	NaN	16.4465	NaN	NaN	NaN	NaN	NaN	NaN	NaN	NaN	NaN	NaN	NaN	NaN	NaN	7	7	7	20.6	20.6	20.6	52.645	15.984	40319000	9	P31930
P31939;P31939-2	Bifunctional purine biosynthesis protein PURH;Phosphoribosylaminoimidazolecarboxamide formyltransferase;IMP cyclohydrolase	ATIC	sp|P31939|PUR9_HUMAN Bifunctional purine biosynthesis protein PURH OS=Homo sapiens OX=9606 GN=ATIC PE=1 SV=3;sp|P31939-2|PUR9_HUMAN Isoform 2 of Bifunctional purine biosynthesis protein PURH OS=Homo sapiens OX=9606 GN=ATIC	20.8063	17.4653	18.9906	19.9278	20.8979	20.4684	21.9043	19.5694	22.0718	21.229	21.2846	22.1229	20.9337	21.7818	20.0211	19.3099	21.1328	28	28	28	71.1	71.1	71.1	64.615	323.31	1551900000	277	P31939;P31939-2
P31942-2;P31942;P31942-6;P31942-5;P31942-4;P31942-3	Heterogeneous nuclear ribonucleoprotein H3	HNRNPH3	sp|P31942-2|HNRH3_HUMAN Isoform 2 of Heterogeneous nuclear ribonucleoprotein H3 OS=Homo sapiens OX=9606 GN=HNRNPH3;sp|P31942|HNRH3_HUMAN Heterogeneous nuclear ribonucleoprotein H3 OS=Homo sapiens OX=9606 GN=HNRNPH3 PE=1 SV=2;sp|P31942-6|HNRH3_HUMAN Isoform	16.6467	15.0344	14.2588	NaN	14.8957	NaN	NaN	NaN	NaN	NaN	NaN	14.9241	NaN	NaN	NaN	NaN	NaN	2	1	1	7.6	5.1	5.1	35.238	4.2898	13206000	8	P31942-2;P31942;P31942-6;P31942-5;P31942-4;P31942-3
P31943;P55795	Heterogeneous nuclear ribonucleoprotein H;Heterogeneous nuclear ribonucleoprotein H, N-terminally processed;Heterogeneous nuclear ribonucleoprotein H2	HNRNPH1;HNRNPH2	sp|P31943|HNRH1_HUMAN Heterogeneous nuclear ribonucleoprotein H OS=Homo sapiens OX=9606 GN=HNRNPH1 PE=1 SV=4;sp|P55795|HNRH2_HUMAN Heterogeneous nuclear ribonucleoprotein H2 OS=Homo sapiens OX=9606 GN=HNRNPH2 PE=1 SV=1	17.1974	16.8619	NaN	17.1472	17.6163	16.2492	18.276	16.2583	NaN	16.3859	NaN	17.8494	17.1292	NaN	17.5714	NaN	NaN	8	8	5	25.4	25.4	17.6	49.229	133.85	105150000	43	P31943;P55795
P31944	Caspase-14;Caspase-14 subunit p17, mature form;Caspase-14 subunit p10, mature form;Caspase-14 subunit p20, intermediate form;Caspase-14 subunit p8, intermediate form	CASP14	sp|P31944|CASPE_HUMAN Caspase-14 OS=Homo sapiens OX=9606 GN=CASP14 PE=1 SV=2	NaN	NaN	NaN	NaN	NaN	NaN	NaN	NaN	18.0039	NaN	NaN	NaN	NaN	NaN	NaN	NaN	NaN	4	4	4	19.4	19.4	19.4	27.679	7.7537	5148300	6	P31944
P31946-2;P31946	14-3-3 protein beta/alpha;14-3-3 protein beta/alpha, N-terminally processed	YWHAB	sp|P31946-2|1433B_HUMAN Isoform Short of 14-3-3 protein beta/alpha OS=Homo sapiens OX=9606 GN=YWHAB;sp|P31946|1433B_HUMAN 14-3-3 protein beta/alpha OS=Homo sapiens OX=9606 GN=YWHAB PE=1 SV=3	22.5007	21.5497	21.623	22.2249	21.2372	22.5003	23.2572	22.1996	22.4836	21.9699	23.4317	22.1605	22.0048	23.4476	22.3462	21.964	21.947	15	12	11	66.8	59.8	56.1	27.85	298.05	3149700000	230	P31946-2;P31946
P31947-2;P31947	14-3-3 protein sigma	SFN	sp|P31947-2|1433S_HUMAN Isoform 2 of 14-3-3 protein sigma OS=Homo sapiens OX=9606 GN=SFN;sp|P31947|1433S_HUMAN 14-3-3 protein sigma OS=Homo sapiens OX=9606 GN=SFN PE=1 SV=1	NaN	NaN	NaN	NaN	NaN	NaN	NaN	NaN	22.6981	NaN	NaN	NaN	NaN	NaN	NaN	NaN	NaN	6	4	4	28.7	20.4	20.4	24.336	8.8233	1672400000	30	P31947-2;P31947
P31948;P31948-2;P31948-3	Stress-induced-phosphoprotein 1	STIP1	sp|P31948|STIP1_HUMAN Stress-induced-phosphoprotein 1 OS=Homo sapiens OX=9606 GN=STIP1 PE=1 SV=1;sp|P31948-2|STIP1_HUMAN Isoform 2 of Stress-induced-phosphoprotein 1 OS=Homo sapiens OX=9606 GN=STIP1;sp|P31948-3|STIP1_HUMAN Isoform 3 of Stress-induced-phosp	22.2403	18.0856	22.27	22.7552	21.6971	23.2877	23.4573	23.3314	23.9052	22.8696	23.8344	23.9813	22.3851	23.8348	22.7959	22.901	22.6781	32	32	32	54.7	54.7	54.7	62.639	323.31	5998200000	491	P31948;P31948-2;P31948-3
P31949	Protein S100-A11;Protein S100-A11, N-terminally processed	S100A11	sp|P31949|S10AB_HUMAN Protein S100-A11 OS=Homo sapiens OX=9606 GN=S100A11 PE=1 SV=2	22.1737	23.5341	NaN	21.2004	19.1288	19.2113	23.939	19.5996	19.3067	NaN	21.1647	21.4395	16.463	NaN	21.1191	22.7011	15.7495	5	5	5	49.5	49.5	49.5	11.74	58.521	1035200000	59	P31949
P31997	Carcinoembryonic antigen-related cell adhesion molecule 8	CEACAM8	sp|P31997|CEAM8_HUMAN Carcinoembryonic antigen-related cell adhesion molecule 8 OS=Homo sapiens OX=9606 GN=CEACAM8 PE=1 SV=2	NaN	NaN	NaN	NaN	NaN	NaN	17.4929	NaN	NaN	NaN	NaN	NaN	NaN	NaN	NaN	NaN	NaN	3	3	2	11.2	11.2	8.6	38.153	6.0293	61446000	9	P31997
P32119	Peroxiredoxin-2	PRDX2	sp|P32119|PRDX2_HUMAN Peroxiredoxin-2 OS=Homo sapiens OX=9606 GN=PRDX2 PE=1 SV=5	30.1708	30.8042	30.2684	29.9012	29.5737	30.0803	30.4446	30.1831	30.7674	30.0239	30.7709	31.3405	29.9429	31.0623	30.8162	29.3026	30.1066	16	16	15	85.9	85.9	80.3	21.892	323.31	809380000000	1877	P32119;P32119-2
P32320	Cytidine deaminase	CDA	sp|P32320|CDD_HUMAN Cytidine deaminase OS=Homo sapiens OX=9606 GN=CDA PE=1 SV=2	NaN	18.2781	NaN	NaN	NaN	NaN	19.4023	NaN	NaN	NaN	17.2714	NaN	NaN	NaN	NaN	NaN	NaN	2	2	2	25.3	25.3	25.3	16.185	14.01	41115000	13	P32320
P32455	Interferon-induced guanylate-binding protein 1	GBP1	sp|P32455|GBP1_HUMAN Guanylate-binding protein 1 OS=Homo sapiens OX=9606 GN=GBP1 PE=1 SV=2	NaN	NaN	NaN	NaN	19.2864	NaN	19.1254	NaN	NaN	NaN	NaN	NaN	NaN	NaN	NaN	NaN	NaN	9	9	8	16.6	16.6	14.5	67.93	14.204	38259000	19	P32455;Q9H0R5-4;Q9H0R5
P32456	Interferon-induced guanylate-binding protein 2	GBP2	sp|P32456|GBP2_HUMAN Guanylate-binding protein 2 OS=Homo sapiens OX=9606 GN=GBP2 PE=1 SV=3	NaN	NaN	NaN	NaN	NaN	NaN	17.2108	NaN	NaN	NaN	NaN	NaN	NaN	NaN	NaN	NaN	NaN	3	2	1	6.3	4.2	2.9	67.208	3.6859	3066300	5	P32456
P33121-2;P33121-3;P33121	Long-chain-fatty-acid--CoA ligase 1	ACSL1	sp|P33121-2|ACSL1_HUMAN Isoform 2 of Long-chain-fatty-acid--CoA ligase 1 OS=Homo sapiens OX=9606 GN=ACSL1;sp|P33121-3|ACSL1_HUMAN Isoform 3 of Long-chain-fatty-acid--CoA ligase 1 OS=Homo sapiens OX=9606 GN=ACSL1;sp|P33121|ACSL1_HUMAN Long-chain-fatty-acid-	NaN	16.4595	NaN	NaN	17.7269	NaN	NaN	NaN	NaN	NaN	NaN	17.8294	NaN	NaN	NaN	NaN	NaN	9	9	9	16	16	16	76.87	20.51	66486000	14	P33121-2;P33121-3;P33121
P33176	Kinesin-1 heavy chain	KIF5B	sp|P33176|KINH_HUMAN Kinesin-1 heavy chain OS=Homo sapiens OX=9606 GN=KIF5B PE=1 SV=1	16.8908	NaN	NaN	NaN	NaN	NaN	NaN	NaN	NaN	NaN	NaN	NaN	NaN	NaN	NaN	NaN	NaN	6	6	6	9.1	9.1	9.1	109.68	11.295	9482600	13	P33176;O60282-2;O60282;Q12840
P33241-3;P33241;P33241-2	Lymphocyte-specific protein 1	LSP1	sp|P33241-3|LSP1_HUMAN Isoform 3 of Lymphocyte-specific protein 1 OS=Homo sapiens OX=9606 GN=LSP1;sp|P33241|LSP1_HUMAN Lymphocyte-specific protein 1 OS=Homo sapiens OX=9606 GN=LSP1 PE=1 SV=1;sp|P33241-2|LSP1_HUMAN Isoform 2 of Lymphocyte-specific protein 1	NaN	NaN	NaN	NaN	16.5548	NaN	18.6951	NaN	NaN	NaN	NaN	19.532	NaN	NaN	NaN	NaN	NaN	5	5	5	18	18	18	50.388	66.8	45734000	14	P33241-3;P33241;P33241-2
P34932	Heat shock 70 kDa protein 4	HSPA4	sp|P34932|HSP74_HUMAN Heat shock 70 kDa protein 4 OS=Homo sapiens OX=9606 GN=HSPA4 PE=1 SV=4	21.4183	21.4732	19.6399	20.6713	20.5565	20.973	20.0192	20.3357	21.9113	20.8679	20.6247	21.1697	20.8257	22.3315	20.782	18.8511	20.8847	36	36	33	53.8	53.8	49.3	94.33	306.06	1471900000	299	P34932;P34932-2
P35219	Carbonic anhydrase-related protein	CA8	sp|P35219|CAH8_HUMAN Carbonic anhydrase-related protein OS=Homo sapiens OX=9606 GN=CA8 PE=1 SV=3	NaN	15.0059	NaN	NaN	NaN	NaN	NaN	NaN	NaN	NaN	NaN	NaN	NaN	NaN	NaN	NaN	NaN	1	1	1	4.1	4.1	4.1	32.973	3.2334	8303200	11	P35219
P35232	Prohibitin	PHB	sp|P35232|PHB_HUMAN Prohibitin OS=Homo sapiens OX=9606 GN=PHB PE=1 SV=1	NaN	19.7905	NaN	NaN	NaN	NaN	NaN	NaN	NaN	NaN	NaN	NaN	NaN	NaN	NaN	NaN	NaN	6	6	6	26.1	26.1	26.1	29.804	13.639	18417000	7	P35232;P35232-2
P35236;P35236-2;P35236-3	Tyrosine-protein phosphatase non-receptor type 7	PTPN7	sp|P35236|PTN7_HUMAN Tyrosine-protein phosphatase non-receptor type 7 OS=Homo sapiens OX=9606 GN=PTPN7 PE=1 SV=3;sp|P35236-2|PTN7_HUMAN Isoform 2 of Tyrosine-protein phosphatase non-receptor type 7 OS=Homo sapiens OX=9606 GN=PTPN7;sp|P35236-3|PTN7_HUMAN Is	NaN	NaN	NaN	NaN	NaN	NaN	13.8001	NaN	NaN	NaN	NaN	NaN	NaN	NaN	NaN	NaN	NaN	2	2	2	6.9	6.9	6.9	40.529	2.2746	503010	3	P35236;P35236-2;P35236-3
P35237	Serpin B6	SERPINB6	sp|P35237|SPB6_HUMAN Serpin B6 OS=Homo sapiens OX=9606 GN=SERPINB6 PE=1 SV=3	NaN	NaN	NaN	NaN	NaN	NaN	NaN	NaN	NaN	17.5392	NaN	NaN	NaN	NaN	NaN	NaN	NaN	4	4	4	15.7	15.7	15.7	42.621	9.009	24966000	6	P35237
P35241;P35241-5;P35241-4	Radixin	RDX	sp|P35241|RADI_HUMAN Radixin OS=Homo sapiens OX=9606 GN=RDX PE=1 SV=1;sp|P35241-5|RADI_HUMAN Isoform 5 of Radixin OS=Homo sapiens OX=9606 GN=RDX;sp|P35241-4|RADI_HUMAN Isoform 4 of Radixin OS=Homo sapiens OX=9606 GN=RDX	18.7935	NaN	18.5148	NaN	NaN	18.6023	18.3447	19.5393	19.4204	19.0529	18.6965	19.9589	NaN	18.4213	NaN	18.6883	NaN	16	9	2	27.1	16	4.5	68.563	61.207	231930000	67	P35241;P35241-5;P35241-4;P35241-3
P35268	60S ribosomal protein L22	RPL22	sp|P35268|RL22_HUMAN 60S ribosomal protein L22 OS=Homo sapiens OX=9606 GN=RPL22 PE=1 SV=2	19.1045	NaN	NaN	NaN	NaN	NaN	NaN	NaN	NaN	NaN	NaN	NaN	NaN	NaN	NaN	NaN	NaN	2	2	2	18.8	18.8	18.8	14.787	4.0813	12715000	7	P35268
P35573-2;P35573-3;P35573	Glycogen debranching enzyme;4-alpha-glucanotransferase;Amylo-alpha-1,6-glucosidase	AGL	sp|P35573-2|GDE_HUMAN Isoform 5 of Glycogen debranching enzyme OS=Homo sapiens OX=9606 GN=AGL;sp|P35573-3|GDE_HUMAN Isoform 6 of Glycogen debranching enzyme OS=Homo sapiens OX=9606 GN=AGL;sp|P35573|GDE_HUMAN Glycogen debranching enzyme OS=Homo sapiens OX=9	NaN	NaN	NaN	NaN	NaN	NaN	14.7312	NaN	NaN	NaN	NaN	NaN	NaN	NaN	NaN	NaN	NaN	3	3	3	1.9	1.9	1.9	172.62	3.4887	10342000	5	P35573-2;P35573-3;P35573
P35579;P35579-2	Myosin-9	MYH9	sp|P35579|MYH9_HUMAN Myosin-9 OS=Homo sapiens OX=9606 GN=MYH9 PE=1 SV=4;sp|P35579-2|MYH9_HUMAN Isoform 2 of Myosin-9 OS=Homo sapiens OX=9606 GN=MYH9	24.8237	25.4915	22.1135	23.9813	23.5126	23.3811	24.8545	22.9858	23.6753	22.3078	24.6159	23.8213	22.3934	23.8376	23.2461	24.1722	23.3651	93	93	79	47.3	47.3	42.1	226.53	323.31	9056500000	1278	P35579;P35579-2;REV__Q9UKV3-5;REV__Q9UKV3
P35580;P35580-5;P35580-2;P35580-3;P35580-4	Myosin-10	MYH10	sp|P35580|MYH10_HUMAN Myosin-10 OS=Homo sapiens OX=9606 GN=MYH10 PE=1 SV=3;sp|P35580-5|MYH10_HUMAN Isoform 5 of Myosin-10 OS=Homo sapiens OX=9606 GN=MYH10;sp|P35580-2|MYH10_HUMAN Isoform 2 of Myosin-10 OS=Homo sapiens OX=9606 GN=MYH10;sp|P35580-3|MYH10_HUM	17.3868	20.5285	18.536	18.1433	18.2006	20.2923	18.7676	19.1197	20.5361	18.2252	21.2646	19.454	19.4276	19.5764	NaN	19.5293	16.7767	51	43	41	31.2	26.6	25.5	229	175.14	391910000	166	P35580;P35580-5;P35580-2;P35580-3;P35580-4
P35606-2;P35606	Coatomer subunit beta	COPB2	sp|P35606-2|COPB2_HUMAN Isoform 2 of Coatomer subunit beta OS=Homo sapiens OX=9606 GN=COPB2;sp|P35606|COPB2_HUMAN Coatomer subunit beta OS=Homo sapiens OX=9606 GN=COPB2 PE=1 SV=2	16.386	NaN	NaN	NaN	NaN	NaN	16.945	NaN	NaN	NaN	NaN	NaN	NaN	NaN	NaN	NaN	NaN	2	2	2	3.8	3.8	3.8	99.045	6.8584	10003000	8	P35606-2;P35606
P35611-2;P35611-6;P35611;P35611-3;P35611-4;P35611-5	Alpha-adducin	ADD1	sp|P35611-2|ADDA_HUMAN Isoform 2 of Alpha-adducin OS=Homo sapiens OX=9606 GN=ADD1;sp|P35611-6|ADDA_HUMAN Isoform 6 of Alpha-adducin OS=Homo sapiens OX=9606 GN=ADD1;sp|P35611|ADDA_HUMAN Alpha-adducin OS=Homo sapiens OX=9606 GN=ADD1 PE=1 SV=2;sp|P35611-3|ADD	21.341	21.7408	23.943	22.5702	20.8221	23.0027	22.9262	22.9243	23.1404	22.7434	23.0396	23.7634	22.5543	23.3557	22.0812	23.2557	22.9029	25	24	24	50.1	48.8	48.8	69.984	323.31	3967500000	401	P35611-2;P35611-6;P35611;P35611-3;P35611-4;P35611-5
P35612;P35612-4;P35612-3	Beta-adducin	ADD2	sp|P35612|ADDB_HUMAN Beta-adducin OS=Homo sapiens OX=9606 GN=ADD2 PE=1 SV=3;sp|P35612-4|ADDB_HUMAN Isoform 4 of Beta-adducin OS=Homo sapiens OX=9606 GN=ADD2;sp|P35612-3|ADDB_HUMAN Isoform 3 of Beta-adducin OS=Homo sapiens OX=9606 GN=ADD2	22.3827	20.3027	24.3333	22.5994	21.5565	23.4138	22.8703	23.3167	23.5603	23.105	22.8803	23.2354	22.9345	23.3568	22.1625	22.143	22.3703	35	35	14	60.1	60.1	18	80.853	323.31	5165500000	479	P35612;P35612-4;P35612-3;P35612-5;P35612-6;P35612-7
P35613-2;P35613;P35613-3;P35613-4	Basigin	BSG	sp|P35613-2|BASI_HUMAN Isoform 2 of Basigin OS=Homo sapiens OX=9606 GN=BSG;sp|P35613|BASI_HUMAN Basigin OS=Homo sapiens OX=9606 GN=BSG PE=1 SV=2;sp|P35613-3|BASI_HUMAN Isoform 3 of Basigin OS=Homo sapiens OX=9606 GN=BSG;sp|P35613-4|BASI_HUMAN Isoform 4 of	19.2504	17.672	17.1938	NaN	17.3884	17.2779	17.2753	16.3173	19.3137	17.3052	NaN	18.7061	18.957	NaN	18.0508	NaN	NaN	6	6	6	29.7	29.7	29.7	29.221	17.17	192830000	51	P35613-2;P35613;P35613-3;P35613-4
P35659-2;P35659	Protein DEK	DEK	sp|P35659-2|DEK_HUMAN Isoform 2 of Protein DEK OS=Homo sapiens OX=9606 GN=DEK;sp|P35659|DEK_HUMAN Protein DEK OS=Homo sapiens OX=9606 GN=DEK PE=1 SV=1	NaN	NaN	NaN	NaN	NaN	NaN	15.2619	NaN	NaN	NaN	NaN	NaN	NaN	NaN	NaN	NaN	NaN	2	2	2	6.5	6.5	6.5	38.704	2.1284	2464000	3	P35659-2;P35659
P35754	Glutaredoxin-1	GLRX	sp|P35754|GLRX1_HUMAN Glutaredoxin-1 OS=Homo sapiens OX=9606 GN=GLRX PE=1 SV=2	22.5149	21.9639	22.3124	18.936	22.4333	18.8083	22.6067	21.0447	21.6591	20.8035	22.6826	21.7366	20.2411	20.9441	21.8193	NaN	23.0562	6	6	6	78.3	78.3	78.3	11.776	323.31	2557300000	123	P35754
P35813-3;P35813;P35813-2	Protein phosphatase 1A	PPM1A	sp|P35813-3|PPM1A_HUMAN Isoform 3 of Protein phosphatase 1A OS=Homo sapiens OX=9606 GN=PPM1A;sp|P35813|PPM1A_HUMAN Protein phosphatase 1A OS=Homo sapiens OX=9606 GN=PPM1A PE=1 SV=1;sp|P35813-2|PPM1A_HUMAN Isoform Alpha-2 of Protein phosphatase 1A OS=Homo s	NaN	NaN	NaN	NaN	NaN	NaN	NaN	NaN	18.5514	17.9397	NaN	NaN	NaN	18.4243	NaN	NaN	17.6882	5	5	4	16.7	16.7	14.1	51.366	10.462	137660000	25	P35813-3;P35813;P35813-2
P35998;P35998-2	26S protease regulatory subunit 7	PSMC2	sp|P35998|PRS7_HUMAN 26S proteasome regulatory subunit 7 OS=Homo sapiens OX=9606 GN=PSMC2 PE=1 SV=3;sp|P35998-2|PRS7_HUMAN Isoform 2 of 26S proteasome regulatory subunit 7 OS=Homo sapiens OX=9606 GN=PSMC2	20.8317	20.1817	20.3263	19.984	20.4742	20.9409	20.8715	20.9093	21.4059	20.8073	20.4275	21.6771	21.3322	21.0914	20.1928	21.4981	20.9355	22	22	20	60.5	60.5	55.2	48.633	142.78	1329100000	217	P35998;P35998-2
P36507	Dual specificity mitogen-activated protein kinase kinase 2	MAP2K2	sp|P36507|MP2K2_HUMAN Dual specificity mitogen-activated protein kinase kinase 2 OS=Homo sapiens OX=9606 GN=MAP2K2 PE=1 SV=1	NaN	NaN	NaN	NaN	NaN	NaN	17.2114	NaN	18.8038	NaN	NaN	NaN	NaN	NaN	NaN	NaN	NaN	7	7	6	17.8	17.8	14.8	44.424	22.385	72113000	13	P36507
P36543;P36543-2;P36543-3	V-type proton ATPase subunit E 1	ATP6V1E1	sp|P36543|VATE1_HUMAN V-type proton ATPase subunit E 1 OS=Homo sapiens OX=9606 GN=ATP6V1E1 PE=1 SV=1;sp|P36543-2|VATE1_HUMAN Isoform 2 of V-type proton ATPase subunit E 1 OS=Homo sapiens OX=9606 GN=ATP6V1E1;sp|P36543-3|VATE1_HUMAN Isoform 3 of V-type proto	18.0457	17.2892	NaN	NaN	NaN	17.5633	17.7738	18.0493	18.2989	18.1674	NaN	19.621	17.845	18.4504	NaN	NaN	NaN	7	7	7	32.3	32.3	32.3	26.145	34.32	107720000	48	P36543;P36543-2;P36543-3;Q96A05
P36551	Oxygen-dependent coproporphyrinogen-III oxidase, mitochondrial	CPOX	sp|P36551|HEM6_HUMAN Oxygen-dependent coproporphyrinogen-III oxidase, mitochondrial OS=Homo sapiens OX=9606 GN=CPOX PE=1 SV=3	NaN	NaN	NaN	NaN	NaN	14.3507	NaN	NaN	NaN	NaN	NaN	NaN	NaN	NaN	NaN	NaN	NaN	4	4	4	11.7	11.7	11.7	50.151	5.3204	3710200	4	P36551;P36551-2
P36578	60S ribosomal protein L4	RPL4	sp|P36578|RL4_HUMAN 60S ribosomal protein L4 OS=Homo sapiens OX=9606 GN=RPL4 PE=1 SV=5	NaN	NaN	18.8553	NaN	NaN	NaN	NaN	NaN	NaN	NaN	NaN	NaN	NaN	NaN	NaN	NaN	NaN	2	2	2	5.9	5.9	5.9	47.697	3.6739	10901000	2	P36578
P36871;P36871-2;P36871-3	Phosphoglucomutase-1	PGM1	sp|P36871|PGM1_HUMAN Phosphoglucomutase-1 OS=Homo sapiens OX=9606 GN=PGM1 PE=1 SV=3;sp|P36871-2|PGM1_HUMAN Isoform 2 of Phosphoglucomutase-1 OS=Homo sapiens OX=9606 GN=PGM1;sp|P36871-3|PGM1_HUMAN Isoform 3 of Phosphoglucomutase-1 OS=Homo sapiens OX=9606 GN	18.1172	16.7006	NaN	NaN	NaN	17.4944	19.0668	16.7983	NaN	NaN	NaN	17.5792	NaN	NaN	NaN	NaN	NaN	9	9	9	20.6	20.6	20.6	61.448	13.097	42394000	19	P36871;P36871-2;P36871-3
P36873;P36873-2	Serine/threonine-protein phosphatase PP1-gamma catalytic subunit	PPP1CC	sp|P36873|PP1G_HUMAN Serine/threonine-protein phosphatase PP1-gamma catalytic subunit OS=Homo sapiens OX=9606 GN=PPP1CC PE=1 SV=1;sp|P36873-2|PP1G_HUMAN Isoform 2 of Serine/threonine-protein phosphatase PP1-gamma catalytic subunit OS=Homo sapiens OX=9606 G	NaN	NaN	NaN	13.1552	NaN	NaN	NaN	NaN	NaN	NaN	NaN	NaN	NaN	NaN	NaN	NaN	NaN	5	1	1	19.8	4.3	4.3	36.983	2.7048	587430	1	P36873;P36873-2
P36915	Guanine nucleotide-binding protein-like 1	GNL1	sp|P36915|GNL1_HUMAN Guanine nucleotide-binding protein-like 1 OS=Homo sapiens OX=9606 GN=GNL1 PE=1 SV=2	NaN	NaN	NaN	NaN	NaN	NaN	NaN	NaN	NaN	NaN	NaN	NaN	NaN	NaN	NaN	NaN	NaN	3	3	3	6.4	6.4	6.4	68.66	4.1082	0	3	P36915;P36915-2
P36952-2;P36952	Serpin B5	SERPINB5	sp|P36952-2|SPB5_HUMAN Isoform 2 of Serpin B5 OS=Homo sapiens OX=9606 GN=SERPINB5;sp|P36952|SPB5_HUMAN Serpin B5 OS=Homo sapiens OX=9606 GN=SERPINB5 PE=1 SV=2	NaN	NaN	NaN	NaN	NaN	NaN	NaN	NaN	17.8801	NaN	NaN	NaN	NaN	NaN	NaN	NaN	NaN	2	2	2	15.6	15.6	15.6	25.762	12.106	4515400	5	P36952-2;P36952
P36959	GMP reductase 1	GMPR	sp|P36959|GMPR1_HUMAN GMP reductase 1 OS=Homo sapiens OX=9606 GN=GMPR PE=1 SV=1	20.756	19.4612	21.2963	21.3386	20.831	20.4541	21.4995	21.2425	21.2938	20.9598	20.2664	22.4905	20.9037	21.0299	20.9465	20.9259	20.8187	14	14	12	48.7	48.7	43.8	37.418	73.474	1197100000	115	P36959;Q9P0U4;Q9P0U4-2
P36969-2;P36969	Phospholipid hydroperoxide glutathione peroxidase, mitochondrial	GPX4	sp|P36969-2|GPX4_HUMAN Isoform Cytoplasmic of Phospholipid hydroperoxide glutathione peroxidase OS=Homo sapiens OX=9606 GN=GPX4;sp|P36969|GPX4_HUMAN Phospholipid hydroperoxide glutathione peroxidase OS=Homo sapiens OX=9606 GN=GPX4 PE=1 SV=3	NaN	NaN	NaN	NaN	NaN	16.9778	18.5518	17.037	NaN	NaN	NaN	NaN	NaN	NaN	NaN	NaN	NaN	6	6	6	43.5	43.5	43.5	19.525	9.5226	78849000	22	P36969-2;P36969
P37108	Signal recognition particle 14 kDa protein	SRP14	sp|P37108|SRP14_HUMAN Signal recognition particle 14 kDa protein OS=Homo sapiens OX=9606 GN=SRP14 PE=1 SV=2	16.4772	NaN	NaN	NaN	NaN	NaN	NaN	NaN	NaN	NaN	NaN	NaN	NaN	NaN	NaN	NaN	NaN	1	1	1	10.3	10.3	10.3	14.57	4.2589	1905800	3	P37108
P37235;P84074;P61601	Hippocalcin-like protein 1;Neuron-specific calcium-binding protein hippocalcin;Neurocalcin-delta	HPCAL1;HPCA;NCALD	sp|P37235|HPCL1_HUMAN Hippocalcin-like protein 1 OS=Homo sapiens OX=9606 GN=HPCAL1 PE=1 SV=3;sp|P84074|HPCA_HUMAN Neuron-specific calcium-binding protein hippocalcin OS=Homo sapiens OX=9606 GN=HPCA PE=1 SV=2;sp|P61601|NCALD_HUMAN Neurocalcin-delta OS=Homo	NaN	NaN	NaN	NaN	NaN	15.8011	NaN	NaN	NaN	NaN	NaN	NaN	NaN	NaN	NaN	NaN	NaN	2	2	2	12.4	12.4	12.4	22.313	3.7218	9962400	3	P37235;P84074;P61601
P37802-2;P37802	Transgelin-2	TAGLN2	sp|P37802-2|TAGL2_HUMAN Isoform 2 of Transgelin-2 OS=Homo sapiens OX=9606 GN=TAGLN2;sp|P37802|TAGL2_HUMAN Transgelin-2 OS=Homo sapiens OX=9606 GN=TAGLN2 PE=1 SV=3	20.9942	22.0442	19.471	20.2339	20.4424	19.6423	20.9461	20.1863	20.9762	19.6562	19.1614	20.7867	19.3805	17.5245	19.3881	NaN	19.2309	16	16	16	80.5	80.5	80.5	24.454	149.99	1184900000	136	P37802-2;P37802;Q9UI15
P37837	Transaldolase	TALDO1	sp|P37837|TALDO_HUMAN Transaldolase OS=Homo sapiens OX=9606 GN=TALDO1 PE=1 SV=2	23.5616	24.0166	22.9275	23.346	22.2754	22.9675	24.1521	22.9511	23.7395	22.9373	23.3768	23.4007	21.928	24.6798	23.4098	21.7928	22.0046	16	16	16	45.1	45.1	45.1	37.54	57.113	5994800000	315	P37837
P37840-2;P37840;P37840-3	Alpha-synuclein	SNCA	sp|P37840-2|SYUA_HUMAN Isoform 2-4 of Alpha-synuclein OS=Homo sapiens OX=9606 GN=SNCA;sp|P37840|SYUA_HUMAN Alpha-synuclein OS=Homo sapiens OX=9606 GN=SNCA PE=1 SV=1;sp|P37840-3|SYUA_HUMAN Isoform 2-5 of Alpha-synuclein OS=Homo sapiens OX=9606 GN=SNCA	22.9396	NaN	23.8865	22.9634	23.1038	25.3061	24.1531	25.4091	25.7998	25.1677	23.9699	25.8636	24.213	24.5986	21.1492	24.6293	23.1561	7	7	7	63.4	63.4	63.4	11.372	323.31	15377000000	379	P37840-2;P37840;P37840-3;Q16143
P38159-2;P38159;P38159-3;Q96E39	RNA-binding motif protein, X chromosome;RNA-binding motif protein, X chromosome, N-terminally processed;RNA binding motif protein, X-linked-like-1	RBMX;RBMXL1	sp|P38159-2|RBMX_HUMAN Isoform 2 of RNA-binding motif protein, X chromosome OS=Homo sapiens OX=9606 GN=RBMX;sp|P38159|RBMX_HUMAN RNA-binding motif protein, X chromosome OS=Homo sapiens OX=9606 GN=RBMX PE=1 SV=3;sp|P38159-3|RBMX_HUMAN Isoform 3 of RNA-bindi	NaN	NaN	NaN	NaN	17.8004	NaN	NaN	NaN	NaN	NaN	NaN	NaN	NaN	NaN	NaN	NaN	NaN	3	3	3	9	9	9	40.846	5.8132	21647000	9	P38159-2;P38159;P38159-3;Q96E39;O75526
P38606-2;P38606	V-type proton ATPase catalytic subunit A	ATP6V1A	sp|P38606-2|VATA_HUMAN Isoform 2 of V-type proton ATPase catalytic subunit A OS=Homo sapiens OX=9606 GN=ATP6V1A;sp|P38606|VATA_HUMAN V-type proton ATPase catalytic subunit A OS=Homo sapiens OX=9606 GN=ATP6V1A PE=1 SV=2	18.4521	18.1734	17.9954	18.9875	18.9673	19.2487	19.4294	17.9085	18.6168	19.3553	NaN	20.4197	19.2574	17.8751	18.6688	19.3625	19.1909	16	14	14	36.8	32.7	32.7	64.735	64.218	491210000	77	P38606-2;P38606
P38646	Stress-70 protein, mitochondrial	HSPA9	sp|P38646|GRP75_HUMAN Stress-70 protein, mitochondrial OS=Homo sapiens OX=9606 GN=HSPA9 PE=1 SV=2	16.9537	20.101	NaN	NaN	16.5515	NaN	16.3547	NaN	NaN	NaN	NaN	NaN	NaN	NaN	NaN	NaN	NaN	12	11	11	24.9	22.7	22.7	73.68	15.137	60174000	22	P38646
P39019	40S ribosomal protein S19	RPS19	sp|P39019|RS19_HUMAN 40S ribosomal protein S19 OS=Homo sapiens OX=9606 GN=RPS19 PE=1 SV=2	NaN	NaN	NaN	NaN	NaN	NaN	NaN	NaN	17.9557	NaN	NaN	NaN	NaN	NaN	NaN	NaN	NaN	4	4	4	28.3	28.3	28.3	16.06	5.3931	667500000	8	P39019
P39023;Q92901	60S ribosomal protein L3;60S ribosomal protein L3-like	RPL3;RPL3L	sp|P39023|RL3_HUMAN 60S ribosomal protein L3 OS=Homo sapiens OX=9606 GN=RPL3 PE=1 SV=2;sp|Q92901|RL3L_HUMAN 60S ribosomal protein L3-like OS=Homo sapiens OX=9606 GN=RPL3L PE=2 SV=3	NaN	NaN	19.3612	NaN	NaN	NaN	NaN	NaN	NaN	NaN	NaN	NaN	NaN	NaN	NaN	NaN	NaN	4	3	3	13.4	10.7	10.7	46.108	3.0092	7501800	4	P39023;Q92901
P39687	Acidic leucine-rich nuclear phosphoprotein 32 family member A	ANP32A	sp|P39687|AN32A_HUMAN Acidic leucine-rich nuclear phosphoprotein 32 family member A OS=Homo sapiens OX=9606 GN=ANP32A PE=1 SV=1	19.3575	19.2075	17.2834	18.3742	18.8681	18.9179	19.3781	18.1177	17.5185	17.4192	18.7909	18.5569	15.7528	18.6907	20.7284	16.1304	15.7417	6	6	4	23.3	23.3	11.6	28.585	121.27	285100000	57	P39687;O95626;O43423
P39748-2;P39748	Flap endonuclease 1	FEN1	sp|P39748-2|FEN1_HUMAN Isoform FENMIT of Flap endonuclease 1 OS=Homo sapiens OX=9606 GN=FEN1;sp|P39748|FEN1_HUMAN Flap endonuclease 1 OS=Homo sapiens OX=9606 GN=FEN1 PE=1 SV=1	NaN	NaN	NaN	NaN	NaN	NaN	15.7465	NaN	NaN	NaN	NaN	NaN	NaN	NaN	NaN	NaN	NaN	1	1	1	6.3	6.3	6.3	35.673	8.0307	1637400	2	P39748-2;P39748
P40121;P40121-2	Macrophage-capping protein	CAPG	sp|P40121|CAPG_HUMAN Macrophage-capping protein OS=Homo sapiens OX=9606 GN=CAPG PE=1 SV=2;sp|P40121-2|CAPG_HUMAN Isoform 2 of Macrophage-capping protein OS=Homo sapiens OX=9606 GN=CAPG	20.3587	21.9088	NaN	18.9392	17.1628	18.3704	20.9634	NaN	NaN	NaN	19.9659	NaN	NaN	NaN	19.1091	NaN	NaN	7	7	7	29	29	29	38.498	25.635	83547000	37	P40121;P40121-2
P40199	Carcinoembryonic antigen-related cell adhesion molecule 6	CEACAM6	sp|P40199|CEAM6_HUMAN Carcinoembryonic antigen-related cell adhesion molecule 6 OS=Homo sapiens OX=9606 GN=CEACAM6 PE=1 SV=3	NaN	NaN	NaN	NaN	NaN	NaN	19.1259	NaN	NaN	NaN	NaN	NaN	NaN	NaN	NaN	NaN	NaN	2	2	2	9.9	9.9	9.9	37.194	6.9777	10223000	7	P40199
P40227;P40227-2	T-complex protein 1 subunit zeta	CCT6A	sp|P40227|TCPZ_HUMAN T-complex protein 1 subunit zeta OS=Homo sapiens OX=9606 GN=CCT6A PE=1 SV=3;sp|P40227-2|TCPZ_HUMAN Isoform 2 of T-complex protein 1 subunit zeta OS=Homo sapiens OX=9606 GN=CCT6A	20.1863	NaN	18.9263	18.5282	19.6646	21.0791	20.6902	20.5999	22.3452	20.8228	20.6159	22.7464	20.2757	20.2467	18.0221	20.8995	19.0014	17	17	13	43.7	43.7	37.5	58.024	140.01	1336300000	138	P40227;P40227-2
P40763-3;P40763-2;P40763	Signal transducer and activator of transcription 3	STAT3	sp|P40763-3|STAT3_HUMAN Isoform 3 of Signal transducer and activator of transcription 3 OS=Homo sapiens OX=9606 GN=STAT3;sp|P40763-2|STAT3_HUMAN Isoform Del-701 of Signal transducer and activator of transcription 3 OS=Homo sapiens OX=9606 GN=STAT3;sp|P4076	NaN	NaN	NaN	NaN	15.945	NaN	NaN	NaN	NaN	NaN	NaN	NaN	NaN	NaN	NaN	NaN	NaN	3	3	3	5.1	5.1	5.1	83.125	4.7232	5733800	5	P40763-3;P40763-2;P40763
P40925-3;P40925;P40925-2	Malate dehydrogenase, cytoplasmic	MDH1	sp|P40925-3|MDHC_HUMAN Isoform 3 of Malate dehydrogenase, cytoplasmic OS=Homo sapiens OX=9606 GN=MDH1;sp|P40925|MDHC_HUMAN Malate dehydrogenase, cytoplasmic OS=Homo sapiens OX=9606 GN=MDH1 PE=1 SV=4;sp|P40925-2|MDHC_HUMAN Isoform 2 of Malate dehydrogenase,	23.2322	24.2094	23.6237	23.7801	22.4821	23.4598	24.2537	23.818	24.5192	23.5846	24.0372	24.2463	22.8151	24.5453	23.8665	23.0307	23.1056	15	15	15	49.7	49.7	49.7	38.627	258.76	9454000000	438	P40925-3;P40925;P40925-2
P40926;P40926-2	Malate dehydrogenase, mitochondrial	MDH2	sp|P40926|MDHM_HUMAN Malate dehydrogenase, mitochondrial OS=Homo sapiens OX=9606 GN=MDH2 PE=1 SV=3;sp|P40926-2|MDHM_HUMAN Isoform 2 of Malate dehydrogenase, mitochondrial OS=Homo sapiens OX=9606 GN=MDH2	18.2159	17.0089	NaN	16.1861	15.208	16.51	NaN	NaN	NaN	NaN	NaN	NaN	NaN	NaN	19.0918	NaN	15.6176	8	8	8	30.8	30.8	30.8	35.503	16.97	44034000	24	P40926;P40926-2
P40939	Trifunctional enzyme subunit alpha, mitochondrial;Long-chain enoyl-CoA hydratase;Long chain 3-hydroxyacyl-CoA dehydrogenase	HADHA	sp|P40939|ECHA_HUMAN Trifunctional enzyme subunit alpha, mitochondrial OS=Homo sapiens OX=9606 GN=HADHA PE=1 SV=2	17.6434	19.2415	NaN	17.2297	NaN	NaN	NaN	NaN	NaN	NaN	NaN	NaN	NaN	NaN	NaN	NaN	NaN	7	7	7	10.6	10.6	10.6	82.999	10.126	29783000	16	P40939
P41091;Q2VIR3;Q2VIR3-2	Eukaryotic translation initiation factor 2 subunit 3;Putative eukaryotic translation initiation factor 2 subunit 3-like protein	EIF2S3;EIF2S3L	sp|P41091|IF2G_HUMAN Eukaryotic translation initiation factor 2 subunit 3 OS=Homo sapiens OX=9606 GN=EIF2S3 PE=1 SV=3;sp|Q2VIR3|IF2GL_HUMAN Eukaryotic translation initiation factor 2 subunit 3B OS=Homo sapiens OX=9606 GN=EIF2S3B PE=2 SV=2;sp|Q2VIR3-2|IF2GL	NaN	NaN	NaN	17.3812	19.0762	18.773	19.5551	17.742	19.3499	18.3582	18.3035	19.28	NaN	18.8826	17.9652	18.7464	NaN	10	10	10	26.7	26.7	26.7	51.109	102.89	134330000	66	P41091;Q2VIR3;Q2VIR3-2
P41218	Myeloid cell nuclear differentiation antigen	MNDA	sp|P41218|MNDA_HUMAN Myeloid cell nuclear differentiation antigen OS=Homo sapiens OX=9606 GN=MNDA PE=1 SV=1	21.3197	16.6666	18.5311	20.5739	19.4268	17.9605	21.268	19.1909	NaN	NaN	18.8306	20.134	NaN	NaN	17.9997	NaN	NaN	8	8	8	25.1	25.1	25.1	45.836	25.747	396810000	50	P41218
P41439;P14207	Folate receptor gamma;Folate receptor beta	FOLR3;FOLR2	sp|P41439|FOLR3_HUMAN Folate receptor gamma OS=Homo sapiens OX=9606 GN=FOLR3 PE=1 SV=2;sp|P14207|FOLR2_HUMAN Folate receptor beta OS=Homo sapiens OX=9606 GN=FOLR2 PE=1 SV=4	NaN	NaN	NaN	NaN	NaN	NaN	15.5752	NaN	NaN	NaN	NaN	NaN	NaN	NaN	NaN	NaN	NaN	2	2	2	11	11	11	27.884	3.1967	5777400	2	P41439;P14207
P42025	Beta-centractin	ACTR1B	sp|P42025|ACTY_HUMAN Beta-centractin OS=Homo sapiens OX=9606 GN=ACTR1B PE=1 SV=1	NaN	NaN	NaN	NaN	16.026	NaN	NaN	NaN	NaN	NaN	NaN	NaN	NaN	NaN	NaN	NaN	NaN	4	2	2	14.1	9.6	9.6	42.293	9.0853	28006000	7	P42025
P42167-3;P42167-2;P42167;P42166	Lamina-associated polypeptide 2, isoforms beta/gamma;Thymopoietin;Thymopentin;Lamina-associated polypeptide 2, isoform alpha;Thymopoietin;Thymopentin	TMPO	sp|P42167-3|LAP2B_HUMAN Isoform Zeta of Lamina-associated polypeptide 2, isoforms beta/gamma OS=Homo sapiens OX=9606 GN=TMPO;sp|P42167-2|LAP2B_HUMAN Isoform Gamma of Lamina-associated polypeptide 2, isoforms beta/gamma OS=Homo sapiens OX=9606 GN=TMPO;sp|P4	NaN	NaN	15.8605	15.6512	16.0527	NaN	17.042	NaN	NaN	NaN	NaN	NaN	NaN	NaN	NaN	NaN	NaN	3	3	3	20.6	20.6	20.6	27.388	25.498	23639000	14	P42167-3;P42167-2;P42167;P42166
P42224-2;P42224	Signal transducer and activator of transcription 1-alpha/beta	STAT1	sp|P42224-2|STAT1_HUMAN Isoform Beta of Signal transducer and activator of transcription 1-alpha/beta OS=Homo sapiens OX=9606 GN=STAT1;sp|P42224|STAT1_HUMAN Signal transducer and activator of transcription 1-alpha/beta OS=Homo sapiens OX=9606 GN=STAT1 PE=1	18.0716	NaN	NaN	NaN	NaN	NaN	17.9305	NaN	NaN	NaN	17.4824	NaN	NaN	NaN	NaN	NaN	NaN	6	6	5	10.5	10.5	8.4	83.042	21.743	33907000	21	P42224-2;P42224
P42229-2;P42229	Signal transducer and activator of transcription 5A	STAT5A	sp|P42229-2|STA5A_HUMAN Isoform 2 of Signal transducer and activator of transcription 5A OS=Homo sapiens OX=9606 GN=STAT5A;sp|P42229|STA5A_HUMAN Signal transducer and activator of transcription 5A OS=Homo sapiens OX=9606 GN=STAT5A PE=1 SV=1	NaN	NaN	NaN	NaN	NaN	15.4654	NaN	NaN	NaN	NaN	NaN	NaN	NaN	NaN	NaN	NaN	NaN	6	6	1	9	9	2.1	86.948	6.4553	9528700	10	P42229-2;P42229
P42330;P42330-2;Q04828;P17516	Aldo-keto reductase family 1 member C3;Aldo-keto reductase family 1 member C1;Aldo-keto reductase family 1 member C4	AKR1C3;AKR1C1;AKR1C4	sp|P42330|AK1C3_HUMAN Aldo-keto reductase family 1 member C3 OS=Homo sapiens OX=9606 GN=AKR1C3 PE=1 SV=4;sp|P42330-2|AK1C3_HUMAN Isoform 2 of Aldo-keto reductase family 1 member C3 OS=Homo sapiens OX=9606 GN=AKR1C3;sp|Q04828|AK1C1_HUMAN Aldo-keto reductase	NaN	NaN	NaN	NaN	NaN	NaN	NaN	NaN	NaN	NaN	15.4493	NaN	NaN	NaN	NaN	NaN	NaN	2	2	2	8.7	8.7	8.7	36.853	2.5053	8168200	3	P42330;P42330-2;Q04828;P17516
P42331-5;P42331-3;P42331-6;P42331;P42331-4;P42331-2	Rho GTPase-activating protein 25	ARHGAP25	sp|P42331-5|RHG25_HUMAN Isoform 5 of Rho GTPase-activating protein 25 OS=Homo sapiens OX=9606 GN=ARHGAP25;sp|P42331-3|RHG25_HUMAN Isoform 3 of Rho GTPase-activating protein 25 OS=Homo sapiens OX=9606 GN=ARHGAP25;sp|P42331-6|RHG25_HUMAN Isoform 6 of Rho GTP	NaN	NaN	NaN	NaN	NaN	NaN	17.1396	NaN	NaN	NaN	NaN	NaN	NaN	NaN	NaN	NaN	NaN	3	2	2	4.3	3.1	3.1	69.016	2.681	3961900	2	P42331-5;P42331-3;P42331-6;P42331;P42331-4;P42331-2
P42345	Serine/threonine-protein kinase mTOR	MTOR	sp|P42345|MTOR_HUMAN Serine/threonine-protein kinase mTOR OS=Homo sapiens OX=9606 GN=MTOR PE=1 SV=1	NaN	19.1112	NaN	NaN	NaN	NaN	NaN	NaN	NaN	NaN	NaN	NaN	NaN	NaN	NaN	NaN	NaN	2	2	2	1.3	1.3	1.3	288.89	2.2615	16882000	2	P42345
P42566;P42566-2	Epidermal growth factor receptor substrate 15	EPS15	sp|P42566|EPS15_HUMAN Epidermal growth factor receptor substrate 15 OS=Homo sapiens OX=9606 GN=EPS15 PE=1 SV=2;sp|P42566-2|EPS15_HUMAN Isoform 2 of Epidermal growth factor receptor substrate 15 OS=Homo sapiens OX=9606 GN=EPS15	NaN	NaN	NaN	NaN	NaN	NaN	15.6058	NaN	NaN	15.1873	NaN	NaN	NaN	NaN	NaN	NaN	NaN	9	9	9	16.2	16.2	16.2	98.655	15.743	8637800	17	P42566;P42566-2
P42574	Caspase-3;Caspase-3 subunit p17;Caspase-3 subunit p12	CASP3	sp|P42574|CASP3_HUMAN Caspase-3 OS=Homo sapiens OX=9606 GN=CASP3 PE=1 SV=2	NaN	NaN	NaN	NaN	NaN	17.4654	NaN	NaN	NaN	NaN	NaN	NaN	NaN	NaN	NaN	NaN	NaN	2	2	2	11.9	11.9	11.9	31.608	4.5511	25105000	7	P42574
P42765	3-ketoacyl-CoA thiolase, mitochondrial	ACAA2	sp|P42765|THIM_HUMAN 3-ketoacyl-CoA thiolase, mitochondrial OS=Homo sapiens OX=9606 GN=ACAA2 PE=1 SV=2	NaN	13.7123	NaN	NaN	NaN	NaN	NaN	NaN	NaN	NaN	NaN	NaN	NaN	NaN	NaN	NaN	NaN	2	2	2	8.3	8.3	8.3	41.924	12.826	1219700	3	P42765
P43034	Platelet-activating factor acetylhydrolase IB subunit alpha	PAFAH1B1	sp|P43034|LIS1_HUMAN Platelet-activating factor acetylhydrolase IB subunit alpha OS=Homo sapiens OX=9606 GN=PAFAH1B1 PE=1 SV=2	19.8244	NaN	18.8521	NaN	NaN	20.7146	21.0266	18.3243	20.9248	19.4173	19.639	20.4175	17.9815	20.6639	19.4021	NaN	16.0779	8	8	8	22.2	22.2	22.2	46.637	36.475	286970000	65	P43034;P43034-2
P43304-2;P43304	Glycerol-3-phosphate dehydrogenase, mitochondrial	GPD2	sp|P43304-2|GPDM_HUMAN Isoform 2 of Glycerol-3-phosphate dehydrogenase, mitochondrial OS=Homo sapiens OX=9606 GN=GPD2;sp|P43304|GPDM_HUMAN Glycerol-3-phosphate dehydrogenase, mitochondrial OS=Homo sapiens OX=9606 GN=GPD2 PE=1 SV=3	NaN	16.4738	NaN	NaN	NaN	NaN	NaN	NaN	NaN	NaN	NaN	NaN	NaN	NaN	NaN	NaN	NaN	3	3	3	7.3	7.3	7.3	67.531	4.562	6789800	4	P43304-2;P43304
P43405-2;P43405	Tyrosine-protein kinase SYK	SYK	sp|P43405-2|KSYK_HUMAN Isoform Short of Tyrosine-protein kinase SYK OS=Homo sapiens OX=9606 GN=SYK;sp|P43405|KSYK_HUMAN Tyrosine-protein kinase SYK OS=Homo sapiens OX=9606 GN=SYK PE=1 SV=1	17.0192	NaN	NaN	NaN	NaN	15.1073	16.4476	NaN	NaN	NaN	NaN	NaN	NaN	NaN	NaN	NaN	NaN	3	3	3	8.7	8.7	8.7	69.509	8.8452	11179000	8	P43405-2;P43405
P43487-2;P43487	Ran-specific GTPase-activating protein	RANBP1	sp|P43487-2|RANG_HUMAN Isoform 2 of Ran-specific GTPase-activating protein OS=Homo sapiens OX=9606 GN=RANBP1;sp|P43487|RANG_HUMAN Ran-specific GTPase-activating protein OS=Homo sapiens OX=9606 GN=RANBP1 PE=1 SV=1	20.9256	NaN	20.0421	19.8347	19.8256	21.608	21.7575	20.6028	22.163	20.5581	21.0192	21.1118	18.3664	21.798	NaN	NaN	19.4432	5	5	5	36	36	36	23.239	72.438	1260400000	67	P43487-2;P43487;Q9C010;Q9C010-2
P43490	Nicotinamide phosphoribosyltransferase	NAMPT	sp|P43490|NAMPT_HUMAN Nicotinamide phosphoribosyltransferase OS=Homo sapiens OX=9606 GN=NAMPT PE=1 SV=1	22.2426	20.6239	15.528	18.3111	20.2532	18.0339	21.6002	19.2642	17.3662	15.8467	17.8213	18.889	17.6149	NaN	19.4365	19.7447	16.7538	14	14	14	42.2	42.2	42.2	55.52	121.96	770380000	118	P43490
P43686;P43686-2	26S protease regulatory subunit 6B	PSMC4	sp|P43686|PRS6B_HUMAN 26S proteasome regulatory subunit 6B OS=Homo sapiens OX=9606 GN=PSMC4 PE=1 SV=2;sp|P43686-2|PRS6B_HUMAN Isoform 2 of 26S proteasome regulatory subunit 6B OS=Homo sapiens OX=9606 GN=PSMC4	20.4938	19.509	19.3976	19.9884	20.5813	20.7548	20.4937	20.4961	20.9106	20.6477	19.4996	21.4277	20.833	21.1071	NaN	NaN	20.0319	15	15	12	46.9	46.9	40	47.366	323.31	1306800000	152	P43686;P43686-2
P45880-2;P45880;P45880-1	Voltage-dependent anion-selective channel protein 2	VDAC2	sp|P45880-2|VDAC2_HUMAN Isoform 2 of Voltage-dependent anion-selective channel protein 2 OS=Homo sapiens OX=9606 GN=VDAC2;sp|P45880|VDAC2_HUMAN Voltage-dependent anion-selective channel protein 2 OS=Homo sapiens OX=9606 GN=VDAC2 PE=1 SV=2;sp|P45880-1|VDAC2	NaN	20.3063	NaN	NaN	NaN	NaN	NaN	NaN	NaN	NaN	NaN	NaN	NaN	NaN	NaN	NaN	NaN	6	6	6	24.7	24.7	24.7	30.412	9.248	34636000	10	P45880-2;P45880;P45880-1
P45974-2;P45974	Ubiquitin carboxyl-terminal hydrolase 5	USP5	sp|P45974-2|UBP5_HUMAN Isoform Short of Ubiquitin carboxyl-terminal hydrolase 5 OS=Homo sapiens OX=9606 GN=USP5;sp|P45974|UBP5_HUMAN Ubiquitin carboxyl-terminal hydrolase 5 OS=Homo sapiens OX=9606 GN=USP5 PE=1 SV=2	22.5477	20.8059	21.9656	21.5307	21.9554	22.3075	22.4934	21.6516	22.9622	22.1131	22.5784	23.1259	21.4397	23.1366	22.14	21.2595	22.3332	25	25	25	41.4	41.4	41.4	93.307	250.91	2236700000	273	P45974-2;P45974;Q92995-2;Q92995
P46060	Ran GTPase-activating protein 1	RANGAP1	sp|P46060|RAGP1_HUMAN Ran GTPase-activating protein 1 OS=Homo sapiens OX=9606 GN=RANGAP1 PE=1 SV=1	NaN	NaN	NaN	NaN	NaN	NaN	NaN	16.9889	18.2955	NaN	NaN	NaN	NaN	NaN	NaN	NaN	NaN	9	9	9	19.9	19.9	19.9	63.541	15.571	28406000	18	P46060
P46108-2;P46108	Adapter molecule crk	CRK	sp|P46108-2|CRK_HUMAN Isoform Crk-I of Adapter molecule crk OS=Homo sapiens OX=9606 GN=CRK;sp|P46108|CRK_HUMAN Adapter molecule crk OS=Homo sapiens OX=9606 GN=CRK PE=1 SV=2	NaN	NaN	NaN	NaN	14.7697	NaN	NaN	NaN	NaN	NaN	NaN	15.7225	NaN	NaN	NaN	NaN	NaN	5	5	5	30.9	30.9	30.9	22.905	9.6744	27065000	17	P46108-2;P46108
P46109	Crk-like protein	CRKL	sp|P46109|CRKL_HUMAN Crk-like protein OS=Homo sapiens OX=9606 GN=CRKL PE=1 SV=1	18.018	NaN	NaN	NaN	18.2075	17.5008	17.2274	16.9061	18.2258	17.5398	18.1431	NaN	NaN	17.6955	16.7503	NaN	NaN	7	7	7	32.3	32.3	32.3	33.777	15.664	146970000	42	P46109
P46379-4;P46379-5;P46379-2;P46379;P46379-3	Large proline-rich protein BAG6	BAG6	sp|P46379-4|BAG6_HUMAN Isoform 4 of Large proline-rich protein BAG6 OS=Homo sapiens OX=9606 GN=BAG6;sp|P46379-5|BAG6_HUMAN Isoform 5 of Large proline-rich protein BAG6 OS=Homo sapiens OX=9606 GN=BAG6;sp|P46379-2|BAG6_HUMAN Isoform 2 of Large proline-rich p	NaN	NaN	NaN	NaN	NaN	NaN	NaN	NaN	15.562	NaN	NaN	NaN	NaN	NaN	NaN	NaN	NaN	2	2	2	3	3	3	96.798	6.4476	1890300	4	P46379-4;P46379-5;P46379-2;P46379;P46379-3
P46459;P46459-2	Vesicle-fusing ATPase	NSF	sp|P46459|NSF_HUMAN Vesicle-fusing ATPase OS=Homo sapiens OX=9606 GN=NSF PE=1 SV=3;sp|P46459-2|NSF_HUMAN Isoform 2 of Vesicle-fusing ATPase OS=Homo sapiens OX=9606 GN=NSF	18.2173	19.157	18.7767	18.4073	18.4827	18.9559	20.6641	18.7678	19.8122	19.1023	19.6623	19.8093	18.4027	18.694	18.9138	18.2971	19.0712	19	19	18	30.1	30.1	28.5	82.593	68.282	351060000	103	P46459;P46459-2
P46734-2;P46734;P46734-3	Dual specificity mitogen-activated protein kinase kinase 3	MAP2K3	sp|P46734-2|MP2K3_HUMAN Isoform 1 of Dual specificity mitogen-activated protein kinase kinase 3 OS=Homo sapiens OX=9606 GN=MAP2K3;sp|P46734|MP2K3_HUMAN Dual specificity mitogen-activated protein kinase kinase 3 OS=Homo sapiens OX=9606 GN=MAP2K3 PE=1 SV=2;s	NaN	NaN	NaN	NaN	NaN	NaN	NaN	NaN	NaN	NaN	NaN	17.5434	NaN	NaN	NaN	NaN	NaN	8	8	8	35.8	35.8	35.8	36.172	33.963	62153000	16	P46734-2;P46734;P46734-3;P52564-2;P52564
P46777	60S ribosomal protein L5	RPL5	sp|P46777|RL5_HUMAN 60S ribosomal protein L5 OS=Homo sapiens OX=9606 GN=RPL5 PE=1 SV=3	15.3814	NaN	NaN	NaN	NaN	NaN	NaN	NaN	NaN	NaN	NaN	NaN	NaN	NaN	NaN	NaN	NaN	2	2	2	10.1	10.1	10.1	34.362	2.5361	4338300	2	P46777
P46782	40S ribosomal protein S5;40S ribosomal protein S5, N-terminally processed	RPS5	sp|P46782|RS5_HUMAN 40S ribosomal protein S5 OS=Homo sapiens OX=9606 GN=RPS5 PE=1 SV=4	NaN	NaN	NaN	NaN	15.0452	NaN	NaN	NaN	NaN	NaN	NaN	NaN	NaN	NaN	NaN	NaN	NaN	5	2	2	21.1	15.7	15.7	22.876	30.486	13823000	8	P46782
P46926;P46926-2	Glucosamine-6-phosphate isomerase 1	GNPDA1	sp|P46926|GNPI1_HUMAN Glucosamine-6-phosphate isomerase 1 OS=Homo sapiens OX=9606 GN=GNPDA1 PE=1 SV=1;sp|P46926-2|GNPI1_HUMAN Isoform 2 of Glucosamine-6-phosphate isomerase 1 OS=Homo sapiens OX=9606 GN=GNPDA1	NaN	NaN	NaN	NaN	NaN	NaN	NaN	NaN	NaN	15.9837	NaN	NaN	NaN	NaN	NaN	NaN	NaN	3	3	1	13.5	13.5	3.5	32.668	9.4009	17088000	9	P46926;P46926-2
P46940	Ras GTPase-activating-like protein IQGAP1	IQGAP1	sp|P46940|IQGA1_HUMAN Ras GTPase-activating-like protein IQGAP1 OS=Homo sapiens OX=9606 GN=IQGAP1 PE=1 SV=1	21.6248	21.7847	16.5904	16.8689	19.8519	NaN	21.4835	16.1441	16.0438	NaN	NaN	17.7815	NaN	NaN	18.1283	18.7466	NaN	40	40	39	32.4	32.4	31.9	189.25	144.07	430560000	119	P46940;Q86VI3
P46976-3;P46976-2;P46976	Glycogenin-1	GYG1	sp|P46976-3|GLYG_HUMAN Isoform GN-1S of Glycogenin-1 OS=Homo sapiens OX=9606 GN=GYG1;sp|P46976-2|GLYG_HUMAN Isoform GN-1 of Glycogenin-1 OS=Homo sapiens OX=9606 GN=GYG1;sp|P46976|GLYG_HUMAN Glycogenin-1 OS=Homo sapiens OX=9606 GN=GYG1 PE=1 SV=4	19.5517	19.4641	NaN	NaN	NaN	NaN	18.3243	NaN	NaN	NaN	NaN	NaN	NaN	NaN	NaN	NaN	NaN	3	3	3	14.3	14.3	14.3	31.466	4.2166	31378000	12	P46976-3;P46976-2;P46976
P47755;P47755-2	F-actin-capping protein subunit alpha-2	CAPZA2	sp|P47755|CAZA2_HUMAN F-actin-capping protein subunit alpha-2 OS=Homo sapiens OX=9606 GN=CAPZA2 PE=1 SV=3;sp|P47755-2|CAZA2_HUMAN Isoform 2 of F-actin-capping protein subunit alpha-2 OS=Homo sapiens OX=9606 GN=CAPZA2	19.3911	19.9343	17.7825	17.6386	19.0218	18.6868	18.97	16.7244	19.6073	18.6378	17.9588	19.0121	18.7747	19.5332	NaN	NaN	NaN	9	8	8	42	38.5	38.5	32.949	48.245	189590000	58	P47755;P47755-2
P47756-2;P47756	F-actin-capping protein subunit beta	CAPZB	sp|P47756-2|CAPZB_HUMAN Isoform 2 of F-actin-capping protein subunit beta OS=Homo sapiens OX=9606 GN=CAPZB;sp|P47756|CAPZB_HUMAN F-actin-capping protein subunit beta OS=Homo sapiens OX=9606 GN=CAPZB PE=1 SV=4	22.2101	23.6249	21.7031	21.7227	22.3673	21.4422	22.4489	21.61	22.0443	21.4047	22.4276	22.4618	21.1231	21.4506	21.2464	21.4359	19.5313	15	15	15	64.7	64.7	64.7	30.628	144.89	1646100000	185	P47756-2;P47756
P47897-2;P47897	Glutamine--tRNA ligase	QARS	sp|P47897-2|SYQ_HUMAN Isoform 2 of Glutamine--tRNA ligase OS=Homo sapiens OX=9606 GN=QARS1;sp|P47897|SYQ_HUMAN Glutamine--tRNA ligase OS=Homo sapiens OX=9606 GN=QARS1 PE=1 SV=1	NaN	NaN	NaN	NaN	NaN	NaN	NaN	NaN	18.5829	NaN	NaN	NaN	NaN	NaN	NaN	NaN	NaN	6	6	6	10.2	10.2	10.2	86.578	13.704	23805000	11	P47897-2;P47897
P48047	ATP synthase subunit O, mitochondrial	ATP5O	sp|P48047|ATPO_HUMAN ATP synthase subunit O, mitochondrial OS=Homo sapiens OX=9606 GN=ATP5PO PE=1 SV=1	NaN	15.1498	NaN	NaN	NaN	NaN	NaN	NaN	NaN	NaN	NaN	NaN	NaN	NaN	NaN	NaN	NaN	2	2	2	15.5	15.5	15.5	23.277	2.9351	2304600	2	P48047
P48059;P48059-4;P48059-2;P48059-5;P48059-3;P0CW19-2	LIM and senescent cell antigen-like-containing domain protein 1	LIMS1	sp|P48059|LIMS1_HUMAN LIM and senescent cell antigen-like-containing domain protein 1 OS=Homo sapiens OX=9606 GN=LIMS1 PE=1 SV=4;sp|P48059-4|LIMS1_HUMAN Isoform 4 of LIM and senescent cell antigen-like-containing domain protein 1 OS=Homo sapiens OX=9606 GN	NaN	NaN	14.4913	NaN	NaN	NaN	NaN	NaN	NaN	NaN	NaN	NaN	NaN	NaN	NaN	NaN	NaN	2	2	2	8.3	8.3	8.3	37.251	2.9847	6175800	4	P48059;P48059-4;P48059-2;P48059-5;P48059-3;P0CW19-2
P48147	Prolyl endopeptidase	PREP	sp|P48147|PPCE_HUMAN Prolyl endopeptidase OS=Homo sapiens OX=9606 GN=PREP PE=1 SV=2	17.5946	18.5632	NaN	NaN	17.5142	16.7009	17.759	16.7052	NaN	15.7513	NaN	16.6233	NaN	NaN	NaN	NaN	17.4343	9	9	9	15.9	15.9	15.9	80.699	14.238	115510000	33	P48147
P48200-2;P48200	Iron-responsive element-binding protein 2	IREB2	sp|P48200-2|IREB2_HUMAN Isoform 2 of Iron-responsive element-binding protein 2 OS=Homo sapiens OX=9606 GN=IREB2;sp|P48200|IREB2_HUMAN Iron-responsive element-binding protein 2 OS=Homo sapiens OX=9606 GN=IREB2 PE=1 SV=4	NaN	NaN	NaN	NaN	NaN	NaN	NaN	NaN	NaN	NaN	NaN	NaN	21.5947	NaN	NaN	NaN	NaN	1	1	1	2.3	2.3	2.3	37.501	3.0055	179440000	3	P48200-2;P48200
P48426-2;P48426	Phosphatidylinositol 5-phosphate 4-kinase type-2 alpha	PIP4K2A	sp|P48426-2|PI42A_HUMAN Isoform 2 of Phosphatidylinositol 5-phosphate 4-kinase type-2 alpha OS=Homo sapiens OX=9606 GN=PIP4K2A;sp|P48426|PI42A_HUMAN Phosphatidylinositol 5-phosphate 4-kinase type-2 alpha OS=Homo sapiens OX=9606 GN=PIP4K2A PE=1 SV=2	21.1438	20.8417	20.0556	NaN	20.3344	20.7851	21.3448	20.7011	21.4646	20.863	21.5889	21.9024	20.9023	20.7104	21.7608	19.1307	20.5922	12	12	9	40.3	40.3	30.5	39.802	113.99	1717600000	164	P48426-2;P48426
P48444-2;P48444	Coatomer subunit delta	ARCN1	sp|P48444-2|COPD_HUMAN Isoform 2 of Coatomer subunit delta OS=Homo sapiens OX=9606 GN=ARCN1;sp|P48444|COPD_HUMAN Coatomer subunit delta OS=Homo sapiens OX=9606 GN=ARCN1 PE=1 SV=1	17.2911	NaN	NaN	NaN	NaN	NaN	NaN	NaN	NaN	NaN	NaN	NaN	NaN	NaN	NaN	NaN	NaN	2	2	2	4.7	4.7	4.7	47.204	2.1156	2227500	4	P48444-2;P48444
P48506	Glutamate--cysteine ligase catalytic subunit	GCLC	sp|P48506|GSH1_HUMAN Glutamate--cysteine ligase catalytic subunit OS=Homo sapiens OX=9606 GN=GCLC PE=1 SV=2	22.3883	21.1086	21.34	21.2724	21.4847	22.2975	22.2676	22.2763	22.9693	22.5547	21.9583	22.7887	20.6644	23.4269	22.451	21.4095	23.0264	25	25	25	51.2	51.2	51.2	72.765	322.05	4503600000	309	P48506;O43432-2;O43432;O43432-3
P48507;P48507-2	Glutamate--cysteine ligase regulatory subunit	GCLM	sp|P48507|GSH0_HUMAN Glutamate--cysteine ligase regulatory subunit OS=Homo sapiens OX=9606 GN=GCLM PE=1 SV=1;sp|P48507-2|GSH0_HUMAN Isoform 2 of Glutamate--cysteine ligase regulatory subunit OS=Homo sapiens OX=9606 GN=GCLM	21.2106	19.2226	19.7326	17.894	21.2232	21.0145	20.7746	20.9846	21.4504	21.0044	20.3682	21.4257	20.9778	19.9173	19.2866	20.0506	18.9318	8	8	8	39.1	39.1	39.1	30.727	208.32	1816700000	136	P48507;P48507-2
P48556	26S proteasome non-ATPase regulatory subunit 8	PSMD8	sp|P48556|PSMD8_HUMAN 26S proteasome non-ATPase regulatory subunit 8 OS=Homo sapiens OX=9606 GN=PSMD8 PE=1 SV=2	18.1422	NaN	NaN	NaN	NaN	NaN	NaN	NaN	18.9807	NaN	18.2144	18.5864	NaN	18.4095	NaN	NaN	18.05	4	4	4	11.1	11.1	11.1	39.611	22.53	78620000	21	P48556
P48595	Serpin B10	SERPINB10	sp|P48595|SPB10_HUMAN Serpin B10 OS=Homo sapiens OX=9606 GN=SERPINB10 PE=1 SV=1	NaN	19.2277	NaN	NaN	NaN	NaN	NaN	NaN	NaN	NaN	NaN	NaN	NaN	NaN	NaN	NaN	NaN	8	8	8	27.2	27.2	27.2	45.402	9.4508	34545000	13	P48595
P48637;P48637-2	Glutathione synthetase	GSS	sp|P48637|GSHB_HUMAN Glutathione synthetase OS=Homo sapiens OX=9606 GN=GSS PE=1 SV=1;sp|P48637-2|GSHB_HUMAN Isoform 2 of Glutathione synthetase OS=Homo sapiens OX=9606 GN=GSS	19.787	21.1634	20.2346	19.1392	19.9114	20.3059	21.0115	20.828	20.9915	20.4427	20.6506	21.4108	19.0785	21.2286	20.4511	19.0661	19.8775	19	19	19	44.5	44.5	44.5	52.384	93.874	1046900000	175	P48637;P48637-2
P48643;P48643-2	T-complex protein 1 subunit epsilon	CCT5	sp|P48643|TCPE_HUMAN T-complex protein 1 subunit epsilon OS=Homo sapiens OX=9606 GN=CCT5 PE=1 SV=1;sp|P48643-2|TCPE_HUMAN Isoform 2 of T-complex protein 1 subunit epsilon OS=Homo sapiens OX=9606 GN=CCT5	18.5256	NaN	19.541	19.5746	20.8113	21.1103	21.4449	21.2408	22.3556	21.3112	NaN	21.9872	19.9064	21.0247	NaN	19.0217	20.1803	24	24	23	51.9	51.9	49.4	59.67	306.86	1847700000	162	P48643;P48643-2
P48729-3;P48729;P48729-2	Casein kinase I isoform alpha	CSNK1A1	sp|P48729-3|KC1A_HUMAN Isoform 3 of Casein kinase I isoform alpha OS=Homo sapiens OX=9606 GN=CSNK1A1;sp|P48729|KC1A_HUMAN Casein kinase I isoform alpha OS=Homo sapiens OX=9606 GN=CSNK1A1 PE=1 SV=2;sp|P48729-2|KC1A_HUMAN Isoform 2 of Casein kinase I isoform	NaN	NaN	17.2459	NaN	NaN	NaN	NaN	NaN	NaN	NaN	NaN	NaN	NaN	NaN	NaN	NaN	NaN	3	2	1	9.2	6.5	3.4	37.567	2.2773	18416000	2	P48729-3;P48729;P48729-2
P48735;P48735-2	Isocitrate dehydrogenase [NADP], mitochondrial	IDH2	sp|P48735|IDHP_HUMAN Isocitrate dehydrogenase [NADP], mitochondrial OS=Homo sapiens OX=9606 GN=IDH2 PE=1 SV=2;sp|P48735-2|IDHP_HUMAN Isoform 2 of Isocitrate dehydrogenase [NADP], mitochondrial OS=Homo sapiens OX=9606 GN=IDH2	20.3355	20.1202	16.9336	19.068	18.8999	18.212	19.0204	NaN	NaN	NaN	NaN	NaN	NaN	NaN	NaN	NaN	NaN	10	9	9	28.3	25.9	25.9	50.909	15.135	90883000	34	P48735;P48735-2
P48739-3;P48739;P48739-2	Phosphatidylinositol transfer protein beta isoform	PITPNB	sp|P48739-3|PIPNB_HUMAN Isoform 3 of Phosphatidylinositol transfer protein beta isoform OS=Homo sapiens OX=9606 GN=PITPNB;sp|P48739|PIPNB_HUMAN Phosphatidylinositol transfer protein beta isoform OS=Homo sapiens OX=9606 GN=PITPNB PE=1 SV=2;sp|P48739-2|PIPNB	NaN	18.1131	17.3171	16.4468	NaN	NaN	NaN	17.2481	NaN	NaN	NaN	17.2405	NaN	NaN	NaN	NaN	NaN	9	8	8	44.3	41	41	31.7	24.341	133500000	36	P48739-3;P48739;P48739-2
P48960-2;P48960-3;P48960	CD97 antigen;CD97 antigen subunit alpha;CD97 antigen subunit beta	CD97	sp|P48960-2|CD97_HUMAN Isoform 2 of CD97 antigen OS=Homo sapiens OX=9606 GN=CD97;sp|P48960-3|CD97_HUMAN Isoform 3 of CD97 antigen OS=Homo sapiens OX=9606 GN=CD97;sp|P48960|CD97_HUMAN CD97 antigen OS=Homo sapiens OX=9606 GN=CD97 PE=1 SV=4	16.5257	18.0407	NaN	NaN	NaN	NaN	NaN	NaN	NaN	NaN	NaN	NaN	NaN	NaN	NaN	NaN	NaN	2	2	2	4.4	4.4	4.4	81.742	10.8	9628600	5	P48960-2;P48960-3;P48960
P49189;P49189-3;P49189-2	4-trimethylaminobutyraldehyde dehydrogenase	ALDH9A1	sp|P49189|AL9A1_HUMAN 4-trimethylaminobutyraldehyde dehydrogenase OS=Homo sapiens OX=9606 GN=ALDH9A1 PE=1 SV=3;sp|P49189-3|AL9A1_HUMAN Isoform 3 of 4-trimethylaminobutyraldehyde dehydrogenase OS=Homo sapiens OX=9606 GN=ALDH9A1;sp|P49189-2|AL9A1_HUMAN Isofo	20.0633	20.1934	18.8224	20.1549	20.6933	20.2834	20.7122	20.1652	21.6867	20.1926	21.2349	21.7891	18.5712	20.5431	20.485	20.7212	20.0571	16	16	16	35.2	35.2	35.2	53.801	96.41	871990000	143	P49189;P49189-3;P49189-2
P49247	Ribose-5-phosphate isomerase	RPIA	sp|P49247|RPIA_HUMAN Ribose-5-phosphate isomerase OS=Homo sapiens OX=9606 GN=RPIA PE=1 SV=3	18.1953	20.0751	18.9724	NaN	18.7913	18.1872	19.3196	18.7815	20.0426	17.9404	20.4298	19.8023	18.1616	20.1282	19.0263	NaN	18.6991	10	10	10	41.8	41.8	41.8	33.269	47.721	555560000	100	P49247
P49327	Fatty acid synthase;[Acyl-carrier-protein] S-acetyltransferase;[Acyl-carrier-protein] S-malonyltransferase;3-oxoacyl-[acyl-carrier-protein] synthase;3-oxoacyl-[acyl-carrier-protein] reductase;3-hydroxyacyl-[acyl-carrier-protein] dehydratase;Enoyl-[acyl-carrier-protein] reductase;Oleoyl-[acyl-carrier-protein] hydrolase	FASN	sp|P49327|FAS_HUMAN Fatty acid synthase OS=Homo sapiens OX=9606 GN=FASN PE=1 SV=3	19.1934	16.6733	NaN	17.6637	NaN	17.1061	NaN	15.0861	20.5416	17.801	NaN	18.3042	18.1251	17.6121	NaN	NaN	NaN	16	16	16	8.9	8.9	8.9	273.42	30.073	62542000	51	P49327
P49354-2;P49354	Protein farnesyltransferase/geranylgeranyltransferase type-1 subunit alpha	FNTA	sp|P49354-2|FNTA_HUMAN Isoform 2 of Protein farnesyltransferase/geranylgeranyltransferase type-1 subunit alpha OS=Homo sapiens OX=9606 GN=FNTA;sp|P49354|FNTA_HUMAN Protein farnesyltransferase/geranylgeranyltransferase type-1 subunit alpha OS=Homo sapiens O	NaN	NaN	NaN	NaN	NaN	NaN	NaN	12.8314	NaN	NaN	NaN	NaN	NaN	NaN	NaN	NaN	NaN	2	2	2	7.4	7.4	7.4	36.492	2.0955	1077600	2	P49354-2;P49354
P49368;P49368-2	T-complex protein 1 subunit gamma	CCT3	sp|P49368|TCPG_HUMAN T-complex protein 1 subunit gamma OS=Homo sapiens OX=9606 GN=CCT3 PE=1 SV=4;sp|P49368-2|TCPG_HUMAN Isoform 2 of T-complex protein 1 subunit gamma OS=Homo sapiens OX=9606 GN=CCT3	22.3268	22.6737	19.9852	22.0335	21.9473	21.6684	22.0032	21.5698	22.6367	22.1647	20.772	22.6679	22.1117	21.7374	19.6084	22.9737	20.5822	29	29	29	61.1	61.1	61.1	60.533	174.17	3366500000	317	P49368;P49368-2
P49411	Elongation factor Tu, mitochondrial	TUFM	sp|P49411|EFTU_HUMAN Elongation factor Tu, mitochondrial OS=Homo sapiens OX=9606 GN=TUFM PE=1 SV=2	16.1541	16.8651	NaN	NaN	17.6068	NaN	NaN	NaN	NaN	NaN	NaN	NaN	NaN	NaN	NaN	NaN	NaN	4	4	4	13.1	13.1	13.1	49.541	7.1971	38636000	6	P49411
P49588;P49588-2	Alanine--tRNA ligase, cytoplasmic	AARS	sp|P49588|SYAC_HUMAN Alanine--tRNA ligase, cytoplasmic OS=Homo sapiens OX=9606 GN=AARS1 PE=1 SV=2;sp|P49588-2|SYAC_HUMAN Isoform 2 of Alanine--tRNA ligase, cytoplasmic OS=Homo sapiens OX=9606 GN=AARS1	20.1956	17.6193	17.3283	19.018	NaN	20.0872	19.1976	17.3585	21.9307	18.5386	17.9647	NaN	NaN	17.6835	NaN	19.9144	NaN	26	25	25	31.4	30.5	30.5	106.81	72.182	260300000	89	P49588;P49588-2
P49589-2;P49589;P49589-3	Cysteine--tRNA ligase, cytoplasmic	CARS	sp|P49589-2|SYCC_HUMAN Isoform 2 of Cysteine--tRNA ligase, cytoplasmic OS=Homo sapiens OX=9606 GN=CARS1;sp|P49589|SYCC_HUMAN Cysteine--tRNA ligase, cytoplasmic OS=Homo sapiens OX=9606 GN=CARS1 PE=1 SV=3;sp|P49589-3|SYCC_HUMAN Isoform 3 of Cysteine--tRNA li	NaN	NaN	NaN	NaN	18.5312	18.5775	17.6221	17.7078	18.0694	17.8686	17.8411	16.9395	NaN	18.6862	NaN	NaN	NaN	12	12	12	21.1	21.1	21.1	82.845	26.529	117720000	47	P49589-2;P49589;P49589-3
P49591	Serine--tRNA ligase, cytoplasmic	SARS	sp|P49591|SYSC_HUMAN Serine--tRNA ligase, cytoplasmic OS=Homo sapiens OX=9606 GN=SARS1 PE=1 SV=3	16.2991	NaN	NaN	NaN	16.8906	15.573	15.589	14.5487	NaN	15.032	NaN	NaN	NaN	NaN	NaN	NaN	NaN	5	5	5	14.8	14.8	14.8	58.777	16.616	38079000	20	P49591
P49593-2;P49593	Protein phosphatase 1F	PPM1F	sp|P49593-2|PPM1F_HUMAN Isoform 2 of Protein phosphatase 1F OS=Homo sapiens OX=9606 GN=PPM1F;sp|P49593|PPM1F_HUMAN Protein phosphatase 1F OS=Homo sapiens OX=9606 GN=PPM1F PE=1 SV=3	NaN	NaN	NaN	NaN	NaN	NaN	NaN	14.4862	NaN	NaN	NaN	NaN	NaN	NaN	NaN	NaN	NaN	2	2	2	8.6	8.6	8.6	38.518	2.2176	4530600	2	P49593-2;P49593
P49720	Proteasome subunit beta type-3	PSMB3	sp|P49720|PSB3_HUMAN Proteasome subunit beta type-3 OS=Homo sapiens OX=9606 GN=PSMB3 PE=1 SV=2	20.2041	20.585	19.2068	NaN	18.6994	18.8505	20.388	19.0287	20.3828	18.7994	20.4269	20.1413	20.1645	20.6394	20.7902	20.1466	20.6222	8	8	8	43.4	43.4	43.4	22.949	76.904	676930000	90	P49720
P49721	Proteasome subunit beta type-2	PSMB2	sp|P49721|PSB2_HUMAN Proteasome subunit beta type-2 OS=Homo sapiens OX=9606 GN=PSMB2 PE=1 SV=1	20.8864	21.6826	20.0784	20.7616	19.7301	20.8048	21.6757	20.8376	21.0605	20.7664	20.1173	21.0774	21.5484	21.0163	21.7297	NaN	20.1639	9	9	9	53.2	53.2	53.2	22.836	102.47	2235000000	96	P49721
P49748-2;P49748;P49748-3	Very long-chain specific acyl-CoA dehydrogenase, mitochondrial	ACADVL	sp|P49748-2|ACADV_HUMAN Isoform 2 of Very long-chain specific acyl-CoA dehydrogenase, mitochondrial OS=Homo sapiens OX=9606 GN=ACADVL;sp|P49748|ACADV_HUMAN Very long-chain specific acyl-CoA dehydrogenase, mitochondrial OS=Homo sapiens OX=9606 GN=ACADVL PE=	NaN	19.424	NaN	NaN	16.3122	NaN	NaN	NaN	NaN	NaN	NaN	NaN	NaN	NaN	NaN	NaN	NaN	3	3	3	5.4	5.4	5.4	68.058	6.3658	43068000	5	P49748-2;P49748;P49748-3
P49755	Transmembrane emp24 domain-containing protein 10	TMED10	sp|P49755|TMEDA_HUMAN Transmembrane emp24 domain-containing protein 10 OS=Homo sapiens OX=9606 GN=TMED10 PE=1 SV=2	NaN	18.7383	NaN	NaN	NaN	NaN	NaN	NaN	NaN	NaN	NaN	NaN	NaN	NaN	NaN	NaN	NaN	4	4	4	21	21	21	24.976	8.8365	54413000	18	P49755
P49770	Translation initiation factor eIF-2B subunit beta	EIF2B2	sp|P49770|EI2BB_HUMAN Translation initiation factor eIF-2B subunit beta OS=Homo sapiens OX=9606 GN=EIF2B2 PE=1 SV=3	NaN	NaN	NaN	NaN	NaN	NaN	NaN	NaN	16.2467	NaN	NaN	NaN	NaN	NaN	NaN	NaN	NaN	3	3	3	12.5	12.5	12.5	38.989	6.6514	4251700	5	P49770
P49773	Histidine triad nucleotide-binding protein 1	HINT1	sp|P49773|HINT1_HUMAN Histidine triad nucleotide-binding protein 1 OS=Homo sapiens OX=9606 GN=HINT1 PE=1 SV=2	NaN	NaN	21.807	NaN	14.8298	22.1052	21.9711	21.1061	22.6448	22.222	21.6195	21.7854	NaN	NaN	NaN	20.0158	NaN	6	6	6	59.5	59.5	59.5	13.802	37.36	2010300000	46	P49773
P49913	Cathelicidin antimicrobial peptide;Antibacterial protein FALL-39;Antibacterial protein LL-37	CAMP	sp|P49913|CAMP_HUMAN Cathelicidin antimicrobial peptide OS=Homo sapiens OX=9606 GN=CAMP PE=1 SV=1	NaN	NaN	NaN	NaN	NaN	NaN	19.6096	NaN	NaN	NaN	NaN	19.5205	NaN	NaN	NaN	NaN	NaN	3	3	3	19.4	19.4	19.4	19.301	5.9273	38508000	14	P49913
P49915-2;P49915	GMP synthase [glutamine-hydrolyzing]	GMPS	sp|P49915-2|GUAA_HUMAN Isoform 2 of GMP synthase [glutamine-hydrolyzing] OS=Homo sapiens OX=9606 GN=GMPS;sp|P49915|GUAA_HUMAN GMP synthase [glutamine-hydrolyzing] OS=Homo sapiens OX=9606 GN=GMPS PE=1 SV=1	NaN	NaN	NaN	NaN	NaN	NaN	NaN	NaN	15.5652	NaN	NaN	NaN	NaN	NaN	NaN	NaN	NaN	3	3	3	6.4	6.4	6.4	65.928	3.6177	20234000	9	P49915-2;P49915
P50395;P50395-2	Rab GDP dissociation inhibitor beta	GDI2	sp|P50395|GDIB_HUMAN Rab GDP dissociation inhibitor beta OS=Homo sapiens OX=9606 GN=GDI2 PE=1 SV=2;sp|P50395-2|GDIB_HUMAN Isoform 2 of Rab GDP dissociation inhibitor beta OS=Homo sapiens OX=9606 GN=GDI2	23.6212	24.2889	22.6186	23.3159	22.7999	23.6008	24.3444	23.4574	23.8328	23.4804	24.8361	23.8845	22.6462	24.8023	23.9342	22.3424	23.4044	27	27	19	69	69	47.9	50.663	323.31	9696800000	477	P50395;P50395-2
P50453	Serpin B9	SERPINB9	sp|P50453|SPB9_HUMAN Serpin B9 OS=Homo sapiens OX=9606 GN=SERPINB9 PE=1 SV=1	NaN	NaN	NaN	NaN	NaN	NaN	NaN	NaN	NaN	15.5852	NaN	NaN	NaN	NaN	NaN	NaN	NaN	7	6	6	24.7	22.1	22.1	42.403	7.3986	38835000	12	P50453
P50502;Q8IZP2;Q8NFI4	Hsc70-interacting protein;Putative protein FAM10A4;Putative protein FAM10A5	ST13;ST13P4;ST13P5	sp|P50502|F10A1_HUMAN Hsc70-interacting protein OS=Homo sapiens OX=9606 GN=ST13 PE=1 SV=2;sp|Q8IZP2|ST134_HUMAN Putative protein FAM10A4 OS=Homo sapiens OX=9606 GN=ST13P4 PE=5 SV=1;sp|Q8NFI4|F10A5_HUMAN Putative protein FAM10A5 OS=Homo sapiens OX=9606 GN=S	23.7449	20.6871	22.2095	21.5463	22.6704	22.4623	22.7661	23.1267	23.5205	22.9054	23.2536	23.7293	22.217	23.2251	22.5248	22.3428	22.0653	9	9	9	32.5	32.5	32.5	41.331	114.99	4868100000	253	P50502;Q8IZP2;Q8NFI4
P50552	Vasodilator-stimulated phosphoprotein	VASP	sp|P50552|VASP_HUMAN Vasodilator-stimulated phosphoprotein OS=Homo sapiens OX=9606 GN=VASP PE=1 SV=3	21.5313	NaN	NaN	NaN	19.0441	NaN	22.0126	NaN	18.3377	NaN	NaN	17.1878	NaN	NaN	18.7853	NaN	NaN	6	6	6	16.3	16.3	16.3	39.829	9.7548	68666000	24	P50552
P50570-3;P50570-2;P50570-5;P50570-4;P50570	Dynamin-2	DNM2	sp|P50570-3|DYN2_HUMAN Isoform 3 of Dynamin-2 OS=Homo sapiens OX=9606 GN=DNM2;sp|P50570-2|DYN2_HUMAN Isoform 2 of Dynamin-2 OS=Homo sapiens OX=9606 GN=DNM2;sp|P50570-5|DYN2_HUMAN Isoform 5 of Dynamin-2 OS=Homo sapiens OX=9606 GN=DNM2;sp|P50570-4|DYN2_HUMAN	18.355	17.575	NaN	NaN	17.4294	17.531	17.7619	17.9471	17.6347	17.7991	NaN	17.8773	NaN	NaN	NaN	NaN	17.3342	16	15	15	24.4	23.6	23.6	97.553	45.256	160010000	51	P50570-3;P50570-2;P50570-5;P50570-4;P50570;Q9UQ16-2;Q9UQ16-3;Q9UQ16;Q9UQ16-4;Q9UQ16-5;Q05193-5;Q05193-3;Q05193-2;Q05193;PF3D7_1037500.1-p1
P50579;P50579-3	Methionine aminopeptidase 2	METAP2	sp|P50579|MAP2_HUMAN Methionine aminopeptidase 2 OS=Homo sapiens OX=9606 GN=METAP2 PE=1 SV=1;sp|P50579-3|MAP2_HUMAN Isoform 3 of Methionine aminopeptidase 2 OS=Homo sapiens OX=9606 GN=METAP2	NaN	NaN	NaN	NaN	NaN	NaN	NaN	NaN	NaN	NaN	NaN	NaN	NaN	17.4552	NaN	NaN	NaN	3	3	3	13	13	13	52.891	15.29	9131500	6	P50579;P50579-3;P50579-2
P50895	Basal cell adhesion molecule	BCAM	sp|P50895|BCAM_HUMAN Basal cell adhesion molecule OS=Homo sapiens OX=9606 GN=BCAM PE=1 SV=2	NaN	18.9804	NaN	NaN	NaN	17.3217	NaN	NaN	NaN	NaN	NaN	NaN	NaN	NaN	NaN	16.8581	NaN	5	5	5	11	11	11	67.404	7.1667	18068000	22	P50895
P50914	60S ribosomal protein L14	RPL14	sp|P50914|RL14_HUMAN 60S ribosomal protein L14 OS=Homo sapiens OX=9606 GN=RPL14 PE=1 SV=4	NaN	15.0144	NaN	NaN	NaN	NaN	NaN	NaN	NaN	NaN	NaN	NaN	NaN	NaN	NaN	NaN	NaN	2	2	2	11.2	11.2	11.2	23.432	2.5387	6122500	3	P50914
P50990;P50990-2;P50990-3	T-complex protein 1 subunit theta	CCT8	sp|P50990|TCPQ_HUMAN T-complex protein 1 subunit theta OS=Homo sapiens OX=9606 GN=CCT8 PE=1 SV=4;sp|P50990-2|TCPQ_HUMAN Isoform 2 of T-complex protein 1 subunit theta OS=Homo sapiens OX=9606 GN=CCT8;sp|P50990-3|TCPQ_HUMAN Isoform 3 of T-complex protein 1 s	23.1993	21.9116	21.3206	21.9525	22.4952	22.6301	23.2595	22.4092	23.7648	22.6738	23.341	24.0897	23.4387	24.1811	21.1791	23.2277	22.304	27	27	27	54	54	54	59.62	123.51	3905600000	446	P50990;P50990-2;P50990-3
P50991;P50991-2	T-complex protein 1 subunit delta	CCT4	sp|P50991|TCPD_HUMAN T-complex protein 1 subunit delta OS=Homo sapiens OX=9606 GN=CCT4 PE=1 SV=4;sp|P50991-2|TCPD_HUMAN Isoform 2 of T-complex protein 1 subunit delta OS=Homo sapiens OX=9606 GN=CCT4	21.5391	19.2533	20.2218	20.6033	20.3773	21.1749	21.9661	21.2879	22.1371	21.1842	20.4516	22.6002	20.3278	21.1334	19.8946	23.0443	19.7737	22	22	22	53.8	53.8	53.8	57.924	123.63	1768600000	216	P50991;P50991-2
P50995-2;P50995	Annexin A11	ANXA11	sp|P50995-2|ANX11_HUMAN Isoform 2 of Annexin A11 OS=Homo sapiens OX=9606 GN=ANXA11;sp|P50995|ANX11_HUMAN Annexin A11 OS=Homo sapiens OX=9606 GN=ANXA11 PE=1 SV=1	17.8712	21.4866	NaN	16.3281	15.4929	NaN	20.2117	NaN	NaN	NaN	NaN	18.8523	16.6145	NaN	17.1595	NaN	NaN	11	11	11	27.5	27.5	27.5	51.242	120.95	169330000	34	P50995-2;P50995;P27216;P27216-2
P51148;P51148-2	Ras-related protein Rab-5C	RAB5C	sp|P51148|RAB5C_HUMAN Ras-related protein Rab-5C OS=Homo sapiens OX=9606 GN=RAB5C PE=1 SV=2;sp|P51148-2|RAB5C_HUMAN Isoform 2 of Ras-related protein Rab-5C OS=Homo sapiens OX=9606 GN=RAB5C	18.4582	NaN	NaN	16.3534	18.6937	17.8449	18.7274	17.3673	18.6662	17.577	18.6486	19.0717	NaN	17.9512	19.0793	19.9513	NaN	7	4	4	38.9	24.1	24.1	23.482	15.49	136710000	52	P51148;P51148-2
P51149	Ras-related protein Rab-7a	RAB7A	sp|P51149|RAB7A_HUMAN Ras-related protein Rab-7a OS=Homo sapiens OX=9606 GN=RAB7A PE=1 SV=1	19.1194	NaN	NaN	17.8735	18.1298	17.7143	19.7278	17.4318	18.214	NaN	18.2895	19.9125	NaN	17.1055	17.8563	NaN	NaN	9	5	5	56	36.2	36.2	23.489	281.14	176070000	42	P51149
P51571	Translocon-associated protein subunit delta	SSR4	sp|P51571|SSRD_HUMAN Translocon-associated protein subunit delta OS=Homo sapiens OX=9606 GN=SSR4 PE=1 SV=1	NaN	16.8538	NaN	NaN	15.2528	NaN	NaN	NaN	NaN	NaN	NaN	NaN	NaN	NaN	NaN	NaN	NaN	4	4	4	28.9	28.9	28.9	18.998	12.279	16099000	4	P51571
P51659;P51659-3;P51659-2	Peroxisomal multifunctional enzyme type 2;(3R)-hydroxyacyl-CoA dehydrogenase;Enoyl-CoA hydratase 2	HSD17B4	sp|P51659|DHB4_HUMAN Peroxisomal multifunctional enzyme type 2 OS=Homo sapiens OX=9606 GN=HSD17B4 PE=1 SV=3;sp|P51659-3|DHB4_HUMAN Isoform 3 of Peroxisomal multifunctional enzyme type 2 OS=Homo sapiens OX=9606 GN=HSD17B4;sp|P51659-2|DHB4_HUMAN Isoform 2 of	NaN	17.3428	NaN	NaN	NaN	NaN	NaN	NaN	NaN	NaN	NaN	NaN	NaN	NaN	NaN	NaN	NaN	3	3	3	7.3	7.3	7.3	79.685	4.9299	2102500	3	P51659;P51659-3;P51659-2
P51665	26S proteasome non-ATPase regulatory subunit 7	PSMD7	sp|P51665|PSMD7_HUMAN 26S proteasome non-ATPase regulatory subunit 7 OS=Homo sapiens OX=9606 GN=PSMD7 PE=1 SV=2	20.1722	18.4785	18.5559	NaN	18.7171	19.5595	20.1596	19.5522	19.8003	18.9842	19.4708	20.6378	20.2199	19.7527	18.9505	18.8564	19.9963	9	9	9	37	37	37	37.025	100.45	645390000	64	P51665
P51811	Membrane transport protein XK	XK	sp|P51811|XK_HUMAN Membrane transport protein XK OS=Homo sapiens OX=9606 GN=XK PE=1 SV=5	NaN	NaN	NaN	NaN	NaN	NaN	NaN	NaN	NaN	NaN	17.796	NaN	NaN	NaN	NaN	NaN	NaN	2	2	2	4.7	4.7	4.7	50.902	2.802	24160000	11	P51811
P51812	Ribosomal protein S6 kinase alpha-3	RPS6KA3	sp|P51812|KS6A3_HUMAN Ribosomal protein S6 kinase alpha-3 OS=Homo sapiens OX=9606 GN=RPS6KA3 PE=1 SV=1	NaN	12.5014	NaN	NaN	NaN	NaN	NaN	NaN	NaN	NaN	NaN	NaN	NaN	NaN	NaN	NaN	NaN	3	3	2	5.3	5.3	4.2	83.735	3.5632	1558900	5	P51812;PF3D7_1246900.1-p1;Q15418-3;Q96GX5-3;O15021-6;O15021-3;O15021-2;Q9Y2H9;O60307;Q96GX5;Q96GX5-2;Q15418-4;Q9UK32;Q9UK32-2;Q15418-2;Q15418;O15021
P51858;P51858-2;P51858-3	Hepatoma-derived growth factor	HDGF	sp|P51858|HDGF_HUMAN Hepatoma-derived growth factor OS=Homo sapiens OX=9606 GN=HDGF PE=1 SV=1;sp|P51858-2|HDGF_HUMAN Isoform 2 of Hepatoma-derived growth factor OS=Homo sapiens OX=9606 GN=HDGF;sp|P51858-3|HDGF_HUMAN Isoform 3 of Hepatoma-derived growth fac	NaN	NaN	17.1171	NaN	NaN	19.1426	18.1588	19.1516	18.5809	18.0718	NaN	NaN	NaN	17.8804	17.3405	NaN	16.7534	10	10	10	48.8	48.8	48.8	26.788	41.425	154960000	39	P51858;P51858-2;P51858-3
P51991-2;P51991	Heterogeneous nuclear ribonucleoprotein A3	HNRNPA3	sp|P51991-2|ROA3_HUMAN Isoform 2 of Heterogeneous nuclear ribonucleoprotein A3 OS=Homo sapiens OX=9606 GN=HNRNPA3;sp|P51991|ROA3_HUMAN Heterogeneous nuclear ribonucleoprotein A3 OS=Homo sapiens OX=9606 GN=HNRNPA3 PE=1 SV=2	NaN	NaN	NaN	NaN	NaN	16.6177	18.3712	NaN	NaN	NaN	NaN	NaN	NaN	NaN	NaN	NaN	NaN	3	3	3	9.6	9.6	9.6	37.029	5.3803	29503000	11	P51991-2;P51991
P52209-2;P52209	6-phosphogluconate dehydrogenase, decarboxylating	PGD	sp|P52209-2|6PGD_HUMAN Isoform 2 of 6-phosphogluconate dehydrogenase, decarboxylating OS=Homo sapiens OX=9606 GN=PGD;sp|P52209|6PGD_HUMAN 6-phosphogluconate dehydrogenase, decarboxylating OS=Homo sapiens OX=9606 GN=PGD PE=1 SV=3	23.6592	22.4296	22.3679	22.8731	22.9176	22.4827	24.101	22.6331	23.2303	22.7137	23.539	23.7893	21.1355	23.4595	22.1741	21.7123	21.7211	20	20	20	59.6	59.6	59.6	51.872	228.02	6055000000	350	P52209-2;P52209
P52272-2;P52272	Heterogeneous nuclear ribonucleoprotein M	HNRNPM	sp|P52272-2|HNRPM_HUMAN Isoform 2 of Heterogeneous nuclear ribonucleoprotein M OS=Homo sapiens OX=9606 GN=HNRNPM;sp|P52272|HNRPM_HUMAN Heterogeneous nuclear ribonucleoprotein M OS=Homo sapiens OX=9606 GN=HNRNPM PE=1 SV=3	NaN	NaN	NaN	NaN	16.8485	NaN	NaN	NaN	NaN	NaN	NaN	NaN	NaN	NaN	NaN	NaN	NaN	3	3	3	6.1	6.1	6.1	73.62	6.161	13420000	6	P52272-2;P52272
P52294	Importin subunit alpha-5;Importin subunit alpha-5, N-terminally processed	KPNA1	sp|P52294|IMA5_HUMAN Importin subunit alpha-5 OS=Homo sapiens OX=9606 GN=KPNA1 PE=1 SV=3	16.1421	NaN	15.3192	NaN	NaN	16.6344	NaN	16.4552	16.8051	16.0332	16.4789	NaN	NaN	NaN	NaN	NaN	15.3886	7	7	5	15.8	15.8	10.6	60.221	50.299	27434000	24	P52294;O15131
P52565;P52565-2	Rho GDP-dissociation inhibitor 1	ARHGDIA	sp|P52565|GDIR1_HUMAN Rho GDP-dissociation inhibitor 1 OS=Homo sapiens OX=9606 GN=ARHGDIA PE=1 SV=3;sp|P52565-2|GDIR1_HUMAN Isoform 2 of Rho GDP-dissociation inhibitor 1 OS=Homo sapiens OX=9606 GN=ARHGDIA	22.0053	20.3015	19.668	19.4427	20.4721	19.9283	22.9299	21.1019	22.0101	20.3935	21.9461	21.6511	19.0439	21.2799	21.0518	18.4163	19.7088	5	5	5	36.8	36.8	36.8	23.207	149.87	1404300000	133	P52565;P52565-2
P52566	Rho GDP-dissociation inhibitor 2	ARHGDIB	sp|P52566|GDIR2_HUMAN Rho GDP-dissociation inhibitor 2 OS=Homo sapiens OX=9606 GN=ARHGDIB PE=1 SV=3	21.4225	22.0177	18.6959	21.7816	19.97	19.6728	23.5959	21.0738	21.6688	19.5839	20.8653	21.5919	18.9323	21.6393	NaN	17.6069	20.1637	6	6	6	51.2	51.2	51.2	22.988	153.54	1243300000	103	P52566
P52594-2;P52594-3;P52594;P52594-4	Arf-GAP domain and FG repeat-containing protein 1	AGFG1	sp|P52594-2|AGFG1_HUMAN Isoform 2 of Arf-GAP domain and FG repeat-containing protein 1 OS=Homo sapiens OX=9606 GN=AGFG1;sp|P52594-3|AGFG1_HUMAN Isoform 3 of Arf-GAP domain and FG repeat-containing protein 1 OS=Homo sapiens OX=9606 GN=AGFG1;sp|P52594|AGFG1_	NaN	NaN	NaN	NaN	NaN	NaN	NaN	NaN	NaN	14.5464	NaN	NaN	NaN	NaN	NaN	NaN	NaN	2	2	2	4.4	4.4	4.4	54.181	2.8182	2467600	2	P52594-2;P52594-3;P52594;P52594-4
P52597	Heterogeneous nuclear ribonucleoprotein F;Heterogeneous nuclear ribonucleoprotein F, N-terminally processed	HNRNPF	sp|P52597|HNRPF_HUMAN Heterogeneous nuclear ribonucleoprotein F OS=Homo sapiens OX=9606 GN=HNRNPF PE=1 SV=3	17.1261	17.2204	NaN	NaN	16.5354	17.2358	18.1058	17.1408	NaN	16.4967	NaN	NaN	NaN	NaN	NaN	NaN	NaN	6	4	4	21.4	14.9	14.9	45.671	82.493	68222000	24	P52597
P52758	Ribonuclease UK114	HRSP12	sp|P52758|RIDA_HUMAN 2-iminobutanoate/2-iminopropanoate deaminase OS=Homo sapiens OX=9606 GN=RIDA PE=1 SV=1	NaN	17.843	NaN	NaN	NaN	17.094	NaN	17.0445	NaN	16.8084	NaN	NaN	NaN	NaN	17.1524	NaN	NaN	4	4	4	40.9	40.9	40.9	14.494	11.992	56828000	23	P52758
P52790	Hexokinase-3	HK3	sp|P52790|HXK3_HUMAN Hexokinase-3 OS=Homo sapiens OX=9606 GN=HK3 PE=1 SV=2	20.6607	21.6487	NaN	NaN	NaN	NaN	20.1297	NaN	NaN	NaN	NaN	NaN	NaN	NaN	NaN	NaN	NaN	17	17	17	22.9	22.9	22.9	99.024	41.585	180960000	38	P52790
P52888	Thimet oligopeptidase	THOP1	sp|P52888|THOP1_HUMAN Thimet oligopeptidase OS=Homo sapiens OX=9606 GN=THOP1 PE=1 SV=2	NaN	NaN	NaN	16.6754	NaN	16.6206	NaN	16.8554	NaN	NaN	NaN	NaN	NaN	NaN	NaN	NaN	NaN	5	5	5	11.5	11.5	11.5	78.839	10.234	40413000	18	P52888;P52888-2
P52907	F-actin-capping protein subunit alpha-1	CAPZA1	sp|P52907|CAZA1_HUMAN F-actin-capping protein subunit alpha-1 OS=Homo sapiens OX=9606 GN=CAPZA1 PE=1 SV=3	22.3605	23.0804	21.2077	20.5489	20.6229	20.7981	22.2428	20.8153	22.1204	21.4167	21.8813	21.6273	20.2383	21.9444	21.6862	21.8318	20.6672	12	12	11	64.7	64.7	61.2	32.922	192.84	891590000	128	P52907
P53004	Biliverdin reductase A	BLVRA	sp|P53004|BIEA_HUMAN Biliverdin reductase A OS=Homo sapiens OX=9606 GN=BLVRA PE=1 SV=2	19.9135	21.8764	20.5415	20.8808	16.2099	21.7282	21.7135	21.6471	22.1148	22.0727	22.3102	20.6912	21.1876	21.8943	21.5492	19.0981	21.4887	10	10	10	36.8	36.8	36.8	33.428	65.445	1554900000	127	P53004
P53041	Serine/threonine-protein phosphatase 5	PPP5C	sp|P53041|PPP5_HUMAN Serine/threonine-protein phosphatase 5 OS=Homo sapiens OX=9606 GN=PPP5C PE=1 SV=1	NaN	NaN	NaN	NaN	NaN	17.2835	NaN	NaN	18.3877	NaN	17.4431	NaN	NaN	NaN	NaN	NaN	NaN	5	5	5	14	14	14	56.878	13.208	41526000	19	P53041
P53396;P53396-2;P53396-3	ATP-citrate synthase	ACLY	sp|P53396|ACLY_HUMAN ATP-citrate synthase OS=Homo sapiens OX=9606 GN=ACLY PE=1 SV=3;sp|P53396-2|ACLY_HUMAN Isoform 2 of ATP-citrate synthase OS=Homo sapiens OX=9606 GN=ACLY;sp|P53396-3|ACLY_HUMAN Isoform 3 of ATP-citrate synthase OS=Homo sapiens OX=9606 GN	21.8401	20.6097	21.1397	20.8201	20.6979	21.8646	22.6096	21.5455	22.6582	21.1088	22.5795	22.1964	21.2222	21.6311	21.6676	21.9509	20.8192	30	30	30	34.4	34.4	34.4	120.84	146.72	2008900000	288	P53396;P53396-2;P53396-3
P53602	Diphosphomevalonate decarboxylase	MVD	sp|P53602|MVD1_HUMAN Diphosphomevalonate decarboxylase OS=Homo sapiens OX=9606 GN=MVD PE=1 SV=1	NaN	NaN	17.1855	NaN	NaN	17.4572	18.3335	18.4818	18.2959	17.1164	18.3954	18.8965	NaN	NaN	NaN	NaN	18.068	5	5	5	16.2	16.2	16.2	43.404	9.954	120850000	30	P53602
P53611	Geranylgeranyl transferase type-2 subunit beta	RABGGTB	sp|P53611|PGTB2_HUMAN Geranylgeranyl transferase type-2 subunit beta OS=Homo sapiens OX=9606 GN=RABGGTB PE=1 SV=2	NaN	NaN	NaN	NaN	NaN	15.6002	NaN	NaN	NaN	NaN	NaN	NaN	NaN	NaN	NaN	NaN	NaN	2	2	2	6.6	6.6	6.6	36.924	2.6146	6452900	6	P53611
P53621;P53621-2	Coatomer subunit alpha;Xenin;Proxenin	COPA	sp|P53621|COPA_HUMAN Coatomer subunit alpha OS=Homo sapiens OX=9606 GN=COPA PE=1 SV=2;sp|P53621-2|COPA_HUMAN Isoform 2 of Coatomer subunit alpha OS=Homo sapiens OX=9606 GN=COPA	NaN	NaN	NaN	NaN	NaN	NaN	14.275	NaN	NaN	NaN	NaN	NaN	NaN	NaN	NaN	NaN	NaN	3	3	3	2.9	2.9	2.9	138.34	2.8933	699100	4	P53621;P53621-2
P53634	Dipeptidyl peptidase 1;Dipeptidyl peptidase 1 exclusion domain chain;Dipeptidyl peptidase 1 heavy chain;Dipeptidyl peptidase 1 light chain	CTSC	sp|P53634|CATC_HUMAN Dipeptidyl peptidase 1 OS=Homo sapiens OX=9606 GN=CTSC PE=1 SV=2	17.7188	17.3023	NaN	NaN	15.6093	NaN	15.7677	NaN	NaN	NaN	NaN	NaN	NaN	NaN	NaN	NaN	NaN	2	2	2	4.3	4.3	4.3	51.853	13.605	9993500	13	P53634
P53990-2;P53990;P53990-4;P53990-5;P53990-3	IST1 homolog	IST1	sp|P53990-2|IST1_HUMAN Isoform 2 of IST1 homolog OS=Homo sapiens OX=9606 GN=IST1;sp|P53990|IST1_HUMAN IST1 homolog OS=Homo sapiens OX=9606 GN=IST1 PE=1 SV=1;sp|P53990-4|IST1_HUMAN Isoform 4 of IST1 homolog OS=Homo sapiens OX=9606 GN=IST1;sp|P53990-5|IST1_H	18.0832	NaN	NaN	19.361	NaN	NaN	NaN	NaN	19.254	NaN	18.563	NaN	NaN	18.9834	19.2107	NaN	NaN	7	7	7	32.5	32.5	32.5	36.622	12.641	75676000	33	P53990-2;P53990;P53990-4;P53990-5;P53990-3;P53990-6
P53999	Activated RNA polymerase II transcriptional coactivator p15	SUB1	sp|P53999|TCP4_HUMAN Activated RNA polymerase II transcriptional coactivator p15 OS=Homo sapiens OX=9606 GN=SUB1 PE=1 SV=3	NaN	18.7497	NaN	NaN	NaN	NaN	NaN	NaN	NaN	NaN	NaN	NaN	NaN	NaN	NaN	NaN	NaN	2	2	2	19.7	19.7	19.7	14.395	2.984	16610000	12	P53999
P54105	Methylosome subunit pICln	CLNS1A	sp|P54105|ICLN_HUMAN Methylosome subunit pICln OS=Homo sapiens OX=9606 GN=CLNS1A PE=1 SV=1	NaN	NaN	NaN	NaN	NaN	14.4397	NaN	NaN	NaN	NaN	NaN	NaN	NaN	NaN	NaN	NaN	NaN	5	5	5	46	46	46	26.215	20.668	47085000	16	P54105
P54136-2;P54136	Arginine--tRNA ligase, cytoplasmic	RARS	sp|P54136-2|SYRC_HUMAN Isoform Monomeric of Arginine--tRNA ligase, cytoplasmic OS=Homo sapiens OX=9606 GN=RARS1;sp|P54136|SYRC_HUMAN Arginine--tRNA ligase, cytoplasmic OS=Homo sapiens OX=9606 GN=RARS1 PE=1 SV=2	NaN	NaN	NaN	NaN	NaN	16.1715	NaN	NaN	NaN	NaN	NaN	NaN	NaN	NaN	NaN	NaN	NaN	5	5	5	12.1	12.1	12.1	67.14	6.2073	15840000	6	P54136-2;P54136
P54252-4;P54252;P54252-1;P54252-3;P54252-5	Ataxin-3	ATXN3	sp|P54252-4|ATX3_HUMAN Isoform 4 of Ataxin-3 OS=Homo sapiens OX=9606 GN=ATXN3;sp|P54252|ATX3_HUMAN Ataxin-3 OS=Homo sapiens OX=9606 GN=ATXN3 PE=1 SV=5;sp|P54252-1|ATX3_HUMAN Isoform 1 of Ataxin-3 OS=Homo sapiens OX=9606 GN=ATXN3;sp|P54252-3|ATX3_HUMAN Isof	NaN	NaN	NaN	NaN	NaN	16.2764	NaN	NaN	NaN	NaN	NaN	NaN	NaN	NaN	NaN	NaN	NaN	4	4	4	14.5	14.5	14.5	39.638	4.9431	21280000	11	P54252-4;P54252;P54252-1;P54252-3;P54252-5
P54278	Mismatch repair endonuclease PMS2	PMS2	sp|P54278|PMS2_HUMAN Mismatch repair endonuclease PMS2 OS=Homo sapiens OX=9606 GN=PMS2 PE=1 SV=2	NaN	NaN	NaN	NaN	NaN	NaN	NaN	15.96	NaN	NaN	NaN	NaN	NaN	NaN	NaN	NaN	NaN	1	1	1	2	2	2	95.796	2.3604	9379100	3	P54278
P54577	Tyrosine--tRNA ligase, cytoplasmic;Tyrosine--tRNA ligase, cytoplasmic, N-terminally processed	YARS	sp|P54577|SYYC_HUMAN Tyrosine--tRNA ligase, cytoplasmic OS=Homo sapiens OX=9606 GN=YARS1 PE=1 SV=4	NaN	NaN	NaN	19.0668	NaN	19.2903	18.085	NaN	19.8054	18.1859	19.2902	NaN	NaN	20.2957	17.672	NaN	NaN	16	16	16	34.1	34.1	34.1	59.143	32.093	167260000	57	P54577
P54578;P54578-2;P54578-3	Ubiquitin carboxyl-terminal hydrolase 14	USP14	sp|P54578|UBP14_HUMAN Ubiquitin carboxyl-terminal hydrolase 14 OS=Homo sapiens OX=9606 GN=USP14 PE=1 SV=3;sp|P54578-2|UBP14_HUMAN Isoform 2 of Ubiquitin carboxyl-terminal hydrolase 14 OS=Homo sapiens OX=9606 GN=USP14;sp|P54578-3|UBP14_HUMAN Isoform 3 of Ub	22.5024	20.2739	22.4187	21.6103	22.3746	23.0539	23.6498	22.6864	23.6499	23.1524	23.3515	23.2853	22.3414	23.8063	22.488	21.0699	22.5588	28	28	28	69.8	69.8	69.8	56.068	323.31	4859600000	470	P54578;P54578-2;P54578-3
P54652	Heat shock-related 70 kDa protein 2	HSPA2	sp|P54652|HSP72_HUMAN Heat shock-related 70 kDa protein 2 OS=Homo sapiens OX=9606 GN=HSPA2 PE=1 SV=1	NaN	NaN	NaN	NaN	NaN	NaN	NaN	NaN	NaN	NaN	14.9482	NaN	NaN	NaN	NaN	NaN	NaN	12	4	4	21.3	9.7	9.7	70.02	4.6929	85015000	4	P54652
P54709;P54709-2	Sodium/potassium-transporting ATPase subunit beta-3	ATP1B3	sp|P54709|AT1B3_HUMAN Sodium/potassium-transporting ATPase subunit beta-3 OS=Homo sapiens OX=9606 GN=ATP1B3 PE=1 SV=1;sp|P54709-2|AT1B3_HUMAN Isoform 2 of Sodium/potassium-transporting ATPase subunit beta-3 OS=Homo sapiens OX=9606 GN=ATP1B3	NaN	NaN	NaN	NaN	15.8169	NaN	NaN	NaN	NaN	NaN	NaN	NaN	NaN	NaN	NaN	NaN	NaN	2	2	2	8.2	8.2	8.2	31.512	2.3122	11034000	2	P54709;P54709-2
P54725;P54725-2	UV excision repair protein RAD23 homolog A	RAD23A	sp|P54725|RD23A_HUMAN UV excision repair protein RAD23 homolog A OS=Homo sapiens OX=9606 GN=RAD23A PE=1 SV=1;sp|P54725-2|RD23A_HUMAN Isoform 2 of UV excision repair protein RAD23 homolog A OS=Homo sapiens OX=9606 GN=RAD23A	NaN	NaN	NaN	NaN	NaN	17.9472	NaN	18.5909	NaN	NaN	NaN	NaN	NaN	NaN	NaN	NaN	NaN	14	1	1	70.2	11.8	11.8	39.609	45.196	262630000	16	P54725;P54725-2
P54725-3	UV excision repair protein RAD23 homolog A	RAD23A	sp|P54725-3|RD23A_HUMAN Isoform 3 of UV excision repair protein RAD23 homolog A OS=Homo sapiens OX=9606 GN=RAD23A	22.6798	21.777	22.9994	21.9938	22.0526	23.0661	23.3784	23.3003	23.5023	23.1351	22.2321	23.912	22.6861	22.9481	21.8878	21.9825	22.405	14	14	1	70.2	70.2	11.6	39.538	247.32	4478500000	296	P54725-3
P54727;P54727-2	UV excision repair protein RAD23 homolog B	RAD23B	sp|P54727|RD23B_HUMAN UV excision repair protein RAD23 homolog B OS=Homo sapiens OX=9606 GN=RAD23B PE=1 SV=1;sp|P54727-2|RD23B_HUMAN Isoform 2 of UV excision repair protein RAD23 homolog B OS=Homo sapiens OX=9606 GN=RAD23B	17.7808	NaN	NaN	NaN	17.42	17.6923	NaN	17.5867	19.5784	17.4787	18.0096	19.3512	17.0244	19.5465	NaN	NaN	18.3504	6	4	4	20.8	16.6	16.6	43.171	10.214	121450000	32	P54727;P54727-2
P54819-3;P54819-5;P54819-2;P54819;P54819-4;P54819-6	Adenylate kinase 2, mitochondrial;Adenylate kinase 2, mitochondrial, N-terminally processed	AK2	sp|P54819-3|KAD2_HUMAN Isoform 3 of Adenylate kinase 2, mitochondrial OS=Homo sapiens OX=9606 GN=AK2;sp|P54819-5|KAD2_HUMAN Isoform 5 of Adenylate kinase 2, mitochondrial OS=Homo sapiens OX=9606 GN=AK2;sp|P54819-2|KAD2_HUMAN Isoform 2 of Adenylate kinase 2	NaN	NaN	NaN	NaN	NaN	NaN	16.911	NaN	NaN	NaN	NaN	NaN	NaN	NaN	NaN	NaN	NaN	2	2	2	11.9	11.9	11.9	22.265	2.5914	9833600	5	P54819-3;P54819-5;P54819-2;P54819;P54819-4;P54819-6
P54920	Alpha-soluble NSF attachment protein	NAPA	sp|P54920|SNAA_HUMAN Alpha-soluble NSF attachment protein OS=Homo sapiens OX=9606 GN=NAPA PE=1 SV=3	20.5356	17.2056	19.9718	20.1106	19.456	20.7437	21.2238	21.1533	21.6336	21.2107	21.2708	21.4051	20.7292	20.3085	20.0155	20.1848	20.8355	16	16	16	64.4	64.4	64.4	33.232	130.85	1217100000	182	P54920;Q9H115-3;Q9H115-2;Q9H115
P55008	Allograft inflammatory factor 1	AIF1	sp|P55008|AIF1_HUMAN Allograft inflammatory factor 1 OS=Homo sapiens OX=9606 GN=AIF1 PE=1 SV=1	NaN	NaN	NaN	NaN	NaN	NaN	18.7739	NaN	NaN	NaN	NaN	NaN	NaN	NaN	NaN	NaN	NaN	3	3	3	23.8	23.8	23.8	16.703	5.1432	36833000	7	P55008;P55008-2;P55008-3
P55010	Eukaryotic translation initiation factor 5	EIF5	sp|P55010|IF5_HUMAN Eukaryotic translation initiation factor 5 OS=Homo sapiens OX=9606 GN=EIF5 PE=1 SV=2	NaN	NaN	NaN	NaN	NaN	18.2316	18.757	16.4816	18.871	15.9275	NaN	NaN	NaN	17.8675	NaN	NaN	NaN	5	5	5	13	13	13	49.222	11.759	159390000	30	P55010
P55036;P55036-2	26S proteasome non-ATPase regulatory subunit 4	PSMD4	sp|P55036|PSMD4_HUMAN 26S proteasome non-ATPase regulatory subunit 4 OS=Homo sapiens OX=9606 GN=PSMD4 PE=1 SV=1;sp|P55036-2|PSMD4_HUMAN Isoform Rpn10E of 26S proteasome non-ATPase regulatory subunit 4 OS=Homo sapiens OX=9606 GN=PSMD4	18.6092	NaN	16.5993	18.4852	18.3832	19.4913	19.3807	18.6141	19.5393	19.7119	NaN	19.9854	19.6292	NaN	NaN	NaN	NaN	9	9	9	37.9	37.9	37.9	40.736	75.094	300890000	78	P55036;P55036-2;A2A3N6
P55060-3;P55060;P55060-4	Exportin-2	CSE1L	sp|P55060-3|XPO2_HUMAN Isoform 3 of Exportin-2 OS=Homo sapiens OX=9606 GN=CSE1L;sp|P55060|XPO2_HUMAN Exportin-2 OS=Homo sapiens OX=9606 GN=CSE1L PE=1 SV=3;sp|P55060-4|XPO2_HUMAN Isoform 4 of Exportin-2 OS=Homo sapiens OX=9606 GN=CSE1L	16.7253	NaN	NaN	16.6214	16.9366	16.5394	16.5294	15.9716	16.5311	16.146	16.6145	NaN	NaN	NaN	NaN	NaN	NaN	10	10	10	13.1	13.1	13.1	107.78	41.596	47333000	36	P55060-3;P55060;P55060-4;P55060-2
P55072	Transitional endoplasmic reticulum ATPase	VCP	sp|P55072|TERA_HUMAN Transitional endoplasmic reticulum ATPase OS=Homo sapiens OX=9606 GN=VCP PE=1 SV=4	24.4059	23.1172	23.8772	23.7477	24.0953	24.461	24.8286	24.5084	25.0509	24.2782	24.7626	25.2524	23.861	24.9767	24.193	24.6528	24.1771	45	45	43	60.5	60.5	56.9	89.321	323.31	15875000000	1191	P55072
P55084-2;P55084	Trifunctional enzyme subunit beta, mitochondrial;3-ketoacyl-CoA thiolase	HADHB	sp|P55084-2|ECHB_HUMAN Isoform 2 of Trifunctional enzyme subunit beta, mitochondrial OS=Homo sapiens OX=9606 GN=HADHB;sp|P55084|ECHB_HUMAN Trifunctional enzyme subunit beta, mitochondrial OS=Homo sapiens OX=9606 GN=HADHB PE=1 SV=3	NaN	NaN	NaN	NaN	16.1835	NaN	NaN	NaN	NaN	NaN	NaN	NaN	NaN	NaN	NaN	NaN	NaN	4	4	4	12.6	12.6	12.6	48.879	6.8767	11706000	6	P55084-2;P55084
P55145	Mesencephalic astrocyte-derived neurotrophic factor	MANF	sp|P55145|MANF_HUMAN Mesencephalic astrocyte-derived neurotrophic factor OS=Homo sapiens OX=9606 GN=MANF PE=1 SV=3	16.0256	NaN	NaN	NaN	NaN	NaN	NaN	NaN	NaN	NaN	NaN	NaN	NaN	NaN	NaN	NaN	NaN	3	3	3	17	17	17	20.7	5.112	5745400	7	P55145
P55209-3;P55209-2;P55209	Nucleosome assembly protein 1-like 1	NAP1L1	sp|P55209-3|NP1L1_HUMAN Isoform 3 of Nucleosome assembly protein 1-like 1 OS=Homo sapiens OX=9606 GN=NAP1L1;sp|P55209-2|NP1L1_HUMAN Isoform 2 of Nucleosome assembly protein 1-like 1 OS=Homo sapiens OX=9606 GN=NAP1L1;sp|P55209|NP1L1_HUMAN Nucleosome assembl	NaN	NaN	NaN	15.8273	NaN	20.1138	NaN	NaN	18.6033	17.7283	NaN	19.2338	NaN	NaN	17.2999	NaN	NaN	3	2	2	13.9	10.8	10.8	37.344	30.581	261370000	28	P55209-3;P55209-2;P55209
P55263;P55263-3;P55263-2;P55263-4	Adenosine kinase	ADK	sp|P55263|ADK_HUMAN Adenosine kinase OS=Homo sapiens OX=9606 GN=ADK PE=1 SV=2;sp|P55263-3|ADK_HUMAN Isoform 3 of Adenosine kinase OS=Homo sapiens OX=9606 GN=ADK;sp|P55263-2|ADK_HUMAN Isoform 2 of Adenosine kinase OS=Homo sapiens OX=9606 GN=ADK;sp|P55263-4|	17.6467	NaN	NaN	NaN	NaN	16.1766	NaN	16.0448	15.838	16.8706	NaN	NaN	NaN	17.4869	17.419	NaN	NaN	8	8	8	26.2	26.2	26.2	40.545	14.419	69411000	29	P55263;P55263-3;P55263-2;P55263-4
P55786;P55786-2	Puromycin-sensitive aminopeptidase	NPEPPS	sp|P55786|PSA_HUMAN Puromycin-sensitive aminopeptidase OS=Homo sapiens OX=9606 GN=NPEPPS PE=1 SV=2;sp|P55786-2|PSA_HUMAN Isoform 2 of Puromycin-sensitive aminopeptidase OS=Homo sapiens OX=9606 GN=NPEPPS	19.019	19.9989	17.2957	17.9485	17.9808	17.5472	19.7715	17.9154	18.8901	18.4395	19.3835	NaN	17.1542	18.924	18.9613	18.3238	17.9551	15	15	15	17.7	17.7	17.7	103.28	21.506	281590000	71	P55786;P55786-2;A6NEC2;A6NEC2-3;A6NEC2-2
P55884;P55884-2	Eukaryotic translation initiation factor 3 subunit B	EIF3B	sp|P55884|EIF3B_HUMAN Eukaryotic translation initiation factor 3 subunit B OS=Homo sapiens OX=9606 GN=EIF3B PE=1 SV=3;sp|P55884-2|EIF3B_HUMAN Isoform 2 of Eukaryotic translation initiation factor 3 subunit B OS=Homo sapiens OX=9606 GN=EIF3B	NaN	NaN	NaN	NaN	NaN	NaN	17.0252	NaN	NaN	NaN	NaN	NaN	NaN	NaN	NaN	NaN	NaN	5	5	5	9.1	9.1	9.1	92.48	25.193	24216000	13	P55884;P55884-2
P55957-2;P55957;P55957-4	BH3-interacting domain death agonist;BH3-interacting domain death agonist p15;BH3-interacting domain death agonist p13;BH3-interacting domain death agonist p11	BID	sp|P55957-2|BID_HUMAN Isoform 2 of BH3-interacting domain death agonist OS=Homo sapiens OX=9606 GN=BID;sp|P55957|BID_HUMAN BH3-interacting domain death agonist OS=Homo sapiens OX=9606 GN=BID PE=1 SV=1;sp|P55957-4|BID_HUMAN Isoform 4 of BH3-interacting doma	NaN	NaN	NaN	NaN	18.2157	18.0123	18.1903	18.2584	18.4273	17.5623	18.7003	17.4653	NaN	NaN	NaN	NaN	NaN	4	4	4	22.4	22.4	22.4	26.836	134.45	121490000	31	P55957-2;P55957;P55957-4
P56385	ATP synthase subunit e, mitochondrial	ATP5I	sp|P56385|ATP5I_HUMAN ATP synthase subunit e, mitochondrial OS=Homo sapiens OX=9606 GN=ATP5ME PE=1 SV=2	NaN	18.0355	NaN	NaN	NaN	NaN	NaN	NaN	NaN	NaN	NaN	NaN	NaN	NaN	NaN	NaN	NaN	2	2	2	30.4	30.4	30.4	7.9331	2.736	3578400	6	P56385
P56537;P56537-2	Eukaryotic translation initiation factor 6	EIF6	sp|P56537|IF6_HUMAN Eukaryotic translation initiation factor 6 OS=Homo sapiens OX=9606 GN=EIF6 PE=1 SV=1;sp|P56537-2|IF6_HUMAN Isoform 2 of Eukaryotic translation initiation factor 6 OS=Homo sapiens OX=9606 GN=EIF6	NaN	NaN	NaN	NaN	NaN	17.2855	17.7684	18.3516	NaN	17.7753	18.7153	19.2996	NaN	NaN	18.2554	NaN	16.7961	5	5	5	29.8	29.8	29.8	26.599	20.731	136000000	35	P56537;P56537-2
P56746	Claudin-15	CLDN15	sp|P56746|CLD15_HUMAN Claudin-15 OS=Homo sapiens OX=9606 GN=CLDN15 PE=1 SV=1	NaN	NaN	NaN	NaN	NaN	NaN	NaN	NaN	NaN	16.7478	NaN	NaN	NaN	NaN	NaN	NaN	NaN	1	1	1	11	11	11	24.356	2.1583	31988000	1	P56746
P57737-2;P57737-4;P57737;P57737-3	Coronin-7	CORO7	sp|P57737-2|CORO7_HUMAN Isoform 2 of Coronin-7 OS=Homo sapiens OX=9606 GN=CORO7;sp|P57737-4|CORO7_HUMAN Isoform 4 of Coronin-7 OS=Homo sapiens OX=9606 GN=CORO7;sp|P57737|CORO7_HUMAN Coronin-7 OS=Homo sapiens OX=9606 GN=CORO7 PE=1 SV=2;sp|P57737-3|CORO7_HUM	18.2285	18.1915	NaN	NaN	NaN	17.5544	18.6175	17.2534	NaN	NaN	NaN	NaN	NaN	NaN	NaN	NaN	NaN	6	6	6	11	11	11	91.654	19.804	86832000	28	P57737-2;P57737-4;P57737;P57737-3
P57764	Gasdermin-D	GSDMD	sp|P57764|GSDMD_HUMAN Gasdermin-D OS=Homo sapiens OX=9606 GN=GSDMD PE=1 SV=1	NaN	NaN	NaN	NaN	15.6239	NaN	NaN	NaN	NaN	NaN	NaN	NaN	NaN	NaN	NaN	NaN	NaN	2	2	2	4.5	4.5	4.5	52.8	3.0158	54393000	10	P57764
P57772	Selenocysteine-specific elongation factor	EEFSEC	sp|P57772|SELB_HUMAN Selenocysteine-specific elongation factor OS=Homo sapiens OX=9606 GN=EEFSEC PE=1 SV=4	NaN	NaN	NaN	NaN	NaN	NaN	NaN	NaN	15.5792	NaN	NaN	NaN	NaN	NaN	NaN	NaN	NaN	1	1	1	2.2	2.2	2.2	65.304	2.1208	1541200	3	P57772
P58546	Myotrophin	MTPN	sp|P58546|MTPN_HUMAN Myotrophin OS=Homo sapiens OX=9606 GN=MTPN PE=1 SV=2	21.6273	19.4872	19.9455	19.8777	21.0885	20.8334	20.8017	21.5604	21.3338	21.0443	21.0145	20.5526	NaN	20.6092	20.056	NaN	19.8184	5	5	5	57.6	57.6	57.6	12.895	323.31	1439100000	119	P58546
P59666;P59665	Neutrophil defensin 3;HP 3-56;Neutrophil defensin 2;Neutrophil defensin 1;HP 1-56;Neutrophil defensin 2	DEFA3;DEFA1	sp|P59666|DEF3_HUMAN Neutrophil defensin 3 OS=Homo sapiens OX=9606 GN=DEFA3 PE=1 SV=1;sp|P59665|DEF1_HUMAN Neutrophil defensin 1 OS=Homo sapiens OX=9606 GN=DEFA1 PE=1 SV=1	22.6628	27.1773	23.8884	25.9471	17.7806	21.9305	25.5402	23.2933	NaN	NaN	24.856	26.2846	23.3994	NaN	22.6685	22.1047	22.9682	2	2	2	19.1	19.1	19.1	10.245	4.6984	13096000000	80	P59666;P59665
P59768	Guanine nucleotide-binding protein G(I)/G(S)/G(O) subunit gamma-2	GNG2	sp|P59768|GBG2_HUMAN Guanine nucleotide-binding protein G(I)/G(S)/G(O) subunit gamma-2 OS=Homo sapiens OX=9606 GN=GNG2 PE=1 SV=2	NaN	NaN	NaN	NaN	NaN	NaN	19.7569	NaN	NaN	NaN	NaN	NaN	NaN	NaN	NaN	NaN	NaN	2	2	2	39.4	39.4	39.4	7.8501	3.4073	104820000	6	P59768
P59998-2;P59998;P59998-3;Q9Y4R7-6;Q9Y4R7-2;Q9Y4R7-5;Q9Y4R7	Actin-related protein 2/3 complex subunit 4;Tubulin monoglycylase TTLL3	ARPC4;TTLL3	sp|P59998-2|ARPC4_HUMAN Isoform 2 of Actin-related protein 2/3 complex subunit 4 OS=Homo sapiens OX=9606 GN=ARPC4;sp|P59998|ARPC4_HUMAN Actin-related protein 2/3 complex subunit 4 OS=Homo sapiens OX=9606 GN=ARPC4 PE=1 SV=3;sp|P59998-3|ARPC4_HUMAN Isoform 3	NaN	NaN	NaN	NaN	NaN	NaN	18.2363	NaN	NaN	NaN	NaN	NaN	NaN	NaN	NaN	NaN	NaN	2	2	2	4.5	4.5	4.5	71.718	5.6816	1492600000	26	P59998-2;P59998;P59998-3;Q9Y4R7-6;Q9Y4R7-2;Q9Y4R7-5;Q9Y4R7
P60174;P60174-1;P60174-4	Triosephosphate isomerase	TPI1	sp|P60174|TPIS_HUMAN Triosephosphate isomerase OS=Homo sapiens OX=9606 GN=TPI1 PE=1 SV=3;sp|P60174-1|TPIS_HUMAN Isoform 2 of Triosephosphate isomerase OS=Homo sapiens OX=9606 GN=TPI1;sp|P60174-4|TPIS_HUMAN Isoform 4 of Triosephosphate isomerase OS=Homo sap	25.436	26.108	24.6481	25.2385	25.3907	25.3373	25.8103	25.2001	25.8235	25.2861	25.4028	25.6889	24.1096	25.4809	25.1342	25.2828	25.1754	15	15	15	73.1	73.1	73.1	30.791	323.31	28567000000	781	P60174;P60174-1;P60174-4
P60228	Eukaryotic translation initiation factor 3 subunit E	EIF3E	sp|P60228|EIF3E_HUMAN Eukaryotic translation initiation factor 3 subunit E OS=Homo sapiens OX=9606 GN=EIF3E PE=1 SV=1	NaN	NaN	NaN	NaN	NaN	15.2827	NaN	NaN	NaN	NaN	NaN	NaN	NaN	NaN	NaN	NaN	NaN	4	4	4	8.8	8.8	8.8	52.22	3.9535	8293000	9	P60228
P60520	Gamma-aminobutyric acid receptor-associated protein-like 2	GABARAPL2	sp|P60520|GBRL2_HUMAN Gamma-aminobutyric acid receptor-associated protein-like 2 OS=Homo sapiens OX=9606 GN=GABARAPL2 PE=1 SV=1	NaN	NaN	NaN	NaN	NaN	16.7907	19.0328	NaN	NaN	NaN	18.1025	NaN	NaN	NaN	NaN	NaN	NaN	4	4	4	29.1	29.1	29.1	13.667	8.3134	45620000	19	P60520
P60660;P60660-2	Myosin light polypeptide 6	MYL6	sp|P60660|MYL6_HUMAN Myosin light polypeptide 6 OS=Homo sapiens OX=9606 GN=MYL6 PE=1 SV=2;sp|P60660-2|MYL6_HUMAN Isoform Smooth muscle of Myosin light polypeptide 6 OS=Homo sapiens OX=9606 GN=MYL6	21.8872	22.0231	19.7067	21.6739	20.1352	19.6746	21.8497	19.8089	18.927	17.7306	20.0054	19.7879	18.4195	NaN	18.8476	19.8507	19.9883	8	8	8	55.6	55.6	55.6	16.93	102.37	904320000	110	P60660;P60660-2;P14649
P60709	Actin, cytoplasmic 1;Actin, cytoplasmic 1, N-terminally processed	ACTB	sp|P60709|ACTB_HUMAN Actin, cytoplasmic 1 OS=Homo sapiens OX=9606 GN=ACTB PE=1 SV=1	29.6466	27.547	28.8345	28.9963	28.414	27.8667	29.9724	28.0109	27.8223	27.1382	28.4037	28.6606	27.9416	27.8429	28.1694	28.8226	28.0268	21	19	1	70.9	63.7	4.5	41.736	323.31	136300000000	1785	P60709;Q6S8J3;P63267-2;A5A3E0;Q9BYX7;P0CG39;P0CG38
P60842;P60842-2	Eukaryotic initiation factor 4A-I	EIF4A1	sp|P60842|IF4A1_HUMAN Eukaryotic initiation factor 4A-I OS=Homo sapiens OX=9606 GN=EIF4A1 PE=1 SV=1;sp|P60842-2|IF4A1_HUMAN Isoform 2 of Eukaryotic initiation factor 4A-I OS=Homo sapiens OX=9606 GN=EIF4A1	20.5035	20.2229	18.5508	19.2198	19.7851	19.4537	20.1778	19.4496	18.9964	18.8874	21.0186	20.4575	19.5189	NaN	NaN	19.3453	NaN	12	11	7	36.2	34.2	23.4	46.153	56.68	814340000	93	P60842;P60842-2
P60866;P60866-2	40S ribosomal protein S20	RPS20	sp|P60866|RS20_HUMAN 40S ribosomal protein S20 OS=Homo sapiens OX=9606 GN=RPS20 PE=1 SV=1;sp|P60866-2|RS20_HUMAN Isoform 2 of 40S ribosomal protein S20 OS=Homo sapiens OX=9606 GN=RPS20	19.3308	NaN	NaN	NaN	NaN	NaN	NaN	NaN	NaN	NaN	NaN	NaN	NaN	NaN	NaN	NaN	NaN	1	1	1	10.1	10.1	10.1	13.373	3.0545	58302000	7	P60866;P60866-2
P60891;P60891-2	Ribose-phosphate pyrophosphokinase 1	PRPS1	sp|P60891|PRPS1_HUMAN Ribose-phosphate pyrophosphokinase 1 OS=Homo sapiens OX=9606 GN=PRPS1 PE=1 SV=2;sp|P60891-2|PRPS1_HUMAN Isoform 2 of Ribose-phosphate pyrophosphokinase 1 OS=Homo sapiens OX=9606 GN=PRPS1	22.889	20.4467	22.138	21.6864	21.6125	22.0527	23.3799	22.4721	23.3081	21.9938	22.9365	22.7902	22.4822	23.1768	22.4635	22.9325	22.4357	16	16	6	59.7	59.7	20.8	34.834	286.31	4701900000	293	P60891;P60891-2
P60900;P60900-2	Proteasome subunit alpha type-6	PSMA6	sp|P60900|PSA6_HUMAN Proteasome subunit alpha type-6 OS=Homo sapiens OX=9606 GN=PSMA6 PE=1 SV=1;sp|P60900-2|PSA6_HUMAN Isoform 2 of Proteasome subunit alpha type-6 OS=Homo sapiens OX=9606 GN=PSMA6	22.8667	22.3833	21.1696	22.0867	21.5253	22.025	23.0947	21.593	22.8817	22.0249	22.6781	22.548	21.5964	23.1731	22.3973	20.0007	21.3936	11	11	11	48.4	48.4	48.4	27.399	147.94	3469400000	234	P60900;P60900-2;P60900-3
P60903	Protein S100-A10	S100A10	sp|P60903|S10AA_HUMAN Protein S100-A10 OS=Homo sapiens OX=9606 GN=S100A10 PE=1 SV=2	NaN	NaN	NaN	NaN	16.8312	NaN	NaN	NaN	NaN	NaN	NaN	NaN	NaN	NaN	NaN	NaN	NaN	1	1	1	17.5	17.5	17.5	11.203	2.1273	32662000	2	P60903
P60953;P60953-1	Cell division control protein 42 homolog	CDC42	sp|P60953|CDC42_HUMAN Cell division control protein 42 homolog OS=Homo sapiens OX=9606 GN=CDC42 PE=1 SV=2;sp|P60953-1|CDC42_HUMAN Isoform 1 of Cell division control protein 42 homolog OS=Homo sapiens OX=9606 GN=CDC42	19.9526	19.9198	20.6128	NaN	18.7703	19.7573	21.5536	20.4026	20.5161	19.9806	20.6996	20.9482	20.085	NaN	NaN	NaN	20.1513	6	5	5	37.2	31.4	31.4	21.258	14.565	782360000	79	P60953;P60953-1
P60983	Glia maturation factor beta	GMFB	sp|P60983|GMFB_HUMAN Glia maturation factor beta OS=Homo sapiens OX=9606 GN=GMFB PE=1 SV=2	17.8979	NaN	NaN	17.5784	NaN	NaN	16.6846	NaN	NaN	NaN	NaN	NaN	NaN	NaN	NaN	NaN	NaN	5	4	4	48.6	42.3	42.3	16.713	18.204	93869000	20	P60983
P61006;P61006-2	Ras-related protein Rab-8A	RAB8A	sp|P61006|RAB8A_HUMAN Ras-related protein Rab-8A OS=Homo sapiens OX=9606 GN=RAB8A PE=1 SV=1;sp|P61006-2|RAB8A_HUMAN Isoform 2 of Ras-related protein Rab-8A OS=Homo sapiens OX=9606 GN=RAB8A	18.7195	NaN	NaN	NaN	NaN	17.9678	NaN	17.5021	NaN	17.4827	NaN	16.6551	NaN	NaN	17.0943	NaN	NaN	5	3	3	21.7	13	13	23.668	12.216	105860000	24	P61006;P61006-2;P51153;P59190-2;P59190
P61019;P61019-2;Q8WUD1	Ras-related protein Rab-2A;Ras-related protein Rab-2B	RAB2A;RAB2B	sp|P61019|RAB2A_HUMAN Ras-related protein Rab-2A OS=Homo sapiens OX=9606 GN=RAB2A PE=1 SV=1;sp|P61019-2|RAB2A_HUMAN Isoform 2 of Ras-related protein Rab-2A OS=Homo sapiens OX=9606 GN=RAB2A;sp|Q8WUD1|RAB2B_HUMAN Ras-related protein Rab-2B OS=Homo sapiens OX	NaN	NaN	NaN	NaN	NaN	NaN	NaN	NaN	NaN	NaN	NaN	16.2228	NaN	NaN	NaN	NaN	NaN	6	3	3	34.9	17.5	17.5	23.545	25.097	27977000	16	P61019;P61019-2;Q8WUD1;Q8WUD1-2
P61020;P61020-2	Ras-related protein Rab-5B	RAB5B	sp|P61020|RAB5B_HUMAN Ras-related protein Rab-5B OS=Homo sapiens OX=9606 GN=RAB5B PE=1 SV=1;sp|P61020-2|RAB5B_HUMAN Isoform 2 of Ras-related protein Rab-5B OS=Homo sapiens OX=9606 GN=RAB5B	19.7505	NaN	19.1544	19.0327	17.8325	18.2609	18.987	18.5284	19.1505	17.8796	18.5478	19.9987	19.4139	19.2142	NaN	18.5684	18.8727	7	7	4	39.1	39.1	24.2	23.707	22.948	253640000	61	P61020;P61020-2
P61026	Ras-related protein Rab-10	RAB10	sp|P61026|RAB10_HUMAN Ras-related protein Rab-10 OS=Homo sapiens OX=9606 GN=RAB10 PE=1 SV=1	17.9731	17.9614	NaN	19.72	16.3584	18.7735	19.6943	18.2145	19.1608	NaN	19.7892	18.4886	NaN	NaN	NaN	NaN	NaN	6	5	5	32	26.5	26.5	22.541	14.655	238770000	35	P61026
P61077;P61077-2;P61077-3;P62837-2	Ubiquitin-conjugating enzyme E2 D3;Ubiquitin-conjugating enzyme E2 D2	UBE2D3;UBE2D2	sp|P61077|UB2D3_HUMAN Ubiquitin-conjugating enzyme E2 D3 OS=Homo sapiens OX=9606 GN=UBE2D3 PE=1 SV=1;sp|P61077-2|UB2D3_HUMAN Isoform 2 of Ubiquitin-conjugating enzyme E2 D3 OS=Homo sapiens OX=9606 GN=UBE2D3;sp|P61077-3|UB2D3_HUMAN Isoform 3 of Ubiquitin-co	NaN	NaN	18.2993	NaN	NaN	17.6935	NaN	19.3648	NaN	NaN	NaN	NaN	NaN	NaN	NaN	19.9016	NaN	2	2	1	12.2	12.2	4.8	16.687	2.7376	89959000	13	P61077;P61077-2;P61077-3;P62837-2
P61081	NEDD8-conjugating enzyme Ubc12	UBE2M	sp|P61081|UBC12_HUMAN NEDD8-conjugating enzyme Ubc12 OS=Homo sapiens OX=9606 GN=UBE2M PE=1 SV=1	18.7466	NaN	NaN	16.9527	18.1932	17.8637	19.0308	18.1666	19.3152	18.0806	17.8347	18.9485	NaN	19.1727	NaN	NaN	18.4771	4	4	4	25.1	25.1	25.1	20.9	14.426	113620000	44	P61081
P61086;P61086-3	Ubiquitin-conjugating enzyme E2 K	UBE2K	sp|P61086|UBE2K_HUMAN Ubiquitin-conjugating enzyme E2 K OS=Homo sapiens OX=9606 GN=UBE2K PE=1 SV=3;sp|P61086-3|UBE2K_HUMAN Isoform 3 of Ubiquitin-conjugating enzyme E2 K OS=Homo sapiens OX=9606 GN=UBE2K	19.3227	NaN	17.6806	18.1732	18.2449	18.3939	19.0748	18.4416	20.7587	19.2516	19.7312	NaN	17.9288	19.75	NaN	NaN	19.094	7	7	7	36.5	36.5	36.5	22.406	46.22	235210000	56	P61086;P61086-3;P61086-2
P61088;Q5JXB2	Ubiquitin-conjugating enzyme E2 N;Putative ubiquitin-conjugating enzyme E2 N-like	UBE2N;UBE2NL	sp|P61088|UBE2N_HUMAN Ubiquitin-conjugating enzyme E2 N OS=Homo sapiens OX=9606 GN=UBE2N PE=1 SV=1;sp|Q5JXB2|UE2NL_HUMAN Putative ubiquitin-conjugating enzyme E2 N-like OS=Homo sapiens OX=9606 GN=UBE2NL PE=1 SV=1	22.1033	22.2647	22.6473	18.4836	20.1728	21.5933	22.1044	22.2221	22.5073	21.8568	21.7583	22.1965	20.5831	22.7386	21.668	21.0011	21.7421	7	7	5	53.3	53.3	42.1	17.138	80.627	2825200000	131	P61088;Q5JXB2
P61106	Ras-related protein Rab-14	RAB14	sp|P61106|RAB14_HUMAN Ras-related protein Rab-14 OS=Homo sapiens OX=9606 GN=RAB14 PE=1 SV=4	19.4271	NaN	19.2773	NaN	NaN	18.5436	19.013	18.7771	18.7106	18.0995	17.6181	19.1022	17.8038	NaN	NaN	17.77	NaN	7	7	7	44.7	44.7	44.7	23.897	10.551	74893000	30	P61106
P61158	Actin-related protein 3	ACTR3	sp|P61158|ARP3_HUMAN Actin-related protein 3 OS=Homo sapiens OX=9606 GN=ACTR3 PE=1 SV=3	21.9098	19.6972	16.9893	20.1438	19.92	17.7846	22.4173	18.1676	19.2357	17.132	20.9523	19.5676	17.7847	18.6733	19.6449	19.8244	18.478	12	12	12	33.5	33.5	33.5	47.371	41.245	666030000	90	P61158;Q9P1U1-2;Q9P1U1;Q9C0K3;Q9P1U1-3
P61160;P61160-2	Actin-related protein 2	ACTR2	sp|P61160|ARP2_HUMAN Actin-related protein 2 OS=Homo sapiens OX=9606 GN=ACTR2 PE=1 SV=1;sp|P61160-2|ARP2_HUMAN Isoform 2 of Actin-related protein 2 OS=Homo sapiens OX=9606 GN=ACTR2	20.3114	18.8686	16.8515	18.7239	18.1379	17.6987	20.3138	18.1464	NaN	NaN	NaN	NaN	NaN	NaN	18.0685	NaN	NaN	6	6	6	16.5	16.5	16.5	44.76	25.476	212620000	40	P61160;P61160-2
P61163	Alpha-centractin	ACTR1A	sp|P61163|ACTZ_HUMAN Alpha-centractin OS=Homo sapiens OX=9606 GN=ACTR1A PE=1 SV=1	19.5581	18.2872	19.0081	18.8898	19.3368	18.8021	19.3921	18.3635	19.3302	19.2866	19.2165	20.1117	19.4766	18.9369	NaN	NaN	18.4293	8	8	6	32.2	32.2	27.7	42.613	87.826	367300000	82	P61163
P61201;P61201-2	COP9 signalosome complex subunit 2	COPS2	sp|P61201|CSN2_HUMAN COP9 signalosome complex subunit 2 OS=Homo sapiens OX=9606 GN=COPS2 PE=1 SV=1;sp|P61201-2|CSN2_HUMAN Isoform 2 of COP9 signalosome complex subunit 2 OS=Homo sapiens OX=9606 GN=COPS2	18.8923	NaN	17.517	17.8328	18.3915	17.3401	18.7888	18.5171	19.5858	18.6048	NaN	18.3309	NaN	18.5777	18.5459	18.8153	NaN	10	10	10	35.2	35.2	35.2	51.596	44.126	313950000	52	P61201;P61201-2
P61221	ATP-binding cassette sub-family E member 1	ABCE1	sp|P61221|ABCE1_HUMAN ATP-binding cassette sub-family E member 1 OS=Homo sapiens OX=9606 GN=ABCE1 PE=1 SV=1	NaN	NaN	NaN	NaN	16.1164	NaN	NaN	NaN	NaN	NaN	NaN	NaN	NaN	NaN	NaN	NaN	NaN	5	4	4	12	10	10	67.314	4.7644	22315000	6	P61221
P61224-3;P61224;A6NIZ1;P61224-2;P61224-4	Ras-related protein Rap-1b;Ras-related protein Rap-1b-like protein	RAP1B	sp|P61224-3|RAP1B_HUMAN Isoform 3 of Ras-related protein Rap-1b OS=Homo sapiens OX=9606 GN=RAP1B;sp|P61224|RAP1B_HUMAN Ras-related protein Rap-1b OS=Homo sapiens OX=9606 GN=RAP1B PE=1 SV=1;sp|A6NIZ1|RP1BL_HUMAN Ras-related protein Rap-1b-like protein OS=Ho	21.9597	20.2475	18.1867	20.0235	20.3013	19.8984	21.1858	19.8031	20.2541	19.8951	20.4097	20.1986	NaN	19.6762	20.6811	18.8461	19.8679	9	9	3	52.7	52.7	17	18.778	56.576	1124400000	82	P61224-3;P61224;A6NIZ1;P61224-2;P61224-4
P61225	Ras-related protein Rap-2b	RAP2B	sp|P61225|RAP2B_HUMAN Ras-related protein Rap-2b OS=Homo sapiens OX=9606 GN=RAP2B PE=1 SV=1	NaN	NaN	19.7282	18.6949	20.1909	19.0063	19.1197	19.3943	18.3299	18.6573	18.7464	19.8597	20.6579	19.7546	NaN	NaN	18.4558	9	9	9	54.6	54.6	54.6	20.504	123.89	514430000	68	P61225;Q9Y3L5;P10114
P61247	40S ribosomal protein S3a	RPS3A	sp|P61247|RS3A_HUMAN 40S ribosomal protein S3a OS=Homo sapiens OX=9606 GN=RPS3A PE=1 SV=2	NaN	NaN	NaN	NaN	NaN	NaN	18.0554	NaN	NaN	NaN	NaN	NaN	NaN	NaN	NaN	NaN	NaN	4	4	4	11.7	11.7	11.7	29.945	3.8344	30471000	7	P61247
P61421	V-type proton ATPase subunit d 1	ATP6V0D1	sp|P61421|VA0D1_HUMAN V-type proton ATPase subunit d 1 OS=Homo sapiens OX=9606 GN=ATP6V0D1 PE=1 SV=1	17.7644	NaN	NaN	NaN	NaN	NaN	NaN	NaN	NaN	NaN	NaN	NaN	NaN	NaN	NaN	NaN	NaN	3	3	3	12.3	12.3	12.3	40.329	3.541	11603000	6	P61421
P61586;P08134	Transforming protein RhoA;Rho-related GTP-binding protein RhoC	RHOA;RHOC	sp|P61586|RHOA_HUMAN Transforming protein RhoA OS=Homo sapiens OX=9606 GN=RHOA PE=1 SV=1;sp|P08134|RHOC_HUMAN Rho-related GTP-binding protein RhoC OS=Homo sapiens OX=9606 GN=RHOC PE=1 SV=1	19.9135	18.4234	19.8458	18.7674	18.542	19.4069	20.6956	18.589	19.7612	19.1932	20.735	17.508	17.8636	NaN	18.8889	NaN	19.0924	8	8	8	48.2	48.2	48.2	21.768	154.52	535720000	70	P61586;P08134;P62745
P61604	10 kDa heat shock protein, mitochondrial	HSPE1	sp|P61604|CH10_HUMAN 10 kDa heat shock protein, mitochondrial OS=Homo sapiens OX=9606 GN=HSPE1 PE=1 SV=2	NaN	NaN	NaN	NaN	NaN	18.4634	18.5945	NaN	NaN	NaN	NaN	NaN	NaN	NaN	NaN	NaN	NaN	2	2	2	23.5	23.5	23.5	10.932	4.0623	52201000	14	P61604
P61626	Lysozyme C	LYZ	sp|P61626|LYSC_HUMAN Lysozyme C OS=Homo sapiens OX=9606 GN=LYZ PE=1 SV=1	23.1446	24.4434	22.7728	20.5082	22.5421	18.6832	22.199	21.4159	NaN	17.8347	20.1641	22.3866	NaN	NaN	18.0627	21.2901	NaN	7	7	7	55.4	55.4	55.4	16.537	295.16	3092900000	106	P61626
P61758-2;P61758	Prefoldin subunit 3	VBP1	sp|P61758-2|PFD3_HUMAN Isoform 2 of Prefoldin subunit 3 OS=Homo sapiens OX=9606 GN=VBP1;sp|P61758|PFD3_HUMAN Prefoldin subunit 3 OS=Homo sapiens OX=9606 GN=VBP1 PE=1 SV=4	NaN	NaN	NaN	NaN	NaN	17.3856	NaN	NaN	NaN	16.5245	17.4511	NaN	NaN	NaN	NaN	NaN	NaN	5	5	5	26	26	26	22.254	18.948	32945000	20	P61758-2;P61758
P61769	Beta-2-microglobulin;Beta-2-microglobulin form pI 5.3	B2M	sp|P61769|B2MG_HUMAN Beta-2-microglobulin OS=Homo sapiens OX=9606 GN=B2M PE=1 SV=1	NaN	20.7864	NaN	NaN	17.1393	NaN	NaN	18.5488	NaN	NaN	NaN	NaN	NaN	NaN	NaN	19.6706	NaN	2	2	2	16.8	16.8	16.8	13.714	3.1348	228410000	22	P61769
P61916;P61916-2	Epididymal secretory protein E1	NPC2	sp|P61916|NPC2_HUMAN NPC intracellular cholesterol transporter 2 OS=Homo sapiens OX=9606 GN=NPC2 PE=1 SV=1;sp|P61916-2|NPC2_HUMAN Isoform 2 of NPC intracellular cholesterol transporter 2 OS=Homo sapiens OX=9606 GN=NPC2	NaN	20.9475	NaN	NaN	NaN	NaN	NaN	NaN	NaN	NaN	NaN	NaN	NaN	NaN	NaN	NaN	NaN	3	3	3	21.9	21.9	21.9	16.57	4.9346	19021000	10	P61916;P61916-2
P61923;P61923-2;P61923-3;P61923-5;P61923-4	Coatomer subunit zeta-1	COPZ1	sp|P61923|COPZ1_HUMAN Coatomer subunit zeta-1 OS=Homo sapiens OX=9606 GN=COPZ1 PE=1 SV=1;sp|P61923-2|COPZ1_HUMAN Isoform 2 of Coatomer subunit zeta-1 OS=Homo sapiens OX=9606 GN=COPZ1;sp|P61923-3|COPZ1_HUMAN Isoform 3 of Coatomer subunit zeta-1 OS=Homo sapi	NaN	NaN	NaN	NaN	NaN	14.1425	NaN	14.0598	NaN	13.4418	NaN	NaN	NaN	NaN	NaN	NaN	NaN	2	2	2	18.6	18.6	18.6	20.198	9.299	5621500	8	P61923;P61923-2;P61923-3;P61923-5;P61923-4
P61956-2;P61956;Q6EEV6;P55854;P55854-2	Small ubiquitin-related modifier 2;Small ubiquitin-related modifier 4;Small ubiquitin-related modifier 3	SUMO2;SUMO4;SUMO3	sp|P61956-2|SUMO2_HUMAN Isoform 2 of Small ubiquitin-related modifier 2 OS=Homo sapiens OX=9606 GN=SUMO2;sp|P61956|SUMO2_HUMAN Small ubiquitin-related modifier 2 OS=Homo sapiens OX=9606 GN=SUMO2 PE=1 SV=3;sp|Q6EEV6|SUMO4_HUMAN Small ubiquitin-related modif	19.3284	NaN	NaN	19.1345	NaN	NaN	19.0551	NaN	NaN	NaN	NaN	NaN	NaN	NaN	NaN	NaN	NaN	2	2	2	31	31	31	8.1111	4.7327	242730000	21	P61956-2;P61956;Q6EEV6;P55854;P55854-2
P61960;P61960-2	Ubiquitin-fold modifier 1	UFM1	sp|P61960|UFM1_HUMAN Ubiquitin-fold modifier 1 OS=Homo sapiens OX=9606 GN=UFM1 PE=1 SV=1;sp|P61960-2|UFM1_HUMAN Isoform 2 of Ubiquitin-fold modifier 1 OS=Homo sapiens OX=9606 GN=UFM1	NaN	NaN	NaN	NaN	NaN	17.7296	NaN	17.2088	NaN	17.0078	NaN	NaN	NaN	NaN	NaN	NaN	NaN	2	2	2	50.6	50.6	50.6	9.1175	5.3385	97335000	22	P61960;P61960-2
P61970	Nuclear transport factor 2	NUTF2	sp|P61970|NTF2_HUMAN Nuclear transport factor 2 OS=Homo sapiens OX=9606 GN=NUTF2 PE=1 SV=1	20.3229	22.3872	NaN	19.5047	21.1395	21.989	21.4448	21.8898	21.7982	21.1634	21.5874	22.2851	21.4136	21.6906	22.0107	NaN	20.8076	4	4	4	51.2	51.2	51.2	14.478	169.83	3611000000	89	P61970
P61978-3;P61978;P61978-2	Heterogeneous nuclear ribonucleoprotein K	HNRNPK	sp|P61978-3|HNRPK_HUMAN Isoform 3 of Heterogeneous nuclear ribonucleoprotein K OS=Homo sapiens OX=9606 GN=HNRNPK;sp|P61978|HNRPK_HUMAN Heterogeneous nuclear ribonucleoprotein K OS=Homo sapiens OX=9606 GN=HNRNPK PE=1 SV=1;sp|P61978-2|HNRPK_HUMAN Isoform 2 o	20.8469	NaN	19.2209	19.4312	21.399	20.439	20.9368	19.8995	21.245	19.1615	20.4985	20.1446	19.3003	20.2045	19.8697	20.6782	NaN	13	13	13	40.7	40.7	40.7	48.562	78.552	1030800000	129	P61978-3;P61978;P61978-2
P61981	14-3-3 protein gamma;14-3-3 protein gamma, N-terminally processed	YWHAG	sp|P61981|1433G_HUMAN 14-3-3 protein gamma OS=Homo sapiens OX=9606 GN=YWHAG PE=1 SV=2	21.1873	21.7649	19.4458	20.9984	19.97	20.9033	21.2629	20.5282	21.7695	20.6808	21.8943	20.3685	20.308	20.6755	20.7099	21.9701	20.7905	9	6	6	44.1	33.2	33.2	28.302	305.44	1288200000	143	P61981
P62140	Serine/threonine-protein phosphatase PP1-beta catalytic subunit	PPP1CB	sp|P62140|PP1B_HUMAN Serine/threonine-protein phosphatase PP1-beta catalytic subunit OS=Homo sapiens OX=9606 GN=PPP1CB PE=1 SV=3	18.418	NaN	15.6352	NaN	17.3118	NaN	17.5543	NaN	NaN	NaN	NaN	17.4944	NaN	NaN	NaN	NaN	NaN	7	4	3	26.6	16.5	11.3	37.186	10.887	22479000	25	P62140
P62191;P62191-2	26S protease regulatory subunit 4	PSMC1	sp|P62191|PRS4_HUMAN 26S proteasome regulatory subunit 4 OS=Homo sapiens OX=9606 GN=PSMC1 PE=1 SV=1;sp|P62191-2|PRS4_HUMAN Isoform 2 of 26S proteasome regulatory subunit 4 OS=Homo sapiens OX=9606 GN=PSMC1	19.5262	19.071	19.6085	18.8188	19.2016	21.2948	20.9666	20.9032	21.4607	21.0762	20.456	21.0244	20.5111	18.455	19.4123	20.669	20.0454	15	14	12	45.5	43.9	38.4	49.184	201.09	1355200000	142	P62191;P62191-2
P62195-2;P62195	26S protease regulatory subunit 8	PSMC5	sp|P62195-2|PRS8_HUMAN Isoform 2 of 26S proteasome regulatory subunit 8 OS=Homo sapiens OX=9606 GN=PSMC5;sp|P62195|PRS8_HUMAN 26S proteasome regulatory subunit 8 OS=Homo sapiens OX=9606 GN=PSMC5 PE=1 SV=1	19.1701	17.7899	NaN	17.6673	19.7994	19.0465	19.5723	18.8767	20.0269	20.0382	19.6853	21.2442	19.6462	20.0111	NaN	18.8633	19.9435	11	7	7	33.9	23.4	23.4	44.784	36.646	295880000	52	P62195-2;P62195
P62241	40S ribosomal protein S8	RPS8	sp|P62241|RS8_HUMAN 40S ribosomal protein S8 OS=Homo sapiens OX=9606 GN=RPS8 PE=1 SV=2	NaN	NaN	NaN	NaN	NaN	NaN	NaN	13.8518	NaN	NaN	NaN	NaN	NaN	NaN	NaN	NaN	NaN	2	1	1	13.5	6.2	6.2	24.205	19.907	14702000	10	P62241
P62258;P62258-2	14-3-3 protein epsilon	YWHAE	sp|P62258|1433E_HUMAN 14-3-3 protein epsilon OS=Homo sapiens OX=9606 GN=YWHAE PE=1 SV=1;sp|P62258-2|1433E_HUMAN Isoform SV of 14-3-3 protein epsilon OS=Homo sapiens OX=9606 GN=YWHAE	23.6845	23.9506	23.0435	23.4462	22.5542	23.981	24.0217	23.7426	23.9781	23.6112	24.9086	23.9034	23.5513	24.5206	23.3504	23.9313	23.6017	22	20	20	77.6	74.5	74.5	29.174	323.31	7940500000	561	P62258;P62258-2
P62263	40S ribosomal protein S14	RPS14	sp|P62263|RS14_HUMAN 40S ribosomal protein S14 OS=Homo sapiens OX=9606 GN=RPS14 PE=1 SV=3	NaN	NaN	17.1513	NaN	NaN	NaN	NaN	NaN	NaN	NaN	NaN	NaN	NaN	NaN	NaN	NaN	NaN	3	2	2	29.8	22.5	22.5	16.273	3.3124	4414600	7	P62263
P62269	40S ribosomal protein S18	RPS18	sp|P62269|RS18_HUMAN 40S ribosomal protein S18 OS=Homo sapiens OX=9606 GN=RPS18 PE=1 SV=3	NaN	NaN	NaN	NaN	NaN	NaN	16.0188	NaN	NaN	NaN	NaN	NaN	NaN	NaN	NaN	NaN	NaN	3	3	3	21.7	21.7	21.7	17.718	4.5928	5306100	7	P62269
P62316;P62316-2	Small nuclear ribonucleoprotein Sm D2	SNRPD2	sp|P62316|SMD2_HUMAN Small nuclear ribonucleoprotein Sm D2 OS=Homo sapiens OX=9606 GN=SNRPD2 PE=1 SV=1;sp|P62316-2|SMD2_HUMAN Isoform 2 of Small nuclear ribonucleoprotein Sm D2 OS=Homo sapiens OX=9606 GN=SNRPD2	NaN	NaN	NaN	NaN	NaN	NaN	NaN	12.5118	NaN	NaN	NaN	NaN	NaN	NaN	NaN	NaN	NaN	3	3	3	23.7	23.7	23.7	13.527	2.4249	1152300	4	P62316;P62316-2
P62328	Thymosin beta-4;Hematopoietic system regulatory peptide	TMSB4X	sp|P62328|TYB4_HUMAN Thymosin beta-4 OS=Homo sapiens OX=9606 GN=TMSB4X PE=1 SV=2	25.7241	21.9594	20.5552	24.0369	23.139	21.6153	25.7469	22.3918	19.4513	19.4109	20.8697	23.2529	NaN	20.0518	20.7073	23.3124	20.8899	6	6	6	77.3	77.3	77.3	5.0526	69.71	5817700000	176	P62328
P62333	26S protease regulatory subunit 10B	PSMC6	sp|P62333|PRS10_HUMAN 26S proteasome regulatory subunit 10B OS=Homo sapiens OX=9606 GN=PSMC6 PE=1 SV=1	21.1377	20.0257	20.9295	20.403	20.5771	20.9854	21.4791	20.0989	21.4506	20.5564	20.9152	21.9804	19.8038	20.6704	19.3742	21.4245	21.3702	15	15	13	51.7	51.7	46.8	44.172	159.35	1502800000	169	P62333
P62495-2;P62495	Eukaryotic peptide chain release factor subunit 1	ETF1	sp|P62495-2|ERF1_HUMAN Isoform 2 of Eukaryotic peptide chain release factor subunit 1 OS=Homo sapiens OX=9606 GN=ETF1;sp|P62495|ERF1_HUMAN Eukaryotic peptide chain release factor subunit 1 OS=Homo sapiens OX=9606 GN=ETF1 PE=1 SV=3	NaN	NaN	NaN	NaN	NaN	NaN	NaN	NaN	NaN	NaN	NaN	NaN	NaN	NaN	NaN	14.5292	NaN	4	4	4	10.9	10.9	10.9	45.462	4.6431	14730000	6	P62495-2;P62495
P62701	40S ribosomal protein S4, X isoform	RPS4X	sp|P62701|RS4X_HUMAN 40S ribosomal protein S4, X isoform OS=Homo sapiens OX=9606 GN=RPS4X PE=1 SV=2	NaN	NaN	15.9242	16.5149	NaN	NaN	NaN	NaN	NaN	NaN	NaN	NaN	NaN	NaN	NaN	NaN	NaN	6	6	6	29.3	29.3	29.3	29.597	11.082	32295000	12	P62701;P22090;Q8TD47
P62714	Serine/threonine-protein phosphatase 2A catalytic subunit beta isoform	PPP2CB	sp|P62714|PP2AB_HUMAN Serine/threonine-protein phosphatase 2A catalytic subunit beta isoform OS=Homo sapiens OX=9606 GN=PPP2CB PE=1 SV=1	NaN	NaN	NaN	NaN	NaN	NaN	16.5886	NaN	NaN	NaN	NaN	NaN	NaN	NaN	NaN	NaN	NaN	8	2	2	43.4	6.8	6.8	35.575	5.4011	7592300	6	P62714
P62750	60S ribosomal protein L23a	RPL23A	sp|P62750|RL23A_HUMAN 60S ribosomal protein L23a OS=Homo sapiens OX=9606 GN=RPL23A PE=1 SV=1	NaN	NaN	NaN	NaN	NaN	NaN	NaN	NaN	NaN	NaN	NaN	16.8969	NaN	NaN	NaN	NaN	NaN	1	1	1	8.3	8.3	8.3	17.695	2.2887	14583000	3	P62750
P62753	40S ribosomal protein S6	RPS6	sp|P62753|RS6_HUMAN 40S ribosomal protein S6 OS=Homo sapiens OX=9606 GN=RPS6 PE=1 SV=1	NaN	NaN	NaN	NaN	NaN	NaN	17.9745	NaN	16.9899	NaN	NaN	NaN	NaN	NaN	NaN	NaN	NaN	4	4	4	19.7	19.7	19.7	28.68	9.6393	17095000	9	P62753
P62805	Histone H4	HIST1H4A	sp|P62805|H4_HUMAN Histone H4 OS=Homo sapiens OX=9606 GN=H4C1 PE=1 SV=2	23.8478	27.052	21.4488	24.5644	20.5647	21.5204	22.7857	22.384	20.0201	20.1749	25.2401	23.8555	22.2132	22.9324	25.724	23.3159	24.8664	8	6	6	59.2	40.8	40.8	11.367	32.757	11619000000	277	P62805
P62820;P62820-2;P62820-3	Ras-related protein Rab-1A	RAB1A	sp|P62820|RAB1A_HUMAN Ras-related protein Rab-1A OS=Homo sapiens OX=9606 GN=RAB1A PE=1 SV=3;sp|P62820-2|RAB1A_HUMAN Isoform 2 of Ras-related protein Rab-1A OS=Homo sapiens OX=9606 GN=RAB1A;sp|P62820-3|RAB1A_HUMAN Isoform 3 of Ras-related protein Rab-1A OS=	19.7258	18.9542	20.1284	NaN	19.8626	20.0505	20.8163	19.7443	20.0514	18.9014	20.1507	20.7596	NaN	NaN	19.8085	NaN	NaN	9	9	4	48.3	48.3	23.9	22.677	36.64	969010000	74	P62820;P62820-2;P62820-3
P62826	GTP-binding nuclear protein Ran	RAN	sp|P62826|RAN_HUMAN GTP-binding nuclear protein Ran OS=Homo sapiens OX=9606 GN=RAN PE=1 SV=3	24.0227	20.9895	23.2669	24.1153	21.5992	24.0511	24.6617	23.1718	24.7277	23.9475	24.849	24.2351	22.9013	24.727	24.0305	20.2196	23.0076	7	6	6	38	34.3	34.3	24.423	150.07	8341000000	266	P62826
P62834	Ras-related protein Rap-1A	RAP1A	sp|P62834|RAP1A_HUMAN Ras-related protein Rap-1A OS=Homo sapiens OX=9606 GN=RAP1A PE=1 SV=1	NaN	NaN	NaN	NaN	NaN	NaN	17.7297	16.9522	NaN	NaN	NaN	NaN	NaN	NaN	NaN	NaN	NaN	8	2	2	47.3	15.2	15.2	20.987	4.8042	173400000	19	P62834
P62851	40S ribosomal protein S25	RPS25	sp|P62851|RS25_HUMAN 40S ribosomal protein S25 OS=Homo sapiens OX=9606 GN=RPS25 PE=1 SV=1	18.0356	NaN	NaN	NaN	NaN	NaN	NaN	NaN	NaN	NaN	NaN	NaN	NaN	NaN	NaN	NaN	NaN	2	2	2	16	16	16	13.742	2.5605	8023400	5	P62851
P62854	40S ribosomal protein S26	RPS26	sp|P62854|RS26_HUMAN 40S ribosomal protein S26 OS=Homo sapiens OX=9606 GN=RPS26 PE=1 SV=3	NaN	NaN	NaN	NaN	NaN	NaN	NaN	NaN	NaN	NaN	NaN	NaN	NaN	NaN	NaN	NaN	13.1579	1	1	1	13	13	13	13.015	2.9769	7572200	6	P62854
P62857	40S ribosomal protein S28	RPS28	sp|P62857|RS28_HUMAN 40S ribosomal protein S28 OS=Homo sapiens OX=9606 GN=RPS28 PE=1 SV=1	NaN	NaN	NaN	NaN	NaN	15.8062	NaN	NaN	NaN	NaN	NaN	NaN	NaN	NaN	NaN	NaN	NaN	1	1	1	17.4	17.4	17.4	7.8409	13.868	10304000	5	P62857
P62873;P62873-2	Guanine nucleotide-binding protein G(I)/G(S)/G(T) subunit beta-1	GNB1	sp|P62873|GBB1_HUMAN Guanine nucleotide-binding protein G(I)/G(S)/G(T) subunit beta-1 OS=Homo sapiens OX=9606 GN=GNB1 PE=1 SV=3;sp|P62873-2|GBB1_HUMAN Isoform 2 of Guanine nucleotide-binding protein G(I)/G(S)/G(T) subunit beta-1 OS=Homo sapiens OX=9606 GN=	18.406	20.053	17.2268	19.1469	17.1184	16.6121	19.6436	17.7987	NaN	17.2901	18.6986	19.0639	19.9336	NaN	17.1411	NaN	19.435	9	9	5	29.4	29.4	13.5	37.377	31.931	174600000	58	P62873;P62873-2;P16520-2;P16520
P62879	Guanine nucleotide-binding protein G(I)/G(S)/G(T) subunit beta-2	GNB2	sp|P62879|GBB2_HUMAN Guanine nucleotide-binding protein G(I)/G(S)/G(T) subunit beta-2 OS=Homo sapiens OX=9606 GN=GNB2 PE=1 SV=3	17.6004	15.7848	NaN	NaN	NaN	NaN	NaN	NaN	17.1839	NaN	NaN	NaN	NaN	NaN	NaN	NaN	18.2107	8	4	3	29.4	13.5	9.4	37.331	12.545	21613000	19	P62879;P62879-2
P62906	60S ribosomal protein L10a	RPL10A	sp|P62906|RL10A_HUMAN 60S ribosomal protein L10a OS=Homo sapiens OX=9606 GN=RPL10A PE=1 SV=2	NaN	NaN	NaN	NaN	16.0128	NaN	NaN	NaN	NaN	NaN	NaN	NaN	NaN	NaN	NaN	NaN	NaN	3	3	3	19.4	19.4	19.4	24.831	3.6566	17343000	5	P62906
P62913-2;P62913	60S ribosomal protein L11	RPL11	sp|P62913-2|RL11_HUMAN Isoform 2 of 60S ribosomal protein L11 OS=Homo sapiens OX=9606 GN=RPL11;sp|P62913|RL11_HUMAN 60S ribosomal protein L11 OS=Homo sapiens OX=9606 GN=RPL11 PE=1 SV=2	NaN	NaN	NaN	NaN	NaN	NaN	NaN	NaN	NaN	NaN	NaN	NaN	NaN	16.7199	NaN	NaN	NaN	2	2	2	11.9	11.9	11.9	20.124	4.1584	2166100	3	P62913-2;P62913
P62937	Peptidyl-prolyl cis-trans isomerase A;Peptidyl-prolyl cis-trans isomerase A, N-terminally processed	PPIA	sp|P62937|PPIA_HUMAN Peptidyl-prolyl cis-trans isomerase A OS=Homo sapiens OX=9606 GN=PPIA PE=1 SV=2	24.7052	22.9614	23.2995	23.3392	24.5511	24.3793	24.7521	24.1972	25.0653	24.3338	24.7547	25.3549	22.8284	25.0274	24.6215	24.1002	23.9237	11	11	3	69.1	69.1	24.8	18.012	321.08	18650000000	451	P62937;Q9Y536;P0DN37;P0DN26;A0A0B4J2A2;A0A075B767;A0A075B759;F5H284
P62942	Peptidyl-prolyl cis-trans isomerase FKBP1A	FKBP1A	sp|P62942|FKB1A_HUMAN Peptidyl-prolyl cis-trans isomerase FKBP1A OS=Homo sapiens OX=9606 GN=FKBP1A PE=1 SV=2	22.1541	19.4554	20.3757	20.7718	20.8723	20.6937	20.7098	21.2706	20.9673	21.1496	21.1943	21.9715	NaN	21.3914	NaN	21.7394	NaN	4	4	4	40.7	40.7	40.7	11.951	73.874	990090000	91	P62942
P63000-2;P63000;P60763	Ras-related C3 botulinum toxin substrate 1;Ras-related C3 botulinum toxin substrate 3	RAC1;RAC3	sp|P63000-2|RAC1_HUMAN Isoform B of Ras-related C3 botulinum toxin substrate 1 OS=Homo sapiens OX=9606 GN=RAC1;sp|P63000|RAC1_HUMAN Ras-related C3 botulinum toxin substrate 1 OS=Homo sapiens OX=9606 GN=RAC1 PE=1 SV=1;sp|P60763|RAC3_HUMAN Ras-related C3 bot	21.735	19.9069	20.3074	NaN	19.4755	20.2892	22.8037	20.9517	21.1119	20.4661	21.8581	21.4532	21.0141	20.9921	20.8636	20.3995	19.6123	6	6	2	30.3	30.3	10.9	23.467	11.213	1059100000	80	P63000-2;P63000;P60763
P63010-3;P63010;P63010-2	AP-2 complex subunit beta	AP2B1	sp|P63010-3|AP2B1_HUMAN Isoform 3 of AP-2 complex subunit beta OS=Homo sapiens OX=9606 GN=AP2B1;sp|P63010|AP2B1_HUMAN AP-2 complex subunit beta OS=Homo sapiens OX=9606 GN=AP2B1 PE=1 SV=1;sp|P63010-2|AP2B1_HUMAN Isoform 2 of AP-2 complex subunit beta OS=Hom	20.2252	19.656	17.8092	19.7296	18.1057	19.7104	19.8826	18.9379	19.6376	18.6717	20.2563	18.3245	NaN	18.5582	18.6464	19.6566	17.4307	17	17	8	23	23	11.5	98.117	26.93	387890000	100	P63010-3;P63010;P63010-2
P63104;P63104-2	14-3-3 protein zeta/delta	YWHAZ	sp|P63104|1433Z_HUMAN 14-3-3 protein zeta/delta OS=Homo sapiens OX=9606 GN=YWHAZ PE=1 SV=1;sp|P63104-2|1433Z_HUMAN Isoform 2 of 14-3-3 protein zeta/delta OS=Homo sapiens OX=9606 GN=YWHAZ	24.218	23.8987	22.6946	23.1789	22.3356	23.5924	24.437	23.5118	23.7233	23.1355	24.288	23.8964	22.862	24.4385	23.4162	23.6639	23.3557	19	17	16	70.2	66.9	63.3	27.745	323.31	6980200000	390	P63104;P63104-2
P63165;G2XKQ0	Small ubiquitin-related modifier 1;Small ubiquitin-related modifier	SUMO1	sp|P63165|SUMO1_HUMAN Small ubiquitin-related modifier 1 OS=Homo sapiens OX=9606 GN=SUMO1 PE=1 SV=1;sp|G2XKQ0|SUMO5_HUMAN Small ubiquitin-related modifier 5 OS=Homo sapiens OX=9606 GN=SUMO1P1 PE=1 SV=2	NaN	NaN	NaN	NaN	NaN	NaN	NaN	NaN	NaN	16.5039	NaN	NaN	NaN	NaN	NaN	NaN	NaN	2	2	2	27.7	27.7	27.7	11.557	5.3185	13391000	4	P63165;G2XKQ0
P63167	Dynein light chain 1, cytoplasmic	DYNLL1	sp|P63167|DYL1_HUMAN Dynein light chain 1, cytoplasmic OS=Homo sapiens OX=9606 GN=DYNLL1 PE=1 SV=1	NaN	NaN	NaN	NaN	NaN	NaN	NaN	NaN	17.7968	NaN	NaN	NaN	NaN	NaN	NaN	NaN	NaN	2	1	1	37.1	24.7	24.7	10.366	5.3759	9569100	7	P63167
P63208;P63208-2	S-phase kinase-associated protein 1	SKP1	sp|P63208|SKP1_HUMAN S-phase kinase-associated protein 1 OS=Homo sapiens OX=9606 GN=SKP1 PE=1 SV=2;sp|P63208-2|SKP1_HUMAN Isoform 2 of S-phase kinase-associated protein 1 OS=Homo sapiens OX=9606 GN=SKP1	20.6068	22.6863	21.3556	20.3842	21.1737	22.0521	22.0537	21.7051	22.6295	21.8256	21.9149	22.7067	20.2031	22.3442	21.5669	19.3672	21.8654	12	12	12	78.5	78.5	78.5	18.658	197.16	2317500000	173	P63208;P63208-2
P63218	Guanine nucleotide-binding protein G(I)/G(S)/G(O) subunit gamma-5	GNG5	sp|P63218|GBG5_HUMAN Guanine nucleotide-binding protein G(I)/G(S)/G(O) subunit gamma-5 OS=Homo sapiens OX=9606 GN=GNG5 PE=1 SV=3	NaN	NaN	NaN	NaN	NaN	NaN	NaN	NaN	NaN	NaN	NaN	18.5163	NaN	NaN	NaN	NaN	NaN	2	2	2	23.5	23.5	23.5	7.3184	2.6168	102260000	14	P63218
P63220	40S ribosomal protein S21	RPS21	sp|P63220|RS21_HUMAN 40S ribosomal protein S21 OS=Homo sapiens OX=9606 GN=RPS21 PE=1 SV=1	NaN	NaN	NaN	NaN	14.644	16.535	16.9748	NaN	NaN	NaN	NaN	NaN	NaN	NaN	NaN	NaN	NaN	2	2	2	30.1	30.1	30.1	9.1113	4.822	13959000	16	P63220
P63241;P63241-2;Q6IS14	Eukaryotic translation initiation factor 5A-1;Eukaryotic translation initiation factor 5A-1-like	EIF5A;EIF5AL1	sp|P63241|IF5A1_HUMAN Eukaryotic translation initiation factor 5A-1 OS=Homo sapiens OX=9606 GN=EIF5A PE=1 SV=2;sp|P63241-2|IF5A1_HUMAN Isoform 2 of Eukaryotic translation initiation factor 5A-1 OS=Homo sapiens OX=9606 GN=EIF5A;sp|Q6IS14|IF5AL_HUMAN Eukaryo	21.5796	17.9135	19.9446	21.8588	23.977	23.4126	22.767	23.5386	23.7276	23.5031	22.6921	23.3167	21.6316	23.7471	20.3582	21.5346	21.6804	11	11	11	82.5	82.5	82.5	16.832	255.9	6536000000	202	P63241;P63241-2;Q6IS14;Q9GZV4
P63244	Guanine nucleotide-binding protein subunit beta-2-like 1;Guanine nucleotide-binding protein subunit beta-2-like 1, N-terminally processed	GNB2L1	sp|P63244|RACK1_HUMAN Receptor of activated protein C kinase 1 OS=Homo sapiens OX=9606 GN=RACK1 PE=1 SV=3	19.2206	NaN	NaN	NaN	NaN	NaN	NaN	NaN	NaN	NaN	NaN	NaN	NaN	NaN	NaN	NaN	NaN	7	7	7	24.6	24.6	24.6	35.076	9.9357	18793000	12	P63244
P63261	Actin, cytoplasmic 2;Actin, cytoplasmic 2, N-terminally processed	ACTG1	sp|P63261|ACTG_HUMAN Actin, cytoplasmic 2 OS=Homo sapiens OX=9606 GN=ACTG1 PE=1 SV=1	NaN	NaN	NaN	NaN	NaN	NaN	20.7078	NaN	NaN	NaN	NaN	NaN	NaN	NaN	NaN	NaN	NaN	21	1	1	70.9	4.5	4.5	41.792	46.385	159970000	78	P63261
P63313	Thymosin beta-10	TMSB10	sp|P63313|TYB10_HUMAN Thymosin beta-10 OS=Homo sapiens OX=9606 GN=TMSB10 PE=1 SV=2	NaN	NaN	NaN	NaN	21.7418	NaN	NaN	NaN	NaN	NaN	NaN	NaN	NaN	NaN	NaN	NaN	NaN	1	1	1	31.8	31.8	31.8	5.0256	3.9434	318680000	17	P63313
P67775;P67775-2	Serine/threonine-protein phosphatase 2A catalytic subunit alpha isoform	PPP2CA	sp|P67775|PP2AA_HUMAN Serine/threonine-protein phosphatase 2A catalytic subunit alpha isoform OS=Homo sapiens OX=9606 GN=PPP2CA PE=1 SV=1;sp|P67775-2|PP2AA_HUMAN Isoform 2 of Serine/threonine-protein phosphatase 2A catalytic subunit alpha isoform OS=Homo s	20.1243	19.2437	20.1898	19.3171	20.3397	20.2982	20.8187	20.388	20.7975	20.3408	19.6819	20.8801	20.4077	19.3377	18.7172	20.4179	19.3339	8	8	2	43.4	43.4	6.8	35.594	323.31	964230000	133	P67775;P67775-2;P60510
P67809	Nuclease-sensitive element-binding protein 1	YBX1	sp|P67809|YBOX1_HUMAN Y-box-binding protein 1 OS=Homo sapiens OX=9606 GN=YBX1 PE=1 SV=3	NaN	NaN	NaN	NaN	NaN	17.2315	NaN	15.1946	NaN	16.8338	NaN	NaN	NaN	NaN	NaN	NaN	NaN	3	3	2	18.2	18.2	13	35.924	11.289	23063000	18	P67809
P67870	Casein kinase II subunit beta	CSNK2B	sp|P67870|CSK2B_HUMAN Casein kinase II subunit beta OS=Homo sapiens OX=9606 GN=CSNK2B PE=1 SV=1	NaN	NaN	NaN	NaN	NaN	NaN	NaN	13.7024	NaN	NaN	NaN	NaN	NaN	NaN	NaN	NaN	NaN	2	2	2	12.6	12.6	12.6	24.942	3.1588	4759300	7	P67870
P67936;P67936-2	Tropomyosin alpha-4 chain	TPM4	sp|P67936|TPM4_HUMAN Tropomyosin alpha-4 chain OS=Homo sapiens OX=9606 GN=TPM4 PE=1 SV=3;sp|P67936-2|TPM4_HUMAN Isoform 2 of Tropomyosin alpha-4 chain OS=Homo sapiens OX=9606 GN=TPM4	22.3384	21.4832	NaN	20.8959	20.0535	NaN	19.2149	NaN	NaN	NaN	NaN	NaN	NaN	NaN	NaN	NaN	20.6946	17	11	10	50.8	38.7	34.7	28.521	25.289	181210000	30	P67936;P67936-2;Q2TAC2-2;Q2TAC2
P68036;P68036-3;P68036-2	Ubiquitin-conjugating enzyme E2 L3	UBE2L3	sp|P68036|UB2L3_HUMAN Ubiquitin-conjugating enzyme E2 L3 OS=Homo sapiens OX=9606 GN=UBE2L3 PE=1 SV=1;sp|P68036-3|UB2L3_HUMAN Isoform 3 of Ubiquitin-conjugating enzyme E2 L3 OS=Homo sapiens OX=9606 GN=UBE2L3;sp|P68036-2|UB2L3_HUMAN Isoform 2 of Ubiquitin-co	17.3289	21.492	20.892	19.6726	20.0084	20.1291	20.4842	20.7744	21.3325	19.3753	NaN	22.379	17.4115	NaN	NaN	NaN	NaN	7	7	7	64.9	64.9	64.9	17.861	35.475	1055500000	74	P68036;P68036-3;P68036-2;A0A1B0GUS4
Q5VTE0;P68104;P68104-2;Q05639	Putative elongation factor 1-alpha-like 3;Elongation factor 1-alpha 1;Elongation factor 1-alpha 2	EEF1A1P5;EEF1A1;EEF1A2	sp|Q5VTE0|EF1A3_HUMAN Putative elongation factor 1-alpha-like 3 OS=Homo sapiens OX=9606 GN=EEF1A1P5 PE=5 SV=1;sp|P68104|EF1A1_HUMAN Elongation factor 1-alpha 1 OS=Homo sapiens OX=9606 GN=EEF1A1 PE=1 SV=1;sp|P68104-2|EF1A1_HUMAN Isoform 2 of Elongation fact	22.6607	19.0428	21.7245	22.2564	23.1188	22.6571	22.4635	22.6469	22.2158	22.2106	18.542	20.1947	23.0101	20.3342	21.8968	21.9526	NaN	9	8	8	26.2	23.8	23.8	50.184	45.266	10471000000	138	Q5VTE0;P68104;P68104-2;Q05639
P68133;P68032;P63267;P62736	Actin, alpha skeletal muscle;Actin, alpha cardiac muscle 1;Actin, gamma-enteric smooth muscle;Actin, aortic smooth muscle	ACTA1;ACTC1;ACTG2;ACTA2	sp|P68133|ACTS_HUMAN Actin, alpha skeletal muscle OS=Homo sapiens OX=9606 GN=ACTA1 PE=1 SV=1;sp|P68032|ACTC_HUMAN Actin, alpha cardiac muscle 1 OS=Homo sapiens OX=9606 GN=ACTC1 PE=1 SV=1;sp|P63267|ACTH_HUMAN Actin, gamma-enteric smooth muscle OS=Homo sapie	21.5544	NaN	22.5948	NaN	23.3005	19.8607	NaN	20.5045	NaN	19.1144	NaN	22.9823	19.2525	NaN	NaN	22.3532	NaN	11	2	2	32.9	10.1	10.1	42.051	87.458	4818000000	72	P68133;P68032;P63267;P62736
P68363;P68363-2	Tubulin alpha-1B chain	TUBA1B	sp|P68363|TBA1B_HUMAN Tubulin alpha-1B chain OS=Homo sapiens OX=9606 GN=TUBA1B PE=1 SV=1;sp|P68363-2|TBA1B_HUMAN Isoform 2 of Tubulin alpha-1B chain OS=Homo sapiens OX=9606 GN=TUBA1B	20.3841	22.4644	18.5089	19.6961	20.8003	20.5745	20.1006	20.0442	21.503	19.1508	21.1035	20.9871	21.3311	NaN	20.2899	22.229	18.7237	15	11	0	48.6	39.5	0	50.151	248.26	1523900000	149	P68363;P68363-2;Q9H853
P68366-2;P68366	Tubulin alpha-4A chain	TUBA4A	sp|P68366-2|TBA4A_HUMAN Isoform 2 of Tubulin alpha-4A chain OS=Homo sapiens OX=9606 GN=TUBA4A;sp|P68366|TBA4A_HUMAN Tubulin alpha-4A chain OS=Homo sapiens OX=9606 GN=TUBA4A PE=1 SV=1	NaN	18.3387	NaN	NaN	NaN	15.3422	16.1599	NaN	NaN	NaN	NaN	NaN	16.9771	NaN	NaN	NaN	NaN	13	2	2	41.3	5.8	5.8	48.328	4.8395	26144000	17	P68366-2;P68366
P68371;P04350	Tubulin beta-4B chain;Tubulin beta-4A chain	TUBB4B;TUBB4A	sp|P68371|TBB4B_HUMAN Tubulin beta-4B chain OS=Homo sapiens OX=9606 GN=TUBB4B PE=1 SV=1;sp|P04350|TBB4A_HUMAN Tubulin beta-4A chain OS=Homo sapiens OX=9606 GN=TUBB4A PE=1 SV=2	20.6747	21.2572	19.9707	20.3348	20.9948	21.6412	19.7813	20.6815	21.3143	20.9893	21.4262	20.7401	21.7768	NaN	19.5405	21.6796	18.2036	18	15	3	53	45.2	9.9	49.83	208.92	2130300000	153	P68371;P04350;Q13509-2;Q3ZCM7;A6NNZ2;Q9BUF5
P68400;Q8NEV1;P68400-2	Casein kinase II subunit alpha;Casein kinase II subunit alpha 3	CSNK2A1;CSNK2A3	sp|P68400|CSK21_HUMAN Casein kinase II subunit alpha OS=Homo sapiens OX=9606 GN=CSNK2A1 PE=1 SV=1;sp|Q8NEV1|CSK23_HUMAN Casein kinase II subunit alpha 3 OS=Homo sapiens OX=9606 GN=CSNK2A3 PE=1 SV=2;sp|P68400-2|CSK21_HUMAN Isoform 2 of Casein kinase II subu	NaN	NaN	NaN	NaN	NaN	13.9013	NaN	NaN	NaN	NaN	NaN	NaN	NaN	NaN	NaN	NaN	NaN	5	4	4	16.4	11.5	11.5	45.143	5.1664	13594000	5	P68400;Q8NEV1;P68400-2
P68402;P68402-3;P68402-2;P68402-4	Platelet-activating factor acetylhydrolase IB subunit beta	PAFAH1B2	sp|P68402|PA1B2_HUMAN Platelet-activating factor acetylhydrolase IB subunit beta OS=Homo sapiens OX=9606 GN=PAFAH1B2 PE=1 SV=1;sp|P68402-3|PA1B2_HUMAN Isoform 3 of Platelet-activating factor acetylhydrolase IB subunit beta OS=Homo sapiens OX=9606 GN=PAFAH1	NaN	NaN	NaN	NaN	NaN	18.3859	19.9333	NaN	20.4957	19.9676	21.6756	NaN	15.7927	19.753	18.9635	NaN	NaN	3	3	3	17.9	17.9	17.9	25.569	6.7406	354230000	31	P68402;P68402-3;P68402-2;P68402-4
P68431;Q71DI3;Q16695;P84243	Histone H3.1;Histone H3.2;Histone H3.1t;Histone H3.3	HIST1H3A;HIST2H3A;HIST3H3;H3F3A	sp|P68431|H31_HUMAN Histone H3.1 OS=Homo sapiens OX=9606 GN=H3C1 PE=1 SV=2;sp|Q71DI3|H32_HUMAN Histone H3.2 OS=Homo sapiens OX=9606 GN=HIST2H3A PE=1 SV=3;sp|Q16695|H31T_HUMAN Histone H3.1t OS=Homo sapiens OX=9606 GN=HIST3H3 PE=1 SV=3;sp|P84243|H33_HUMAN Hi	19.6922	27.2903	NaN	25.2417	17.4949	NaN	NaN	NaN	NaN	NaN	NaN	23.2233	17.8771	NaN	NaN	NaN	NaN	3	3	3	33.8	33.8	33.8	15.404	18.941	7440500000	83	P68431;Q71DI3;Q16695;P84243;Q6NXT2
P68871	Hemoglobin subunit beta;LVV-hemorphin-7;Spinorphin	HBB	sp|P68871|HBB_HUMAN Hemoglobin subunit beta OS=Homo sapiens OX=9606 GN=HBB PE=1 SV=2	35.302	34.9918	35.6626	34.9207	34.3494	34.4083	35.1997	34.9054	35.9204	34.2261	35.7019	35.659	35.1528	36.2159	35.8708	35.9426	36.0707	23	23	15	97.3	97.3	94.6	15.998	323.31	30383000000000	43263	P68871
P69891	Hemoglobin subunit gamma-1	HBG1	sp|P69891|HBG1_HUMAN Hemoglobin subunit gamma-1 OS=Homo sapiens OX=9606 GN=HBG1 PE=1 SV=2	28.8651	29.2638	24.6894	29.1537	30.1344	30.057	32.6854	31.396	30.0845	30.0734	33.9119	30.6154	26.8318	30.2365	32.9797	27.7917	29.3238	18	17	2	96.6	89.8	9.5	16.14	323.31	1384200000000	4559	P69891
P69892	Hemoglobin subunit gamma-2	HBG2	sp|P69892|HBG2_HUMAN Hemoglobin subunit gamma-2 OS=Homo sapiens OX=9606 GN=HBG2 PE=1 SV=2	NaN	23.0409	NaN	NaN	25.6421	23.1344	27.4499	27.2718	22.5718	NaN	27.4861	NaN	NaN	NaN	NaN	NaN	NaN	18	2	2	96.6	9.5	9.5	16.126	47.953	79476000000	448	P69892
P69905	Hemoglobin subunit alpha	HBA1	sp|P69905|HBA_HUMAN Hemoglobin subunit alpha OS=Homo sapiens OX=9606 GN=HBA1 PE=1 SV=2	34.4615	35.0421	34.9248	33.8552	32.7055	33.6188	34.2696	33.8069	34.4026	32.9389	34.4785	35.2335	33.542	32.7643	33.6618	35.3574	34.9515	19	19	14	97.2	97.2	78.2	15.257	323.31	16734000000000	24719	P69905
P78318	Immunoglobulin-binding protein 1	IGBP1	sp|P78318|IGBP1_HUMAN Immunoglobulin-binding protein 1 OS=Homo sapiens OX=9606 GN=IGBP1 PE=1 SV=1	NaN	NaN	16.5162	NaN	NaN	NaN	NaN	17.0265	NaN	16.2385	NaN	NaN	NaN	NaN	15.4662	NaN	17.119	3	3	3	15	15	15	39.221	29.677	31419000	28	P78318
P78329-2;Q08477-2;Q08477;P78329;P98187;Q9HCS2;Q9HBI6	Phylloquinone omega-hydroxylase CYP4F2;Docosahexaenoic acid omega-hydroxylase CYP4F3;Cytochrome P450 4F8;Cytochrome P450 4F12;Phylloquinone omega-hydroxylase CYP4F11	CYP4F2;CYP4F3;CYP4F8;CYP4F12;CYP4F11	sp|P78329-2|CP4F2_HUMAN Isoform 2 of Cytochrome P450 4F2 OS=Homo sapiens OX=9606 GN=CYP4F2;sp|Q08477-2|CP4F3_HUMAN Isoform CYP4F3B of Cytochrome P450 4F3 OS=Homo sapiens OX=9606 GN=CYP4F3;sp|Q08477|CP4F3_HUMAN Cytochrome P450 4F3 OS=Homo sapiens OX=9606 GN	NaN	15.1191	NaN	NaN	NaN	NaN	NaN	NaN	NaN	NaN	NaN	NaN	NaN	NaN	NaN	NaN	NaN	2	2	2	13.2	13.2	13.2	21.709	3.0715	3686300	2	P78329-2;Q08477-2;Q08477;P78329;P98187;Q9HCS2;Q9HBI6
P78356;P78356-2	Phosphatidylinositol 5-phosphate 4-kinase type-2 beta	PIP4K2B	sp|P78356|PI42B_HUMAN Phosphatidylinositol 5-phosphate 4-kinase type-2 beta OS=Homo sapiens OX=9606 GN=PIP4K2B PE=1 SV=1;sp|P78356-2|PI42B_HUMAN Isoform 2 of Phosphatidylinositol 5-phosphate 4-kinase type-2 beta OS=Homo sapiens OX=9606 GN=PIP4K2B	NaN	NaN	NaN	NaN	NaN	NaN	NaN	NaN	NaN	NaN	NaN	NaN	NaN	NaN	NaN	18.683	NaN	4	1	1	10.6	2.4	2.4	47.377	4.6748	109430000	22	P78356;P78356-2
P78371;P78371-2	T-complex protein 1 subunit beta	CCT2	sp|P78371|TCPB_HUMAN T-complex protein 1 subunit beta OS=Homo sapiens OX=9606 GN=CCT2 PE=1 SV=4;sp|P78371-2|TCPB_HUMAN Isoform 2 of T-complex protein 1 subunit beta OS=Homo sapiens OX=9606 GN=CCT2	23.4443	21.7905	22.1225	22.5497	23.0657	23.5243	23.942	23.188	24.4642	23.2999	23.364	24.5311	23.8979	24.1958	21.7242	23.1688	22.8145	26	26	26	57	57	57	57.488	275.7	4170100000	343	P78371;P78371-2
P78417;P78417-3;P78417-2	Glutathione S-transferase omega-1	GSTO1	sp|P78417|GSTO1_HUMAN Glutathione S-transferase omega-1 OS=Homo sapiens OX=9606 GN=GSTO1 PE=1 SV=2;sp|P78417-3|GSTO1_HUMAN Isoform 3 of Glutathione S-transferase omega-1 OS=Homo sapiens OX=9606 GN=GSTO1;sp|P78417-2|GSTO1_HUMAN Isoform 2 of Glutathione S-tr	23.7208	23.5688	24.9526	23.0582	22.7116	23.995	25.122	24.037	25.2507	24.2582	23.801	23.9122	22.3178	24.1574	24.7711	22.2131	23.6102	15	15	15	50.6	50.6	50.6	27.566	36.748	10665000000	308	P78417;P78417-3;P78417-2
P78527-2;P78527	DNA-dependent protein kinase catalytic subunit	PRKDC	sp|P78527-2|PRKDC_HUMAN Isoform 2 of DNA-dependent protein kinase catalytic subunit OS=Homo sapiens OX=9606 GN=PRKDC;sp|P78527|PRKDC_HUMAN DNA-dependent protein kinase catalytic subunit OS=Homo sapiens OX=9606 GN=PRKDC PE=1 SV=3	15.9419	NaN	NaN	NaN	NaN	NaN	NaN	NaN	NaN	NaN	NaN	NaN	NaN	NaN	NaN	NaN	NaN	3	3	3	1.2	1.2	1.2	465.5	2.209	31581000	4	P78527-2;P78527
P80188;P80188-2	Neutrophil gelatinase-associated lipocalin	LCN2	sp|P80188|NGAL_HUMAN Neutrophil gelatinase-associated lipocalin OS=Homo sapiens OX=9606 GN=LCN2 PE=1 SV=2;sp|P80188-2|NGAL_HUMAN Isoform 2 of Neutrophil gelatinase-associated lipocalin OS=Homo sapiens OX=9606 GN=LCN2	20.843	20.3575	NaN	NaN	NaN	NaN	19.9748	NaN	NaN	NaN	NaN	18.2365	NaN	NaN	NaN	NaN	NaN	7	7	7	43.9	43.9	43.9	22.588	60.333	179820000	38	P80188;P80188-2
P80217;P80217-2	Interferon-induced 35 kDa protein	IFI35	sp|P80217|IN35_HUMAN Interferon-induced 35 kDa protein OS=Homo sapiens OX=9606 GN=IFI35 PE=1 SV=5;sp|P80217-2|IN35_HUMAN Isoform 2 of Interferon-induced 35 kDa protein OS=Homo sapiens OX=9606 GN=IFI35	18.1386	17.0893	NaN	NaN	17.5837	16.2965	17.8904	NaN	17.2743	NaN	17.1385	NaN	15.9456	NaN	NaN	NaN	NaN	4	4	4	16.4	16.4	16.4	31.546	11.578	62667000	33	P80217;P80217-2
P80511	Protein S100-A12;Calcitermin	S100A12	sp|P80511|S10AC_HUMAN Protein S100-A12 OS=Homo sapiens OX=9606 GN=S100A12 PE=1 SV=2	23.9219	24.8368	NaN	23.2542	20.168	19.4351	24.1192	21.2697	NaN	NaN	21.8059	23.017	NaN	NaN	21.6952	NaN	NaN	3	3	3	35.9	35.9	35.9	10.575	6.9589	2238300000	28	P80511
P80723;P80723-2	Brain acid soluble protein 1	BASP1	sp|P80723|BASP1_HUMAN Brain acid soluble protein 1 OS=Homo sapiens OX=9606 GN=BASP1 PE=1 SV=2;sp|P80723-2|BASP1_HUMAN Isoform 2 of Brain acid soluble protein 1 OS=Homo sapiens OX=9606 GN=BASP1	20.3976	23.5479	NaN	19.7813	21.2016	NaN	23.1292	NaN	NaN	NaN	19.4346	21.0115	NaN	NaN	18.9163	19.6936	NaN	11	11	11	75.8	75.8	75.8	22.693	65.431	211700000	61	P80723;P80723-2
P81605;P81605-2	Dermcidin;Survival-promoting peptide;DCD-1	DCD	sp|P81605|DCD_HUMAN Dermcidin OS=Homo sapiens OX=9606 GN=DCD PE=1 SV=2;sp|P81605-2|DCD_HUMAN Isoform 2 of Dermcidin OS=Homo sapiens OX=9606 GN=DCD	NaN	NaN	NaN	NaN	NaN	NaN	NaN	NaN	NaN	18.2726	21.9422	NaN	NaN	21.1785	NaN	NaN	NaN	2	2	2	20	20	20	11.284	4.3299	75243000	13	P81605;P81605-2
P84077;P61204;P61204-2	ADP-ribosylation factor 1;ADP-ribosylation factor 3	ARF1;ARF3	sp|P84077|ARF1_HUMAN ADP-ribosylation factor 1 OS=Homo sapiens OX=9606 GN=ARF1 PE=1 SV=2;sp|P61204|ARF3_HUMAN ADP-ribosylation factor 3 OS=Homo sapiens OX=9606 GN=ARF3 PE=1 SV=2;sp|P61204-2|ARF3_HUMAN Isoform 2 of ADP-ribosylation factor 3 OS=Homo sapiens	19.8824	18.443	19.0568	NaN	19.684	20.4487	20.7592	20.606	20.5488	20.4038	21.0539	NaN	19.3155	19.7521	19.298	20.0585	19.3772	7	5	4	37	23.2	23.2	20.697	43.168	526300000	93	P84077;P61204;P61204-2
P84085	ADP-ribosylation factor 5	ARF5	sp|P84085|ARF5_HUMAN ADP-ribosylation factor 5 OS=Homo sapiens OX=9606 GN=ARF5 PE=1 SV=2	NaN	NaN	NaN	NaN	18.9559	NaN	NaN	NaN	NaN	NaN	NaN	NaN	NaN	NaN	NaN	NaN	NaN	5	3	3	30	18.3	18.3	20.529	4.194	11788000	12	P84085
P84090	Enhancer of rudimentary homolog	ERH	sp|P84090|ERH_HUMAN Enhancer of rudimentary homolog OS=Homo sapiens OX=9606 GN=ERH PE=1 SV=1	NaN	NaN	NaN	NaN	NaN	NaN	NaN	NaN	NaN	NaN	NaN	NaN	NaN	NaN	15.366	NaN	NaN	2	2	2	26.9	26.9	26.9	12.259	6.0769	11180000	16	P84090
P84095	Rho-related GTP-binding protein RhoG	RHOG	sp|P84095|RHOG_HUMAN Rho-related GTP-binding protein RhoG OS=Homo sapiens OX=9606 GN=RHOG PE=1 SV=1	18.5477	NaN	NaN	17.814	NaN	NaN	18.752	NaN	NaN	NaN	NaN	NaN	NaN	NaN	NaN	NaN	NaN	5	4	4	41.4	35.6	35.6	21.308	16.593	27241000	14	P84095
P98171;P98171-2	Rho GTPase-activating protein 4	ARHGAP4	sp|P98171|RHG04_HUMAN Rho GTPase-activating protein 4 OS=Homo sapiens OX=9606 GN=ARHGAP4 PE=1 SV=2;sp|P98171-2|RHG04_HUMAN Isoform 2 of Rho GTPase-activating protein 4 OS=Homo sapiens OX=9606 GN=ARHGAP4	NaN	NaN	NaN	NaN	NaN	NaN	15.6076	NaN	NaN	NaN	NaN	NaN	NaN	NaN	NaN	NaN	NaN	1	1	1	2.3	2.3	2.3	105.02	8.2435	1760700	1	P98171;P98171-2
PF3D7_0100800			PF3D7_0100800.1-p1 | transcript=PF3D7_0100800.1 | gene=PF3D7_0100800 | organism=Plasmodium_falciparum_3D7 | gene_product=rifin | transcript_product=rifin | location=Pf3D7_01_v3:59772-61003(+) | protein_length=344 | sequence_SO=chromosome | SO=protein_codin	24.5727	NaN	NaN	NaN	NaN	NaN	NaN	NaN	NaN	NaN	NaN	NaN	23.6327	NaN	NaN	NaN	NaN	2	2	2	5.2	5.2	5.2	39.52	2.49	11997000000	107	PF3D7_0100800.1-p1
PF3D7_0101300			PF3D7_0101300.1-p1 | transcript=PF3D7_0101300.1 | gene=PF3D7_0101300 | organism=Plasmodium_falciparum_3D7 | gene_product=Pfmc-2TM Maurers cleft two transmembrane protein | transcript_product=Pfmc-2TM Maurers cleft two transmembrane protein | location=Pf3	NaN	NaN	13.6661	NaN	NaN	NaN	NaN	NaN	NaN	NaN	NaN	NaN	NaN	NaN	NaN	NaN	NaN	4	1	0	17.4	9.4	0	27.56	2.7774	280960	1	PF3D7_0101300.1-p1
PF3D7_0102200			PF3D7_0102200.1-p1 | transcript=PF3D7_0102200.1 | gene=PF3D7_0102200 | organism=Plasmodium_falciparum_3D7 | gene_product=ring-infected erythrocyte surface antigen | transcript_product=ring-infected erythrocyte surface antigen | location=Pf3D7_01_v3:98819-1	23.4963	18.5643	24.6487	21.6441	21.3584	21.2561	20.4432	23.9852	NaN	22.9236	18.5287	21.7179	23.5553	18.8668	22.144	21.5759	22.0926	30	30	25	32.2	32.2	27.9	126.52	313.79	5725800000	337	PF3D7_0102200.1-p1
PF3D7_0102600			PF3D7_0102600.1-p1 | transcript=PF3D7_0102600.1 | gene=PF3D7_0102600 | organism=Plasmodium_falciparum_3D7 | gene_product=serine/threonine protein kinase, FIKK family | transcript_product=serine/threonine protein kinase, FIKK family | location=Pf3D7_01_v3:1	NaN	NaN	NaN	NaN	NaN	NaN	NaN	NaN	NaN	15.8332	NaN	NaN	NaN	NaN	NaN	NaN	NaN	3	3	3	5.1	5.1	5.1	74.155	3.3403	8469400	4	PF3D7_0102600.1-p1
PF3D7_0102900			PF3D7_0102900.1-p1 | transcript=PF3D7_0102900.1 | gene=PF3D7_0102900 | organism=Plasmodium_falciparum_3D7 | gene_product=aspartate--tRNA ligase | transcript_product=aspartate--tRNA ligase | location=Pf3D7_01_v3:128960-130840(-) | protein_length=626 | seque	19.5651	19.3285	20.512	21.1622	21.0378	20.5576	20.0062	19.9927	NaN	21.256	NaN	19.5843	20.8226	19.3215	20.9872	20.1316	20.8946	15	15	15	27.8	27.8	27.8	73.449	91.59	1251500000	118	PF3D7_0102900.1-p1
PF3D7_0103200			PF3D7_0103200.1-p1 | transcript=PF3D7_0103200.1 | gene=PF3D7_0103200 | organism=Plasmodium_falciparum_3D7 | gene_product=nucleoside transporter 4 | transcript_product=nucleoside transporter 4 | location=Pf3D7_01_v3:140662-142219(-) | protein_length=434 | s	18.1722	20.0198	20.2414	19.6847	18.8665	NaN	17.9552	18.3445	NaN	18.9123	NaN	NaN	19.5303	NaN	17.9096	NaN	19.4941	4	4	4	9.4	9.4	9.4	50.01	50.451	215030000	42	PF3D7_0103200.1-p1
PF3D7_0103900			PF3D7_0103900.1-p1 | transcript=PF3D7_0103900.1 | gene=PF3D7_0103900 | organism=Plasmodium_falciparum_3D7 | gene_product=parasite-infected erythrocyte surface protein | transcript_product=parasite-infected erythrocyte surface protein | location=Pf3D7_01_v3	17.4296	NaN	19.2619	16.9353	18.466	18.0949	NaN	17.9631	NaN	18.1078	NaN	NaN	18.8811	NaN	17.0439	NaN	18.1595	8	8	8	17.2	17.2	17.2	67.801	62.836	168600000	51	PF3D7_0103900.1-p1
PF3D7_0104100			PF3D7_0104100.1-p1 | transcript=PF3D7_0104100.1 | gene=PF3D7_0104100 | organism=Plasmodium_falciparum_3D7 | gene_product=conserved Plasmodium membrane protein, unknown function | transcript_product=conserved Plasmodium membrane protein, unknown function |	NaN	NaN	NaN	NaN	NaN	NaN	NaN	12.3425	NaN	NaN	NaN	NaN	NaN	NaN	NaN	NaN	NaN	1	1	1	2	2	2	92.735	2.1383	552690	1	PF3D7_0104100.1-p1
PF3D7_0104200			PF3D7_0104200.1-p1 | transcript=PF3D7_0104200.1 | gene=PF3D7_0104200 | organism=Plasmodium_falciparum_3D7 | gene_product=StAR-related lipid transfer protein | transcript_product=StAR-related lipid transfer protein | location=Pf3D7_01_v3:182822-184222(-) |	NaN	18.7665	NaN	NaN	NaN	16.8522	NaN	NaN	NaN	17.2992	NaN	NaN	NaN	NaN	NaN	NaN	15.8619	4	4	4	13.5	13.5	13.5	53.626	20.422	59168000	18	PF3D7_0104200.1-p1
PF3D7_0104500			PF3D7_0104500.1-p1 | transcript=PF3D7_0104500.1 | gene=PF3D7_0104500 | organism=Plasmodium_falciparum_3D7 | gene_product=conserved protein, unknown function | transcript_product=conserved protein, unknown function | location=Pf3D7_01_v3:204622-205455(-) |	NaN	NaN	NaN	NaN	19.5717	17.631	NaN	17.6568	NaN	NaN	NaN	NaN	17.3244	NaN	NaN	NaN	NaN	5	5	5	22.4	22.4	22.4	33.175	39.27	179030000	27	PF3D7_0104500.1-p1
PF3D7_0104800			PF3D7_0104800.1-p1 | transcript=PF3D7_0104800.1 | gene=PF3D7_0104800 | organism=Plasmodium_falciparum_3D7 | gene_product=novel putative transporter 1, putative | transcript_product=novel putative transporter 1, putative | location=Pf3D7_01_v3:215776-217509	NaN	NaN	NaN	NaN	15.644	NaN	NaN	NaN	NaN	NaN	NaN	NaN	NaN	NaN	NaN	NaN	NaN	3	3	3	9	9	9	65.424	14.132	20479000	5	PF3D7_0104800.1-p1
PF3D7_0105200			PF3D7_0105200.1-p1 | transcript=PF3D7_0105200.1 | gene=PF3D7_0105200 | organism=Plasmodium_falciparum_3D7 | gene_product=heptatricopeptide repeat and RAP domain-containing protein, putative | transcript_product=heptatricopeptide repeat and RAP domain-conta	NaN	NaN	NaN	NaN	19.4762	16.4585	NaN	NaN	NaN	17.1074	NaN	NaN	NaN	NaN	17.6241	NaN	17.846	10	10	10	23.6	23.6	23.6	67.156	32.983	83453000	35	PF3D7_0105200.1-p1
PF3D7_0105800			PF3D7_0105800.1-p1 | transcript=PF3D7_0105800.1 | gene=PF3D7_0105800 | organism=Plasmodium_falciparum_3D7 | gene_product=cyclin-dependent kinases regulatory subunit, putative | transcript_product=cyclin-dependent kinases regulatory subunit, putative | loca	NaN	NaN	NaN	NaN	NaN	14.7647	NaN	NaN	NaN	NaN	NaN	NaN	NaN	NaN	NaN	NaN	NaN	3	3	3	3.8	3.8	3.8	99.309	3.7664	2243100	5	PF3D7_0105800.1-p1
PF3D7_0106100			PF3D7_0106100.1-p1 | transcript=PF3D7_0106100.1 | gene=PF3D7_0106100 | organism=Plasmodium_falciparum_3D7 | gene_product=V-type proton ATPase subunit C, putative | transcript_product=V-type proton ATPase subunit C, putative | location=Pf3D7_01_v3:260658-26	NaN	NaN	17.466	18.0691	18.0262	18.1151	17.5707	17.9978	NaN	17.4388	NaN	NaN	18.213	NaN	17.2235	NaN	17.2853	11	11	11	29.8	29.8	29.8	45.259	137.17	175100000	44	PF3D7_0106100.1-p1
PF3D7_0106300			PF3D7_0106300.1-p1 | transcript=PF3D7_0106300.1 | gene=PF3D7_0106300 | organism=Plasmodium_falciparum_3D7 | gene_product=calcium-transporting ATPase | transcript_product=calcium-transporting ATPase | location=Pf3D7_01_v3:265208-269173(-) | protein_length=1	19.9045	19.9123	21.3528	20.4634	21.1576	19.8612	18.8325	19.7426	16.847	19.4877	NaN	NaN	20.1053	NaN	19.3002	16.9649	20.1425	20	20	20	20.5	20.5	20.5	139.41	189.57	742570000	148	PF3D7_0106300.1-p1
PF3D7_0106400			PF3D7_0106400.1-p1 | transcript=PF3D7_0106400.1 | gene=PF3D7_0106400 | organism=Plasmodium_falciparum_3D7 | gene_product=pre-rRNA-processing protein TSR2, putative | transcript_product=pre-rRNA-processing protein TSR2, putative | location=Pf3D7_01_v3:27245	NaN	NaN	NaN	NaN	17.45	16.6337	NaN	17.361	NaN	17.4333	NaN	NaN	NaN	NaN	NaN	NaN	NaN	3	3	3	18.6	18.6	18.6	18.395	18.15	55231000	20	PF3D7_0106400.1-p1
PF3D7_0106700			PF3D7_0106700.1-p1 | transcript=PF3D7_0106700.1 | gene=PF3D7_0106700 | organism=Plasmodium_falciparum_3D7 | gene_product=small ribosomal subunit assembling AARP2 protein | transcript_product=small ribosomal subunit assembling AARP2 protein | location=Pf3D7	NaN	NaN	NaN	NaN	NaN	NaN	NaN	NaN	NaN	15.806	NaN	NaN	NaN	NaN	NaN	NaN	15.8632	5	5	5	4.7	4.7	4.7	166.89	5.8375	18013000	9	PF3D7_0106700.1-p1
PF3D7_0106800			PF3D7_0106800.1-p1 | transcript=PF3D7_0106800.1 | gene=PF3D7_0106800 | organism=Plasmodium_falciparum_3D7 | gene_product=ras-related protein Rab-5C | transcript_product=ras-related protein Rab-5C | location=Pf3D7_01_v3:286951-288918(+) | protein_length=214	NaN	NaN	NaN	NaN	18.9193	NaN	NaN	NaN	NaN	16.4582	NaN	NaN	NaN	NaN	NaN	NaN	NaN	3	2	2	16.4	11.2	11.2	24.3	10.739	72827000	9	PF3D7_0106800.1-p1
PF3D7_0107000			PF3D7_0107000.1-p1 | transcript=PF3D7_0107000.1 | gene=PF3D7_0107000 | organism=Plasmodium_falciparum_3D7 | gene_product=centrin-1 | transcript_product=centrin-1 | location=Pf3D7_01_v3:293642-294968(+) | protein_length=168 | sequence_SO=chromosome | SO=pro	NaN	NaN	19.0808	18.3075	20.4383	20.2866	18.3199	18.0908	NaN	18.3231	NaN	NaN	17.7025	NaN	NaN	NaN	NaN	8	8	8	66.1	66.1	66.1	19.599	84.769	347220000	34	PF3D7_0107000.1-p1;P41208;Q12798
PF3D7_0107500			PF3D7_0107500.1-p1 | transcript=PF3D7_0107500.1 | gene=PF3D7_0107500 | organism=Plasmodium_falciparum_3D7 | gene_product=Niemann-Pick type C1-related protein | transcript_product=Niemann-Pick type C1-related protein | location=Pf3D7_01_v3:304362-309257(-)	NaN	NaN	18.1623	18.1396	18.0583	17.8304	NaN	18.5203	NaN	18.3954	NaN	NaN	17.5463	NaN	17.3484	NaN	18.9981	11	11	11	11.2	11.2	11.2	170.3	68.129	165460000	48	PF3D7_0107500.1-p1
PF3D7_0108000			PF3D7_0108000.1-p1 | transcript=PF3D7_0108000.1 | gene=PF3D7_0108000 | organism=Plasmodium_falciparum_3D7 | gene_product=proteasome subunit beta type-3, putative | transcript_product=proteasome subunit beta type-3, putative | location=Pf3D7_01_v3:328431-32	19.4878	20.7384	18.6694	20.7742	19.4883	19.1254	19.1837	19.2651	NaN	20.072	NaN	NaN	20.7668	NaN	21.1547	18.3735	19.9495	9	9	9	51.4	51.4	51.4	24.51	29.832	874820000	74	PF3D7_0108000.1-p1
PF3D7_0108100			PF3D7_0108100.1-p1 | transcript=PF3D7_0108100.1 | gene=PF3D7_0108100 | organism=Plasmodium_falciparum_3D7 | gene_product=conserved protein, unknown function | transcript_product=conserved protein, unknown function | location=Pf3D7_01_v3:330738-332708(+) |	NaN	NaN	NaN	NaN	NaN	NaN	NaN	NaN	NaN	NaN	NaN	NaN	NaN	NaN	NaN	NaN	NaN	1	1	1	2	2	2	78.669	2.0781	0	3	PF3D7_0108100.1-p1
PF3D7_0108300			PF3D7_0108300.1-p1 | transcript=PF3D7_0108300.1 | gene=PF3D7_0108300 | organism=Plasmodium_falciparum_3D7 | gene_product=conserved Plasmodium protein, unknown function | transcript_product=conserved Plasmodium protein, unknown function | location=Pf3D7_01_	18.2565	NaN	21.4898	19.3572	20.4375	19.4281	NaN	19.7697	NaN	20.3378	NaN	NaN	20.5041	NaN	19.3564	18.0772	NaN	38	38	38	23.5	23.5	23.5	254.99	156.42	484400000	120	PF3D7_0108300.1-p1
PF3D7_0108500			PF3D7_0108500.1-p1 | transcript=PF3D7_0108500.1 | gene=PF3D7_0108500 | organism=Plasmodium_falciparum_3D7 | gene_product=EELM2 domain-containing protein, putative | transcript_product=EELM2 domain-containing protein, putative | location=Pf3D7_01_v3:349170-	21.7846	NaN	20.0303	21.0801	20.7251	21.0037	17.8484	21.5441	NaN	21.9564	NaN	19.3551	20.687	NaN	21.8656	NaN	22.0461	5	5	5	17.9	17.9	17.9	19.734	82.614	2017900000	60	PF3D7_0108500.1-p1
PF3D7_0108700			PF3D7_0108700.1-p1 | transcript=PF3D7_0108700.1 | gene=PF3D7_0108700 | organism=Plasmodium_falciparum_3D7 | gene_product=secreted ookinete protein, putative | transcript_product=secreted ookinete protein, putative | location=Pf3D7_01_v3:352314-356211(-) |	NaN	NaN	15.8732	NaN	NaN	15.1554	NaN	15.4174	NaN	NaN	NaN	NaN	NaN	NaN	NaN	NaN	NaN	7	7	7	8.9	8.9	8.9	135.62	15.328	15819000	12	PF3D7_0108700.1-p1
PF3D7_0109000			PF3D7_0109000.1-p1 | transcript=PF3D7_0109000.1 | gene=PF3D7_0109000 | organism=Plasmodium_falciparum_3D7 | gene_product=photosensitized INA-labeled protein PHIL1 | transcript_product=photosensitized INA-labeled protein PHIL1 | location=Pf3D7_01_v3:363318-	NaN	NaN	NaN	NaN	NaN	NaN	NaN	NaN	16.7391	NaN	NaN	NaN	NaN	NaN	NaN	NaN	NaN	3	3	3	24.1	24.1	24.1	25.477	6.7469	4369300	3	PF3D7_0109000.1-p1
PF3D7_0109100			PF3D7_0109100.1-p1 | transcript=PF3D7_0109100.1 | gene=PF3D7_0109100 | organism=Plasmodium_falciparum_3D7 | gene_product=LCCL domain-containing protein | transcript_product=LCCL domain-containing protein | location=Pf3D7_01_v3:365610-368795(+) | protein_le	NaN	NaN	NaN	NaN	NaN	NaN	NaN	NaN	18.4209	NaN	NaN	NaN	NaN	NaN	NaN	NaN	NaN	6	6	6	6.5	6.5	6.5	118.53	10.599	8322000	11	PF3D7_0109100.1-p1
PF3D7_0109200			PF3D7_0109200.1-p1 | transcript=PF3D7_0109200.1 | gene=PF3D7_0109200 | organism=Plasmodium_falciparum_3D7 | gene_product=cleavage and polyadenylation specificity factor subunit 5, putative | transcript_product=cleavage and polyadenylation specificity facto	NaN	NaN	NaN	NaN	15.1539	NaN	NaN	NaN	NaN	NaN	NaN	NaN	NaN	NaN	NaN	NaN	NaN	3	3	3	19	19	19	27.318	10.793	3672400	5	PF3D7_0109200.1-p1
PF3D7_0109400			PF3D7_0109400.1-p1 | transcript=PF3D7_0109400.1 | gene=PF3D7_0109400 | organism=Plasmodium_falciparum_3D7 | gene_product=tubulin-specific chaperone a, putative | transcript_product=tubulin-specific chaperone a, putative | location=Pf3D7_01_v3:374439-375087	18.2372	16.9956	15.4695	NaN	19.5882	18.9098	NaN	17.8774	NaN	18.2143	NaN	NaN	NaN	NaN	19.5117	20.2153	16.9687	10	10	10	54.8	54.8	54.8	19.59	31.57	397710000	43	PF3D7_0109400.1-p1
PF3D7_0109800			PF3D7_0109800.1-p1 | transcript=PF3D7_0109800.1 | gene=PF3D7_0109800 | organism=Plasmodium_falciparum_3D7 | gene_product=phenylalanine--tRNA ligase alpha subunit | transcript_product=phenylalanine--tRNA ligase alpha subunit | location=Pf3D7_01_v3:380697-38	18.2676	NaN	NaN	NaN	19.0906	18.5547	NaN	18.43	NaN	18.6561	NaN	NaN	NaN	NaN	NaN	NaN	NaN	10	10	10	19	19	19	67.72	54.577	325930000	34	PF3D7_0109800.1-p1
PF3D7_0110400			PF3D7_0110400.1-p1 | transcript=PF3D7_0110400.1 | gene=PF3D7_0110400 | organism=Plasmodium_falciparum_3D7 | gene_product=DNA-directed RNA polymerase II subunit RPB9, putative | transcript_product=DNA-directed RNA polymerase II subunit RPB9, putative | loca	NaN	NaN	NaN	NaN	NaN	17.6366	NaN	16.9423	NaN	NaN	NaN	NaN	NaN	NaN	NaN	NaN	NaN	7	7	7	38.6	38.6	38.6	29.687	11.385	31478000	13	PF3D7_0110400.1-p1
PF3D7_0110500			PF3D7_0110500.1-p1 | transcript=PF3D7_0110500.1 | gene=PF3D7_0110500 | organism=Plasmodium_falciparum_3D7 | gene_product=bromodomain protein 3, putative | transcript_product=bromodomain protein 3, putative | location=Pf3D7_01_v3:396591-403606(+) | protein_	NaN	NaN	NaN	NaN	NaN	NaN	NaN	NaN	NaN	16.2295	NaN	NaN	NaN	NaN	NaN	NaN	NaN	8	8	8	5.2	5.2	5.2	268.2	15.546	12061000	12	PF3D7_0110500.1-p1
PF3D7_0110600			PF3D7_0110600.1-p1 | transcript=PF3D7_0110600.1 | gene=PF3D7_0110600 | organism=Plasmodium_falciparum_3D7 | gene_product=phosphatidylinositol-4-phosphate 5-kinase | transcript_product=phosphatidylinositol-4-phosphate 5-kinase | location=Pf3D7_01_v3:405739-	NaN	NaN	NaN	NaN	NaN	14.6442	NaN	NaN	NaN	NaN	NaN	NaN	NaN	NaN	NaN	NaN	NaN	3	3	3	2.7	2.7	2.7	200.04	5.9321	2625800	8	PF3D7_0110600.1-p1
PF3D7_0110700			PF3D7_0110700.1-p1 | transcript=PF3D7_0110700.1 | gene=PF3D7_0110700 | organism=Plasmodium_falciparum_3D7 | gene_product=chromatin assembly factor 1 subunit C, putative | transcript_product=chromatin assembly factor 1 subunit C, putative | location=Pf3D7_0	20.2349	NaN	19.7417	19.9923	21.4854	20.1772	19.3348	19.6992	20.1688	20.1765	NaN	NaN	20.2634	NaN	NaN	23.5296	19.8526	12	12	12	47.3	47.3	47.3	50.732	129.13	1034200000	82	PF3D7_0110700.1-p1
PF3D7_0111300			PF3D7_0111300.1-p1 | transcript=PF3D7_0111300.1 | gene=PF3D7_0111300 | organism=Plasmodium_falciparum_3D7 | gene_product=P-loop containing nucleoside triphosphate hydrolase, putative | transcript_product=P-loop containing nucleoside triphosphate hydrolase,	NaN	NaN	15.8299	NaN	NaN	NaN	NaN	NaN	NaN	NaN	NaN	NaN	NaN	NaN	NaN	NaN	NaN	3	3	3	2.3	2.3	2.3	139.21	3.0107	2788400	5	PF3D7_0111300.1-p1
PF3D7_0111400			PF3D7_0111400.1-p1 | transcript=PF3D7_0111400.1 | gene=PF3D7_0111400 | organism=Plasmodium_falciparum_3D7 | gene_product=conserved Plasmodium protein, unknown function | transcript_product=conserved Plasmodium protein, unknown function | location=Pf3D7_01_	NaN	NaN	NaN	NaN	NaN	15.9954	NaN	NaN	NaN	NaN	NaN	NaN	NaN	NaN	NaN	NaN	NaN	4	4	4	7.2	7.2	7.2	85.035	14.629	9187800	9	PF3D7_0111400.1-p1
PF3D7_0111500			PF3D7_0111500.1-p1 | transcript=PF3D7_0111500.1 | gene=PF3D7_0111500 | organism=Plasmodium_falciparum_3D7 | gene_product=UMP-CMP kinase, putative | transcript_product=UMP-CMP kinase, putative | location=Pf3D7_01_v3:439652-441418(-) | protein_length=371 | s	NaN	NaN	17.6701	19.2178	19.0683	18.5137	NaN	18.4171	NaN	18.3587	NaN	NaN	NaN	NaN	NaN	NaN	17.5229	11	11	11	26.4	26.4	26.4	44.244	103.95	228640000	35	PF3D7_0111500.1-p1
PF3D7_0111800			PF3D7_0111800.1-p1 | transcript=PF3D7_0111800.1 | gene=PF3D7_0111800 | organism=Plasmodium_falciparum_3D7 | gene_product=eukaryotic translation initiation factor 4E, putative | transcript_product=eukaryotic translation initiation factor 4E, putative | loca	NaN	NaN	NaN	NaN	NaN	16.2601	NaN	15.8447	NaN	NaN	NaN	NaN	NaN	NaN	NaN	NaN	NaN	5	5	5	8.9	8.9	8.9	73.03	7.4088	21238000	8	PF3D7_0111800.1-p1
PF3D7_0112000			PF3D7_0112000.1-p1 | transcript=PF3D7_0112000.1 | gene=PF3D7_0112000 | organism=Plasmodium_falciparum_3D7 | gene_product=TatD-like deoxyribonuclease | transcript_product=TatD-like deoxyribonuclease | location=Pf3D7_01_v3:450831-453118(-) | protein_length=4	NaN	18.1301	NaN	18.293	17.4843	17.7106	NaN	17.3011	NaN	17.804	NaN	NaN	NaN	NaN	NaN	NaN	NaN	7	7	7	16.3	16.3	16.3	52.97	28.341	134000000	37	PF3D7_0112000.1-p1
PF3D7_0112200			PF3D7_0112200.1-p1 | transcript=PF3D7_0112200.1 | gene=PF3D7_0112200 | organism=Plasmodium_falciparum_3D7 | gene_product=multidrug resistance-associated protein 1 | transcript_product=multidrug resistance-associated protein 1 | location=Pf3D7_01_v3:464726-	NaN	NaN	17.453	17.8417	19.392	18.2561	NaN	17.562	NaN	17.6698	NaN	NaN	NaN	NaN	NaN	NaN	NaN	12	12	12	8.6	8.6	8.6	214.44	29.294	138900000	35	PF3D7_0112200.1-p1
PF3D7_0113000			PF3D7_0113000.1-p1 | transcript=PF3D7_0113000.1 | gene=PF3D7_0113000 | organism=Plasmodium_falciparum_3D7 | gene_product=glutamic acid-rich protein GARP | transcript_product=glutamic acid-rich protein GARP | location=Pf3D7_01_v3:487892-490127(-) | protein_	21.891	NaN	23.9094	21.7262	21.0359	22.6831	20.5278	23.6315	NaN	23.8495	NaN	21.9878	24.1096	20.9284	21.6105	22.1309	23.024	13	13	13	21.7	21.7	21.7	79.794	323.31	5072300000	182	PF3D7_0113000.1-p1
PF3D7_0113200			PF3D7_0113200.1-p1 | transcript=PF3D7_0113200.1 | gene=PF3D7_0113200 | organism=Plasmodium_falciparum_3D7 | gene_product=Plasmodium exported protein, unknown function | transcript_product=Plasmodium exported protein, unknown function | location=Pf3D7_01_v3	NaN	NaN	18.117	17.6111	NaN	17.9265	NaN	18.0039	NaN	18.9474	NaN	NaN	NaN	NaN	NaN	NaN	NaN	7	7	7	17.1	17.1	17.1	70.11	53.442	114960000	22	PF3D7_0113200.1-p1
PF3D7_0113700			PF3D7_0113700.1-p1 | transcript=PF3D7_0113700.1 | gene=PF3D7_0113700 | organism=Plasmodium_falciparum_3D7 | gene_product=heat shock protein 40, type II | transcript_product=heat shock protein 40, type II | location=Pf3D7_01_v3:520807-522579(+) | protein_le	NaN	NaN	14.9416	NaN	NaN	NaN	NaN	17.8173	NaN	NaN	NaN	NaN	NaN	NaN	NaN	NaN	NaN	5	5	5	13.2	13.2	13.2	46.988	7.4975	50671000	13	PF3D7_0113700.1-p1
PF3D7_0113900			PF3D7_0113900.1-p1 | transcript=PF3D7_0113900.1 | gene=PF3D7_0113900 | organism=Plasmodium_falciparum_3D7 | gene_product=CX3CL1-binding protein 1 | transcript_product=CX3CL1-binding protein 1 | location=Pf3D7_01_v3:537109-538025(-) | protein_length=243 | s	NaN	19.2374	23.8081	22.6652	19.7814	20.212	18.4223	21.3623	NaN	19.7178	NaN	NaN	20.4811	NaN	19.2538	NaN	NaN	8	8	8	28	28	28	28.233	65.511	1586300000	75	PF3D7_0113900.1-p1
PF3D7_0114100			PF3D7_0114100.1-p1 | transcript=PF3D7_0114100.1 | gene=PF3D7_0114100 | organism=Plasmodium_falciparum_3D7 | gene_product=Pfmc-2TM Maurers cleft two transmembrane protein | transcript_product=Pfmc-2TM Maurers cleft two transmembrane protein | location=Pf3	NaN	NaN	NaN	NaN	14.8615	NaN	NaN	NaN	NaN	NaN	NaN	NaN	NaN	NaN	NaN	NaN	NaN	4	1	1	17.9	9.6	9.6	26.9	8.7056	47482000	4	PF3D7_0114100.1-p1
PF3D7_0114500			PF3D7_0114500.1-p1 | transcript=PF3D7_0114500.1 | gene=PF3D7_0114500 | organism=Plasmodium_falciparum_3D7 | gene_product=Plasmodium exported protein (hyp10), unknown function | transcript_product=Plasmodium exported protein (hyp10), unknown function | loca	NaN	NaN	NaN	NaN	NaN	NaN	NaN	NaN	NaN	18.0437	NaN	NaN	NaN	NaN	NaN	NaN	NaN	1	1	1	10.9	10.9	10.9	12.845	3.3388	26326000	12	PF3D7_0114500.1-p1
PF3D7_0200200			PF3D7_0200200.1-p1 | transcript=PF3D7_0200200.1 | gene=PF3D7_0200200 | organism=Plasmodium_falciparum_3D7 | gene_product=rifin | transcript_product=rifin | location=Pf3D7_02_v3:33030-34259(-) | protein_length=334 | sequence_SO=chromosome | SO=protein_codin	NaN	NaN	NaN	NaN	NaN	NaN	NaN	NaN	NaN	15.1625	NaN	NaN	NaN	NaN	NaN	NaN	NaN	3	3	2	12.3	12.3	10.2	37.798	3.6488	59334000	8	PF3D7_0200200.1-p1;PF3D7_0400300.1-p1
PF3D7_0200500			PF3D7_0200500.1-p1 | transcript=PF3D7_0200500.1 | gene=PF3D7_0200500 | organism=Plasmodium_falciparum_3D7 | gene_product=rifin | transcript_product=rifin | location=Pf3D7_02_v3:41515-42858(-) | protein_length=370 | sequence_SO=chromosome | SO=protein_codin	NaN	NaN	NaN	NaN	NaN	NaN	NaN	17.0831	NaN	NaN	NaN	NaN	NaN	NaN	NaN	NaN	NaN	4	4	1	11.9	11.9	3	41.065	3.8117	108900000	6	PF3D7_0200500.1-p1;PF3D7_0300200.1-p1;PF3D7_1400600.1-p1;PF3D7_0101600.1-p1
PF3D7_0201500			PF3D7_0201500.1-p1 | transcript=PF3D7_0201500.1 | gene=PF3D7_0201500 | organism=Plasmodium_falciparum_3D7 | gene_product=Plasmodium exported protein (hyp9), unknown function | transcript_product=Plasmodium exported protein (hyp9), unknown function | locati	NaN	NaN	NaN	NaN	18.1659	NaN	NaN	NaN	NaN	17.5228	NaN	NaN	NaN	NaN	NaN	NaN	NaN	5	5	5	24.4	24.4	24.4	29.623	11.48	115100000	17	PF3D7_0201500.1-p1
PF3D7_0201600			PF3D7_0201600.1-p1 | transcript=PF3D7_0201600.1 | gene=PF3D7_0201600 | organism=Plasmodium_falciparum_3D7 | gene_product=PHISTb domain-containing RESA-like protein 1 | transcript_product=PHISTb domain-containing RESA-like protein 1 | location=Pf3D7_02_v3:7	NaN	NaN	NaN	NaN	NaN	16.5764	NaN	17.3589	NaN	17.9202	NaN	NaN	NaN	NaN	NaN	NaN	NaN	6	6	6	15.1	15.1	15.1	58.589	21.239	111470000	19	PF3D7_0201600.1-p1
PF3D7_0201700			PF3D7_0201700.1-p1 | transcript=PF3D7_0201700.1 | gene=PF3D7_0201700 | organism=Plasmodium_falciparum_3D7 | gene_product=DnaJ protein, putative | transcript_product=DnaJ protein, putative | location=Pf3D7_02_v3:81291-84165(-) | protein_length=900 | sequenc	19.4928	NaN	17.4535	17.5968	17.6254	15.275	NaN	19.3912	NaN	17.3004	NaN	NaN	NaN	NaN	18.0525	NaN	18.2898	12	12	12	16.1	16.1	16.1	105.9	39.975	159890000	36	PF3D7_0201700.1-p1
PF3D7_0201800			PF3D7_0201800.1-p1 | transcript=PF3D7_0201800.1 | gene=PF3D7_0201800 | organism=Plasmodium_falciparum_3D7 | gene_product=knob associated heat shock protein 40 | transcript_product=knob associated heat shock protein 40 | location=Pf3D7_02_v3:86832-88791(-)	19.9959	NaN	20.0895	19.8941	19.9627	18.9348	16.4759	20.7217	NaN	20.0864	NaN	16.9704	19.1106	NaN	18.2536	18.6819	18.5257	15	15	15	34	34	34	48.282	116.44	685380000	96	PF3D7_0201800.1-p1
PF3D7_0201900			PF3D7_0201900.1-p1 | transcript=PF3D7_0201900.1 | gene=PF3D7_0201900 | organism=Plasmodium_falciparum_3D7 | gene_product=erythrocyte membrane protein 3 | transcript_product=erythrocyte membrane protein 3 | location=Pf3D7_02_v3:91318-98838(-) | protein_leng	23.5353	22.887	25.878	23.4466	23.5163	22.8255	22.0441	21.9181	NaN	23.2045	20.7898	21.4286	24.3558	NaN	24.3379	21.8768	24.3496	35	35	35	51.4	51.4	51.4	273.64	310.97	2246700000	274	PF3D7_0201900.1-p1
PF3D7_0202000			PF3D7_0202000.1-p1 | transcript=PF3D7_0202000.1 | gene=PF3D7_0202000 | organism=Plasmodium_falciparum_3D7 | gene_product=knob-associated histidine-rich protein | transcript_product=knob-associated histidine-rich protein | location=Pf3D7_02_v3:103385-105796	24.5953	24.0832	28.5989	25.3565	24.7583	25.3455	23.3975	25.9489	NaN	25.1252	20.4724	23.8227	25.7668	21.3157	23.8443	24.0579	25.0406	25	25	25	30.1	30.1	30.1	71.302	323.31	28322000000	601	PF3D7_0202000.1-p1
PF3D7_0202100			PF3D7_0202100.1-p1 | transcript=PF3D7_0202100.1 | gene=PF3D7_0202100 | organism=Plasmodium_falciparum_3D7 | gene_product=liver stage associated protein 2 | transcript_product=liver stage associated protein 2 | location=Pf3D7_02_v3:109564-110580(-) | protei	NaN	NaN	15.9047	NaN	NaN	NaN	NaN	NaN	NaN	NaN	NaN	NaN	NaN	NaN	NaN	NaN	NaN	3	3	3	18.9	18.9	18.9	35.326	6.656	14541000	10	PF3D7_0202100.1-p1
PF3D7_0202200			PF3D7_0202200.1-p1 | transcript=PF3D7_0202200.1 | gene=PF3D7_0202200 | organism=Plasmodium_falciparum_3D7 | gene_product=EMP1-trafficking protein | transcript_product=EMP1-trafficking protein | location=Pf3D7_02_v3:112547-113682(-) | protein_length=290 | s	NaN	NaN	NaN	NaN	20.2504	NaN	NaN	NaN	NaN	NaN	NaN	NaN	18.8764	NaN	NaN	NaN	NaN	6	6	6	26.6	26.6	26.6	33.741	15.181	139070000	18	PF3D7_0202200.1-p1
PF3D7_0202400			PF3D7_0202400.1-p1 | transcript=PF3D7_0202400.1 | gene=PF3D7_0202400 | organism=Plasmodium_falciparum_3D7 | gene_product=translation-enhancing factor | transcript_product=translation-enhancing factor | location=Pf3D7_02_v3:120524-124102(+) | protein_length	NaN	NaN	18.5277	NaN	NaN	NaN	NaN	NaN	NaN	NaN	NaN	NaN	NaN	NaN	NaN	NaN	NaN	5	5	5	4.5	4.5	4.5	141.85	13.001	21086000	12	PF3D7_0202400.1-p1
PF3D7_0202500			PF3D7_0202500.1-p1 | transcript=PF3D7_0202500.1 | gene=PF3D7_0202500 | organism=Plasmodium_falciparum_3D7 | gene_product=early transcribed membrane protein 2 | transcript_product=early transcribed membrane protein 2 | location=Pf3D7_02_v3:127994-128314(+)	NaN	NaN	NaN	NaN	NaN	NaN	NaN	19.434	NaN	NaN	NaN	NaN	NaN	NaN	NaN	NaN	NaN	1	1	1	11.3	11.3	11.3	11.516	9.0652	130890000	7	PF3D7_0202500.1-p1
PF3D7_0203000			PF3D7_0203000.1-p1 | transcript=PF3D7_0203000.1 | gene=PF3D7_0203000 | organism=Plasmodium_falciparum_3D7 | gene_product=repetitive organellar protein, putative | transcript_product=repetitive organellar protein, putative | location=Pf3D7_02_v3:141625-1475	NaN	NaN	NaN	NaN	NaN	NaN	NaN	NaN	NaN	NaN	NaN	19.1214	NaN	NaN	NaN	NaN	NaN	3	3	3	1.9	1.9	1.9	237.74	3.3775	36157000	5	PF3D7_0203000.1-p1
PF3D7_0203400			PF3D7_0203400.1-p1 | transcript=PF3D7_0203400.1 | gene=PF3D7_0203400 | organism=Plasmodium_falciparum_3D7 | gene_product=conserved Plasmodium protein, unknown function | transcript_product=conserved Plasmodium protein, unknown function | location=Pf3D7_02_	NaN	NaN	NaN	18.0901	NaN	19.1353	NaN	17.1631	NaN	18.3695	NaN	NaN	NaN	NaN	NaN	NaN	16.2664	6	6	6	65.9	65.9	65.9	9.8306	30.299	74975000	26	PF3D7_0203400.1-p1
PF3D7_0203700			PF3D7_0203700.1-p1 | transcript=PF3D7_0203700.1 | gene=PF3D7_0203700 | organism=Plasmodium_falciparum_3D7 | gene_product=protein MAK16, putative | transcript_product=protein MAK16, putative | location=Pf3D7_02_v3:168682-170136(-) | protein_length=439 | seq	NaN	NaN	NaN	NaN	NaN	NaN	NaN	NaN	NaN	15.2302	NaN	NaN	NaN	NaN	NaN	NaN	NaN	2	2	2	6.6	6.6	6.6	51.457	3.7542	4294700	2	PF3D7_0203700.1-p1
PF3D7_0204200			PF3D7_0204200.1-p1 | transcript=PF3D7_0204200.1 | gene=PF3D7_0204200 | organism=Plasmodium_falciparum_3D7 | gene_product=conserved Plasmodium protein, unknown function | transcript_product=conserved Plasmodium protein, unknown function | location=Pf3D7_02_	NaN	NaN	NaN	18.5562	17.6691	NaN	NaN	17.5912	NaN	NaN	NaN	NaN	NaN	NaN	NaN	NaN	NaN	6	6	6	25.7	25.7	25.7	33.414	10.13	50281000	23	PF3D7_0204200.1-p1
PF3D7_0204500			PF3D7_0204500.1-p1 | transcript=PF3D7_0204500.1 | gene=PF3D7_0204500 | organism=Plasmodium_falciparum_3D7 | gene_product=aspartate transaminase | transcript_product=aspartate transaminase | location=Pf3D7_02_v3:198353-199570(-) | protein_length=405 | seque	NaN	NaN	NaN	NaN	NaN	16.7259	NaN	16.8694	NaN	16.5888	NaN	NaN	NaN	NaN	17.0047	NaN	NaN	6	6	6	15.6	15.6	15.6	47.005	56.53	87238000	23	PF3D7_0204500.1-p1
PF3D7_0204700			PF3D7_0204700.1-p1 | transcript=PF3D7_0204700.1 | gene=PF3D7_0204700 | organism=Plasmodium_falciparum_3D7 | gene_product=hexose transporter | transcript_product=hexose transporter | location=Pf3D7_02_v3:205889-207403(-) | protein_length=504 | sequence_SO=c	NaN	20.6255	18.8856	NaN	20.9199	19.2823	17.8875	19.4141	NaN	19.1692	NaN	18.2649	18.5994	NaN	18.7911	NaN	19.8266	5	5	5	10.5	10.5	10.5	56.416	168.7	400990000	50	PF3D7_0204700.1-p1
PF3D7_0205500			PF3D7_0205500.1-p1 | transcript=PF3D7_0205500.1 | gene=PF3D7_0205500 | organism=Plasmodium_falciparum_3D7 | gene_product=DNA-directed RNA polymerase II 16 kDa subunit, putative | transcript_product=DNA-directed RNA polymerase II 16 kDa subunit, putative |	NaN	NaN	15.0766	NaN	17.8469	NaN	NaN	NaN	NaN	14.9873	NaN	NaN	NaN	NaN	NaN	NaN	NaN	3	3	3	27.3	27.3	27.3	15.113	7.9983	40755000	8	PF3D7_0205500.1-p1
PF3D7_0205900			PF3D7_0205900.1-p1 | transcript=PF3D7_0205900.1 | gene=PF3D7_0205900 | organism=Plasmodium_falciparum_3D7 | gene_product=26S proteasome regulatory subunit RPN1, putative | transcript_product=26S proteasome regulatory subunit RPN1, putative | location=Pf3D7	17.4531	18.4428	18.3279	NaN	19.338	19.5286	NaN	20.0419	NaN	18.8637	NaN	NaN	18.5025	NaN	19.777	NaN	17.741	18	18	18	23.7	23.7	23.7	108.36	54.869	453150000	64	PF3D7_0205900.1-p1
PF3D7_0206700			PF3D7_0206700.1-p1 | transcript=PF3D7_0206700.1 | gene=PF3D7_0206700 | organism=Plasmodium_falciparum_3D7 | gene_product=adenylosuccinate lyase | transcript_product=adenylosuccinate lyase | location=Pf3D7_02_v3:271594-273009(+) | protein_length=471 | seque	NaN	NaN	NaN	NaN	NaN	NaN	NaN	NaN	NaN	15.8832	NaN	NaN	NaN	NaN	NaN	NaN	NaN	5	5	5	11.5	11.5	11.5	55.176	6.8666	37712000	9	PF3D7_0206700.1-p1
PF3D7_0206800			PF3D7_0206800.1-p1 | transcript=PF3D7_0206800.1 | gene=PF3D7_0206800 | organism=Plasmodium_falciparum_3D7 | gene_product=merozoite surface protein 2 | transcript_product=merozoite surface protein 2 | location=Pf3D7_02_v3:273689-274507(-) | protein_length=2	NaN	NaN	NaN	NaN	NaN	NaN	22.8112	NaN	NaN	18.2691	NaN	NaN	NaN	NaN	NaN	NaN	NaN	4	4	4	18.4	18.4	18.4	27.957	20.206	64192000	15	PF3D7_0206800.1-p1
PF3D7_0207400			PF3D7_0207400.1-p1 | transcript=PF3D7_0207400.1 | gene=PF3D7_0207400 | organism=Plasmodium_falciparum_3D7 | gene_product=serine repeat antigen 7 | transcript_product=serine repeat antigen 7 | location=Pf3D7_02_v3:294273-297616(-) | protein_length=946 | seq	NaN	19.9036	NaN	NaN	18.5607	19.1725	18.4014	19.199	NaN	17.9587	NaN	NaN	NaN	NaN	NaN	NaN	NaN	11	11	11	18.4	18.4	18.4	109.64	34.762	127760000	35	PF3D7_0207400.1-p1
PF3D7_0207500			PF3D7_0207500.1-p1 | transcript=PF3D7_0207500.1 | gene=PF3D7_0207500 | organism=Plasmodium_falciparum_3D7 | gene_product=serine repeat antigen 6 | transcript_product=serine repeat antigen 6 | location=Pf3D7_02_v3:298897-302564(-) | protein_length=1031 | se	NaN	20.9978	18.2245	19.401	20.272	20.441	20.032	19.6285	NaN	18.6944	NaN	NaN	18.4958	NaN	17.0435	NaN	NaN	27	27	27	33.7	33.7	33.7	118.83	116.14	710540000	121	PF3D7_0207500.1-p1
PF3D7_0207600			PF3D7_0207600.1-p1 | transcript=PF3D7_0207600.1 | gene=PF3D7_0207600 | organism=Plasmodium_falciparum_3D7 | gene_product=serine repeat antigen 5 | transcript_product=serine repeat antigen 5 | location=Pf3D7_02_v3:303593-307027(-) | protein_length=997 | seq	15.5797	25.5274	19.5668	23.2402	23.9401	25.2409	25.3039	24.0486	15.5202	22.7073	18.5848	NaN	20.8324	17.6967	21.4419	19.2882	17.2823	53	53	53	53.6	53.6	53.6	111.77	323.31	14086000000	623	PF3D7_0207600.1-p1
PF3D7_0207700			PF3D7_0207700.1-p1 | transcript=PF3D7_0207700.1 | gene=PF3D7_0207700 | organism=Plasmodium_falciparum_3D7 | gene_product=serine repeat antigen 4 | transcript_product=serine repeat antigen 4 | location=Pf3D7_02_v3:308847-312155(-) | protein_length=962 | seq	NaN	18.5462	17.0618	18.1942	18.8981	21.7918	20.7876	21.2982	NaN	15.9062	NaN	NaN	15.9772	NaN	15.4661	NaN	NaN	32	32	26	43	43	37.1	108.68	171.09	792850000	121	PF3D7_0207700.1-p1
PF3D7_0207800			PF3D7_0207800.1-p1 | transcript=PF3D7_0207800.1 | gene=PF3D7_0207800 | organism=Plasmodium_falciparum_3D7 | gene_product=serine repeat antigen 3 | transcript_product=serine repeat antigen 3 | location=Pf3D7_02_v3:313449-316741(-) | protein_length=930 | seq	NaN	NaN	NaN	NaN	NaN	20.0457	18.9973	18.3697	NaN	15.0906	NaN	NaN	NaN	NaN	NaN	NaN	NaN	18	14	14	22.8	19.6	19.6	105.42	29.079	100430000	32	PF3D7_0207800.1-p1
PF3D7_0208200			PF3D7_0208200.1-p1 | transcript=PF3D7_0208200.1 | gene=PF3D7_0208200 | organism=Plasmodium_falciparum_3D7 | gene_product=KRR1 small subunit processome component, putative | transcript_product=KRR1 small subunit processome component, putative | location=Pf3	NaN	NaN	NaN	NaN	18.3413	NaN	NaN	NaN	NaN	NaN	NaN	NaN	17.829	NaN	NaN	NaN	NaN	3	3	3	10.7	10.7	10.7	36.075	7.6081	4839900	4	PF3D7_0208200.1-p1
PF3D7_0208500			PF3D7_0208500.1-p1 | transcript=PF3D7_0208500.1 | gene=PF3D7_0208500 | organism=Plasmodium_falciparum_3D7 | gene_product=acyl carrier protein | transcript_product=acyl carrier protein | location=Pf3D7_02_v3:352836-353628(+) | protein_length=137 | sequence_	NaN	18.3456	NaN	18.1252	17.5603	17.5487	17.807	17.4496	NaN	17.5935	NaN	NaN	18.0365	NaN	18.0318	NaN	18.2379	3	3	3	30.7	30.7	30.7	15.809	22.88	186120000	31	PF3D7_0208500.1-p1
PF3D7_0208800			PF3D7_0208800.1-p1 | transcript=PF3D7_0208800.1 | gene=PF3D7_0208800 | organism=Plasmodium_falciparum_3D7 | gene_product=conserved Plasmodium protein, unknown function | transcript_product=conserved Plasmodium protein, unknown function | location=Pf3D7_02_	NaN	NaN	15.9914	NaN	NaN	NaN	NaN	NaN	NaN	NaN	NaN	NaN	NaN	NaN	NaN	NaN	NaN	4	4	4	21.3	21.3	21.3	28.163	7.1749	13239000	13	PF3D7_0208800.1-p1
PF3D7_0209000			PF3D7_0209000.1-p1 | transcript=PF3D7_0209000.1 | gene=PF3D7_0209000 | organism=Plasmodium_falciparum_3D7 | gene_product=6-cysteine protein P230 | transcript_product=6-cysteine protein P230 | location=Pf3D7_02_v3:370438-379845(+) | protein_length=3135 | se	15.8728	NaN	NaN	20.8799	NaN	NaN	NaN	NaN	23.1416	NaN	NaN	NaN	NaN	NaN	16.7927	22.2448	NaN	41	41	41	17.1	17.1	17.1	363.21	105.02	180790000	90	PF3D7_0209000.1-p1
PF3D7_0209400			PF3D7_0209400.1-p1 | transcript=PF3D7_0209400.1 | gene=PF3D7_0209400 | organism=Plasmodium_falciparum_3D7 | gene_product=conserved protein, unknown function | transcript_product=conserved protein, unknown function | location=Pf3D7_02_v3:388424-390611(-) |	NaN	16.113	NaN	NaN	NaN	NaN	NaN	NaN	NaN	16.9496	NaN	NaN	NaN	NaN	NaN	NaN	NaN	8	8	8	20.4	20.4	20.4	54.468	28.195	62891000	20	PF3D7_0209400.1-p1
PF3D7_0209800			PF3D7_0209800.1-p1 | transcript=PF3D7_0209800.1 | gene=PF3D7_0209800 | organism=Plasmodium_falciparum_3D7 | gene_product=ATP-dependent RNA helicase UAP56 | transcript_product=ATP-dependent RNA helicase UAP56 | location=Pf3D7_02_v3:404281-406355(-) | protei	21.4785	17.7565	21.7201	21.1134	22.909	21.8744	19.8082	22.03	19.0569	21.9748	17.8803	20.5749	21.6849	NaN	22.6503	20.6613	21.3643	16	16	16	48.8	48.8	48.8	52.223	323.31	2720100000	232	PF3D7_0209800.1-p1
PF3D7_0210000			PF3D7_0210000.1-p1 | transcript=PF3D7_0210000.1 | gene=PF3D7_0210000 | organism=Plasmodium_falciparum_3D7 | gene_product=secretory complex protein 61 gamma subunit | transcript_product=secretory complex protein 61 gamma subunit | location=Pf3D7_02_v3:40998	NaN	NaN	NaN	NaN	NaN	NaN	NaN	NaN	NaN	NaN	NaN	NaN	NaN	NaN	NaN	NaN	16.5382	1	1	1	17.3	17.3	17.3	9.2858	2.5913	21595000	4	PF3D7_0210000.1-p1
PF3D7_0210100			PF3D7_0210100.1-p1 | transcript=PF3D7_0210100.1 | gene=PF3D7_0210100 | organism=Plasmodium_falciparum_3D7 | gene_product=60S ribosomal protein L37ae, putative | transcript_product=60S ribosomal protein L37ae, putative | location=Pf3D7_02_v3:412275-412859(+	NaN	NaN	NaN	NaN	19.2057	16.7297	16.4902	NaN	NaN	NaN	NaN	NaN	NaN	NaN	NaN	NaN	NaN	4	4	4	35.4	35.4	35.4	10.799	48.154	309830000	24	PF3D7_0210100.1-p1
PF3D7_0210200			PF3D7_0210200.1-p1 | transcript=PF3D7_0210200.1 | gene=PF3D7_0210200 | organism=Plasmodium_falciparum_3D7 | gene_product=conserved Plasmodium protein, unknown function | transcript_product=conserved Plasmodium protein, unknown function | location=Pf3D7_02_	NaN	NaN	NaN	NaN	15.414	NaN	NaN	NaN	NaN	NaN	NaN	NaN	NaN	NaN	NaN	NaN	NaN	5	5	5	2.4	2.4	2.4	310.02	9.8501	15613000	9	PF3D7_0210200.1-p1
PF3D7_0210900			PF3D7_0210900.1-p1 | transcript=PF3D7_0210900.1 | gene=PF3D7_0210900 | organism=Plasmodium_falciparum_3D7 | gene_product=conserved Plasmodium protein, unknown function | transcript_product=conserved Plasmodium protein, unknown function | location=Pf3D7_02_	19.2615	NaN	19.1917	NaN	20.4513	19.5206	NaN	18.6428	NaN	19.7652	NaN	NaN	17.9205	NaN	17.3997	NaN	18.4258	6	6	6	20.1	20.1	20.1	32.541	90.524	215340000	38	PF3D7_0210900.1-p1
PF3D7_0211200			PF3D7_0211200.1-p1 | transcript=PF3D7_0211200.1 | gene=PF3D7_0211200 | organism=Plasmodium_falciparum_3D7 | gene_product=ras-related protein Rab-5A | transcript_product=ras-related protein Rab-5A | location=Pf3D7_02_v3:455579-456286(-) | protein_length=235	NaN	NaN	NaN	NaN	NaN	16.5147	NaN	15.6142	NaN	NaN	NaN	NaN	NaN	NaN	NaN	NaN	NaN	3	3	3	22.6	22.6	22.6	26.671	9.9788	24335000	5	PF3D7_0211200.1-p1
PF3D7_0211800			PF3D7_0211800.1-p1 | transcript=PF3D7_0211800.1 | gene=PF3D7_0211800 | organism=Plasmodium_falciparum_3D7 | gene_product=asparagine--tRNA ligase | transcript_product=asparagine--tRNA ligase | location=Pf3D7_02_v3:475242-477074(+) | protein_length=610 | seq	19.6711	NaN	20.0355	21.5792	22.9133	20.7233	19.1793	20.6026	NaN	20.9331	NaN	16.7188	21.044	NaN	20.4863	NaN	19.9967	15	15	15	25.7	25.7	25.7	70.497	117.04	1398700000	107	PF3D7_0211800.1-p1
PF3D7_0212100			PF3D7_0212100.1-p1 | transcript=PF3D7_0212100.1 | gene=PF3D7_0212100 | organism=Plasmodium_falciparum_3D7 | gene_product=conserved Plasmodium protein, unknown function | transcript_product=conserved Plasmodium protein, unknown function | location=Pf3D7_02_	NaN	NaN	NaN	NaN	NaN	NaN	NaN	NaN	NaN	15.6135	NaN	NaN	NaN	NaN	NaN	NaN	NaN	3	3	3	1.9	1.9	1.9	214.68	3.9124	11959000	5	PF3D7_0212100.1-p1
PF3D7_0212300			PF3D7_0212300.1-p1 | transcript=PF3D7_0212300.1 | gene=PF3D7_0212300 | organism=Plasmodium_falciparum_3D7 | gene_product=eukaryotic peptide chain release factor subunit 1, putative | transcript_product=eukaryotic peptide chain release factor subunit 1, put	19.113	17.4346	19.3385	20.2671	20.162	19.3005	18.1969	19.587	NaN	20.0471	NaN	NaN	18.8163	NaN	18.5288	NaN	19.0828	14	14	14	37.9	37.9	37.9	48.063	202.68	581750000	73	PF3D7_0212300.1-p1
PF3D7_0212400			PF3D7_0212400.1-p1 | transcript=PF3D7_0212400.1 | gene=PF3D7_0212400 | organism=Plasmodium_falciparum_3D7 | gene_product=conserved Plasmodium membrane protein, unknown function | transcript_product=conserved Plasmodium membrane protein, unknown function |	NaN	NaN	NaN	NaN	NaN	NaN	NaN	NaN	NaN	NaN	NaN	NaN	13.8007	NaN	NaN	NaN	NaN	6	6	6	2	2	2	494.21	7.323	11591000	9	PF3D7_0212400.1-p1
PF3D7_0212500			PF3D7_0212500.1-p1 | transcript=PF3D7_0212500.1 | gene=PF3D7_0212500 | organism=Plasmodium_falciparum_3D7 | gene_product=conserved Plasmodium protein, unknown function | transcript_product=conserved Plasmodium protein, unknown function | location=Pf3D7_02_	NaN	NaN	NaN	NaN	16.0877	NaN	NaN	NaN	NaN	NaN	NaN	NaN	NaN	NaN	NaN	NaN	NaN	8	8	8	2.1	2.1	2.1	477.85	10.217	24023000	13	PF3D7_0212500.1-p1
PF3D7_0212900			PF3D7_0212900.1-p1 | transcript=PF3D7_0212900.1 | gene=PF3D7_0212900 | organism=Plasmodium_falciparum_3D7 | gene_product=arginyl-tRNA--protein transferase | transcript_product=arginyl-tRNA--protein transferase | location=Pf3D7_02_v3:533253-534350(+) | prot	NaN	NaN	NaN	NaN	NaN	17.0662	NaN	16.3187	NaN	16.1414	NaN	NaN	NaN	NaN	NaN	NaN	16.78	5	5	5	16.7	16.7	16.7	42.939	12.056	61081000	14	PF3D7_0212900.1-p1
PF3D7_0213100			PF3D7_0213100.1-p1 | transcript=PF3D7_0213100.1 | gene=PF3D7_0213100 | organism=Plasmodium_falciparum_3D7 | gene_product=protein SIS1 | transcript_product=protein SIS1 | location=Pf3D7_02_v3:537789-539420(+) | protein_length=328 | sequence_SO=chromosome |	NaN	NaN	18.6674	19.754	20.9253	19.8251	NaN	19.8522	NaN	19.8635	NaN	NaN	20.0382	18.8134	20.1307	NaN	19.8337	10	10	10	34.5	34.5	34.5	37.356	36.097	729470000	92	PF3D7_0213100.1-p1
PF3D7_0213700			PF3D7_0213700.1-p1 | transcript=PF3D7_0213700.1 | gene=PF3D7_0213700 | organism=Plasmodium_falciparum_3D7 | gene_product=conserved protein, unknown function | transcript_product=conserved protein, unknown function | location=Pf3D7_02_v3:557048-557696(+) |	NaN	NaN	NaN	19.1923	19.8949	18.5327	NaN	19.3306	NaN	18.9484	NaN	NaN	NaN	NaN	17.5492	NaN	18.713	3	3	3	24	24	24	17.808	167.89	218880000	27	PF3D7_0213700.1-p1
PF3D7_0213900			PF3D7_0213900.1-p1 | transcript=PF3D7_0213900.1 | gene=PF3D7_0213900 | organism=Plasmodium_falciparum_3D7 | gene_product=RTR1 domain-containing protein, putative | transcript_product=RTR1 domain-containing protein, putative | location=Pf3D7_02_v3:561122-56	NaN	NaN	NaN	NaN	NaN	NaN	NaN	NaN	NaN	14.295	NaN	NaN	NaN	NaN	NaN	NaN	NaN	4	4	4	5	5	5	139.39	4.8704	7093900	5	PF3D7_0213900.1-p1
PF3D7_0214000			PF3D7_0214000.1-p1 | transcript=PF3D7_0214000.1 | gene=PF3D7_0214000 | organism=Plasmodium_falciparum_3D7 | gene_product=T-complex protein 1 subunit theta | transcript_product=T-complex protein 1 subunit theta | location=Pf3D7_02_v3:566121-567894(+) | prot	18.977	19.985	20.2397	21.4023	22.2634	21.2368	18.5393	20.5703	16.4106	21.5437	NaN	19.7342	19.5974	18.5903	22.1225	20.2088	21.7032	20	20	20	40.4	40.4	40.4	60.958	210.11	1334400000	127	PF3D7_0214000.1-p1
PF3D7_0214100			PF3D7_0214100.1-p1 | transcript=PF3D7_0214100.1 | gene=PF3D7_0214100 | organism=Plasmodium_falciparum_3D7 | gene_product=protein transport protein SEC31 | transcript_product=protein transport protein SEC31 | location=Pf3D7_02_v3:568529-573315(-) | protein_	NaN	NaN	21.5125	18.6008	19.4294	18.6818	NaN	19.6209	NaN	18.9441	NaN	NaN	18.9911	NaN	19.2874	NaN	NaN	20	20	20	19.7	19.7	19.7	166.71	65.164	663590000	64	PF3D7_0214100.1-p1
PF3D7_0214400			PF3D7_0214400.1-p1 | transcript=PF3D7_0214400.1 | gene=PF3D7_0214400 | organism=Plasmodium_falciparum_3D7 | gene_product=conserved protein, unknown function | transcript_product=conserved protein, unknown function | location=Pf3D7_02_v3:586765-589051(-) |	NaN	NaN	NaN	NaN	17.5014	NaN	NaN	NaN	NaN	NaN	NaN	NaN	NaN	NaN	NaN	NaN	NaN	3	3	3	7.8	7.8	7.8	73.715	4.9504	43732000	4	PF3D7_0214400.1-p1
PF3D7_0215000			PF3D7_0215000.1-p1 | transcript=PF3D7_0215000.1 | gene=PF3D7_0215000 | organism=Plasmodium_falciparum_3D7 | gene_product=acyl-CoA synthetase | transcript_product=acyl-CoA synthetase | location=Pf3D7_02_v3:616772-619429(-) | protein_length=885 | sequence_SO	NaN	NaN	NaN	17.3892	NaN	NaN	NaN	NaN	NaN	NaN	NaN	NaN	15.8871	NaN	NaN	NaN	NaN	8	8	8	11.1	11.1	11.1	102.15	14.645	34151000	21	PF3D7_0215000.1-p1
PF3D7_0215300			PF3D7_0215300.1-p1 | transcript=PF3D7_0215300.1 | gene=PF3D7_0215300 | organism=Plasmodium_falciparum_3D7 | gene_product=acyl-CoA synthetase | transcript_product=acyl-CoA synthetase | location=Pf3D7_02_v3:628642-631308(-) | protein_length=888 | sequence_SO	NaN	NaN	NaN	NaN	NaN	NaN	NaN	NaN	NaN	NaN	NaN	NaN	NaN	NaN	NaN	NaN	13.5157	2	2	2	3.6	3.6	3.6	102.66	5.3843	295690	3	PF3D7_0215300.1-p1
PF3D7_0215700			PF3D7_0215700.1-p1 | transcript=PF3D7_0215700.1 | gene=PF3D7_0215700 | organism=Plasmodium_falciparum_3D7 | gene_product=DNA-directed RNA polymerase II subunit RPB2, putative | transcript_product=DNA-directed RNA polymerase II subunit RPB2, putative | loca	16.4806	NaN	18.1431	18.9287	20.0095	18.2704	NaN	17.6349	NaN	17.5104	NaN	NaN	18.5453	NaN	17.1497	NaN	18.4241	23	23	23	20.1	20.1	20.1	151.72	55.974	266180000	63	PF3D7_0215700.1-p1
PF3D7_0217100			PF3D7_0217100.1-p1 | transcript=PF3D7_0217100.1 | gene=PF3D7_0217100 | organism=Plasmodium_falciparum_3D7 | gene_product=ATP synthase subunit alpha, mitochondrial | transcript_product=ATP synthase subunit alpha, mitochondrial | location=Pf3D7_02_v3:707738-	NaN	14.9453	17.1255	NaN	17.3861	NaN	NaN	NaN	NaN	NaN	NaN	NaN	NaN	NaN	NaN	NaN	NaN	8	7	7	18.7	17.4	17.4	61.77	22.578	45639000	20	PF3D7_0217100.1-p1
PF3D7_0217500			PF3D7_0217500.1-p1 | transcript=PF3D7_0217500.1 | gene=PF3D7_0217500 | organism=Plasmodium_falciparum_3D7 | gene_product=calcium-dependent protein kinase 1 | transcript_product=calcium-dependent protein kinase 1 | location=Pf3D7_02_v3:720437-722661(+) | pr	NaN	NaN	NaN	NaN	NaN	NaN	NaN	16.9199	NaN	15.3317	NaN	NaN	NaN	NaN	NaN	NaN	NaN	4	4	4	8.8	8.8	8.8	60.799	4.5084	34607000	13	PF3D7_0217500.1-p1
PF3D7_0217800			PF3D7_0217800.1-p1 | transcript=PF3D7_0217800.1 | gene=PF3D7_0217800 | organism=Plasmodium_falciparum_3D7 | gene_product=40S ribosomal protein S26 | transcript_product=40S ribosomal protein S26 | location=Pf3D7_02_v3:734272-734595(+) | protein_length=107 |	NaN	NaN	22.1398	21.4816	22.5185	22.1793	19.1503	22.3606	NaN	22.8671	NaN	20.6396	23.8039	NaN	21.3672	NaN	21.9079	3	3	3	26.2	26.2	26.2	12.508	5.5179	1929600000	48	PF3D7_0217800.1-p1
PF3D7_0217900			PF3D7_0217900.1-p1 | transcript=PF3D7_0217900.1 | gene=PF3D7_0217900 | organism=Plasmodium_falciparum_3D7 | gene_product=thioesterase/thiol ester dehydrase-isomerase, putative | transcript_product=thioesterase/thiol ester dehydrase-isomerase, putative | lo	NaN	NaN	NaN	18.6641	NaN	17.9675	17.4737	17.9629	NaN	17.5403	NaN	NaN	16.3708	NaN	17.786	NaN	16.8553	8	8	8	18.7	18.7	18.7	60.597	20.706	122300000	32	PF3D7_0217900.1-p1
PF3D7_0218000			PF3D7_0218000.1-p1 | transcript=PF3D7_0218000.1 | gene=PF3D7_0218000 | organism=Plasmodium_falciparum_3D7 | gene_product=replication factor C subunit 2, putative | transcript_product=replication factor C subunit 2, putative | location=Pf3D7_02_v3:738860-73	NaN	NaN	18.9955	18.7077	19.3196	18.0974	NaN	17.809	NaN	17.4227	NaN	NaN	19.194	NaN	NaN	NaN	NaN	11	11	11	40	40	40	37.922	42.714	159400000	36	PF3D7_0218000.1-p1
PF3D7_0218200			PF3D7_0218200.1-p1 | transcript=PF3D7_0218200.1 | gene=PF3D7_0218200 | organism=Plasmodium_falciparum_3D7 | gene_product=SUZ domain-containing protein, putative | transcript_product=SUZ domain-containing protein, putative | location=Pf3D7_02_v3:743289-7457	NaN	NaN	NaN	NaN	NaN	NaN	NaN	NaN	NaN	16.4022	NaN	NaN	NaN	NaN	NaN	NaN	NaN	2	2	2	2.6	2.6	2.6	94.69	3.6973	8551500	3	PF3D7_0218200.1-p1
PF3D7_0218400			PF3D7_0218400.1-p1 | transcript=PF3D7_0218400.1 | gene=PF3D7_0218400 | organism=Plasmodium_falciparum_3D7 | gene_product=ATP-dependent RNA helicase DDX47, putative | transcript_product=ATP-dependent RNA helicase DDX47, putative | location=Pf3D7_02_v3:75004	NaN	NaN	NaN	NaN	NaN	NaN	NaN	NaN	NaN	NaN	NaN	NaN	NaN	NaN	NaN	16.4291	NaN	2	2	2	5.9	5.9	5.9	65.191	3.9661	4235600	3	PF3D7_0218400.1-p1
PF3D7_0218500			PF3D7_0218500.1-p1 | transcript=PF3D7_0218500.1 | gene=PF3D7_0218500 | organism=Plasmodium_falciparum_3D7 | gene_product=small nuclear ribonucleoprotein Sm D2, putative | transcript_product=small nuclear ribonucleoprotein Sm D2, putative | location=Pf3D7_0	NaN	NaN	18.0452	18.2348	NaN	NaN	NaN	NaN	NaN	17.8149	NaN	NaN	18.6805	NaN	17.9346	NaN	17.7136	2	2	2	34.7	34.7	34.7	11.714	22.176	73922000	21	PF3D7_0218500.1-p1
PF3D7_0218700			PF3D7_0218700.1-p1 | transcript=PF3D7_0218700.1 | gene=PF3D7_0218700 | organism=Plasmodium_falciparum_3D7 | gene_product=pre-mRNA-processing protein 45, putative | transcript_product=pre-mRNA-processing protein 45, putative | location=Pf3D7_02_v3:763491-76	NaN	NaN	14.7317	NaN	NaN	NaN	NaN	NaN	NaN	NaN	NaN	NaN	NaN	NaN	NaN	NaN	NaN	2	2	2	5.2	5.2	5.2	57.525	5.0854	10070000	8	PF3D7_0218700.1-p1
PF3D7_0219400;PF3D7_0219400			PF3D7_0219400.1-p1 | transcript=PF3D7_0219400.1 | gene=PF3D7_0219400 | organism=Plasmodium_falciparum_3D7 | gene_product=ribosome associated membrane protein RAMP4, putative | transcript_product=ribosome associated membrane protein RAMP4, putative | locati	NaN	NaN	NaN	NaN	19.465	NaN	NaN	NaN	NaN	NaN	NaN	NaN	NaN	NaN	NaN	NaN	NaN	4	4	4	20.8	20.8	20.8	11.576	5.4506	81748000	14	PF3D7_0219400.1-p1;PF3D7_0219400.2-p1
PF3D7_0219600			PF3D7_0219600.1-p1 | transcript=PF3D7_0219600.1 | gene=PF3D7_0219600 | organism=Plasmodium_falciparum_3D7 | gene_product=replication factor C subunit 1, putative | transcript_product=replication factor C subunit 1, putative | location=Pf3D7_02_v3:779418-78	17.367	NaN	18.1008	18.8886	19.7756	17.2264	NaN	17.2867	NaN	NaN	NaN	NaN	18.3207	NaN	18.2206	NaN	NaN	16	16	16	23	23	23	104.18	81.101	267550000	47	PF3D7_0219600.1-p1
PF3D7_0219700			PF3D7_0219700.1-p1 | transcript=PF3D7_0219700.1 | gene=PF3D7_0219700 | organism=Plasmodium_falciparum_3D7 | gene_product=Plasmodium exported protein (PHISTc), unknown function | transcript_product=Plasmodium exported protein (PHISTc), unknown function | lo	NaN	NaN	NaN	NaN	NaN	NaN	NaN	16.8344	NaN	NaN	NaN	NaN	NaN	NaN	NaN	NaN	NaN	3	3	3	18	18	18	35.334	5.6652	26088000	3	PF3D7_0219700.1-p1
PF3D7_0220000			PF3D7_0220000.1-p1 | transcript=PF3D7_0220000.1 | gene=PF3D7_0220000 | organism=Plasmodium_falciparum_3D7 | gene_product=liver stage antigen 3 | transcript_product=liver stage antigen 3 | location=Pf3D7_02_v3:796752-801586(+) | protein_length=1558 | sequen	18.9889	18.8019	20.4919	19.7164	22.2088	21.247	17.3099	21.9451	NaN	21.7029	14.7323	17.3533	21.2665	NaN	19.7223	15.9882	20.4658	38	38	38	27.6	27.6	27.6	175.66	323.31	1628600000	228	PF3D7_0220000.1-p1
PF3D7_0220200			PF3D7_0220200.1-p1 | transcript=PF3D7_0220200.1 | gene=PF3D7_0220200 | organism=Plasmodium_falciparum_3D7 | gene_product=Plasmodium exported protein, unknown function | transcript_product=Plasmodium exported protein, unknown function | location=Pf3D7_02_v3	NaN	NaN	16.4739	NaN	NaN	NaN	NaN	NaN	NaN	NaN	NaN	NaN	16.7271	NaN	NaN	NaN	NaN	1	1	1	11.7	11.7	11.7	21.453	7.8488	10773000	8	PF3D7_0220200.1-p1
PF3D7_0220600			PF3D7_0220600.1-p1 | transcript=PF3D7_0220600.1 | gene=PF3D7_0220600 | organism=Plasmodium_falciparum_3D7 | gene_product=Plasmodium exported protein (hyp9), unknown function | transcript_product=Plasmodium exported protein (hyp9), unknown function | locati	NaN	NaN	16.8874	NaN	19.5402	17.729	NaN	17.9527	NaN	18.2205	NaN	NaN	17.0536	NaN	NaN	NaN	15.4604	4	4	4	29.8	29.8	29.8	25.881	11.763	95876000	29	PF3D7_0220600.1-p1
PF3D7_0220800			PF3D7_0220800.1-p1 | transcript=PF3D7_0220800.1 | gene=PF3D7_0220800 | organism=Plasmodium_falciparum_3D7 | gene_product=cytoadherence linked asexual protein 2 | transcript_product=cytoadherence linked asexual protein 2 | location=Pf3D7_02_v3:838843-844116	NaN	NaN	NaN	NaN	NaN	14.2814	NaN	14.6066	NaN	NaN	NaN	NaN	NaN	NaN	NaN	NaN	NaN	10	6	6	8.2	4.9	4.9	171.16	8.1462	27726000	11	PF3D7_0220800.1-p1
PF3D7_0221200			PF3D7_0221200.1-p1 | transcript=PF3D7_0221200.1 | gene=PF3D7_0221200 | organism=Plasmodium_falciparum_3D7 | gene_product=Plasmodium exported protein (hyp15), unknown function | transcript_product=Plasmodium exported protein (hyp15), unknown function | loca	NaN	NaN	19.8452	NaN	NaN	NaN	NaN	NaN	NaN	NaN	NaN	NaN	NaN	NaN	NaN	NaN	NaN	3	3	3	13.6	13.6	13.6	24.621	3.5675	36511000	4	PF3D7_0221200.1-p1
PF3D7_0222600			PF3D7_0222600.1-p1 | transcript=PF3D7_0222600.1 | gene=PF3D7_0222600 | organism=Plasmodium_falciparum_3D7 | gene_product=rifin | transcript_product=rifin | location=Pf3D7_02_v3:892856-894206(+) | protein_length=368 | sequence_SO=chromosome | SO=protein_cod	NaN	NaN	18.5094	NaN	NaN	NaN	NaN	NaN	NaN	NaN	NaN	NaN	NaN	NaN	NaN	NaN	NaN	2	2	1	6	6	3.5	41.05	2.6913	10155000	3	PF3D7_0222600.1-p1
PF3D7_0301400			PF3D7_0301400.1-p1 | transcript=PF3D7_0301400.1 | gene=PF3D7_0301400 | organism=Plasmodium_falciparum_3D7 | gene_product=Plasmodium exported protein, unknown function | transcript_product=Plasmodium exported protein, unknown function | location=Pf3D7_03_v3	NaN	NaN	NaN	NaN	NaN	NaN	NaN	NaN	NaN	NaN	NaN	NaN	NaN	NaN	18.2142	NaN	NaN	2	2	2	9.5	9.5	9.5	29.638	4.1552	8519900	4	PF3D7_0301400.1-p1
PF3D7_0301600			PF3D7_0301600.1-p1 | transcript=PF3D7_0301600.1 | gene=PF3D7_0301600 | organism=Plasmodium_falciparum_3D7 | gene_product=Plasmodium exported protein (hyp1), unknown function | transcript_product=Plasmodium exported protein (hyp1), unknown function | locati	NaN	NaN	17.9347	16.9269	NaN	17.5124	NaN	19.2954	NaN	19.436	NaN	NaN	18.2942	NaN	NaN	NaN	18.6471	10	10	10	16.4	16.4	16.4	87.507	34.357	162380000	38	PF3D7_0301600.1-p1
PF3D7_0301700			PF3D7_0301700.1-p1 | transcript=PF3D7_0301700.1 | gene=PF3D7_0301700 | organism=Plasmodium_falciparum_3D7 | gene_product=Plasmodium exported protein, unknown function | transcript_product=Plasmodium exported protein, unknown function | location=Pf3D7_03_v3	19.5475	NaN	17.2038	19.9765	20.5615	18.8159	NaN	20.3929	NaN	20.0528	NaN	NaN	NaN	NaN	18.0485	NaN	NaN	6	6	6	20.5	20.5	20.5	37.389	51.725	876850000	39	PF3D7_0301700.1-p1
PF3D7_0302000			PF3D7_0302000.1-p1 | transcript=PF3D7_0302000.1 | gene=PF3D7_0302000 | organism=Plasmodium_falciparum_3D7 | gene_product=pre-mRNA-splicing factor PRP46, putative | transcript_product=pre-mRNA-splicing factor PRP46, putative | location=Pf3D7_03_v3:107961-10	NaN	NaN	NaN	NaN	17.2524	NaN	NaN	NaN	NaN	NaN	NaN	NaN	NaN	NaN	NaN	NaN	NaN	6	6	6	12.8	12.8	12.8	69.572	10.217	5054200	8	PF3D7_0302000.1-p1
PF3D7_0302100			PF3D7_0302100.1-p1 | transcript=PF3D7_0302100.1 | gene=PF3D7_0302100 | organism=Plasmodium_falciparum_3D7 | gene_product=serine/threonine protein kinase | transcript_product=serine/threonine protein kinase | location=Pf3D7_03_v3:114070-118086(+) | protein_	NaN	NaN	17.9009	NaN	NaN	17.594	NaN	17.0398	NaN	17.6214	NaN	NaN	NaN	NaN	NaN	NaN	NaN	11	11	11	12.3	12.3	12.3	157.37	48.094	62155000	25	PF3D7_0302100.1-p1
PF3D7_0302200			PF3D7_0302200.1-p1 | transcript=PF3D7_0302200.1 | gene=PF3D7_0302200 | organism=Plasmodium_falciparum_3D7 | gene_product=cytoadherence linked asexual protein 3.2 | transcript_product=cytoadherence linked asexual protein 3.2 | location=Pf3D7_03_v3:119458-12	19.4907	23.4522	21.6049	19.9662	18.8346	21.4657	21.3062	22.0717	NaN	20.1746	NaN	NaN	18.4297	16.9041	20.2076	18.4371	20.1586	33	33	6	26.4	26.4	6.2	167.49	228.82	1737600000	176	PF3D7_0302200.1-p1
PF3D7_0302500			PF3D7_0302500.1-p1 | transcript=PF3D7_0302500.1 | gene=PF3D7_0302500 | organism=Plasmodium_falciparum_3D7 | gene_product=cytoadherence linked asexual protein 3.1 | transcript_product=cytoadherence linked asexual protein 3.1 | location=Pf3D7_03_v3:135418-14	NaN	NaN	NaN	NaN	16.9998	NaN	NaN	NaN	NaN	NaN	NaN	NaN	NaN	NaN	NaN	NaN	NaN	32	5	4	26.5	6.4	5.1	167.24	24.129	41622000	11	PF3D7_0302500.1-p1
PF3D7_0302900			PF3D7_0302900.1-p1 | transcript=PF3D7_0302900.1 | gene=PF3D7_0302900 | organism=Plasmodium_falciparum_3D7 | gene_product=exportin-1, putative | transcript_product=exportin-1, putative | location=Pf3D7_03_v3:152168-156146(-) | protein_length=1254 | sequence	19.2239	18.3284	18.8754	19.3104	20.9131	20.5314	18.419	20.1939	NaN	19.6973	NaN	NaN	19.6412	NaN	19.5888	19.697	19.1174	27	27	27	24.6	24.6	24.6	147.94	180.29	886150000	181	PF3D7_0302900.1-p1
PF3D7_0303000			PF3D7_0303000.1-p1 | transcript=PF3D7_0303000.1 | gene=PF3D7_0303000 | organism=Plasmodium_falciparum_3D7 | gene_product=N-ethylmaleimide-sensitive fusion protein | transcript_product=N-ethylmaleimide-sensitive fusion protein | location=Pf3D7_03_v3:159353-	NaN	NaN	18.2381	NaN	19.2741	17.3622	NaN	17.9908	NaN	17.0148	NaN	NaN	18.4552	NaN	NaN	NaN	18.0182	12	12	12	20.4	20.4	20.4	89.133	21.819	136800000	37	PF3D7_0303000.1-p1
PF3D7_0303200			PF3D7_0303200.1-p1 | transcript=PF3D7_0303200.1 | gene=PF3D7_0303200 | organism=Plasmodium_falciparum_3D7 | gene_product=HAD superfamily protein, putative | transcript_product=HAD superfamily protein, putative | location=Pf3D7_03_v3:169571-174300(+) | prot	NaN	15.7345	NaN	NaN	NaN	NaN	NaN	NaN	NaN	NaN	NaN	NaN	NaN	NaN	NaN	NaN	NaN	4	4	4	5	5	5	134.74	5.7246	4055200	5	PF3D7_0303200.1-p1
PF3D7_0303300			PF3D7_0303300.1-p1 | transcript=PF3D7_0303300.1 | gene=PF3D7_0303300 | organism=Plasmodium_falciparum_3D7 | gene_product=DNA-directed RNA polymerases I, II, and III subunit RPABC2, putative | transcript_product=DNA-directed RNA polymerases I, II, and III s	NaN	NaN	16.6874	NaN	18.3671	17.5161	NaN	NaN	NaN	NaN	NaN	NaN	NaN	NaN	17.0612	NaN	17.9251	3	3	3	35.9	35.9	35.9	17.834	20.944	66080000	17	PF3D7_0303300.1-p1
PF3D7_0303700			PF3D7_0303700.1-p1 | transcript=PF3D7_0303700.1 | gene=PF3D7_0303700 | organism=Plasmodium_falciparum_3D7 | gene_product=lipoamide acyltransferase component of branched-chain alpha-keto acid dehydrogenase complex | transcript_product=lipoamide acyltransfer	NaN	17.8994	NaN	NaN	19.2555	17.7842	NaN	18.3122	17.4992	17.4335	NaN	NaN	NaN	NaN	NaN	NaN	16.4062	6	6	6	19	19	19	50.99	116.02	115240000	25	PF3D7_0303700.1-p1
PF3D7_0304200			PF3D7_0304200.1-p1 | transcript=PF3D7_0304200.1 | gene=PF3D7_0304200 | organism=Plasmodium_falciparum_3D7 | gene_product=EH domain-containing protein | transcript_product=EH domain-containing protein | location=Pf3D7_03_v3:207342-208919(-) | protein_length	NaN	NaN	NaN	NaN	NaN	NaN	NaN	NaN	NaN	16.4849	NaN	NaN	NaN	NaN	NaN	NaN	NaN	6	6	6	14.5	14.5	14.5	61.292	17.539	38181000	11	PF3D7_0304200.1-p1
PF3D7_0304400			PF3D7_0304400.1-p1 | transcript=PF3D7_0304400.1 | gene=PF3D7_0304400 | organism=Plasmodium_falciparum_3D7 | gene_product=60S ribosomal protein L44 | transcript_product=60S ribosomal protein L44 | location=Pf3D7_03_v3:217941-218489(+) | protein_length=104 |	NaN	NaN	20.2633	NaN	NaN	19.8491	NaN	19.4747	NaN	20.0334	NaN	NaN	NaN	NaN	NaN	NaN	NaN	2	2	2	8.7	8.7	8.7	12.157	2.1772	378640000	13	PF3D7_0304400.1-p1
PF3D7_0304500			PF3D7_0304500.1-p1 | transcript=PF3D7_0304500.1 | gene=PF3D7_0304500 | organism=Plasmodium_falciparum_3D7 | gene_product=1-cys-glutaredoxin-like protein-1 | transcript_product=1-cys-glutaredoxin-like protein-1 | location=Pf3D7_03_v3:219117-219872(-) | prot	NaN	NaN	NaN	NaN	NaN	17.1887	NaN	NaN	NaN	NaN	NaN	NaN	NaN	NaN	NaN	NaN	NaN	2	2	2	12.9	12.9	12.9	19.92	2.9873	23212000	3	PF3D7_0304500.1-p1
PF3D7_0305200			PF3D7_0305200.1-p1 | transcript=PF3D7_0305200.1 | gene=PF3D7_0305200 | organism=Plasmodium_falciparum_3D7 | gene_product=GRIP domain-containing protein, putative | transcript_product=GRIP domain-containing protein, putative | location=Pf3D7_03_v3:251242-25	NaN	NaN	18.0467	NaN	NaN	18.0571	NaN	18.3115	NaN	NaN	NaN	NaN	NaN	NaN	NaN	NaN	18.3775	7	7	7	15.4	15.4	15.4	135.79	14.49	95834000	20	PF3D7_0305200.1-p1
PF3D7_0305300			PF3D7_0305300.1-p1 | transcript=PF3D7_0305300.1 | gene=PF3D7_0305300 | organism=Plasmodium_falciparum_3D7 | gene_product=transporter, putative | transcript_product=transporter, putative | location=Pf3D7_03_v3:255276-258416(-) | protein_length=956 | sequenc	NaN	NaN	18.0131	NaN	NaN	NaN	NaN	16.8449	NaN	NaN	NaN	NaN	NaN	NaN	NaN	NaN	NaN	8	8	8	13.7	13.7	13.7	114.5	16.588	35386000	25	PF3D7_0305300.1-p1
[truncated: 2,287 more rows]
