# Supplementary material for: Infected erythrocytes and plasma proteomics reveal a specific protein signature of severe malaria
Source: EMBO Mol Med. 2024 Jan 31;16(2):6. doi: 10.1038/s44321-023-00010-0 (PMC10897182; doi:10.1038/s44321-023-00010-0)
Supplement: Supplementary file 4 — Dataset EV2 [file 44321_2023_10_MOESM4_ESM.xlsx]

## Sheet: Dataset EV2
Exclusiv proteins	T: Protein names	T: Gene names	CM (mean)	SMA (mean)	UM (mean)	N: Peptides	N: Razor + unique peptides	N: Unique peptides	N: Sequence coverage [%]	N: Unique + razor sequence coverage [%]	N: Unique sequence coverage [%]	N: Mol. weight [kDa]	N: Q-value	N: Score	N: Intensity	N: MS/MS count	T: Protein IDs	T: Majority protein IDs	T: id	T: Fasta headers
CM	Unconventional myosin-If	MYO1F	17,0952	NaN	NaN	5	5	5	6,3	6,3	6,3	124,84	0	7,4428	18119000	10	O00160;Q12965	O00160	51	sp|O00160|MYO1F_HUMAN Unconventional myosin-If OS=Homo sapiens OX=9606 GN=MYO1F PE=1 SV=3
CM	Syntenin-1	SDCBP	17,5253	NaN	NaN	5	5	5	22,1	22,1	22,1	32,444	0	6,0374	8120900	13	O00560;O00560-2;O00560-3	O00560;O00560-2;O00560-3	65	sp|O00560|SDCB1_HUMAN Syntenin-1 OS=Homo sapiens OX=9606 GN=SDCBP PE=1 SV=1;sp|O00560-2|SDCB1_HUMAN Isoform 2 of Syntenin-1 OS=Homo sapiens OX=9606 GN=SDCBP;sp|O00560-3|SDCB1_HUMAN Isoform 3 of Syntenin-1 OS=Homo sapiens OX=9606 GN=SDCBP
CM	Microsomal glutathione S-transferase 3	MGST3	14,8786	NaN	NaN	2	2	2	23,7	23,7	23,7	16,516	0	5,0665	1862900	2	O14880	O14880	79	sp|O14880|MGST3_HUMAN Microsomal glutathione S-transferase 3 OS=Homo sapiens OX=9606 GN=MGST3 PE=1 SV=1
CM	FYN-binding protein	FYB	16,3611	NaN	NaN	2	2	2	3,7	3,7	3,7	85,386	0,0017001	3,066	1772600	2	O15117;O15117-2;O15117-3	O15117;O15117-2;O15117-3	85	sp|O15117|FYB1_HUMAN FYN-binding protein 1 OS=Homo sapiens OX=9606 GN=FYB1 PE=1 SV=2;sp|O15117-2|FYB1_HUMAN Isoform FYB-130 of FYN-binding protein 1 OS=Homo sapiens OX=9606 GN=FYB1;sp|O15117-3|FYB1_HUMAN Isoform 3 of FYN-binding protein 1 OS=Homo sapiens O
CM	Tumor protein D54	TPD52L2	16,8495	NaN	NaN	3	3	3	26,3	26,3	26,3	19,901	0	6,7661	5338500	4	O43399-2;O43399-4;O43399;O43399-3;O43399-5;O43399-7;O43399-6	O43399-2;O43399-4;O43399;O43399-3;O43399-5;O43399-7;O43399-6	103	sp|O43399-2|TPD54_HUMAN Isoform 2 of Tumor protein D54 OS=Homo sapiens OX=9606 GN=TPD52L2;sp|O43399-4|TPD54_HUMAN Isoform 4 of Tumor protein D54 OS=Homo sapiens OX=9606 GN=TPD52L2;sp|O43399|TPD54_HUMAN Tumor protein D54 OS=Homo sapiens OX=9606 GN=TPD52L2 P
CM	E3 ubiquitin-protein ligase RNF13	RNF13	14,9388	NaN	NaN	1	1	1	6,3	6,3	6,3	42,813	0,0007326	3,8585	932790	1	O43567	O43567	106	sp|O43567|RNF13_HUMAN E3 ubiquitin-protein ligase RNF13 OS=Homo sapiens OX=9606 GN=RNF13 PE=1 SV=1
CM	Mitotic checkpoint protein BUB3	BUB3	15,4139	NaN	NaN	2	2	2	8,3	8,3	8,3	36,954	0,0026481	2,8312	884450	3	O43684-2;O43684	O43684-2;O43684	112	sp|O43684-2|BUB3_HUMAN Isoform 2 of Mitotic checkpoint protein BUB3 OS=Homo sapiens OX=9606 GN=BUB3;sp|O43684|BUB3_HUMAN Mitotic checkpoint protein BUB3 OS=Homo sapiens OX=9606 GN=BUB3 PE=1 SV=1
CM	Asparagine--tRNA ligase, cytoplasmic	NARS	16,7984	NaN	NaN	5	5	5	10,8	10,8	10,8	62,942	0	8,3164	16958000	7	O43776;O43776-2	O43776;O43776-2	116	sp|O43776|SYNC_HUMAN Asparagine--tRNA ligase, cytoplasmic OS=Homo sapiens OX=9606 GN=NARS1 PE=1 SV=1;sp|O43776-2|SYNC_HUMAN Isoform 2 of Asparagine--tRNA ligase, cytoplasmic OS=Homo sapiens OX=9606 GN=NARS1
CM	Cleavage and polyadenylation specificity factor subunit 5	NUDT21	16,543	NaN	NaN	1	1	1	7,9	7,9	7,9	26,227	0,0013798	3,1859	1385500	2	O43809	O43809	117	sp|O43809|CPSF5_HUMAN Cleavage and polyadenylation specificity factor subunit 5 OS=Homo sapiens OX=9606 GN=NUDT21 PE=1 SV=1
CM	Transmembrane and coiled-coil domains protein 2	TMCC2	16,178	NaN	NaN	6	6	6	15,8	15,8	15,8	51,658	0	6,5779	8354300	12	O75069-3;O75069-5;O75069-2;O75069;O75069-4;O94876-2;O94876	O75069-3;O75069-5;O75069-2;O75069;O75069-4	136	sp|O75069-3|TMCC2_HUMAN Isoform 3 of Transmembrane and coiled-coil domains protein 2 OS=Homo sapiens OX=9606 GN=TMCC2;sp|O75069-5|TMCC2_HUMAN Isoform 5 of Transmembrane and coiled-coil domains protein 2 OS=Homo sapiens OX=9606 GN=TMCC2;sp|O75069-2|TMCC2_HU
CM	Citrate synthase, mitochondrial	CS	19,0516	NaN	NaN	5	5	5	11,4	11,4	11,4	51,712	0	8,0619	32364000	14	O75390	O75390	147	sp|O75390|CISY_HUMAN Citrate synthase, mitochondrial OS=Homo sapiens OX=9606 GN=CS PE=1 SV=2
CM	Erlin-1;Erlin-2	ERLIN1;ERLIN2	15,4261	NaN	NaN	3	3	3	10,9	10,9	10,9	39,171	0,0007719	4,5684	1412700	4	O75477;O94905;O94905-2;O94905-3	O75477;O94905	150	sp|O75477|ERLN1_HUMAN Erlin-1 OS=Homo sapiens OX=9606 GN=ERLIN1 PE=1 SV=2;sp|O94905|ERLN2_HUMAN Erlin-2 OS=Homo sapiens OX=9606 GN=ERLIN2 PE=1 SV=1
CM	NADH dehydrogenase [ubiquinone] iron-sulfur protein 3, mitochondrial	NDUFS3	14,9921	NaN	NaN	2	2	2	11,4	11,4	11,4	30,241	0,0017135	3,1386	1041300	3	O75489;O75489-2	O75489;O75489-2	151	sp|O75489|NDUS3_HUMAN NADH dehydrogenase [ubiquinone] iron-sulfur protein 3, mitochondrial OS=Homo sapiens OX=9606 GN=NDUFS3 PE=1 SV=1;sp|O75489-2|NDUS3_HUMAN Isoform 2 of NADH dehydrogenase [ubiquinone] iron-sulfur protein 3, mitochondrial OS=Homo sapiens
CM	Peptidoglycan recognition protein 1	PGLYRP1	15,0386	NaN	NaN	1	1	1	11,7	11,7	11,7	21,731	0,0073507	2,2057	1284300	2	O75594	O75594	154	sp|O75594|PGRP1_HUMAN Peptidoglycan recognition protein 1 OS=Homo sapiens OX=9606 GN=PGLYRP1 PE=1 SV=1
CM	Protein XRP2	RP2	13,997	NaN	NaN	1	1	1	3,4	3,4	3,4	39,641	0,005655	2,4071	485580	1	O75695	O75695	156	sp|O75695|XRP2_HUMAN Protein XRP2 OS=Homo sapiens OX=9606 GN=RP2 PE=1 SV=4
CM	Dysferlin	DYSF	18,1922	NaN	NaN	10	10	10	7,4	7,4	7,4	222,31	0	13,126	14473000	13	O75923-15;O75923-3;O75923-9;O75923;O75923-14;O75923-6;O75923-12;O75923-5;O75923-11;O75923-4;O75923-10;O75923-2;O75923-8;O75923-7;O75923-13	O75923-15;O75923-3;O75923-9;O75923;O75923-14;O75923-6;O75923-12;O75923-5;O75923-11;O75923-4;O75923-10;O75923-2;O75923-8;O75923-7;O75923-13	161	sp|O75923-15|DYSF_HUMAN Isoform 15 of Dysferlin OS=Homo sapiens OX=9606 GN=DYSF;sp|O75923-3|DYSF_HUMAN Isoform 3 of Dysferlin OS=Homo sapiens OX=9606 GN=DYSF;sp|O75923-9|DYSF_HUMAN Isoform 9 of Dysferlin OS=Homo sapiens OX=9606 GN=DYSF;sp|O75923|DYSF_HUMAN
CM	Structural maintenance of chromosomes protein 2	SMC2	15,7747	NaN	NaN	4	4	4	4,7	4,7	4,7	124,92	0,00075245	4,2691	2650600	6	O95347-2;O95347	O95347-2;O95347	174	sp|O95347-2|SMC2_HUMAN Isoform 2 of Structural maintenance of chromosomes protein 2 OS=Homo sapiens OX=9606 GN=SMC2;sp|O95347|SMC2_HUMAN Structural maintenance of chromosomes protein 2 OS=Homo sapiens OX=9606 GN=SMC2 PE=1 SV=2
CM	Ubiquitin-like modifier-activating enzyme ATG7	ATG7	14,5736	NaN	NaN	4	4	4	7,7	7,7	7,7	68,617	0,0010586	3,4561	3294900	11	O95352-3;O95352-2;O95352	O95352-3;O95352-2;O95352	175	sp|O95352-3|ATG7_HUMAN Isoform 3 of Ubiquitin-like modifier-activating enzyme ATG7 OS=Homo sapiens OX=9606 GN=ATG7;sp|O95352-2|ATG7_HUMAN Isoform 2 of Ubiquitin-like modifier-activating enzyme ATG7 OS=Homo sapiens OX=9606 GN=ATG7;sp|O95352|ATG7_HUMAN Ubiqu
CM	Pantetheinase	VNN1	17,5616	NaN	NaN	2	2	2	4,7	4,7	4,7	57,011	0,0047816	2,5114	6597700	2	O95497	O95497	181	sp|O95497|VNN1_HUMAN Pantetheinase OS=Homo sapiens OX=9606 GN=VNN1 PE=1 SV=2
CM	Aspartate aminotransferase, mitochondrial	GOT2	16,7825	NaN	NaN	3	3	3	9,6	9,6	9,6	43,029	0,0017094	3,111	3348100	3	P00505-2;P00505	P00505-2;P00505	202	sp|P00505-2|AATM_HUMAN Isoform 2 of Aspartate aminotransferase, mitochondrial OS=Homo sapiens OX=9606 GN=GOT2;sp|P00505|AATM_HUMAN Aspartate aminotransferase, mitochondrial OS=Homo sapiens OX=9606 GN=GOT2 PE=1 SV=3
CM	Fibrinogen gamma chain	FGG	16,0747	NaN	NaN	3	3	3	10,1	10,1	10,1	49,496	0	6,1049	14107000	8	P02679-2;P02679	P02679-2;P02679	232	sp|P02679-2|FIBG_HUMAN Isoform Gamma-A of Fibrinogen gamma chain OS=Homo sapiens OX=9606 GN=FGG;sp|P02679|FIBG_HUMAN Fibrinogen gamma chain OS=Homo sapiens OX=9606 GN=FGG PE=1 SV=3
CM	Alpha-1-acid glycoprotein 1	ORM1	16,4236	NaN	NaN	3	3	3	18,4	18,4	18,4	23,511	0	14,686	7298700	5	P02763;P19652	P02763	236	sp|P02763|A1AG1_HUMAN Alpha-1-acid glycoprotein 1 OS=Homo sapiens OX=9606 GN=ORM1 PE=1 SV=1
CM	Cytochrome b-245 heavy chain	CYBB	19,1928	NaN	NaN	6	6	6	12,5	12,5	12,5	65,335	0	11,865	70273000	16	P04839	P04839	260	sp|P04839|CY24B_HUMAN Cytochrome b-245 heavy chain OS=Homo sapiens OX=9606 GN=CYBB PE=1 SV=2
CM	Apolipoprotein D	APOD	17,8318	NaN	NaN	2	2	2	12,7	12,7	12,7	21,275	0,00072254	3,6994	7193400	5	P05090	P05090	267	sp|P05090|APOD_HUMAN Apolipoprotein D OS=Homo sapiens OX=9606 GN=APOD PE=1 SV=1
CM	Aldehyde dehydrogenase, mitochondrial	ALDH2	18,0667	NaN	NaN	8	6	6	20,5	17,6	17,6	56,381	0	9,8709	12380000	9	P05091;P05091-2	P05091;P05091-2	268	sp|P05091|ALDH2_HUMAN Aldehyde dehydrogenase, mitochondrial OS=Homo sapiens OX=9606 GN=ALDH2 PE=1 SV=2;sp|P05091-2|ALDH2_HUMAN Isoform 2 of Aldehyde dehydrogenase, mitochondrial OS=Homo sapiens OX=9606 GN=ALDH2
CM	ADP/ATP translocase 2;ADP/ATP translocase 2, N-terminally processed;ADP/ATP translocase 3;ADP/ATP translocase 3, N-terminally processed;ADP/ATP translocase 1	SLC25A5;SLC25A6;SLC25A4	17,5747	NaN	NaN	4	4	4	15,1	15,1	15,1	32,852	0	6,4234	52396000	9	P05141;P12236;P12235;Q9H0C2	P05141;P12236;P12235	274	sp|P05141|ADT2_HUMAN ADP/ATP translocase 2 OS=Homo sapiens OX=9606 GN=SLC25A5 PE=1 SV=7;sp|P12236|ADT3_HUMAN ADP/ATP translocase 3 OS=Homo sapiens OX=9606 GN=SLC25A6 PE=1 SV=4;sp|P12235|ADT1_HUMAN ADP/ATP translocase 1 OS=Homo sapiens OX=9606 GN=SLC25A4 PE
CM	Alkaline phosphatase, tissue-nonspecific isozyme	ALPL	19,1679	NaN	NaN	4	4	4	11,3	11,3	11,3	57,304	0	8,1355	12850000	6	P05186;P05186-3;P05186-2	P05186;P05186-3;P05186-2	277	sp|P05186|PPBT_HUMAN Alkaline phosphatase, tissue-nonspecific isozyme OS=Homo sapiens OX=9606 GN=ALPL PE=1 SV=4;sp|P05186-3|PPBT_HUMAN Isoform 3 of Alkaline phosphatase, tissue-nonspecific isozyme OS=Homo sapiens OX=9606 GN=ALPL;sp|P05186-2|PPBT_HUMAN Isof
CM	Integrin beta-1	ITGB1	15,9711	NaN	NaN	2	2	2	3,3	3,3	3,3	87,445	0,0076476	2,1967	2114100	2	P05556-2;P05556;P05556-5;P05556-4;P05556-3	P05556-2;P05556;P05556-5;P05556-4;P05556-3	283	sp|P05556-2|ITB1_HUMAN Isoform 2 of Integrin beta-1 OS=Homo sapiens OX=9606 GN=ITGB1;sp|P05556|ITB1_HUMAN Integrin beta-1 OS=Homo sapiens OX=9606 GN=ITGB1 PE=1 SV=2;sp|P05556-5|ITB1_HUMAN Isoform 5 of Integrin beta-1 OS=Homo sapiens OX=9606 GN=ITGB1;sp|P05
CM	Tropomyosin alpha-3 chain	TPM3	20,0321	NaN	NaN	15	2	2	38,9	4,9	4,9	32,95	0,0023256	2,8624	36074000	6	P06753	P06753	296	sp|P06753|TPM3_HUMAN Tropomyosin alpha-3 chain OS=Homo sapiens OX=9606 GN=TPM3 PE=1 SV=2
CM	Histone H2B type 2-E;Histone H2B type 1-B;Histone H2B type 1-O;Histone H2B type 1-J;Histone H2B type 3-B	HIST2H2BE;HIST1H2BB;HIST1H2BO;HIST1H2BJ;HIST3H2BB	19,8382	NaN	NaN	6	2	2	41,3	7,9	7,9	13,92	0,0010512	3,386	183740000	9	Q16778;P33778;P23527;P06899;Q8N257;Q6DRA6;Q6DN03	Q16778;P33778;P23527;P06899;Q8N257	299	sp|Q16778|H2B2E_HUMAN Histone H2B type 2-E OS=Homo sapiens OX=9606 GN=HIST2H2BE PE=1 SV=3;sp|P33778|H2B1B_HUMAN Histone H2B type 1-B OS=Homo sapiens OX=9606 GN=HIST1H2BB PE=1 SV=2;sp|P23527|H2B1O_HUMAN Histone H2B type 1-O OS=Homo sapiens OX=9606 GN=HIST1H
CM	Receptor-type tyrosine-protein phosphatase C	PTPRC	16,8316	NaN	NaN	9	9	9	9,9	9,9	9,9	131,13	0	10,005	12956000	12	P08575-4;P08575-9;P08575-10;P08575-8;P08575-7;P08575-5;P08575-6;P08575	P08575-4;P08575-9;P08575-10;P08575-8;P08575-7;P08575-5;P08575-6;P08575	337	sp|P08575-4|PTPRC_HUMAN Isoform 2 of Receptor-type tyrosine-protein phosphatase C OS=Homo sapiens OX=9606 GN=PTPRC;sp|P08575-9|PTPRC_HUMAN Isoform 7 of Receptor-type tyrosine-protein phosphatase C OS=Homo sapiens OX=9606 GN=PTPRC;sp|P08575-10|PTPRC_HUMAN I
CM	Arachidonate 5-lipoxygenase	ALOX5	19,431	NaN	NaN	3	3	3	5,3	5,3	5,3	74,634	0	5,262	11041000	6	P09917-3;P09917;P09917-5;P09917-2;P09917-4	P09917-3;P09917;P09917-5;P09917-2	362	sp|P09917-3|LOX5_HUMAN Isoform 3 of Arachidonate 5-lipoxygenase OS=Homo sapiens OX=9606 GN=ALOX5;sp|P09917|LOX5_HUMAN Arachidonate 5-lipoxygenase OS=Homo sapiens OX=9606 GN=ALOX5 PE=1 SV=2;sp|P09917-5|LOX5_HUMAN Isoform 5 of Arachidonate 5-lipoxygenase OS=
CM	Interleukin-8;MDNCF-a;Interleukin-8;IL-8(5-77);IL-8(6-77);IL-8(7-77);IL-8(8-77);IL-8(9-77)	CXCL8	15,6801	NaN	NaN	1	1	1	16,2	16,2	16,2	11,098	0,001692	3,0113	2003300	1	P10145	P10145	372	sp|P10145|IL8_HUMAN Interleukin-8 OS=Homo sapiens OX=9606 GN=CXCL8 PE=1 SV=1
CM	Non-secretory ribonuclease	RNASE2	17,2894	NaN	NaN	2	2	2	19,3	19,3	19,3	18,354	0,0070791	2,2533	5321400	6	P10153	P10153	373	sp|P10153|RNAS2_HUMAN Non-secretory ribonuclease OS=Homo sapiens OX=9606 GN=RNASE2 PE=1 SV=2
CM	60 kDa SS-A/Ro ribonucleoprotein	TROVE2	14,7208	NaN	NaN	4	4	4	9,3	9,3	9,3	60,67	0,00072939	3,8052	6387600	6	P10155;P10155-3;P10155-5;P10155-4;P10155-2	P10155;P10155-3;P10155-5;P10155-4	374	sp|P10155|RO60_HUMAN 60 kDa SS-A/Ro ribonucleoprotein OS=Homo sapiens OX=9606 GN=RO60 PE=1 SV=2;sp|P10155-3|RO60_HUMAN Isoform 3 of 60 kDa SS-A/Ro ribonucleoprotein OS=Homo sapiens OX=9606 GN=RO60;sp|P10155-5|RO60_HUMAN Isoform 5 of 60 kDa SS-A/Ro ribonucl
CM	Solute carrier family 2, facilitated glucose transporter member 14;Solute carrier family 2, facilitated glucose transporter member 3	SLC2A14;SLC2A3	19,1548	NaN	NaN	3	3	3	7,1	7,1	7,1	44,891	0	5,5579	48890000	7	Q8TDB8-4;P11169;Q8TDB8-2;Q8TDB8;Q8TDB8-5	Q8TDB8-4;P11169;Q8TDB8-2;Q8TDB8;Q8TDB8-5	385	sp|Q8TDB8-4|GTR14_HUMAN Isoform 4 of Solute carrier family 2, facilitated glucose transporter member 14 OS=Homo sapiens OX=9606 GN=SLC2A14;sp|P11169|GTR3_HUMAN Solute carrier family 2, facilitated glucose transporter member 3 OS=Homo sapiens OX=9606 GN=SLC
CM	Lysosome-associated membrane glycoprotein 1	LAMP1	15,1646	NaN	NaN	1	1	1	4,4	4,4	4,4	38,985	0	5,8249	3804500	1	P11279-2;P11279	P11279-2;P11279	391	sp|P11279-2|LAMP1_HUMAN Isoform 2 of Lysosome-associated membrane glycoprotein 1 OS=Homo sapiens OX=9606 GN=LAMP1;sp|P11279|LAMP1_HUMAN Lysosome-associated membrane glycoprotein 1 OS=Homo sapiens OX=9606 GN=LAMP1 PE=1 SV=3
CM	Proliferating cell nuclear antigen	PCNA	16,1468	NaN	NaN	3	3	3	18,8	18,8	18,8	28,768	0	13,185	9201300	2	P12004	P12004	399	sp|P12004|PCNA_HUMAN Proliferating cell nuclear antigen OS=Homo sapiens OX=9606 GN=PCNA PE=1 SV=1
CM	Histidine--tRNA ligase, cytoplasmic	HARS	17,0826	NaN	NaN	4	4	4	9,8	9,8	9,8	50,156	0	6,7902	7099200	5	P12081-3;P12081-2;P12081-4;P12081	P12081-3;P12081-2;P12081-4;P12081	400	sp|P12081-3|HARS1_HUMAN Isoform 3 of Histidine--tRNA ligase, cytoplasmic OS=Homo sapiens OX=9606 GN=HARS1;sp|P12081-2|HARS1_HUMAN Isoform 2 of Histidine--tRNA ligase, cytoplasmic OS=Homo sapiens OX=9606 GN=HARS1;sp|P12081-4|HARS1_HUMAN Isoform 4 of Histidi
CM	Cytochrome c oxidase subunit 4 isoform 1, mitochondrial	COX4I1	16,9732	NaN	NaN	3	3	3	20,1	20,1	20,1	19,576	0,00071149	3,525	19071000	4	P13073	P13073	409	sp|P13073|COX41_HUMAN Cytochrome c oxidase subunit 4 isoform 1, mitochondrial OS=Homo sapiens OX=9606 GN=COX4I1 PE=1 SV=1
CM	Platelet glycoprotein Ib beta chain	GP1BB	16,8534	NaN	NaN	2	2	2	10,7	10,7	10,7	21,717	0,0050633	2,448	1843100	2	P13224;P13224-2	P13224;P13224-2	411	sp|P13224|GP1BB_HUMAN Platelet glycoprotein Ib beta chain OS=Homo sapiens OX=9606 GN=GP1BB PE=1 SV=1;sp|P13224-2|GP1BB_HUMAN Isoform 2 of Platelet glycoprotein Ib beta chain OS=Homo sapiens OX=9606 GN=GP1BB
CM	Glycogen [starch] synthase, muscle	GYS1	15,3792	NaN	NaN	2	2	2	5,6	5,6	5,6	76,482	0	11,185	4414800	2	P13807-2;P13807	P13807-2;P13807	421	sp|P13807-2|GYS1_HUMAN Isoform 2 of Glycogen [starch] synthase, muscle OS=Homo sapiens OX=9606 GN=GYS1;sp|P13807|GYS1_HUMAN Glycogen [starch] synthase, muscle OS=Homo sapiens OX=9606 GN=GYS1 PE=1 SV=2
CM	Platelet glycoprotein IX	GP9	15,2179	NaN	NaN	2	2	2	11,9	11,9	11,9	19,046	0,0082317	2,1657	4196000	3	P14770	P14770	432	sp|P14770|GPIX_HUMAN Platelet glycoprotein IX OS=Homo sapiens OX=9606 GN=GP9 PE=1 SV=3
CM	Aminopeptidase N	ANPEP	19,3332	NaN	NaN	7	7	7	9	9	9	109,54	0	10,02	17174000	8	P15144	P15144	439	sp|P15144|AMPN_HUMAN Aminopeptidase N OS=Homo sapiens OX=9606 GN=ANPEP PE=1 SV=4
CM	40S ribosomal protein S2	RPS2	18,4022	NaN	NaN	5	4	4	18,4	16	16	31,324	0	5,4468	7061600	9	P15880	P15880	445	sp|P15880|RS2_HUMAN 40S ribosomal protein S2 OS=Homo sapiens OX=9606 GN=RPS2 PE=1 SV=2
CM	60S ribosomal protein L7	RPL7	17,2079	NaN	NaN	3	3	3	16,1	16,1	16,1	29,225	0,0093317	2,0921	6210100	2	P18124	P18124	466	sp|P18124|RL7_HUMAN 60S ribosomal protein L7 OS=Homo sapiens OX=9606 GN=RPL7 PE=1 SV=1
CM	60S ribosomal protein L17	RPL17	16,9523	NaN	NaN	2	2	2	10,5	10,5	10,5	26,372	0,001053	3,4117	19647000	2	P18621-3;P18621;P18621-2	P18621-3;P18621;P18621-2	468	sp|P18621-3|RL17_HUMAN Isoform 3 of 60S ribosomal protein L17 OS=Homo sapiens OX=9606 GN=RPL17;sp|P18621|RL17_HUMAN 60S ribosomal protein L17 OS=Homo sapiens OX=9606 GN=RPL17 PE=1 SV=3;sp|P18621-2|RL17_HUMAN Isoform 2 of 60S ribosomal protein L17 OS=Homo s
CM	Inosine-5-monophosphate dehydrogenase 1	IMPDH1	15,0668	NaN	NaN	1	1	1	2,5	2,5	2,5	52,597	0,009343	2,0957	2106900	1	P20839-2;P20839-4;P20839;P20839-3;P20839-7;P20839-5;P20839-6	P20839-2;P20839-4;P20839;P20839-3;P20839-7;P20839-5;P20839-6	484	sp|P20839-2|IMDH1_HUMAN Isoform 2 of Inosine-5-monophosphate dehydrogenase 1 OS=Homo sapiens OX=9606 GN=IMPDH1;sp|P20839-4|IMDH1_HUMAN Isoform 4 of Inosine-5-monophosphate dehydrogenase 1 OS=Homo sapiens OX=9606 GN=IMPDH1;sp|P20839|IMDH1_HUMAN Inosine-5
CM	V-type proton ATPase subunit C 1	ATP6V1C1	15,197	NaN	NaN	4	4	4	11,8	11,8	11,8	43,941	0	5,0894	5390100	10	P21283	P21283	487	sp|P21283|VATC1_HUMAN V-type proton ATPase subunit C 1 OS=Homo sapiens OX=9606 GN=ATP6V1C1 PE=1 SV=4
CM	Cysteine and glycine-rich protein 1	CSRP1	15,6094	NaN	NaN	1	1	1	5,2	5,2	5,2	20,567	0,0073755	2,2345	694320	1	P21291	P21291	488	sp|P21291|CSRP1_HUMAN Cysteine and glycine-rich protein 1 OS=Homo sapiens OX=9606 GN=CSRP1 PE=1 SV=3
CM	Voltage-dependent anion-selective channel protein 1	VDAC1	15,7846	NaN	NaN	5	5	5	22,3	22,3	22,3	30,772	0	14,043	24788000	11	P21796	P21796	491	sp|P21796|VDAC1_HUMAN Voltage-dependent anion-selective channel protein 1 OS=Homo sapiens OX=9606 GN=VDAC1 PE=1 SV=2
CM	Cytochrome b-c1 complex subunit 2, mitochondrial	UQCRC2	18,4699	NaN	NaN	5	5	5	13,9	13,9	13,9	48,442	0	8,2595	7676600	8	P22695	P22695	499	sp|P22695|QCR2_HUMAN Cytochrome b-c1 complex subunit 2, mitochondrial OS=Homo sapiens OX=9606 GN=UQCRC2 PE=1 SV=3
CM	Neutrophil collagenase	MMP8	18,0412	NaN	NaN	3	3	3	10,5	10,5	10,5	53,411	0	6,3099	5339500	6	P22894	P22894	501	sp|P22894|MMP8_HUMAN Neutrophil collagenase OS=Homo sapiens OX=9606 GN=MMP8 PE=1 SV=1
CM	NAD-dependent malic enzyme, mitochondrial	ME2	18,4189	NaN	NaN	5	5	5	11,1	11,1	11,1	65,443	0	24,84	10851000	6	P23368;P23368-2;Q16798-2;Q16798	P23368;P23368-2	506	sp|P23368|MAOM_HUMAN NAD-dependent malic enzyme, mitochondrial OS=Homo sapiens OX=9606 GN=ME2 PE=1 SV=1;sp|P23368-2|MAOM_HUMAN Isoform 2 of NAD-dependent malic enzyme, mitochondrial OS=Homo sapiens OX=9606 GN=ME2
CM	Acetyl-CoA acetyltransferase, mitochondrial	ACAT1	12,8555	NaN	NaN	4	4	4	10,3	10,3	10,3	45,199	0	5,2577	1982000	6	P24752;P24752-2	P24752	519	sp|P24752|THIL_HUMAN Acetyl-CoA acetyltransferase, mitochondrial OS=Homo sapiens OX=9606 GN=ACAT1 PE=1 SV=1
CM	60S ribosomal protein L13	RPL13	18,0278	NaN	NaN	3	3	3	15,2	15,2	15,2	24,261	0	6,089	14605000	7	P26373;P26373-2	P26373;P26373-2	533	sp|P26373|RL13_HUMAN 60S ribosomal protein L13 OS=Homo sapiens OX=9606 GN=RPL13 PE=1 SV=4;sp|P26373-2|RL13_HUMAN Isoform 2 of 60S ribosomal protein L13 OS=Homo sapiens OX=9606 GN=RPL13
CM	DNA-(apurinic or apyrimidinic site) lyase;DNA-(apurinic or apyrimidinic site) lyase, mitochondrial	APEX1	18,1555	NaN	NaN	5	5	5	20,4	20,4	20,4	35,554	0	10,293	20759000	8	P27695	P27695	542	sp|P27695|APEX1_HUMAN DNA-(apurinic or apyrimidinic site) lyase OS=Homo sapiens OX=9606 GN=APEX1 PE=1 SV=2
CM	NADH-ubiquinone oxidoreductase 75 kDa subunit, mitochondrial	NDUFS1	15,6245	NaN	NaN	2	2	2	6,2	6,2	6,2	67,524	0,00072202	3,6966	1751500	2	P28331-3;P28331-4;P28331-5;P28331;P28331-2	P28331-3;P28331-4;P28331-5;P28331;P28331-2	554	sp|P28331-3|NDUS1_HUMAN Isoform 3 of NADH-ubiquinone oxidoreductase 75 kDa subunit, mitochondrial OS=Homo sapiens OX=9606 GN=NDUFS1;sp|P28331-4|NDUS1_HUMAN Isoform 4 of NADH-ubiquinone oxidoreductase 75 kDa subunit, mitochondrial OS=Homo sapiens OX=9606 GN
CM	GTP cyclohydrolase 1 feedback regulatory protein	GCHFR	15,0658	NaN	NaN	1	1	1	29,8	29,8	29,8	9,6981	0,0047786	2,5107	16547000	9	P30047	P30047	573	sp|P30047|GFRP_HUMAN GTP cyclohydrolase 1 feedback regulatory protein OS=Homo sapiens OX=9606 GN=GCHFR PE=1 SV=3
CM	ATP synthase subunit delta, mitochondrial	ATP5D	17,2106	NaN	NaN	2	2	2	13,7	13,7	13,7	17,49	0,0026534	2,8445	6125300	4	P30049	P30049	575	sp|P30049|ATPD_HUMAN ATP synthase subunit delta, mitochondrial OS=Homo sapiens OX=9606 GN=ATP5F1D PE=1 SV=2
CM	Translocator protein	TSPO	20,4415	NaN	NaN	3	3	3	23,1	23,1	23,1	18,828	0,00074019	4,0048	49744000	3	P30536	P30536	585	sp|P30536|TSPO_HUMAN Translocator protein OS=Homo sapiens OX=9606 GN=TSPO PE=1 SV=3
CM	Kinesin-1 heavy chain	KIF5B	16,8908	NaN	NaN	6	6	6	9,1	9,1	9,1	109,68	0	11,295	9482600	13	P33176;O60282-2;O60282;Q12840	P33176	610	sp|P33176|KINH_HUMAN Kinesin-1 heavy chain OS=Homo sapiens OX=9606 GN=KIF5B PE=1 SV=1
CM	Carbonic anhydrase-related protein	CA8	15,0059	NaN	NaN	1	1	1	4,1	4,1	4,1	32,973	0,0010391	3,2334	8303200	11	P35219	P35219	613	sp|P35219|CAH8_HUMAN Carbonic anhydrase-related protein OS=Homo sapiens OX=9606 GN=CA8 PE=1 SV=3
CM	Prohibitin	PHB	19,7905	NaN	NaN	6	6	6	26,1	26,1	26,1	29,804	0	13,639	18417000	7	P35232;P35232-2	P35232	614	sp|P35232|PHB_HUMAN Prohibitin OS=Homo sapiens OX=9606 GN=PHB PE=1 SV=1
CM	60S ribosomal protein L22	RPL22	19,1045	NaN	NaN	2	2	2	18,8	18,8	18,8	14,787	0,00074349	4,0813	12715000	7	P35268	P35268	618	sp|P35268|RL22_HUMAN 60S ribosomal protein L22 OS=Homo sapiens OX=9606 GN=RPL22 PE=1 SV=2
CM	60S ribosomal protein L4	RPL4	18,8553	NaN	NaN	2	2	2	5,9	5,9	5,9	47,697	0,00072098	3,6739	10901000	2	P36578	P36578	634	sp|P36578|RL4_HUMAN 60S ribosomal protein L4 OS=Homo sapiens OX=9606 GN=RPL4 PE=1 SV=5
CM	Signal recognition particle 14 kDa protein	SRP14	16,4772	NaN	NaN	1	1	1	10,3	10,3	10,3	14,57	0,00075216	4,2589	1905800	3	P37108	P37108	641	sp|P37108|SRP14_HUMAN Signal recognition particle 14 kDa protein OS=Homo sapiens OX=9606 GN=SRP14 PE=1 SV=2
CM	60S ribosomal protein L3;60S ribosomal protein L3-like	RPL3;RPL3L	19,3612	NaN	NaN	4	3	3	13,4	10,7	10,7	46,108	0,0016892	3,0092	7501800	4	P39023;Q92901	P39023;Q92901	650	sp|P39023|RL3_HUMAN 60S ribosomal protein L3 OS=Homo sapiens OX=9606 GN=RPL3 PE=1 SV=2;sp|Q92901|RL3L_HUMAN 60S ribosomal protein L3-like OS=Homo sapiens OX=9606 GN=RPL3L PE=2 SV=3
CM	Serine/threonine-protein kinase mTOR	MTOR	19,1112	NaN	NaN	2	2	2	1,3	1,3	1,3	288,89	0,0070878	2,2615	16882000	2	P42345	P42345	669	sp|P42345|MTOR_HUMAN Serine/threonine-protein kinase mTOR OS=Homo sapiens OX=9606 GN=MTOR PE=1 SV=1
CM	3-ketoacyl-CoA thiolase, mitochondrial	ACAA2	13,7123	NaN	NaN	2	2	2	8,3	8,3	8,3	41,924	0	12,826	1219700	3	P42765	P42765	672	sp|P42765|THIM_HUMAN 3-ketoacyl-CoA thiolase, mitochondrial OS=Homo sapiens OX=9606 GN=ACAA2 PE=1 SV=2
CM	Glycerol-3-phosphate dehydrogenase, mitochondrial	GPD2	16,4738	NaN	NaN	3	3	3	7,3	7,3	7,3	67,531	0,0007716	4,562	6789800	4	P43304-2;P43304	P43304-2;P43304	674	sp|P43304-2|GPDM_HUMAN Isoform 2 of Glycerol-3-phosphate dehydrogenase, mitochondrial OS=Homo sapiens OX=9606 GN=GPD2;sp|P43304|GPDM_HUMAN Glycerol-3-phosphate dehydrogenase, mitochondrial OS=Homo sapiens OX=9606 GN=GPD2 PE=1 SV=3
CM	Voltage-dependent anion-selective channel protein 2	VDAC2	20,3063	NaN	NaN	6	6	6	24,7	24,7	24,7	30,412	0	9,248	34636000	10	P45880-2;P45880;P45880-1	P45880-2;P45880;P45880-1	679	sp|P45880-2|VDAC2_HUMAN Isoform 2 of Voltage-dependent anion-selective channel protein 2 OS=Homo sapiens OX=9606 GN=VDAC2;sp|P45880|VDAC2_HUMAN Voltage-dependent anion-selective channel protein 2 OS=Homo sapiens OX=9606 GN=VDAC2 PE=1 SV=2;sp|P45880-1|VDAC2
CM	60S ribosomal protein L5	RPL5	15,3814	NaN	NaN	2	2	2	10,1	10,1	10,1	34,362	0,0044757	2,5361	4338300	2	P46777	P46777	687	sp|P46777|RL5_HUMAN 60S ribosomal protein L5 OS=Homo sapiens OX=9606 GN=RPL5 PE=1 SV=3
CM	ATP synthase subunit O, mitochondrial	ATP5O	15,1498	NaN	NaN	2	2	2	15,5	15,5	15,5	23,277	0,0023443	2,9351	2304600	2	P48047	P48047	695	sp|P48047|ATPO_HUMAN ATP synthase subunit O, mitochondrial OS=Homo sapiens OX=9606 GN=ATP5PO PE=1 SV=1
CM	LIM and senescent cell antigen-like-containing domain protein 1	LIMS1	14,4913	NaN	NaN	2	2	2	8,3	8,3	8,3	37,251	0,0020229	2,9847	6175800	4	P48059;P48059-4;P48059-2;P48059-5;P48059-3;P0CW19-2	P48059;P48059-4;P48059-2;P48059-5;P48059-3;P0CW19-2	696	sp|P48059|LIMS1_HUMAN LIM and senescent cell antigen-like-containing domain protein 1 OS=Homo sapiens OX=9606 GN=LIMS1 PE=1 SV=4;sp|P48059-4|LIMS1_HUMAN Isoform 4 of LIM and senescent cell antigen-like-containing domain protein 1 OS=Homo sapiens OX=9606 GN
CM	Coatomer subunit delta	ARCN1	17,2911	NaN	NaN	2	2	2	4,7	4,7	4,7	47,204	0,009058	2,1156	2227500	4	P48444-2;P48444	P48444-2;P48444	700	sp|P48444-2|COPD_HUMAN Isoform 2 of Coatomer subunit delta OS=Homo sapiens OX=9606 GN=ARCN1;sp|P48444|COPD_HUMAN Coatomer subunit delta OS=Homo sapiens OX=9606 GN=ARCN1 PE=1 SV=1
CM	Serpin B10	SERPINB10	19,2277	NaN	NaN	8	8	8	27,2	27,2	27,2	45,402	0	9,4508	34545000	13	P48595	P48595	704	sp|P48595|SPB10_HUMAN Serpin B10 OS=Homo sapiens OX=9606 GN=SERPINB10 PE=1 SV=1
CM	Casein kinase I isoform alpha	CSNK1A1	17,2459	NaN	NaN	3	2	1	9,2	6,5	3,4	37,567	0,006788	2,2773	18416000	2	P48729-3;P48729;P48729-2	P48729-3;P48729;P48729-2	707	sp|P48729-3|KC1A_HUMAN Isoform 3 of Casein kinase I isoform alpha OS=Homo sapiens OX=9606 GN=CSNK1A1;sp|P48729|KC1A_HUMAN Casein kinase I isoform alpha OS=Homo sapiens OX=9606 GN=CSNK1A1 PE=1 SV=2;sp|P48729-2|KC1A_HUMAN Isoform 2 of Casein kinase I isoform
CM	CD97 antigen;CD97 antigen subunit alpha;CD97 antigen subunit beta	CD97	17,2832	NaN	NaN	2	2	2	4,4	4,4	4,4	81,742	0	10,8	9628600	5	P48960-2;P48960-3;P48960	P48960-2;P48960-3;P48960	710	sp|P48960-2|CD97_HUMAN Isoform 2 of CD97 antigen OS=Homo sapiens OX=9606 GN=CD97;sp|P48960-3|CD97_HUMAN Isoform 3 of CD97 antigen OS=Homo sapiens OX=9606 GN=CD97;sp|P48960|CD97_HUMAN CD97 antigen OS=Homo sapiens OX=9606 GN=CD97 PE=1 SV=4
CM	Transmembrane emp24 domain-containing protein 10	TMED10	18,7383	NaN	NaN	4	4	4	21	21	21	24,976	0	8,8365	54413000	18	P49755	P49755	724	sp|P49755|TMEDA_HUMAN Transmembrane emp24 domain-containing protein 10 OS=Homo sapiens OX=9606 GN=TMED10 PE=1 SV=2
CM	60S ribosomal protein L14	RPL14	15,0144	NaN	NaN	2	2	2	11,2	11,2	11,2	23,432	0,0044786	2,5387	6122500	3	P50914	P50914	736	sp|P50914|RL14_HUMAN 60S ribosomal protein L14 OS=Homo sapiens OX=9606 GN=RPL14 PE=1 SV=4
CM	Peroxisomal multifunctional enzyme type 2;(3R)-hydroxyacyl-CoA dehydrogenase;Enoyl-CoA hydratase 2	HSD17B4	17,3428	NaN	NaN	3	3	3	7,3	7,3	7,3	79,685	0	4,9299	2102500	3	P51659;P51659-3;P51659-2	P51659;P51659-3;P51659-2	743	sp|P51659|DHB4_HUMAN Peroxisomal multifunctional enzyme type 2 OS=Homo sapiens OX=9606 GN=HSD17B4 PE=1 SV=3;sp|P51659-3|DHB4_HUMAN Isoform 3 of Peroxisomal multifunctional enzyme type 2 OS=Homo sapiens OX=9606 GN=HSD17B4;sp|P51659-2|DHB4_HUMAN Isoform 2 of
CM	Ribosomal protein S6 kinase alpha-3	RPS6KA3	12,5014	NaN	NaN	3	3	2	5,3	5,3	4,2	83,735	0,00071301	3,5632	1558900	5	P51812;PF3D7_1246900.1-p1;Q15418-3;Q96GX5-3;O15021-6;O15021-3;O15021-2;Q9Y2H9;O60307;Q96GX5;Q96GX5-2;Q15418-4;Q9UK32;Q9UK32-2;Q15418-2;Q15418;O15021	P51812	746	sp|P51812|KS6A3_HUMAN Ribosomal protein S6 kinase alpha-3 OS=Homo sapiens OX=9606 GN=RPS6KA3 PE=1 SV=1
CM	Activated RNA polymerase II transcriptional coactivator p15	SUB1	18,7497	NaN	NaN	2	2	2	19,7	19,7	19,7	14,395	0,0020222	2,984	16610000	12	P53999	P53999	768	sp|P53999|TCP4_HUMAN Activated RNA polymerase II transcriptional coactivator p15 OS=Homo sapiens OX=9606 GN=SUB1 PE=1 SV=3
CM	Mesencephalic astrocyte-derived neurotrophic factor	MANF	16,0256	NaN	NaN	3	3	3	17	17	17	20,7	0	5,112	5745400	7	P55145	P55145	788	sp|P55145|MANF_HUMAN Mesencephalic astrocyte-derived neurotrophic factor OS=Homo sapiens OX=9606 GN=MANF PE=1 SV=3
CM	ATP synthase subunit e, mitochondrial	ATP5I	18,0355	NaN	NaN	2	2	2	30,4	30,4	30,4	7,9331	0,002945	2,736	3578400	6	P56385	P56385	794	sp|P56385|ATP5I_HUMAN ATP synthase subunit e, mitochondrial OS=Homo sapiens OX=9606 GN=ATP5ME PE=1 SV=2
CM	40S ribosomal protein S20	RPS20	19,3308	NaN	NaN	1	1	1	10,1	10,1	10,1	13,373	0,0016984	3,0545	58302000	7	P60866;P60866-2	P60866;P60866-2	810	sp|P60866|RS20_HUMAN 40S ribosomal protein S20 OS=Homo sapiens OX=9606 GN=RPS20 PE=1 SV=1;sp|P60866-2|RS20_HUMAN Isoform 2 of 40S ribosomal protein S20 OS=Homo sapiens OX=9606 GN=RPS20
CM	V-type proton ATPase subunit d 1	ATP6V0D1	17,7644	NaN	NaN	3	3	3	12,3	12,3	12,3	40,329	0,00071174	3,541	11603000	6	P61421	P61421	833	sp|P61421|VA0D1_HUMAN V-type proton ATPase subunit d 1 OS=Homo sapiens OX=9606 GN=ATP6V0D1 PE=1 SV=1
CM	Epididymal secretory protein E1	NPC2	20,9475	NaN	NaN	3	3	3	21,9	21,9	21,9	16,57	0	4,9346	19021000	10	P61916;P61916-2	P61916;P61916-2	839	sp|P61916|NPC2_HUMAN NPC intracellular cholesterol transporter 2 OS=Homo sapiens OX=9606 GN=NPC2 PE=1 SV=1;sp|P61916-2|NPC2_HUMAN Isoform 2 of NPC intracellular cholesterol transporter 2 OS=Homo sapiens OX=9606 GN=NPC2
CM	40S ribosomal protein S14	RPS14	17,1513	NaN	NaN	3	2	2	29,8	22,5	22,5	16,273	0,0010468	3,3124	4414600	7	P62263	P62263	851	sp|P62263|RS14_HUMAN 40S ribosomal protein S14 OS=Homo sapiens OX=9606 GN=RPS14 PE=1 SV=3
CM	40S ribosomal protein S25	RPS25	18,0356	NaN	NaN	2	2	2	16	16	16	13,742	0,0041747	2,5605	8023400	5	P62851	P62851	865	sp|P62851|RS25_HUMAN 40S ribosomal protein S25 OS=Homo sapiens OX=9606 GN=RPS25 PE=1 SV=1
CM	Guanine nucleotide-binding protein subunit beta-2-like 1;Guanine nucleotide-binding protein subunit beta-2-like 1, N-terminally processed	GNB2L1	19,2206	NaN	NaN	7	7	7	24,6	24,6	24,6	35,076	0	9,9357	18793000	12	P63244	P63244	884	sp|P63244|RACK1_HUMAN Receptor of activated protein C kinase 1 OS=Homo sapiens OX=9606 GN=RACK1 PE=1 SV=3
CM	Phylloquinone omega-hydroxylase CYP4F2;Docosahexaenoic acid omega-hydroxylase CYP4F3;Cytochrome P450 4F8;Cytochrome P450 4F12;Phylloquinone omega-hydroxylase CYP4F11	CYP4F2;CYP4F3;CYP4F8;CYP4F12;CYP4F11	15,1191	NaN	NaN	2	2	2	13,2	13,2	13,2	21,709	0,0017013	3,0715	3686300	2	P78329-2;Q08477-2;Q08477;P78329;P98187;Q9HCS2;Q9HBI6	P78329-2;Q08477-2;Q08477;P78329;P98187;Q9HCS2;Q9HBI6	905	sp|P78329-2|CP4F2_HUMAN Isoform 2 of Cytochrome P450 4F2 OS=Homo sapiens OX=9606 GN=CYP4F2;sp|Q08477-2|CP4F3_HUMAN Isoform CYP4F3B of Cytochrome P450 4F3 OS=Homo sapiens OX=9606 GN=CYP4F3;sp|Q08477|CP4F3_HUMAN Cytochrome P450 4F3 OS=Homo sapiens OX=9606 GN
CM	DNA-dependent protein kinase catalytic subunit	PRKDC	15,9419	NaN	NaN	3	3	3	1,2	1,2	1,2	465,5	0,0073552	2,209	31581000	4	P78527-2;P78527	P78527-2;P78527	909	sp|P78527-2|PRKDC_HUMAN Isoform 2 of DNA-dependent protein kinase catalytic subunit OS=Homo sapiens OX=9606 GN=PRKDC;sp|P78527|PRKDC_HUMAN DNA-dependent protein kinase catalytic subunit OS=Homo sapiens OX=9606 GN=PRKDC PE=1 SV=3
CM	Pfmc-2TM Maurers cleft two transmembrane protein	PF3D7_0101300	13,6661	NaN	NaN	4	1	0	17,4	9,4	0	27,56	0,0026307	2,7774	280960	1	PF3D7_0101300.1-p1	PF3D7_0101300.1-p1	921	PF3D7_0101300.1-p1 | transcript=PF3D7_0101300.1 | gene=PF3D7_0101300 | organism=Plasmodium_falciparum_3D7 | gene_product=Pfmc-2TM Maurers cleft two transmembrane protein | transcript_product=Pfmc-2TM Maurers cleft two transmembrane protein | location=Pf3
CM	P-loop containing nucleoside triphosphate hydrolase, putative	PF3D7_0111300	15,8299	NaN	NaN	3	3	3	2,3	2,3	2,3	139,21	0,0016903	3,0107	2788400	5	PF3D7_0111300.1-p1	PF3D7_0111300.1-p1	954	PF3D7_0111300.1-p1 | transcript=PF3D7_0111300.1 | gene=PF3D7_0111300 | organism=Plasmodium_falciparum_3D7 | gene_product=P-loop containing nucleoside triphosphate hydrolase, putative | transcript_product=P-loop containing nucleoside triphosphate hydrolase,
CM	liver stage associated protein 2	PF3D7_0202100	15,9047	NaN	NaN	3	3	3	18,9	18,9	18,9	35,326	0	6,656	14541000	10	PF3D7_0202100.1-p1	PF3D7_0202100.1-p1	974	PF3D7_0202100.1-p1 | transcript=PF3D7_0202100.1 | gene=PF3D7_0202100 | organism=Plasmodium_falciparum_3D7 | gene_product=liver stage associated protein 2 | transcript_product=liver stage associated protein 2 | location=Pf3D7_02_v3:109564-110580(-) | protei
CM	translation-enhancing factor	PF3D7_0202400	18,5277	NaN	NaN	5	5	5	4,5	4,5	4,5	141,85	0	13,001	21086000	12	PF3D7_0202400.1-p1	PF3D7_0202400.1-p1	976	PF3D7_0202400.1-p1 | transcript=PF3D7_0202400.1 | gene=PF3D7_0202400 | organism=Plasmodium_falciparum_3D7 | gene_product=translation-enhancing factor | transcript_product=translation-enhancing factor | location=Pf3D7_02_v3:120524-124102(+) | protein_length
CM	conserved Plasmodium protein, unknown function	PF3D7_0208800	15,9914	NaN	NaN	4	4	4	21,3	21,3	21,3	28,163	0	7,1749	13239000	13	PF3D7_0208800.1-p1	PF3D7_0208800.1-p1	995	PF3D7_0208800.1-p1 | transcript=PF3D7_0208800.1 | gene=PF3D7_0208800 | organism=Plasmodium_falciparum_3D7 | gene_product=conserved Plasmodium protein, unknown function | transcript_product=conserved Plasmodium protein, unknown function | location=Pf3D7_02_
CM	pre-mRNA-processing protein 45, putative	PF3D7_0218700	14,7317	NaN	NaN	2	2	2	5,2	5,2	5,2	57,525	0	5,0854	10070000	8	PF3D7_0218700.1-p1	PF3D7_0218700.1-p1	1027	PF3D7_0218700.1-p1 | transcript=PF3D7_0218700.1 | gene=PF3D7_0218700 | organism=Plasmodium_falciparum_3D7 | gene_product=pre-mRNA-processing protein 45, putative | transcript_product=pre-mRNA-processing protein 45, putative | location=Pf3D7_02_v3:763491-76
CM	Plasmodium exported protein (hyp15), unknown function	PF3D7_0221200	19,8452	NaN	NaN	3	3	3	13,6	13,6	13,6	24,621	0,00071429	3,5675	36511000	4	PF3D7_0221200.1-p1	PF3D7_0221200.1-p1	1035	PF3D7_0221200.1-p1 | transcript=PF3D7_0221200.1 | gene=PF3D7_0221200 | organism=Plasmodium_falciparum_3D7 | gene_product=Plasmodium exported protein (hyp15), unknown function | transcript_product=Plasmodium exported protein (hyp15), unknown function | loca
CM	rifin	PF3D7_0222600	18,5094	NaN	NaN	2	2	1	6	6	3,5	41,05	0,0032616	2,6913	10155000	3	PF3D7_0222600.1-p1	PF3D7_0222600.1-p1	1036	PF3D7_0222600.1-p1 | transcript=PF3D7_0222600.1 | gene=PF3D7_0222600 | organism=Plasmodium_falciparum_3D7 | gene_product=rifin | transcript_product=rifin | location=Pf3D7_02_v3:892856-894206(+) | protein_length=368 | sequence_SO=chromosome | SO=protein_cod
CM	HAD superfamily protein, putative	PF3D7_0303200	15,7345	NaN	NaN	4	4	4	5	5	5	134,74	0	5,7246	4055200	5	PF3D7_0303200.1-p1	PF3D7_0303200.1-p1	1046	PF3D7_0303200.1-p1 | transcript=PF3D7_0303200.1 | gene=PF3D7_0303200 | organism=Plasmodium_falciparum_3D7 | gene_product=HAD superfamily protein, putative | transcript_product=HAD superfamily protein, putative | location=Pf3D7_03_v3:169571-174300(+) | prot
CM	conserved Plasmodium protein, unknown function	PF3D7_0306100	17,8072	NaN	NaN	6	6	6	13,4	13,4	13,4	74,327	0	9,1551	8189500	7	PF3D7_0306100.1-p1	PF3D7_0306100.1-p1	1057	PF3D7_0306100.1-p1 | transcript=PF3D7_0306100.1 | gene=PF3D7_0306100 | organism=Plasmodium_falciparum_3D7 | gene_product=conserved Plasmodium protein, unknown function | transcript_product=conserved Plasmodium protein, unknown function | location=Pf3D7_03_
CM	dolichyl-diphosphooligosaccharide--protein glycosyltransferase subunit OST1, putative	PF3D7_0311600	17,205	NaN	NaN	2	2	2	3,6	3,6	3,6	84,019	0,00073153	3,8304	1368900	5	PF3D7_0311600.1-p1	PF3D7_0311600.1-p1	1082	PF3D7_0311600.1-p1 | transcript=PF3D7_0311600.1 | gene=PF3D7_0311600 | organism=Plasmodium_falciparum_3D7 | gene_product=dolichyl-diphosphooligosaccharide--protein glycosyltransferase subunit OST1, putative | transcript_product=dolichyl-diphosphooligosacch
CM	ATP synthase F0 subunit d-like protein, putative	PF3D7_0311800	16,37	NaN	NaN	2	2	2	3,6	3,6	3,6	73,523	0,0035854	2,6878	3416500	3	PF3D7_0311800.1-p1	PF3D7_0311800.1-p1	1083	PF3D7_0311800.1-p1 | transcript=PF3D7_0311800.1 | gene=PF3D7_0311800 | organism=Plasmodium_falciparum_3D7 | gene_product=ATP synthase F0 subunit d-like protein, putative | transcript_product=ATP synthase F0 subunit d-like protein, putative | location=Pf3D7
CM	cdc2-related protein kinase 4	PF3D7_0317200	15,2992	NaN	NaN	4	4	4	4,2	4,2	4,2	182,22	0,0003962	4,8481	3171200	3	PF3D7_0317200.1-p1	PF3D7_0317200.1-p1	1102	PF3D7_0317200.1-p1 | transcript=PF3D7_0317200.1 | gene=PF3D7_0317200 | organism=Plasmodium_falciparum_3D7 | gene_product=cdc2-related protein kinase 4 | transcript_product=cdc2-related protein kinase 4 | location=Pf3D7_03_v3:690154-694815(-) | protein_leng
CM	apical sushi protein	PF3D7_0405900	17,1245	NaN	NaN	3	3	3	5,2	5,2	5,2	85,46	0,00074184	4,0447	4581400	4	PF3D7_0405900.1-p1	PF3D7_0405900.1-p1	1144	PF3D7_0405900.1-p1 | transcript=PF3D7_0405900.1 | gene=PF3D7_0405900 | organism=Plasmodium_falciparum_3D7 | gene_product=apical sushi protein | transcript_product=apical sushi protein | location=Pf3D7_04_v3:316540-319178(-) | protein_length=731 | sequence_
CM	zinc finger protein, putative	PF3D7_0420000	14,4211	NaN	NaN	2	2	2	0,7	0,7	0,7	401,14	0,0087852	2,1309	352480	2	PF3D7_0420000.1-p1	PF3D7_0420000.1-p1	1188	PF3D7_0420000.1-p1 | transcript=PF3D7_0420000.1 | gene=PF3D7_0420000 | organism=Plasmodium_falciparum_3D7 | gene_product=zinc finger protein, putative | transcript_product=zinc finger protein, putative | location=Pf3D7_04_v3:894612-904724(-) | protein_leng
CM	conserved Plasmodium protein, unknown function	PF3D7_0420600	16,9829	NaN	NaN	7	7	7	14,5	14,5	14,5	69,678	0	10,727	28378000	18	PF3D7_0420600.1-p1	PF3D7_0420600.1-p1	1190	PF3D7_0420600.1-p1 | transcript=PF3D7_0420600.1 | gene=PF3D7_0420600 | organism=Plasmodium_falciparum_3D7 | gene_product=conserved Plasmodium protein, unknown function | transcript_product=conserved Plasmodium protein, unknown function | location=Pf3D7_04_
CM	conserved Plasmodium membrane protein, unknown function	PF3D7_0505700	18,097	NaN	NaN	6	6	6	6,6	6,6	6,6	112,7	0	6,2766	30673000	7	PF3D7_0505700.1-p1	PF3D7_0505700.1-p1	1222	PF3D7_0505700.1-p1 | transcript=PF3D7_0505700.1 | gene=PF3D7_0505700 | organism=Plasmodium_falciparum_3D7 | gene_product=conserved Plasmodium membrane protein, unknown function | transcript_product=conserved Plasmodium membrane protein, unknown function |
CM	protein CAF40, putative	PF3D7_0507600	19,3773	NaN	NaN	6	6	6	13,5	13,5	13,5	73,423	0	8,8722	47026000	10	PF3D7_0507600.1-p1;Q92600-3;Q92600	PF3D7_0507600.1-p1	1229	PF3D7_0507600.1-p1 | transcript=PF3D7_0507600.1 | gene=PF3D7_0507600 | organism=Plasmodium_falciparum_3D7 | gene_product=protein CAF40, putative | transcript_product=protein CAF40, putative | location=Pf3D7_05_v3:313199-315157(+) | protein_length=652 | seq
CM	6-cysteine protein	PF3D7_0508000	16,5961	NaN	NaN	3	3	3	14,3	14,3	14,3	40,587	0	6,2725	16877000	7	PF3D7_0508000.1-p1	PF3D7_0508000.1-p1	1232	PF3D7_0508000.1-p1 | transcript=PF3D7_0508000.1 | gene=PF3D7_0508000 | organism=Plasmodium_falciparum_3D7 | gene_product=6-cysteine protein | transcript_product=6-cysteine protein | location=Pf3D7_05_v3:328666-329715(-) | protein_length=349 | sequence_SO=c
CM	stearoyl-CoA desaturase	PF3D7_0511200	16,6722	NaN	NaN	4	4	4	5,6	5,6	5,6	114,07	0	8,7255	18038000	6	PF3D7_0511200.1-p1	PF3D7_0511200.1-p1	1244	PF3D7_0511200.1-p1 | transcript=PF3D7_0511200.1 | gene=PF3D7_0511200 | organism=Plasmodium_falciparum_3D7 | gene_product=stearoyl-CoA desaturase | transcript_product=stearoyl-CoA desaturase | location=Pf3D7_05_v3:471055-474058(+) | protein_length=949 | seq
CM	glideosome-associated protein 40, putative	PF3D7_0515700	17,9057	NaN	NaN	3	3	3	5,7	5,7	5,7	51,799	0,00076894	4,5283	50207000	7	PF3D7_0515700.1-p1	PF3D7_0515700.1-p1	1259	PF3D7_0515700.1-p1 | transcript=PF3D7_0515700.1 | gene=PF3D7_0515700 | organism=Plasmodium_falciparum_3D7 | gene_product=glideosome-associated protein 40, putative | transcript_product=glideosome-associated protein 40, putative | location=Pf3D7_05_v3:65396
CM	CCR4 domain-containing protein 1, putative	PF3D7_0519500	16,0978	NaN	NaN	3	3	3	1,9	1,9	1,9	289,41	0,00071942	3,6596	1399000	3	PF3D7_0519500.1-p1	PF3D7_0519500.1-p1	1275	PF3D7_0519500.1-p1 | transcript=PF3D7_0519500.1 | gene=PF3D7_0519500 | organism=Plasmodium_falciparum_3D7 | gene_product=CCR4 domain-containing protein 1, putative | transcript_product=CCR4 domain-containing protein 1, putative | location=Pf3D7_05_v3:80145
CM	conserved Plasmodium protein, unknown function	PF3D7_0524500	15,1848	NaN	NaN	2	2	2	18,7	18,7	18,7	14,505	0,0026342	2,7936	1162900	4	PF3D7_0524500.1-p1	PF3D7_0524500.1-p1	1297	PF3D7_0524500.1-p1 | transcript=PF3D7_0524500.1 | gene=PF3D7_0524500 | organism=Plasmodium_falciparum_3D7 | gene_product=conserved Plasmodium protein, unknown function | transcript_product=conserved Plasmodium protein, unknown function | location=Pf3D7_05_
CM	transmembrane emp24 domain-containing protein, putative	PF3D7_0526900	18,0026	NaN	NaN	4	4	4	19,6	19,6	19,6	24,561	0	5,6011	83077000	8	PF3D7_0526900.1-p1	PF3D7_0526900.1-p1	1304	PF3D7_0526900.1-p1 | transcript=PF3D7_0526900.1 | gene=PF3D7_0526900 | organism=Plasmodium_falciparum_3D7 | gene_product=transmembrane emp24 domain-containing protein, putative | transcript_product=transmembrane emp24 domain-containing protein, putative |
CM	conserved Plasmodium protein, unknown function	PF3D7_0529800	15,6629	NaN	NaN	4	4	4	2,6	2,6	2,6	225,53	0,00078156	4,6916	2451900	4	PF3D7_0529800.1-p1	PF3D7_0529800.1-p1	1318	PF3D7_0529800.1-p1 | transcript=PF3D7_0529800.1 | gene=PF3D7_0529800 | organism=Plasmodium_falciparum_3D7 | gene_product=conserved Plasmodium protein, unknown function | transcript_product=conserved Plasmodium protein, unknown function | location=Pf3D7_05_
CM	rifin	PF3D7_0600300	20,3041	NaN	NaN	3	3	1	10,2	10,2	2,4	41,31	0,00077882	4,6496	60537000	11	PF3D7_0600300.1-p1;PF3D7_0900200.1-p1	PF3D7_0600300.1-p1	1325	PF3D7_0600300.1-p1 | transcript=PF3D7_0600300.1 | gene=PF3D7_0600300 | organism=Plasmodium_falciparum_3D7 | gene_product=rifin | transcript_product=rifin | location=Pf3D7_06_v3:15065-16410(-) | protein_length=371 | sequence_SO=chromosome | SO=protein_codin
CM	rifin	PF3D7_0600700	20,3072	NaN	NaN	3	2	1	9,2	5,7	3,7	38,658	0,0047862	2,5236	24851000	3	PF3D7_0600700.1-p1	PF3D7_0600700.1-p1	1326	PF3D7_0600700.1-p1 | transcript=PF3D7_0600700.1 | gene=PF3D7_0600700 | organism=Plasmodium_falciparum_3D7 | gene_product=rifin | transcript_product=rifin | location=Pf3D7_06_v3:31965-33244(-) | protein_length=349 | sequence_SO=chromosome | SO=protein_codin
CM	trophozoite exported protein 1	PF3D7_0603400	17,8579	NaN	NaN	8	8	8	10,1	10,1	10,1	132,47	0	15,832	21448000	9	PF3D7_0603400.1-p1	PF3D7_0603400.1-p1	1331	PF3D7_0603400.1-p1 | transcript=PF3D7_0603400.1 | gene=PF3D7_0603400 | organism=Plasmodium_falciparum_3D7 | gene_product=trophozoite exported protein 1 | transcript_product=trophozoite exported protein 1 | location=Pf3D7_06_v3:133150-136461(-) | protein_le
CM	DNA repair protein RAD50, putative	PF3D7_0605800	18,1892	NaN	NaN	3	3	3	1,6	1,6	1,6	267,95	0,00073883	4,0003	1381800	3	PF3D7_0605800.1-p1	PF3D7_0605800.1-p1	1335	PF3D7_0605800.1-p1 | transcript=PF3D7_0605800.1 | gene=PF3D7_0605800 | organism=Plasmodium_falciparum_3D7 | gene_product=DNA repair protein RAD50, putative | transcript_product=DNA repair protein RAD50, putative | location=Pf3D7_06_v3:237811-244521(-) | pr
CM	sorting assembly machinery 50 kDa subunit, putative	PF3D7_0608310	16,6443	NaN	NaN	3	3	3	7,7	7,7	7,7	53,721	0	5,2885	10415000	8	PF3D7_0608310.1-p1	PF3D7_0608310.1-p1	1345	PF3D7_0608310.1-p1 | transcript=PF3D7_0608310.1 | gene=PF3D7_0608310 | organism=Plasmodium_falciparum_3D7 | gene_product=sorting assembly machinery 50 kDa subunit, putative | transcript_product=sorting assembly machinery 50 kDa subunit, putative | location
CM	SWI/SNF-related matrix-associated actin-dependent regulator of chromatin	PF3D7_0611400	18,2397	NaN	NaN	5	5	5	7,7	7,7	7,7	97,789	0	7,0684	13988000	11	PF3D7_0611400.1-p1	PF3D7_0611400.1-p1	1358	PF3D7_0611400.1-p1 | transcript=PF3D7_0611400.1 | gene=PF3D7_0611400 | organism=Plasmodium_falciparum_3D7 | gene_product=SWI/SNF-related matrix-associated actin-dependent regulator of chromatin | transcript_product=SWI/SNF-related matrix-associated actin-d
CM	syntaxin-binding protein, putative	PF3D7_0613700	14,8747	NaN	NaN	2	2	2	4,1	4,1	4,1	82,767	0	12,963	22905000	5	PF3D7_0613700.1-p1	PF3D7_0613700.1-p1	1363	PF3D7_0613700.1-p1 | transcript=PF3D7_0613700.1 | gene=PF3D7_0613700 | organism=Plasmodium_falciparum_3D7 | gene_product=syntaxin-binding protein, putative | transcript_product=syntaxin-binding protein, putative | location=Pf3D7_06_v3:559349-561460(-) | pr
CM	conserved Plasmodium membrane protein, unknown function	PF3D7_0618000	17,6578	NaN	NaN	2	2	2	3	3	3	92,754	0	4,9285	8615700	9	PF3D7_0618000.1-p1	PF3D7_0618000.1-p1	1377	PF3D7_0618000.1-p1 | transcript=PF3D7_0618000.1 | gene=PF3D7_0618000 | organism=Plasmodium_falciparum_3D7 | gene_product=conserved Plasmodium membrane protein, unknown function | transcript_product=conserved Plasmodium membrane protein, unknown function |
CM	oxidoreductase, short-chain dehydrogenase family, putative	PF3D7_0626100	16,2644	NaN	NaN	2	2	2	6,8	6,8	6,8	44,758	0	5,0598	1560600	2	PF3D7_0626100.1-p1	PF3D7_0626100.1-p1	1399	PF3D7_0626100.1-p1 | transcript=PF3D7_0626100.1 | gene=PF3D7_0626100 | organism=Plasmodium_falciparum_3D7 | gene_product=oxidoreductase, short-chain dehydrogenase family, putative | transcript_product=oxidoreductase, short-chain dehydrogenase family, putat
CM	SET domain protein, putative	PF3D7_0629700	18,7813	NaN	NaN	8	8	8	2,1	2,1	2,1	796,04	0	8,1256	18644000	10	PF3D7_0629700.1-p1	PF3D7_0629700.1-p1	1417	PF3D7_0629700.1-p1 | transcript=PF3D7_0629700.1 | gene=PF3D7_0629700 | organism=Plasmodium_falciparum_3D7 | gene_product=SET domain protein, putative | transcript_product=SET domain protein, putative | location=Pf3D7_06_v3:1221941-1242922(+) | protein_leng
CM	inositol-phosphate phosphatase, putative	PF3D7_0705500	16,3773	NaN	NaN	3	3	3	1,2	1,2	1,2	330,7	0	16,001	42940000	9	PF3D7_0705500.1-p1	PF3D7_0705500.1-p1	1439	PF3D7_0705500.1-p1 | transcript=PF3D7_0705500.1 | gene=PF3D7_0705500 | organism=Plasmodium_falciparum_3D7 | gene_product=inositol-phosphate phosphatase, putative | transcript_product=inositol-phosphate phosphatase, putative | location=Pf3D7_07_v3:270022-27
CM	erythrocyte membrane protein 1, PfEMP1	PF3D7_0712400	17,8158	NaN	NaN	5	5	2	3,4	3,4	1,6	238,47	0,00076982	4,5446	16494000	6	PF3D7_0712400.1-p1;PF3D7_1101000.1-p1;PF3D7_0400200.1-p1;PF3D7_0223300.1-p1;PF3D7_0600600.1-p1;PF3D7_0732800.1-p1;PF3D7_0101500.1-p1;PF3D7_1300100.1-p1;PF3D7_0324900.1-p1;PF3D7_0300100.1-p1	PF3D7_0712400.1-p1	1458	PF3D7_0712400.1-p1 | transcript=PF3D7_0712400.1 | gene=PF3D7_0712400 | organism=Plasmodium_falciparum_3D7 | gene_product=erythrocyte membrane protein 1, PfEMP1 | transcript_product=erythrocyte membrane protein 1, PfEMP1 | location=Pf3D7_07_v3:552158-559078
CM	DNA mismatch repair protein PMS1, putative	PF3D7_0726300	14,1986	NaN	NaN	1	1	1	9,5	9,5	9,5	156,84	0,0050842	2,4819	302100	3	PF3D7_0726300.1-p1	PF3D7_0726300.1-p1	1500	PF3D7_0726300.1-p1 | transcript=PF3D7_0726300.1 | gene=PF3D7_0726300 | organism=Plasmodium_falciparum_3D7 | gene_product=DNA mismatch repair protein PMS1, putative | transcript_product=DNA mismatch repair protein PMS1, putative | location=Pf3D7_07_v3:11041
CM	mitochondrial import inner membrane translocase subunit TIM50, putative	PF3D7_0726900	16,1251	NaN	NaN	4	4	4	8,9	8,9	8,9	60,945	0	6,1771	4499900	5	PF3D7_0726900.1-p1	PF3D7_0726900.1-p1	1503	PF3D7_0726900.1-p1 | transcript=PF3D7_0726900.1 | gene=PF3D7_0726900 | organism=Plasmodium_falciparum_3D7 | gene_product=mitochondrial import inner membrane translocase subunit TIM50, putative | transcript_product=mitochondrial import inner membrane transl
CM	cation transporting ATPase, putative	PF3D7_0727800	17,4774	NaN	NaN	10	10	10	5,4	5,4	5,4	225,07	0	11,318	24163000	11	PF3D7_0727800.1-p1	PF3D7_0727800.1-p1	1505	PF3D7_0727800.1-p1 | transcript=PF3D7_0727800.1 | gene=PF3D7_0727800 | organism=Plasmodium_falciparum_3D7 | gene_product=cation transporting ATPase, putative | transcript_product=cation transporting ATPase, putative | location=Pf3D7_07_v3:1175944-1181700(+
CM	erythrocyte binding antigen-175	PF3D7_0731500	17,4845	NaN	NaN	5	5	5	3,3	3,3	3,3	174,59	0	7,5827	4030600	5	PF3D7_0731500.1-p1	PF3D7_0731500.1-p1	1519	PF3D7_0731500.1-p1 | transcript=PF3D7_0731500.1 | gene=PF3D7_0731500 | organism=Plasmodium_falciparum_3D7 | gene_product=erythrocyte binding antigen-175 | transcript_product=erythrocyte binding antigen-175 | location=Pf3D7_07_v3:1358055-1362929(+) | protei
CM	CCR4-associated factor 1	PF3D7_0811300	16,573	NaN	NaN	4	4	4	3,7	3,7	3,7	200,21	0	8,0744	10332000	6	PF3D7_0811300.1-p1	PF3D7_0811300.1-p1	1554	PF3D7_0811300.1-p1 | transcript=PF3D7_0811300.1 | gene=PF3D7_0811300 | organism=Plasmodium_falciparum_3D7 | gene_product=CCR4-associated factor 1 | transcript_product=CCR4-associated factor 1 | location=Pf3D7_08_v3:567824-573148(+) | protein_length=1774 |
CM	conserved Plasmodium protein, unknown function	PF3D7_0914500	14,3215	NaN	NaN	2	2	2	1,4	1,4	1,4	204,65	0,0073733	2,2328	1619300	2	PF3D7_0914500.1-p1	PF3D7_0914500.1-p1	1676	PF3D7_0914500.1-p1 | transcript=PF3D7_0914500.1 | gene=PF3D7_0914500 | organism=Plasmodium_falciparum_3D7 | gene_product=conserved Plasmodium protein, unknown function | transcript_product=conserved Plasmodium protein, unknown function | location=Pf3D7_09_
CM	pre-mRNA-splicing factor ATP-dependent RNA helicase PRP43, putative	PF3D7_0917600	15,7489	NaN	NaN	8	8	8	12,8	12,8	12,8	94,144	0	17,814	23226000	12	PF3D7_0917600.1-p1	PF3D7_0917600.1-p1	1687	PF3D7_0917600.1-p1 | transcript=PF3D7_0917600.1 | gene=PF3D7_0917600 | organism=Plasmodium_falciparum_3D7 | gene_product=pre-mRNA-splicing factor ATP-dependent RNA helicase PRP43, putative | transcript_product=pre-mRNA-splicing factor ATP-dependent RNA hel
CM	phosphatidylserine decarboxylase	PF3D7_0927900	15,5604	NaN	NaN	3	3	3	10,2	10,2	10,2	41,547	0,0010388	3,2327	10308000	8	PF3D7_0927900.1-p1	PF3D7_0927900.1-p1	1720	PF3D7_0927900.1-p1 | transcript=PF3D7_0927900.1 | gene=PF3D7_0927900 | organism=Plasmodium_falciparum_3D7 | gene_product=phosphatidylserine decarboxylase | transcript_product=phosphatidylserine decarboxylase | location=Pf3D7_09_v3:1131074-1132135(-) | prot
CM	gamma-tubulin complex component, putative	PF3D7_0933500	14,8665	NaN	NaN	3	3	3	2,4	2,4	2,4	180,49	0	5,5858	479960	4	PF3D7_0933500.1-p1	PF3D7_0933500.1-p1	1736	PF3D7_0933500.1-p1 | transcript=PF3D7_0933500.1 | gene=PF3D7_0933500 | organism=Plasmodium_falciparum_3D7 | gene_product=gamma-tubulin complex component, putative | transcript_product=gamma-tubulin complex component, putative | location=Pf3D7_09_v3:1325248
CM	early transcribed membrane protein 10.1	PF3D7_1001500	23,6931	NaN	NaN	1	1	1	11,2	11,2	11,2	11,267	0,0023264	2,8628	1269900000	15	PF3D7_1001500.1-p1	PF3D7_1001500.1-p1	1754	PF3D7_1001500.1-p1 | transcript=PF3D7_1001500.1 | gene=PF3D7_1001500 | organism=Plasmodium_falciparum_3D7 | gene_product=early transcribed membrane protein 10.1 | transcript_product=early transcribed membrane protein 10.1 | location=Pf3D7_10_v3:81416-81739
CM	DNA2/NAM7 helicase, putative	PF3D7_1010200	14,9015	NaN	NaN	4	4	4	3,4	3,4	3,4	217,16	0,00076482	4,4599	1821900	5	PF3D7_1010200.1-p1	PF3D7_1010200.1-p1	1786	PF3D7_1010200.1-p1 | transcript=PF3D7_1010200.1 | gene=PF3D7_1010200 | organism=Plasmodium_falciparum_3D7 | gene_product=DNA2/NAM7 helicase, putative | transcript_product=DNA2/NAM7 helicase, putative | location=Pf3D7_10_v3:405017-410536(-) | protein_length
CM	peptidase, putative	PF3D7_1018300	19,0448	NaN	NaN	3	3	3	3,7	3,7	3,7	118,42	0,0017018	3,0722	6808100	6	PF3D7_1018300.1-p1	PF3D7_1018300.1-p1	1821	PF3D7_1018300.1-p1 | transcript=PF3D7_1018300.1 | gene=PF3D7_1018300 | organism=Plasmodium_falciparum_3D7 | gene_product=peptidase, putative | transcript_product=peptidase, putative | location=Pf3D7_10_v3:729809-732856(-) | protein_length=1015 | sequence_S
CM	zinc finger protein, putative	PF3D7_1019300	18,1144	NaN	NaN	3	3	3	1,4	1,4	1,4	207,5	0,0026403	2,8092	37378000	4	PF3D7_1019300.1-p1	PF3D7_1019300.1-p1	1824	PF3D7_1019300.1-p1 | transcript=PF3D7_1019300.1 | gene=PF3D7_1019300 | organism=Plasmodium_falciparum_3D7 | gene_product=zinc finger protein, putative | transcript_product=zinc finger protein, putative | location=Pf3D7_10_v3:774929-780487(-) | protein_leng
CM	phospholipid scramblase, putative	PF3D7_1022700	14,1201	NaN	NaN	2	2	2	10,2	10,2	10,2	33,019	0,00071685	3,607	528800	2	PF3D7_1022700.1-p1	PF3D7_1022700.1-p1	1837	PF3D7_1022700.1-p1 | transcript=PF3D7_1022700.1 | gene=PF3D7_1022700 | organism=Plasmodium_falciparum_3D7 | gene_product=phospholipid scramblase, putative | transcript_product=phospholipid scramblase, putative | location=Pf3D7_10_v3:951752-952579(-) | prot
CM	mRNA-decapping enzyme subunit 1, putative	PF3D7_1032100	18,6393	NaN	NaN	9	9	9	10	10	10	137,98	0	14,088	27661000	16	PF3D7_1032100.1-p1	PF3D7_1032100.1-p1	1859	PF3D7_1032100.1-p1 | transcript=PF3D7_1032100.1 | gene=PF3D7_1032100 | organism=Plasmodium_falciparum_3D7 | gene_product=mRNA-decapping enzyme subunit 1, putative | transcript_product=mRNA-decapping enzyme subunit 1, putative | location=Pf3D7_10_v3:1293499
CM	rifin	PF3D7_1040500;PF3D7_0701100;PF3D7_0115600	17,631	NaN	NaN	2	1	0	8	5,7	0	39,542	0,00072913	3,8028	15591000	8	PF3D7_1040500.1-p1;PF3D7_0701100.1-p1;PF3D7_0115600.1-p1	PF3D7_1040500.1-p1;PF3D7_0701100.1-p1;PF3D7_0115600.1-p1	1888	PF3D7_1040500.1-p1 | transcript=PF3D7_1040500.1 | gene=PF3D7_1040500 | organism=Plasmodium_falciparum_3D7 | gene_product=rifin | transcript_product=rifin | location=Pf3D7_10_v3:1615804-1617070(+) | protein_length=350 | sequence_SO=chromosome | SO=protein_c
CM	early transcribed membrane protein 11.2	PF3D7_1102800	20,7374	NaN	NaN	2	2	2	38,3	38,3	38,3	10,231	0	23,053	106030000	2	PF3D7_1102800.1-p1	PF3D7_1102800.1-p1	1890	PF3D7_1102800.1-p1 | transcript=PF3D7_1102800.1 | gene=PF3D7_1102800 | organism=Plasmodium_falciparum_3D7 | gene_product=early transcribed membrane protein 11.2 | transcript_product=early transcribed membrane protein 11.2 | location=Pf3D7_11_v3:131703-1319
CM	protein transport protein BOS1, putative	PF3D7_1111300	16,6105	NaN	NaN	3	3	3	12,1	12,1	12,1	34,075	0,00073556	3,9406	8560600	3	PF3D7_1111300.1-p1	PF3D7_1111300.1-p1	1926	PF3D7_1111300.1-p1 | transcript=PF3D7_1111300.1 | gene=PF3D7_1111300 | organism=Plasmodium_falciparum_3D7 | gene_product=protein transport protein BOS1, putative | transcript_product=protein transport protein BOS1, putative | location=Pf3D7_11_v3:442959-44
CM	protein transport protein SEC16, putative	PF3D7_1119900	19,8953	NaN	NaN	3	3	3	1,8	1,8	1,8	208,59	0	4,8583	4737600	5	PF3D7_1119900.1-p1	PF3D7_1119900.1-p1	1958	PF3D7_1119900.1-p1 | transcript=PF3D7_1119900.1 | gene=PF3D7_1119900 | organism=Plasmodium_falciparum_3D7 | gene_product=protein transport protein SEC16, putative | transcript_product=protein transport protein SEC16, putative | location=Pf3D7_11_v3:749152-
CM	conserved Plasmodium protein, unknown function	PF3D7_1122700	14,2574	NaN	NaN	2	2	2	8,7	8,7	8,7	30,542	0,00171	3,1157	49376000	6	PF3D7_1122700.1-p1	PF3D7_1122700.1-p1	1967	PF3D7_1122700.1-p1 | transcript=PF3D7_1122700.1 | gene=PF3D7_1122700 | organism=Plasmodium_falciparum_3D7 | gene_product=conserved Plasmodium protein, unknown function | transcript_product=conserved Plasmodium protein, unknown function | location=Pf3D7_11_
CM	conserved Plasmodium protein, unknown function	PF3D7_1128000;PF3D7_1128000	15,2298	NaN	NaN	5	5	5	4,2	4,2	4,2	211,53	0,0007722	4,578	4058500	7	PF3D7_1128000.2-p1;PF3D7_1128000.1-p1	PF3D7_1128000.2-p1;PF3D7_1128000.1-p1	1994	PF3D7_1128000.2-p1 | transcript=PF3D7_1128000.2 | gene=PF3D7_1128000 | organism=Plasmodium_falciparum_3D7 | gene_product=conserved Plasmodium protein, unknown function | transcript_product=conserved Plasmodium protein, unknown function | location=Pf3D7_11_
CM	conserved Plasmodium protein, unknown function	PF3D7_1129700	14,5441	NaN	NaN	1	1	1	9,4	9,4	9,4	21,922	0	6,3122	716340	5	PF3D7_1129700.1-p1	PF3D7_1129700.1-p1	2003	PF3D7_1129700.1-p1 | transcript=PF3D7_1129700.1 | gene=PF3D7_1129700 | organism=Plasmodium_falciparum_3D7 | gene_product=conserved Plasmodium protein, unknown function | transcript_product=conserved Plasmodium protein, unknown function | location=Pf3D7_11_
CM	conserved Plasmodium protein, unknown function	PF3D7_1136600	16,5386	NaN	NaN	3	3	3	2,8	2,8	2,8	156,66	0	5,3214	3159200	4	PF3D7_1136600.1-p1	PF3D7_1136600.1-p1	2028	PF3D7_1136600.1-p1 | transcript=PF3D7_1136600.1 | gene=PF3D7_1136600 | organism=Plasmodium_falciparum_3D7 | gene_product=conserved Plasmodium protein, unknown function | transcript_product=conserved Plasmodium protein, unknown function | location=Pf3D7_11_
CM	WD repeat-containing protein, putative	PF3D7_1138800	16,6025	NaN	NaN	6	6	6	4,2	4,2	4,2	222,08	0	9,4563	13639000	10	PF3D7_1138800.1-p1	PF3D7_1138800.1-p1	2036	PF3D7_1138800.1-p1 | transcript=PF3D7_1138800.1 | gene=PF3D7_1138800 | organism=Plasmodium_falciparum_3D7 | gene_product=WD repeat-containing protein, putative | transcript_product=WD repeat-containing protein, putative | location=Pf3D7_11_v3:1533252-15398
CM	mitochondrial phosphate carrier protein	PF3D7_1202200	16,5566	NaN	NaN	4	4	4	12	12	12	36,801	0	6,401	16656000	11	PF3D7_1202200.1-p1	PF3D7_1202200.1-p1	2078	PF3D7_1202200.1-p1 | transcript=PF3D7_1202200.1 | gene=PF3D7_1202200 | organism=Plasmodium_falciparum_3D7 | gene_product=mitochondrial phosphate carrier protein | transcript_product=mitochondrial phosphate carrier protein | location=Pf3D7_12_v3:116475-1174
CM	shewanella-like protein phosphatase 2	PF3D7_1206000	17,6095	NaN	NaN	2	2	2	10,9	10,9	10,9	35,686	0,00072464	3,7451	17008000	3	PF3D7_1206000.1-p1	PF3D7_1206000.1-p1	2091	PF3D7_1206000.1-p1 | transcript=PF3D7_1206000.1 | gene=PF3D7_1206000 | organism=Plasmodium_falciparum_3D7 | gene_product=shewanella-like protein phosphatase 2 | transcript_product=shewanella-like protein phosphatase 2 | location=Pf3D7_12_v3:270300-271214(-
CM	acyl carrier protein, mitochondrial, putative	PF3D7_1208300	20,0636	NaN	NaN	3	3	3	25,5	25,5	25,5	18,452	0	9,9349	93642000	14	PF3D7_1208300.1-p1	PF3D7_1208300.1-p1	2098	PF3D7_1208300.1-p1 | transcript=PF3D7_1208300.1 | gene=PF3D7_1208300 | organism=Plasmodium_falciparum_3D7 | gene_product=acyl carrier protein, mitochondrial, putative | transcript_product=acyl carrier protein, mitochondrial, putative | location=Pf3D7_12_v3
CM	cytosolic iron-sulfur protein assembly protein 1, putative	PF3D7_1209400	14,5241	NaN	NaN	2	2	2	4,5	4,5	4,5	91,85	0,00072438	3,7308	378560	2	PF3D7_1209400.1-p1	PF3D7_1209400.1-p1	2103	PF3D7_1209400.1-p1 | transcript=PF3D7_1209400.1 | gene=PF3D7_1209400 | organism=Plasmodium_falciparum_3D7 | gene_product=cytosolic iron-sulfur protein assembly protein 1, putative | transcript_product=cytosolic iron-sulfur protein assembly protein 1, putat
CM	conserved Plasmodium protein, unknown function	PF3D7_1215400	17,1397	NaN	NaN	2	2	2	1,8	1,8	1,8	71,505	0,0041787	2,5655	4585200	4	PF3D7_1215400.1-p1	PF3D7_1215400.1-p1	2123	PF3D7_1215400.1-p1 | transcript=PF3D7_1215400.1 | gene=PF3D7_1215400 | organism=Plasmodium_falciparum_3D7 | gene_product=conserved Plasmodium protein, unknown function | transcript_product=conserved Plasmodium protein, unknown function | location=Pf3D7_12_
CM	conserved Plasmodium membrane protein, unknown function	PF3D7_1216400	15,0401	NaN	NaN	1	1	1	1,6	1,6	1,6	109,13	0,0026543	2,8502	639590	2	PF3D7_1216400.1-p1	PF3D7_1216400.1-p1	2127	PF3D7_1216400.1-p1 | transcript=PF3D7_1216400.1 | gene=PF3D7_1216400 | organism=Plasmodium_falciparum_3D7 | gene_product=conserved Plasmodium membrane protein, unknown function | transcript_product=conserved Plasmodium membrane protein, unknown function |
CM	Mic1 domain-containing protein, putative	PF3D7_1226400	21,5724	NaN	NaN	4	4	4	5,1	5,1	5,1	102	0,00072966	3,8055	212490000	8	PF3D7_1226400.1-p1	PF3D7_1226400.1-p1	2154	PF3D7_1226400.1-p1 | transcript=PF3D7_1226400.1 | gene=PF3D7_1226400 | organism=Plasmodium_falciparum_3D7 | gene_product=Mic1 domain-containing protein, putative | transcript_product=Mic1 domain-containing protein, putative | location=Pf3D7_12_v3:1067470-1
CM	conserved Plasmodium protein, unknown function	PF3D7_1227600	17,4421	NaN	NaN	5	5	5	5,5	5,5	5,5	131,53	0	7,6216	6198900	7	PF3D7_1227600.1-p1	PF3D7_1227600.1-p1	2158	PF3D7_1227600.1-p1 | transcript=PF3D7_1227600.1 | gene=PF3D7_1227600 | organism=Plasmodium_falciparum_3D7 | gene_product=conserved Plasmodium protein, unknown function | transcript_product=conserved Plasmodium protein, unknown function | location=Pf3D7_12_
CM	conserved Plasmodium protein, unknown function	PF3D7_1233200;PF3D7_1233200	17,5204	NaN	NaN	2	2	2	1	1	1	382,69	0,0056657	2,4172	6298300	3	PF3D7_1233200.2-p1;PF3D7_1233200.1-p1	PF3D7_1233200.2-p1;PF3D7_1233200.1-p1	2175	PF3D7_1233200.2-p1 | transcript=PF3D7_1233200.2 | gene=PF3D7_1233200 | organism=Plasmodium_falciparum_3D7 | gene_product=conserved Plasmodium protein, unknown function | transcript_product=conserved Plasmodium protein, unknown function | location=Pf3D7_12_
CM	conserved Plasmodium protein, unknown function	PF3D7_1237500	17,4495	NaN	NaN	8	8	8	6,7	6,7	6,7	192,79	0	11,882	560510000	13	PF3D7_1237500.1-p1	PF3D7_1237500.1-p1	2192	PF3D7_1237500.1-p1 | transcript=PF3D7_1237500.1 | gene=PF3D7_1237500 | organism=Plasmodium_falciparum_3D7 | gene_product=conserved Plasmodium protein, unknown function | transcript_product=conserved Plasmodium protein, unknown function | location=Pf3D7_12_
CM	conserved Plasmodium protein, unknown function	PF3D7_1237900	17,7645	NaN	NaN	4	4	4	5,6	5,6	5,6	140,94	0	12,467	24811000	5	PF3D7_1237900.1-p1	PF3D7_1237900.1-p1	2196	PF3D7_1237900.1-p1 | transcript=PF3D7_1237900.1 | gene=PF3D7_1237900 | organism=Plasmodium_falciparum_3D7 | gene_product=conserved Plasmodium protein, unknown function | transcript_product=conserved Plasmodium protein, unknown function | location=Pf3D7_12_
CM	conserved Plasmodium protein, unknown function	PF3D7_1239800	17,7243	NaN	NaN	13	13	13	2,3	2,3	2,3	691,41	0	14,078	68762000	18	PF3D7_1239800.1-p1	PF3D7_1239800.1-p1	2203	PF3D7_1239800.1-p1 | transcript=PF3D7_1239800.1 | gene=PF3D7_1239800 | organism=Plasmodium_falciparum_3D7 | gene_product=conserved Plasmodium protein, unknown function | transcript_product=conserved Plasmodium protein, unknown function | location=Pf3D7_12_
CM	conserved Plasmodium protein, unknown function	PF3D7_1246700	14,2788	NaN	NaN	3	3	3	8,6	8,6	8,6	51,713	0	4,8692	319370	4	PF3D7_1246700.1-p1	PF3D7_1246700.1-p1	2222	PF3D7_1246700.1-p1 | transcript=PF3D7_1246700.1 | gene=PF3D7_1246700 | organism=Plasmodium_falciparum_3D7 | gene_product=conserved Plasmodium protein, unknown function | transcript_product=conserved Plasmodium protein, unknown function | location=Pf3D7_12_
CM	ATP-dependent RNA helicase DRS1, putative	PF3D7_1251500	17,577	NaN	NaN	3	3	3	4,7	4,7	4,7	82,581	0,00074599	4,1571	26581000	12	PF3D7_1251500.1-p1	PF3D7_1251500.1-p1	2235	PF3D7_1251500.1-p1 | transcript=PF3D7_1251500.1 | gene=PF3D7_1251500 | organism=Plasmodium_falciparum_3D7 | gene_product=ATP-dependent RNA helicase DRS1, putative | transcript_product=ATP-dependent RNA helicase DRS1, putative | location=Pf3D7_12_v3:2099852
CM	GBPH2 protein	PF3D7_1301200	19,5375	NaN	NaN	3	3	3	19,4	19,4	19,4	42,597	0,0050553	2,4351	170770000	7	PF3D7_1301200.1-p1	PF3D7_1301200.1-p1	2240	PF3D7_1301200.1-p1 | transcript=PF3D7_1301200.1 | gene=PF3D7_1301200 | organism=Plasmodium_falciparum_3D7 | gene_product=GBPH2 protein | transcript_product=GBPH2 protein | location=Pf3D7_13_v3:73099-74413(-) | protein_length=377 | sequence_SO=chromosome |
CM	conserved Plasmodium protein, unknown function	PF3D7_1308400	15,8883	NaN	NaN	4	4	4	1,4	1,4	1,4	737,69	0	5,9782	1023300	4	PF3D7_1308400.1-p1	PF3D7_1308400.1-p1	2269	PF3D7_1308400.1-p1 | transcript=PF3D7_1308400.1 | gene=PF3D7_1308400 | organism=Plasmodium_falciparum_3D7 | gene_product=conserved Plasmodium protein, unknown function | transcript_product=conserved Plasmodium protein, unknown function | location=Pf3D7_13_
CM	mRNA-decapping enzyme 2, putative	PF3D7_1308900	16,9978	NaN	NaN	7	7	7	6,6	6,6	6,6	137,53	0	7,5593	9356700	15	PF3D7_1308900.1-p1	PF3D7_1308900.1-p1	2270	PF3D7_1308900.1-p1 | transcript=PF3D7_1308900.1 | gene=PF3D7_1308900 | organism=Plasmodium_falciparum_3D7 | gene_product=mRNA-decapping enzyme 2, putative | transcript_product=mRNA-decapping enzyme 2, putative | location=Pf3D7_13_v3:408580-412101(-) | prot
CM	RNA-binding protein, putative	PF3D7_1310700	19,3221	NaN	NaN	2	2	2	15,4	15,4	15,4	16,526	0	11,755	27266000	3	PF3D7_1310700.1-p1	PF3D7_1310700.1-p1	2275	PF3D7_1310700.1-p1 | transcript=PF3D7_1310700.1 | gene=PF3D7_1310700 | organism=Plasmodium_falciparum_3D7 | gene_product=RNA-binding protein, putative | transcript_product=RNA-binding protein, putative | location=Pf3D7_13_v3:468232-468663(-) | protein_leng
CM	ankyrin-repeat protein, putative	PF3D7_1313900	14,7412	NaN	NaN	3	3	3	9,8	9,8	9,8	47,236	0,0013765	3,1656	28109000	2	PF3D7_1313900.1-p1	PF3D7_1313900.1-p1	2287	PF3D7_1313900.1-p1 | transcript=PF3D7_1313900.1 | gene=PF3D7_1313900 | organism=Plasmodium_falciparum_3D7 | gene_product=ankyrin-repeat protein, putative | transcript_product=ankyrin-repeat protein, putative | location=Pf3D7_13_v3:600666-601868(-) | protei
CM	conserved protein, unknown function	PF3D7_1314000	15,4658	NaN	NaN	1	1	1	1,7	1,7	1,7	143,59	0,003881	2,6217	978120	2	PF3D7_1314000.1-p1	PF3D7_1314000.1-p1	2288	PF3D7_1314000.1-p1 | transcript=PF3D7_1314000.1 | gene=PF3D7_1314000 | organism=Plasmodium_falciparum_3D7 | gene_product=conserved protein, unknown function | transcript_product=conserved protein, unknown function | location=Pf3D7_13_v3:602983-606600(+) |
CM	conserved protein, unknown function	PF3D7_1315300	18,788	NaN	NaN	5	5	5	11,9	11,9	11,9	56,342	0	6,0737	22519000	7	PF3D7_1315300.1-p1	PF3D7_1315300.1-p1	2294	PF3D7_1315300.1-p1 | transcript=PF3D7_1315300.1 | gene=PF3D7_1315300 | organism=Plasmodium_falciparum_3D7 | gene_product=conserved protein, unknown function | transcript_product=conserved protein, unknown function | location=Pf3D7_13_v3:644714-646392(+) |
CM	conserved protein, unknown function	PF3D7_1315500	18,816	NaN	NaN	2	2	2	6,6	6,6	6,6	21,464	0,00076075	4,3966	11106000	7	PF3D7_1315500.1-p1	PF3D7_1315500.1-p1	2296	PF3D7_1315500.1-p1 | transcript=PF3D7_1315500.1 | gene=PF3D7_1315500 | organism=Plasmodium_falciparum_3D7 | gene_product=conserved protein, unknown function | transcript_product=conserved protein, unknown function | location=Pf3D7_13_v3:652794-653838(-) |
CM	structural maintenance of chromosomes protein 2, putative	PF3D7_1318400	15,3426	NaN	NaN	7	7	7	6,6	6,6	6,6	143,06	0	11,438	15384000	11	PF3D7_1318400.1-p1	PF3D7_1318400.1-p1	2307	PF3D7_1318400.1-p1 | transcript=PF3D7_1318400.1 | gene=PF3D7_1318400 | organism=Plasmodium_falciparum_3D7 | gene_product=structural maintenance of chromosomes protein 2, putative | transcript_product=structural maintenance of chromosomes protein 2, putativ
CM	conserved protein, unknown function	PF3D7_1329500	17,5087	NaN	NaN	4	4	4	2,5	2,5	2,5	218,44	0	5,1696	22675000	13	PF3D7_1329500.1-p1	PF3D7_1329500.1-p1	2345	PF3D7_1329500.1-p1 | transcript=PF3D7_1329500.1 | gene=PF3D7_1329500 | organism=Plasmodium_falciparum_3D7 | gene_product=conserved protein, unknown function | transcript_product=conserved protein, unknown function | location=Pf3D7_13_v3:1252059-1257973(+)
CM	nucleotidyltransferase, putative	PF3D7_1332400	20,644	NaN	NaN	3	3	3	4,8	4,8	4,8	102,03	0,00076453	4,4575	39890000	4	PF3D7_1332400.1-p1	PF3D7_1332400.1-p1	2355	PF3D7_1332400.1-p1 | transcript=PF3D7_1332400.1 | gene=PF3D7_1332400 | organism=Plasmodium_falciparum_3D7 | gene_product=nucleotidyltransferase, putative | transcript_product=nucleotidyltransferase, putative | location=Pf3D7_13_v3:1337117-1339693(-) | prot
CM	conserved Plasmodium protein, unknown function	PF3D7_1336000	14,4202	NaN	NaN	2	2	2	4,8	4,8	4,8	47,016	0,0010384	3,2292	473840	2	PF3D7_1336000.1-p1	PF3D7_1336000.1-p1	2372	PF3D7_1336000.1-p1 | transcript=PF3D7_1336000.1 | gene=PF3D7_1336000 | organism=Plasmodium_falciparum_3D7 | gene_product=conserved Plasmodium protein, unknown function | transcript_product=conserved Plasmodium protein, unknown function | location=Pf3D7_13_
CM	E3 SUMO-protein ligase PIAS, putative	PF3D7_1360700	15,5117	NaN	NaN	4	4	4	5,6	5,6	5,6	130,64	0,0026298	2,7771	3281800	5	PF3D7_1360700.1-p1	PF3D7_1360700.1-p1	2458	PF3D7_1360700.1-p1 | transcript=PF3D7_1360700.1 | gene=PF3D7_1360700 | organism=Plasmodium_falciparum_3D7 | gene_product=E3 SUMO-protein ligase PIAS, putative | transcript_product=E3 SUMO-protein ligase PIAS, putative | location=Pf3D7_13_v3:2426133-2431183
CM	bifunctional polynucleotide phosphatase/kinase	PF3D7_1363200	17,3645	NaN	NaN	2	2	2	2,4	2,4	2,4	55,333	0,00072886	3,8022	12848000	7	PF3D7_1363200.1-p1	PF3D7_1363200.1-p1	2466	PF3D7_1363200.1-p1 | transcript=PF3D7_1363200.1 | gene=PF3D7_1363200 | organism=Plasmodium_falciparum_3D7 | gene_product=bifunctional polynucleotide phosphatase/kinase | transcript_product=bifunctional polynucleotide phosphatase/kinase | location=Pf3D7_13_
CM	NADH-cytochrome b5 reductase, putative	PF3D7_1367500	18,8014	NaN	NaN	4	4	4	10,2	10,2	10,2	42,595	0	5,1572	24085000	3	PF3D7_1367500.1-p1	PF3D7_1367500.1-p1	2481	PF3D7_1367500.1-p1 | transcript=PF3D7_1367500.1 | gene=PF3D7_1367500 | organism=Plasmodium_falciparum_3D7 | gene_product=NADH-cytochrome b5 reductase, putative | transcript_product=NADH-cytochrome b5 reductase, putative | location=Pf3D7_13_v3:2692076-26932
CM	ribosomal protein S27a, putative	PF3D7_1402500	17,1794	NaN	NaN	2	2	2	16,1	16,1	16,1	17,399	0	6,7777	27429000	10	PF3D7_1402500.1-p1	PF3D7_1402500.1-p1	2500	PF3D7_1402500.1-p1 | transcript=PF3D7_1402500.1 | gene=PF3D7_1402500 | organism=Plasmodium_falciparum_3D7 | gene_product=ribosomal protein S27a, putative | transcript_product=ribosomal protein S27a, putative | location=Pf3D7_14_v3:92264-93537(-) | protein_
CM	ER membrane protein complex subunit 2, putative	PF3D7_1410000	16,8945	NaN	NaN	4	4	4	13,7	13,7	13,7	34,952	0	6,3116	5290700	7	PF3D7_1410000.1-p1	PF3D7_1410000.1-p1	2532	PF3D7_1410000.1-p1 | transcript=PF3D7_1410000.1 | gene=PF3D7_1410000 | organism=Plasmodium_falciparum_3D7 | gene_product=ER membrane protein complex subunit 2, putative | transcript_product=ER membrane protein complex subunit 2, putative | location=Pf3D7_1
CM	unspecified product	PF3D7_1411100;PF3D7_1411100	18,3429	NaN	NaN	1	1	1	4,1	4,1	4,1	39,881	0,0062598	2,3702	6160500	3	PF3D7_1411100.2-p1;PF3D7_1411100.1-p1	PF3D7_1411100.2-p1;PF3D7_1411100.1-p1	2538	PF3D7_1411100.2-p1 | transcript=PF3D7_1411100.2 | gene=PF3D7_1411100 | organism=Plasmodium_falciparum_3D7 | gene_product=unspecified product | transcript_product=unspecified product | location=Pf3D7_14_v3:447990-449968(-) | protein_length=338 | sequence_SO
CM	conserved Plasmodium protein, unknown function	PF3D7_1415600	15,149	NaN	NaN	2	2	2	1,7	1,7	1,7	140,69	0,00071813	3,6475	3173500	2	PF3D7_1415600.1-p1	PF3D7_1415600.1-p1	2555	PF3D7_1415600.1-p1 | transcript=PF3D7_1415600.1 | gene=PF3D7_1415600 | organism=Plasmodium_falciparum_3D7 | gene_product=conserved Plasmodium protein, unknown function | transcript_product=conserved Plasmodium protein, unknown function | location=Pf3D7_14_
CM	conserved Plasmodium protein, unknown function	PF3D7_1417600	15,305	NaN	NaN	3	3	3	0,7	0,7	0,7	548,86	0,0016875	3,006	4252700	4	PF3D7_1417600.1-p1	PF3D7_1417600.1-p1	2562	PF3D7_1417600.1-p1 | transcript=PF3D7_1417600.1 | gene=PF3D7_1417600 | organism=Plasmodium_falciparum_3D7 | gene_product=conserved Plasmodium protein, unknown function | transcript_product=conserved Plasmodium protein, unknown function | location=Pf3D7_14_
CM	conserved Plasmodium protein, unknown function	PF3D7_1419600	15,7177	NaN	NaN	3	3	3	7,4	7,4	7,4	54,743	0,0023287	2,8701	931890	3	PF3D7_1419600.1-p1	PF3D7_1419600.1-p1	2571	PF3D7_1419600.1-p1 | transcript=PF3D7_1419600.1 | gene=PF3D7_1419600 | organism=Plasmodium_falciparum_3D7 | gene_product=conserved Plasmodium protein, unknown function | transcript_product=conserved Plasmodium protein, unknown function | location=Pf3D7_14_
CM	rRNA (adenosine-2-O-)-methyltransferase, putative	PF3D7_1429400	14,3999	NaN	NaN	2	2	2	0,9	0,9	0,9	332,89	0,00074129	4,0329	347340	2	PF3D7_1429400.1-p1	PF3D7_1429400.1-p1	2605	PF3D7_1429400.1-p1 | transcript=PF3D7_1429400.1 | gene=PF3D7_1429400 | organism=Plasmodium_falciparum_3D7 | gene_product=rRNA (adenosine-2-O-)-methyltransferase, putative | transcript_product=rRNA (adenosine-2-O-)-methyltransferase, putative | location=P
CM	succinyl-CoA ligase [ADP-forming] subunit beta, putative	PF3D7_1431600	15,1028	NaN	NaN	3	3	3	10,4	10,4	10,4	52,169	0,00074047	4,0055	2878300	4	PF3D7_1431600.1-p1	PF3D7_1431600.1-p1	2613	PF3D7_1431600.1-p1 | transcript=PF3D7_1431600.1 | gene=PF3D7_1431600 | organism=Plasmodium_falciparum_3D7 | gene_product=succinyl-CoA ligase [ADP-forming] subunit beta, putative | transcript_product=succinyl-CoA ligase [ADP-forming] subunit beta, putative
CM	syntaxin, Qa-SNARE family	PF3D7_1432000	16,7847	NaN	NaN	4	4	4	11,1	11,1	11,1	52,848	0	7,626	4165100	7	PF3D7_1432000.1-p1	PF3D7_1432000.1-p1	2615	PF3D7_1432000.1-p1 | transcript=PF3D7_1432000.1 | gene=PF3D7_1432000 | organism=Plasmodium_falciparum_3D7 | gene_product=syntaxin, Qa-SNARE family | transcript_product=syntaxin, Qa-SNARE family | location=Pf3D7_14_v3:1257643-1258971(-) | protein_length=442
CM	cohesin complex subunit, putative	PF3D7_1440100	16,3035	NaN	NaN	5	5	5	7,4	7,4	7,4	118,5	0	5,8855	4121200	7	PF3D7_1440100.1-p1	PF3D7_1440100.1-p1	2652	PF3D7_1440100.1-p1 | transcript=PF3D7_1440100.1 | gene=PF3D7_1440100 | organism=Plasmodium_falciparum_3D7 | gene_product=cohesin complex subunit, putative | transcript_product=cohesin complex subunit, putative | location=Pf3D7_14_v3:1633211-1636255(-) | pr
CM	WD repeat-containing protein	PF3D7_1443400	17,6211	NaN	NaN	2	2	2	3,2	3,2	3,2	95,824	0,0062559	2,3675	5766300	2	PF3D7_1443400.1-p1	PF3D7_1443400.1-p1	2664	PF3D7_1443400.1-p1 | transcript=PF3D7_1443400.1 | gene=PF3D7_1443400 | organism=Plasmodium_falciparum_3D7 | gene_product=WD repeat-containing protein | transcript_product=WD repeat-containing protein | location=Pf3D7_14_v3:1776958-1779606(-) | protein_leng
CM	calcineurin subunit B	PF3D7_1451700	14,84	NaN	NaN	2	2	2	14,1	14,1	14,1	20,079	0,00070972	3,509	2413100	3	PF3D7_1451700.1-p1	PF3D7_1451700.1-p1	2692	PF3D7_1451700.1-p1 | transcript=PF3D7_1451700.1 | gene=PF3D7_1451700 | organism=Plasmodium_falciparum_3D7 | gene_product=calcineurin subunit B | transcript_product=calcineurin subunit B | location=Pf3D7_14_v3:2118947-2120280(-) | protein_length=177 | seque
CM	syntaxin-6, putative	PF3D7_1452500	15,1998	NaN	NaN	2	2	2	13,7	13,7	13,7	24,7	0,0023326	2,8887	604710	2	PF3D7_1452500.1-p1	PF3D7_1452500.1-p1	2696	PF3D7_1452500.1-p1 | transcript=PF3D7_1452500.1 | gene=PF3D7_1452500 | organism=Plasmodium_falciparum_3D7 | gene_product=syntaxin-6, putative | transcript_product=syntaxin-6, putative | location=Pf3D7_14_v3:2151823-2153614(-) | protein_length=211 | sequenc
CM	conserved Plasmodium protein, unknown function	PF3D7_1455700	15,9764	NaN	NaN	2	2	2	1,9	1,9	1,9	126,12	0,0017088	3,1019	1767600	2	PF3D7_1455700.1-p1	PF3D7_1455700.1-p1	2706	PF3D7_1455700.1-p1 | transcript=PF3D7_1455700.1 | gene=PF3D7_1455700 | organism=Plasmodium_falciparum_3D7 | gene_product=conserved Plasmodium protein, unknown function | transcript_product=conserved Plasmodium protein, unknown function | location=Pf3D7_14_
CM	conserved Plasmodium protein, unknown function	PF3D7_1460500	17,9319	NaN	NaN	8	8	8	6,9	6,9	6,9	192,01	0	10,492	3080700	9	PF3D7_1460500.1-p1	PF3D7_1460500.1-p1	2723	PF3D7_1460500.1-p1 | transcript=PF3D7_1460500.1 | gene=PF3D7_1460500 | organism=Plasmodium_falciparum_3D7 | gene_product=conserved Plasmodium protein, unknown function | transcript_product=conserved Plasmodium protein, unknown function | location=Pf3D7_14_
CM	inner membrane complex sub-compartment protein 3	PF3D7_1460600	17,0236	NaN	NaN	4	4	4	34,5	34,5	34,5	17,117	0	6,5573	4635500	4	PF3D7_1460600.1-p1	PF3D7_1460600.1-p1	2724	PF3D7_1460600.1-p1 | transcript=PF3D7_1460600.1 | gene=PF3D7_1460600 | organism=Plasmodium_falciparum_3D7 | gene_product=inner membrane complex sub-compartment protein 3 | transcript_product=inner membrane complex sub-compartment protein 3 | location=Pf3D7
CM	mediator of RNA polymerase II transcription subunit 4, putative	PF3D7_1465200	17,3324	NaN	NaN	2	2	2	5,9	5,9	5,9	44,677	0,0020202	2,9814	17837000	6	PF3D7_1465200.1-p1	PF3D7_1465200.1-p1	2740	PF3D7_1465200.1-p1 | transcript=PF3D7_1465200.1 | gene=PF3D7_1465200 | organism=Plasmodium_falciparum_3D7 | gene_product=mediator of RNA polymerase II transcription subunit 4, putative | transcript_product=mediator of RNA polymerase II transcription subuni
CM	Heterogeneous nuclear ribonucleoprotein U	HNRNPU	15,6029	NaN	NaN	4	4	4	8	8	8	90,583	0	18,163	41049000	12	Q00839;Q00839-2	Q00839;Q00839-2	2790	sp|Q00839|HNRPU_HUMAN Heterogeneous nuclear ribonucleoprotein U OS=Homo sapiens OX=9606 GN=HNRNPU PE=1 SV=6;sp|Q00839-2|HNRPU_HUMAN Isoform 2 of Heterogeneous nuclear ribonucleoprotein U OS=Homo sapiens OX=9606 GN=HNRNPU
CM	Histone-lysine N-methyltransferase 2A;MLL cleavage product N320;MLL cleavage product C180	KMT2A	20,2333	NaN	NaN	2	2	2	0,7	0,7	0,7	427,73	0,0073574	2,2113	1038400000	7	Q03164-2;Q03164;Q03164-3	Q03164-2;Q03164;Q03164-3	2803	sp|Q03164-2|KMT2A_HUMAN Isoform 2 of Histone-lysine N-methyltransferase 2A OS=Homo sapiens OX=9606 GN=KMT2A;sp|Q03164|KMT2A_HUMAN Histone-lysine N-methyltransferase 2A OS=Homo sapiens OX=9606 GN=KMT2A PE=1 SV=5;sp|Q03164-3|KMT2A_HUMAN Isoform 3 of Histone-
CM	Lamin-B2	LMNB2	16,8789	NaN	NaN	4	4	4	8,2	8,2	8,2	69,948	0,00071762	3,6268	12536000	5	Q03252	Q03252	2804	sp|Q03252|LMNB2_HUMAN Lamin-B2 OS=Homo sapiens OX=9606 GN=LMNB2 PE=1 SV=4
CM	Cytoskeleton-associated protein 4	CKAP4	18,2075	NaN	NaN	6	6	6	15,4	15,4	15,4	66,022	0	8,6021	7682200	12	Q07065	Q07065	2819	sp|Q07065|CKAP4_HUMAN Cytoskeleton-associated protein 4 OS=Homo sapiens OX=9606 GN=CKAP4 PE=1 SV=2
CM	Dihydropyrimidine dehydrogenase [NADP(+)]	DPYD	16,7094	NaN	NaN	2	2	2	2,7	2,7	2,7	111,4	0,0010402	3,2542	19824000	2	Q12882;Q12882-2	Q12882;Q12882-2	2835	sp|Q12882|DPYD_HUMAN Dihydropyrimidine dehydrogenase [NADP(+)] OS=Homo sapiens OX=9606 GN=DPYD PE=1 SV=2;sp|Q12882-2|DPYD_HUMAN Isoform 2 of Dihydropyrimidine dehydrogenase [NADP(+)] OS=Homo sapiens OX=9606 GN=DPYD
CM	Interleukin enhancer-binding factor 2	ILF2	16,9027	NaN	NaN	3	3	3	15,4	15,4	15,4	43,062	0	11,138	134180000	5	Q12905	Q12905	2837	sp|Q12905|ILF2_HUMAN Interleukin enhancer-binding factor 2 OS=Homo sapiens OX=9606 GN=ILF2 PE=1 SV=2
CM	Receptor-type tyrosine-protein phosphatase eta	PTPRJ	15,8891	NaN	NaN	3	3	3	4	4	4	145,94	0,0003937	4,7663	2642400	3	Q12913;Q12913-2	Q12913	2840	sp|Q12913|PTPRJ_HUMAN Receptor-type tyrosine-protein phosphatase eta OS=Homo sapiens OX=9606 GN=PTPRJ PE=1 SV=3
CM	Protein flightless-1 homolog	FLII	18,1293	NaN	NaN	4	4	4	4,1	4,1	4,1	138,49	0,00075273	4,273	4227500	5	Q13045-2;Q13045;Q13045-3	Q13045-2;Q13045;Q13045-3	2842	sp|Q13045-2|FLII_HUMAN Isoform 2 of Protein flightless-1 homolog OS=Homo sapiens OX=9606 GN=FLII;sp|Q13045|FLII_HUMAN Protein flightless-1 homolog OS=Homo sapiens OX=9606 GN=FLII PE=1 SV=2;sp|Q13045-3|FLII_HUMAN Isoform 3 of Protein flightless-1 homolog OS
CM	NAD(P) transhydrogenase, mitochondrial	NNT	16,8132	NaN	NaN	4	4	4	5	5	5	113,89	0	6,4834	7214900	8	Q13423	Q13423	2858	sp|Q13423|NNTM_HUMAN NAD(P) transhydrogenase, mitochondrial OS=Homo sapiens OX=9606 GN=NNT PE=1 SV=3
CM	Acid ceramidase;Acid ceramidase subunit alpha;Acid ceramidase subunit beta	ASAH1	18,1342	NaN	NaN	5	5	5	12,2	12,2	12,2	46,503	0	5,2225	10844000	6	Q13510-2;Q13510;Q13510-3	Q13510-2;Q13510;Q13510-3	2864	sp|Q13510-2|ASAH1_HUMAN Isoform 2 of Acid ceramidase OS=Homo sapiens OX=9606 GN=ASAH1;sp|Q13510|ASAH1_HUMAN Acid ceramidase OS=Homo sapiens OX=9606 GN=ASAH1 PE=1 SV=5;sp|Q13510-3|ASAH1_HUMAN Isoform 3 of Acid ceramidase OS=Homo sapiens OX=9606 GN=ASAH1
CM	Eukaryotic translation initiation factor 4H	EIF4H	17,7171	NaN	NaN	2	2	2	11,8	11,8	11,8	25,2	0,0017117	3,1275	5661800	3	Q15056-2;Q15056	Q15056-2;Q15056	2902	sp|Q15056-2|IF4H_HUMAN Isoform Short of Eukaryotic translation initiation factor 4H OS=Homo sapiens OX=9606 GN=EIF4H;sp|Q15056|IF4H_HUMAN Eukaryotic translation initiation factor 4H OS=Homo sapiens OX=9606 GN=EIF4H PE=1 SV=5
CM	Plectin	PLEC	18,0771	NaN	NaN	12	12	11	4	4	3,6	512,6	0	20,178	16955000	20	Q15149-7;Q15149-8;Q15149-9;Q15149-5;Q15149-4;Q15149-6;Q15149-3;Q15149-2;Q15149	Q15149-7;Q15149-8;Q15149-9;Q15149-5;Q15149-4;Q15149-6;Q15149-3;Q15149-2;Q15149	2908	sp|Q15149-7|PLEC_HUMAN Isoform 7 of Plectin OS=Homo sapiens OX=9606 GN=PLEC;sp|Q15149-8|PLEC_HUMAN Isoform 8 of Plectin OS=Homo sapiens OX=9606 GN=PLEC;sp|Q15149-9|PLEC_HUMAN Isoform 9 of Plectin OS=Homo sapiens OX=9606 GN=PLEC;sp|Q15149-5|PLEC_HUMAN Isofo
CM	Zyxin	ZYX	18,3006	NaN	NaN	3	3	1	7,2	7,2	3,3	61,277	0,00071531	3,5852	11565000	4	Q15942	Q15942	2926	sp|Q15942|ZYX_HUMAN Zyxin OS=Homo sapiens OX=9606 GN=ZYX PE=1 SV=1
CM	Dihydropyrimidinase-related protein 2	DPYSL2	18,3602	NaN	NaN	7	7	7	19,2	19,2	19,2	58,162	0	10,942	20642000	12	Q16555-2;Q16555;Q14195;Q14194;Q14195-2;Q14194-2	Q16555-2;Q16555	2933	sp|Q16555-2|DPYL2_HUMAN Isoform 2 of Dihydropyrimidinase-related protein 2 OS=Homo sapiens OX=9606 GN=DPYSL2;sp|Q16555|DPYL2_HUMAN Dihydropyrimidinase-related protein 2 OS=Homo sapiens OX=9606 GN=DPYSL2 PE=1 SV=1
CM	2,4-dienoyl-CoA reductase, mitochondrial	DECR1	15,3824	NaN	NaN	3	3	3	12,6	12,6	12,6	34,994	0,00073099	3,8217	5876300	5	Q16698-2;Q16698	Q16698-2;Q16698	2935	sp|Q16698-2|DECR_HUMAN Isoform 2 of 2,4-dienoyl-CoA reductase, mitochondrial OS=Homo sapiens OX=9606 GN=DECR1;sp|Q16698|DECR_HUMAN 2,4-dienoyl-CoA reductase, mitochondrial OS=Homo sapiens OX=9606 GN=DECR1 PE=1 SV=1
CM	Cytochrome b reductase 1	CYBRD1	21,0949	NaN	NaN	2	2	2	9,6	9,6	9,6	25,087	0	7,2286	73916000	14	Q53TN4-3;Q53TN4	Q53TN4-3;Q53TN4	2948	sp|Q53TN4-3|CYBR1_HUMAN Isoform 3 of Cytochrome b reductase 1 OS=Homo sapiens OX=9606 GN=CYBRD1;sp|Q53TN4|CYBR1_HUMAN Cytochrome b reductase 1 OS=Homo sapiens OX=9606 GN=CYBRD1 PE=1 SV=1
CM	Putative heat shock protein HSP 90-beta 4	HSP90AB4P	15,7586	NaN	NaN	4	1	1	10,1	4	4	58,264	0,00073073	3,8207	814250	1	Q58FF6	Q58FF6	2951	sp|Q58FF6|H90B4_HUMAN Putative heat shock protein HSP 90-beta 4 OS=Homo sapiens OX=9606 GN=HSP90AB4P PE=5 SV=1
CM	UMP-CMP kinase 2, mitochondrial	CMPK2	15,158	NaN	NaN	3	3	3	9,1	9,1	9,1	49,447	0	6,6229	7084700	7	Q5EBM0;Q5EBM0-2;Q5EBM0-3;Q5EBM0-4	Q5EBM0;Q5EBM0-2;Q5EBM0-3;Q5EBM0-4	2952	sp|Q5EBM0|CMPK2_HUMAN UMP-CMP kinase 2, mitochondrial OS=Homo sapiens OX=9606 GN=CMPK2 PE=1 SV=3;sp|Q5EBM0-2|CMPK2_HUMAN Isoform 2 of UMP-CMP kinase 2, mitochondrial OS=Homo sapiens OX=9606 GN=CMPK2;sp|Q5EBM0-3|CMPK2_HUMAN Isoform 3 of UMP-CMP kinase 2, mi
CM	Serine/threonine-protein phosphatase 4 regulatory subunit 4	PPP4R4	20,4627	NaN	NaN	2	2	2	2,5	2,5	2,5	99,451	0,0070769	2,253	1204500000	27	Q6NUP7	Q6NUP7	2982	sp|Q6NUP7|PP4R4_HUMAN Serine/threonine-protein phosphatase 4 regulatory subunit 4 OS=Homo sapiens OX=9606 GN=PPP4R4 PE=1 SV=1
CM	Transmembrane protein 205	TMEM205	16,4151	NaN	NaN	2	2	2	15,9	15,9	15,9	21,198	0,0007471	4,1634	4943000	2	Q6UW68	Q6UW68	2988	sp|Q6UW68|TM205_HUMAN Transmembrane protein 205 OS=Homo sapiens OX=9606 GN=TMEM205 PE=1 SV=1
CM	Nuclear receptor 2C2-associated protein	NR2C2AP	16,0398	NaN	NaN	3	3	3	34,5	34,5	34,5	15,876	0,00039526	4,83	15996000	11	Q86WQ0;Q86WQ0-2	Q86WQ0;Q86WQ0-2	3011	sp|Q86WQ0|NR2CA_HUMAN Nuclear receptor 2C2-associated protein OS=Homo sapiens OX=9606 GN=NR2C2AP PE=1 SV=1;sp|Q86WQ0-2|NR2CA_HUMAN Isoform 2 of Nuclear receptor 2C2-associated protein OS=Homo sapiens OX=9606 GN=NR2C2AP
CM	Transmembrane emp24 domain-containing protein 7	TMED7	17,3079	NaN	NaN	2	2	2	7,7	7,7	7,7	46,172	0,0017106	3,1207	7453500	2	Q86XR7-2;Q9Y3B3-2;Q9Y3B3	Q86XR7-2;Q9Y3B3-2;Q9Y3B3	3015	sp|Q86XR7-2|TCAM2_HUMAN Isoform 2 of TIR domain-containing adapter molecule 2 OS=Homo sapiens OX=9606 GN=TICAM2;sp|Q9Y3B3-2|TMED7_HUMAN Isoform 2 of Transmembrane emp24 domain-containing protein 7 OS=Homo sapiens OX=9606 GN=TMED7;sp|Q9Y3B3|TMED7_HUMAN Tran
CM	Katanin p60 ATPase-containing subunit A-like 2	KATNAL2	18,8978	NaN	NaN	1	1	1	2,6	2,6	2,6	52,781	0,0023419	2,9252	667670000	25	Q8IYT4-2;Q8IYT4	Q8IYT4-2;Q8IYT4	3020	sp|Q8IYT4-2|KATL2_HUMAN Isoform 2 of Katanin p60 ATPase-containing subunit A-like 2 OS=Homo sapiens OX=9606 GN=KATNAL2;sp|Q8IYT4|KATL2_HUMAN Katanin p60 ATPase-containing subunit A-like 2 OS=Homo sapiens OX=9606 GN=KATNAL2 PE=1 SV=3
CM	CD177 antigen	CD177	18,8517	NaN	NaN	2	2	2	7,6	7,6	7,6	46,363	0	5,7204	19724000	2	Q8N6Q3;Q8N6Q3-3;Q8N6Q3-2	Q8N6Q3;Q8N6Q3-3;Q8N6Q3-2	3028	sp|Q8N6Q3|CD177_HUMAN CD177 antigen OS=Homo sapiens OX=9606 GN=CD177 PE=1 SV=2;sp|Q8N6Q3-3|CD177_HUMAN Isoform 3 of CD177 antigen OS=Homo sapiens OX=9606 GN=CD177;sp|Q8N6Q3-2|CD177_HUMAN Isoform 2 of CD177 antigen OS=Homo sapiens OX=9606 GN=CD177
CM	Unconventional myosin-XVIIIa	MYO18A	16,439	NaN	NaN	8	8	8	6,1	6,1	6,1	231,24	0	17,854	6352300	12	Q92614-4;Q92614;Q92614-5;Q92614-2;Q92614-3	Q92614-4;Q92614;Q92614-5;Q92614-2;Q92614-3	3064	sp|Q92614-4|MY18A_HUMAN Isoform 4 of Unconventional myosin-XVIIIa OS=Homo sapiens OX=9606 GN=MYO18A;sp|Q92614|MY18A_HUMAN Unconventional myosin-XVIIIa OS=Homo sapiens OX=9606 GN=MYO18A PE=1 SV=3;sp|Q92614-5|MY18A_HUMAN Isoform 5 of Unconventional myosin-XV
CM	Gamma-glutamyl hydrolase	GGH	15,5724	NaN	NaN	1	1	1	4,1	4,1	4,1	35,964	0,0056515	2,4017	1859300	2	Q92820	Q92820	3068	sp|Q92820|GGH_HUMAN Gamma-glutamyl hydrolase OS=Homo sapiens OX=9606 GN=GGH PE=1 SV=2
CM	V-type proton ATPase 116 kDa subunit a isoform 1	ATP6V0A1	19,3161	NaN	NaN	4	4	4	4,3	4,3	4,3	95,755	0	5,0087	23284000	6	Q93050-1;Q93050;Q93050-3	Q93050-1;Q93050;Q93050-3	3081	sp|Q93050-1|VPP1_HUMAN Isoform 2 of V-type proton ATPase 116 kDa subunit a isoform 1 OS=Homo sapiens OX=9606 GN=ATP6V0A1;sp|Q93050|VPP1_HUMAN V-type proton ATPase 116 kDa subunit a isoform 1 OS=Homo sapiens OX=9606 GN=ATP6V0A1 PE=1 SV=3;sp|Q93050-3|VPP1_HU
CM	Sarcoplasmic/endoplasmic reticulum calcium ATPase 3	ATP2A3	15,7459	NaN	NaN	5	5	4	9,1	9,1	7,6	109,13	0	14,02	10636000	9	Q93084-4;Q93084-2;Q93084-3;Q93084-7;Q93084;Q93084-6;Q93084-5	Q93084-4;Q93084-2;Q93084-3;Q93084-7;Q93084;Q93084-6;Q93084-5	3082	sp|Q93084-4|AT2A3_HUMAN Isoform SERCA3G of Sarcoplasmic/endoplasmic reticulum calcium ATPase 3 OS=Homo sapiens OX=9606 GN=ATP2A3;sp|Q93084-2|AT2A3_HUMAN Isoform SERCA3A of Sarcoplasmic/endoplasmic reticulum calcium ATPase 3 OS=Homo sapiens OX=9606 GN=ATP2A
CM	Myeloid-derived growth factor	MYDGF	17,0361	NaN	NaN	2	2	2	13,9	13,9	13,9	18,795	0,003268	2,7272	5989900	2	Q969H8	Q969H8	3083	sp|Q969H8|MYDGF_HUMAN Myeloid-derived growth factor OS=Homo sapiens OX=9606 GN=MYDGF PE=1 SV=1
CM	Leucine-rich repeat-containing protein 59	LRRC59	17,7253	NaN	NaN	3	3	3	14	14	14	34,93	0,00039417	4,7842	3763200	3	Q96AG4	Q96AG4	3090	sp|Q96AG4|LRC59_HUMAN Leucine-rich repeat-containing protein 59 OS=Homo sapiens OX=9606 GN=LRRC59 PE=1 SV=1
CM	Isochorismatase domain-containing protein 1	ISOC1	15,3252	NaN	NaN	3	3	3	13,4	13,4	13,4	32,236	0	6,276	19052000	7	Q96CN7	Q96CN7	3095	sp|Q96CN7|ISOC1_HUMAN Isochorismatase domain-containing protein 1 OS=Homo sapiens OX=9606 GN=ISOC1 PE=1 SV=3
CM	BTB/POZ domain-containing protein KCTD12	KCTD12	14,5994	NaN	NaN	1	1	1	4	4	4	35,7	0,0050729	2,4599	9330500	6	Q96CX2	Q96CX2	3099	sp|Q96CX2|KCD12_HUMAN BTB/POZ domain-containing protein KCTD12 OS=Homo sapiens OX=9606 GN=KCTD12 PE=1 SV=1
CM	ERO1-like protein alpha	ERO1L	17,3112	NaN	NaN	5	5	5	17,9	17,9	17,9	54,392	0	14,119	12509000	7	Q96HE7	Q96HE7	3111	sp|Q96HE7|ERO1A_HUMAN ERO1-like protein alpha OS=Homo sapiens OX=9606 GN=ERO1A PE=1 SV=2
CM	Vacuolar protein sorting-associated protein 35	VPS35	16,5154	NaN	NaN	4	4	4	7,4	7,4	7,4	91,706	0	14,169	42955000	14	Q96QK1	Q96QK1	3123	sp|Q96QK1|VPS35_HUMAN Vacuolar protein sorting-associated protein 35 OS=Homo sapiens OX=9606 GN=VPS35 PE=1 SV=2
CM	Prohibitin-2	PHB2	16,4413	NaN	NaN	3	3	3	12,4	12,4	12,4	33,296	0,0010635	3,4914	9809800	4	Q99623;Q99623-2	Q99623;Q99623-2	3132	sp|Q99623|PHB2_HUMAN Prohibitin-2 OS=Homo sapiens OX=9606 GN=PHB2 PE=1 SV=2;sp|Q99623-2|PHB2_HUMAN Isoform 2 of Prohibitin-2 OS=Homo sapiens OX=9606 GN=PHB2
CM	BAG family molecular chaperone regulator 1	BAG1	14,6178	NaN	NaN	2	2	2	10,9	10,9	10,9	25,988	0,00072385	3,7256	1446500	3	Q99933-4;Q99933-3;Q99933;Q99933-2	Q99933-4;Q99933-3;Q99933;Q99933-2	3142	sp|Q99933-4|BAG1_HUMAN Isoform 4 of BAG family molecular chaperone regulator 1 OS=Homo sapiens OX=9606 GN=BAG1;sp|Q99933-3|BAG1_HUMAN Isoform 3 of BAG family molecular chaperone regulator 1 OS=Homo sapiens OX=9606 GN=BAG1;sp|Q99933|BAG1_HUMAN BAG family mo
CM	TRIO and F-actin-binding protein;Liprin-alpha-4	TRIOBP;PPFIA4	17,6787	NaN	NaN	2	2	2	0,9	0,9	0,9	250,72	0,0020161	2,9751	37406000	5	Q9H2D6-2;Q9H2D6-6;Q9H2D6-5;Q9H2D6-7;O75335;Q9H2D6-3;Q9H2D6	Q9H2D6-2;Q9H2D6-6;Q9H2D6-5;Q9H2D6-7;O75335;Q9H2D6-3;Q9H2D6	3186	sp|Q9H2D6-2|TARA_HUMAN Isoform 3 of TRIO and F-actin-binding protein OS=Homo sapiens OX=9606 GN=TRIOBP;sp|Q9H2D6-6|TARA_HUMAN Isoform 6 of TRIO and F-actin-binding protein OS=Homo sapiens OX=9606 GN=TRIOBP;sp|Q9H2D6-5|TARA_HUMAN Isoform 1 of TRIO and F-act
CM	Resistin	RETN	20,8634	NaN	NaN	3	3	3	35,2	35,2	35,2	11,419	0	53,421	185250000	28	Q9HD89;Q9HD89-2	Q9HD89	3213	sp|Q9HD89|RETN_HUMAN Resistin OS=Homo sapiens OX=9606 GN=RETN PE=1 SV=1
CM	UDP-glucose:glycoprotein glucosyltransferase 1	UGGT1	14,8584	NaN	NaN	4	4	4	4,7	4,7	4,7	174,97	0	8,4821	199250000	7	Q9NYU2-2;Q9NYU2	Q9NYU2-2;Q9NYU2	3250	sp|Q9NYU2-2|UGGG1_HUMAN Isoform 2 of UDP-glucose:glycoprotein glucosyltransferase 1 OS=Homo sapiens OX=9606 GN=UGGT1;sp|Q9NYU2|UGGG1_HUMAN UDP-glucose:glycoprotein glucosyltransferase 1 OS=Homo sapiens OX=9606 GN=UGGT1 PE=1 SV=3
CM	DCC-interacting protein 13-alpha	APPL1	13,8749	NaN	NaN	2	2	2	4,7	4,7	4,7	79,663	0,00074156	4,0395	1248700	3	Q9UKG1	Q9UKG1	3284	sp|Q9UKG1|DP13A_HUMAN DCC-interacting protein 13-alpha OS=Homo sapiens OX=9606 GN=APPL1 PE=1 SV=1
CM	Eukaryotic translation initiation factor 3 subunit L	EIF3L	16,1074	NaN	NaN	6	6	6	14	14	14	66,726	0	7,3183	5194100	11	Q9Y262;Q9Y262-2	Q9Y262;Q9Y262-2	3312	sp|Q9Y262|EIF3L_HUMAN Eukaryotic translation initiation factor 3 subunit L OS=Homo sapiens OX=9606 GN=EIF3L PE=1 SV=1;sp|Q9Y262-2|EIF3L_HUMAN Isoform 2 of Eukaryotic translation initiation factor 3 subunit L OS=Homo sapiens OX=9606 GN=EIF3L
CM	Voltage-dependent anion-selective channel protein 3	VDAC3	18,8937	NaN	NaN	3	3	3	14,1	14,1	14,1	30,658	0	5,2311	20826000	8	Q9Y277;Q9Y277-2	Q9Y277;Q9Y277-2	3316	sp|Q9Y277|VDAC3_HUMAN Voltage-dependent anion-selective channel protein 3 OS=Homo sapiens OX=9606 GN=VDAC3 PE=1 SV=1;sp|Q9Y277-2|VDAC3_HUMAN Isoform 2 of Voltage-dependent anion-selective channel protein 3 OS=Homo sapiens OX=9606 GN=VDAC3
CM	Protein-arginine deiminase type-2	PADI2	13,4134	NaN	NaN	2	2	2	4,5	4,5	4,5	75,563	0,0026569	2,8581	4826900	2	Q9Y2J8	Q9Y2J8	3318	sp|Q9Y2J8|PADI2_HUMAN Protein-arginine deiminase type-2 OS=Homo sapiens OX=9606 GN=PADI2 PE=1 SV=2
CM	Cysteine protease ATG4B	ATG4B	14,5615	NaN	NaN	3	3	3	10,5	10,5	10,5	42,621	0,00077399	4,5922	1269900	4	Q9Y4P1-6;Q9Y4P1;Q9Y4P1-2;Q9Y4P1-4;Q9Y4P1-3	Q9Y4P1-6;Q9Y4P1;Q9Y4P1-2;Q9Y4P1-4	3336	sp|Q9Y4P1-6|ATG4B_HUMAN Isoform 6 of Cysteine protease ATG4B OS=Homo sapiens OX=9606 GN=ATG4B;sp|Q9Y4P1|ATG4B_HUMAN Cysteine protease ATG4B OS=Homo sapiens OX=9606 GN=ATG4B PE=1 SV=2;sp|Q9Y4P1-2|ATG4B_HUMAN Isoform 2 of Cysteine protease ATG4B OS=Homo sapi
CM	Zinc transporter 1	SLC30A1	15,2335	NaN	NaN	1	1	1	2,4	2,4	2,4	55,299	0,0085081	2,145	5258100	2	Q9Y6M5	Q9Y6M5	3353	sp|Q9Y6M5|ZNT1_HUMAN Zinc transporter 1 OS=Homo sapiens OX=9606 GN=SLC30A1 PE=1 SV=3
SMA	Ubiquitin-like modifier-activating enzyme 6	UBA6	NaN	13,7239	NaN	3	3	3	4	4	4	117,97	0,0032605	2,689	814160	3	A0AVT1;A0AVT1-2;A0AVT1-3	A0AVT1;A0AVT1-2	1	sp|A0AVT1|UBA6_HUMAN Ubiquitin-like modifier-activating enzyme 6 OS=Homo sapiens OX=9606 GN=UBA6 PE=1 SV=1;sp|A0AVT1-2|UBA6_HUMAN Isoform 2 of Ubiquitin-like modifier-activating enzyme 6 OS=Homo sapiens OX=9606 GN=UBA6
SMA	WD repeat-containing protein 91	WDR91	NaN	13,6549	NaN	4	4	4	7,6	7,6	7,6	83,343	0,0016938	3,018	3188700	6	A4D1P6;A4D1P6-2;A4D1P6-3	A4D1P6;A4D1P6-2;A4D1P6-3	2	sp|A4D1P6|WDR91_HUMAN WD repeat-containing protein 91 OS=Homo sapiens OX=9606 GN=WDR91 PE=1 SV=2;sp|A4D1P6-2|WDR91_HUMAN Isoform 2 of WD repeat-containing protein 91 OS=Homo sapiens OX=9606 GN=WDR91;sp|A4D1P6-3|WDR91_HUMAN Isoform 3 of WD repeat-containing
SMA	Vacuolar protein sorting-associated protein 37C	VPS37C	NaN	14,5285	NaN	2	2	2	5,4	5,4	5,4	38,658	0,0013746	3,1605	9509900	6	A5D8V6	A5D8V6	3	sp|A5D8V6|VP37C_HUMAN Vacuolar protein sorting-associated protein 37C OS=Homo sapiens OX=9606 GN=VPS37C PE=1 SV=2
SMA	Neutrophil cytosol factor 1;Putative neutrophil cytosol factor 1B;Putative neutrophil cytosol factor 1C	NCF1;NCF1B;NCF1C	NaN	18,8855	NaN	6	6	6	18,5	18,5	18,5	44,681	0	14,43	55191000	13	P14598;A6NI72;A8MVU1;P14598-2	P14598;A6NI72;A8MVU1;P14598-2	6	sp|P14598|NCF1_HUMAN Neutrophil cytosol factor 1 OS=Homo sapiens OX=9606 GN=NCF1 PE=1 SV=4;sp|A6NI72|NCF1B_HUMAN Putative neutrophil cytosol factor 1B OS=Homo sapiens OX=9606 GN=NCF1B PE=5 SV=2;sp|A8MVU1|NCF1C_HUMAN Putative neutrophil cytosol factor 1C OS
SMA	PDZ and LIM domain protein 1	PDLIM1	NaN	15,3792	NaN	3	3	3	12,5	12,5	12,5	36,071	0,0038885	2,6371	1204100	5	O00151	O00151	50	sp|O00151|PDLI1_HUMAN PDZ and LIM domain protein 1 OS=Homo sapiens OX=9606 GN=PDLIM1 PE=1 SV=4
SMA	GTP-binding protein 1	GTPBP1	NaN	16,2838	NaN	2	2	2	3,7	3,7	3,7	72,453	0,0023318	2,8868	5390000	3	O00178	O00178	53	sp|O00178|GTPB1_HUMAN GTP-binding protein 1 OS=Homo sapiens OX=9606 GN=GTPBP1 PE=1 SV=3
SMA	Galectin-9;Galectin-9B;Galectin-9C	LGALS9;LGALS9B;LGALS9C	NaN	16,7321	NaN	2	2	2	8	8	8	34,69	0	5,0353	6360800	9	O00182-3;O00182-2;O00182-6;O00182;O00182-5;O00182-4;Q3B8N2-2;Q6DKI2;Q3B8N2	O00182-3;O00182-2;O00182-6;O00182;O00182-5;O00182-4;Q3B8N2-2;Q6DKI2;Q3B8N2	54	sp|O00182-3|LEG9_HUMAN Isoform 3 of Galectin-9 OS=Homo sapiens OX=9606 GN=LGALS9;sp|O00182-2|LEG9_HUMAN Isoform 2 of Galectin-9 OS=Homo sapiens OX=9606 GN=LGALS9;sp|O00182-6|LEG9_HUMAN Isoform 6 of Galectin-9 OS=Homo sapiens OX=9606 GN=LGALS9;sp|O00182|LEG
SMA	Eukaryotic translation initiation factor 3 subunit F	EIF3F	NaN	13,9685	NaN	3	3	3	13,2	13,2	13,2	37,563	0	11,103	14141000	9	O00303	O00303	59	sp|O00303|EIF3F_HUMAN Eukaryotic translation initiation factor 3 subunit F OS=Homo sapiens OX=9606 GN=EIF3F PE=1 SV=1
SMA	Pirin	PIR	NaN	13,9229	NaN	2	2	2	7,6	7,6	7,6	32,113	0,0050649	2,4486	3614800	2	O00625	O00625	67	sp|O00625|PIR_HUMAN Pirin OS=Homo sapiens OX=9606 GN=PIR PE=1 SV=1
SMA	Pyridoxal kinase	PDXK	NaN	13,789	NaN	3	3	3	15,1	15,1	15,1	35,102	0	11,424	5735800	6	O00764;O00764-2;O00764-3	O00764;O00764-2;O00764-3	70	sp|O00764|PDXK_HUMAN Pyridoxal kinase OS=Homo sapiens OX=9606 GN=PDXK PE=1 SV=1;sp|O00764-2|PDXK_HUMAN Isoform 2 of Pyridoxal kinase OS=Homo sapiens OX=9606 GN=PDXK;sp|O00764-3|PDXK_HUMAN Isoform 3 of Pyridoxal kinase OS=Homo sapiens OX=9606 GN=PDXK
SMA	Na(+)/H(+) exchange regulatory cofactor NHE-RF1	SLC9A3R1	NaN	17,672	NaN	3	3	3	10,6	10,6	10,6	38,868	0,0010515	3,388	4935700	7	O14745;O14745-2	O14745	75	sp|O14745|NHRF1_HUMAN Na(+)/H(+) exchange regulatory cofactor NHE-RF1 OS=Homo sapiens OX=9606 GN=SLC9A3R1 PE=1 SV=4
SMA	Transportin-2	TNPO2	NaN	15,662	NaN	5	2	2	9,5	5,7	5,7	100,41	0,0023341	2,8934	3006100	2	O14787-2;O14787	O14787-2;O14787	77	sp|O14787-2|TNPO2_HUMAN Isoform 2 of Transportin-2 OS=Homo sapiens OX=9606 GN=TNPO2;sp|O14787|TNPO2_HUMAN Transportin-2 OS=Homo sapiens OX=9606 GN=TNPO2 PE=1 SV=3
SMA	Hepatocyte growth factor-regulated tyrosine kinase substrate	HGS	NaN	17,4229	NaN	6	6	6	9,7	9,7	9,7	76,375	0	9,9265	110670000	20	O14964-2;O14964	O14964-2;O14964	82	sp|O14964-2|HGS_HUMAN Isoform 2 of Hepatocyte growth factor-regulated tyrosine kinase substrate OS=Homo sapiens OX=9606 GN=HGS;sp|O14964|HGS_HUMAN Hepatocyte growth factor-regulated tyrosine kinase substrate OS=Homo sapiens OX=9606 GN=HGS PE=1 SV=1
SMA	Actin-related protein 2/3 complex subunit 1B	ARPC1B	NaN	19,1085	NaN	6	6	6	20,4	20,4	20,4	40,949	0	10,629	51199000	19	O15143	O15143	86	sp|O15143|ARC1B_HUMAN Actin-related protein 2/3 complex subunit 1B OS=Homo sapiens OX=9606 GN=ARPC1B PE=1 SV=3
SMA	Actin-related protein 2/3 complex subunit 2	ARPC2	NaN	19,8449	NaN	6	6	6	20	20	20	34,333	0	8,3551	35701000	22	O15144	O15144	87	sp|O15144|ARPC2_HUMAN Actin-related protein 2/3 complex subunit 2 OS=Homo sapiens OX=9606 GN=ARPC2 PE=1 SV=1
SMA	Prefoldin subunit 6	PFDN6	NaN	16,3247	NaN	3	3	3	29,5	29,5	29,5	14,582	0	13,55	98380000	13	O15212	O15212	90	sp|O15212|PFD6_HUMAN Prefoldin subunit 6 OS=Homo sapiens OX=9606 GN=PFDN6 PE=1 SV=1
SMA	Chloride intracellular channel protein 2	CLIC2	NaN	14,5844	NaN	4	4	4	32,4	32,4	32,4	28,356	0	17,779	11478000	6	O15247	O15247	91	sp|O15247|CLIC2_HUMAN Chloride intracellular channel protein 2 OS=Homo sapiens OX=9606 GN=CLIC2 PE=1 SV=3
SMA	Surfeit locus protein 4	SURF4	NaN	14,0619	NaN	1	1	1	14,1	14,1	14,1	14,854	0	6,4535	5309300	5	O15260-3;O15260-2;O15260	O15260-3;O15260-2;O15260	92	sp|O15260-3|SURF4_HUMAN Isoform 3 of Surfeit locus protein 4 OS=Homo sapiens OX=9606 GN=SURF4;sp|O15260-2|SURF4_HUMAN Isoform 2 of Surfeit locus protein 4 OS=Homo sapiens OX=9606 GN=SURF4;sp|O15260|SURF4_HUMAN Surfeit locus protein 4 OS=Homo sapiens OX=960
SMA	Eukaryotic translation initiation factor 3 subunit D	EIF3D	NaN	15,5228	NaN	2	2	2	8,2	8,2	8,2	58,14	0,0016989	3,061	1064500	2	O15371-2;O15371-3;O15371	O15371-2;O15371-3;O15371	93	sp|O15371-2|EIF3D_HUMAN Isoform 2 of Eukaryotic translation initiation factor 3 subunit D OS=Homo sapiens OX=9606 GN=EIF3D;sp|O15371-3|EIF3D_HUMAN Isoform 3 of Eukaryotic translation initiation factor 3 subunit D OS=Homo sapiens OX=9606 GN=EIF3D;sp|O15371|
SMA	Multidrug resistance-associated protein 4	ABCC4	NaN	16,145	NaN	5	5	5	5,6	5,6	5,6	144,2	0	7,4518	8884300	7	O15439-2;O15439;O15439-4;O15439-3	O15439-2;O15439;O15439-4;O15439-3	95	sp|O15439-2|MRP4_HUMAN Isoform 2 of Multidrug resistance-associated protein 4 OS=Homo sapiens OX=9606 GN=ABCC4;sp|O15439|MRP4_HUMAN Multidrug resistance-associated protein 4 OS=Homo sapiens OX=9606 GN=ABCC4 PE=1 SV=3;sp|O15439-4|MRP4_HUMAN Isoform 4 of Mul
SMA	Actin-related protein 2/3 complex subunit 5	ARPC5	NaN	18,6448	NaN	3	3	3	31,8	31,8	31,8	16,32	0	34,551	47767000	6	O15511;O15511-2	O15511;O15511-2	97	sp|O15511|ARPC5_HUMAN Actin-related protein 2/3 complex subunit 5 OS=Homo sapiens OX=9606 GN=ARPC5 PE=1 SV=3;sp|O15511-2|ARPC5_HUMAN Isoform 2 of Actin-related protein 2/3 complex subunit 5 OS=Homo sapiens OX=9606 GN=ARPC5
SMA	D-3-phosphoglycerate dehydrogenase	PHGDH	NaN	16,6877	NaN	4	4	4	8,8	8,8	8,8	56,65	0,00071608	3,5994	6578500	5	O43175	O43175	98	sp|O43175|SERA_HUMAN D-3-phosphoglycerate dehydrogenase OS=Homo sapiens OX=9606 GN=PHGDH PE=1 SV=4
SMA	Inositol hexakisphosphate and diphosphoinositol-pentakisphosphate kinase 2	PPIP5K2	NaN	15,7464	NaN	1	1	1	1,6	1,6	1,6	138,1	0,0044829	2,5426	14783000	1	O43314-2;O43314	O43314-2;O43314	100	sp|O43314-2|VIP2_HUMAN Isoform 2 of Inositol hexakisphosphate and diphosphoinositol-pentakisphosphate kinase 2 OS=Homo sapiens OX=9606 GN=PPIP5K2;sp|O43314|VIP2_HUMAN Inositol hexakisphosphate and diphosphoinositol-pentakisphosphate kinase 2 OS=Homo sapien
SMA	Ragulator complex protein LAMTOR5	LAMTOR5	NaN	15,978	NaN	1	1	1	15,4	15,4	15,4	9,6138	0	11,346	3000400	3	O43504	O43504	105	sp|O43504|LTOR5_HUMAN Ragulator complex protein LAMTOR5 OS=Homo sapiens OX=9606 GN=LAMTOR5 PE=1 SV=1
SMA	Density-regulated protein	DENR	NaN	17,9499	NaN	5	5	5	22,7	22,7	22,7	22,092	0	18,731	116360000	20	O43583	O43583	107	sp|O43583|DENR_HUMAN Density-regulated protein OS=Homo sapiens OX=9606 GN=DENR PE=1 SV=2
SMA	2-deoxynucleoside 5-phosphate N-hydrolase 1	DNPH1	NaN	17,0058	NaN	4	4	4	28,7	28,7	28,7	19,108	0	6,8506	39218000	17	O43598;O43598-2	O43598;O43598-2	108	sp|O43598|DNPH1_HUMAN 2-deoxynucleoside 5-phosphate N-hydrolase 1 OS=Homo sapiens OX=9606 GN=DNPH1 PE=1 SV=1;sp|O43598-2|DNPH1_HUMAN Isoform 2 of 2-deoxynucleoside 5-phosphate N-hydrolase 1 OS=Homo sapiens OX=9606 GN=DNPH1
SMA	Charged multivesicular body protein 2a	CHMP2A	NaN	16,7084	NaN	4	4	4	17,1	17,1	17,1	25,104	0	12,214	27603000	14	O43633	O43633	109	sp|O43633|CHM2A_HUMAN Charged multivesicular body protein 2a OS=Homo sapiens OX=9606 GN=CHMP2A PE=1 SV=1
SMA	Maleylacetoacetate isomerase	GSTZ1	NaN	15,467	NaN	3	3	3	16,7	16,7	16,7	24,212	0	9,8415	30823000	10	O43708;O43708-2;O43708-3	O43708;O43708-2	114	sp|O43708|MAAI_HUMAN Maleylacetoacetate isomerase OS=Homo sapiens OX=9606 GN=GSTZ1 PE=1 SV=3;sp|O43708-2|MAAI_HUMAN Isoform 2 of Maleylacetoacetate isomerase OS=Homo sapiens OX=9606 GN=GSTZ1
SMA	Importin subunit alpha-7	KPNA6	NaN	16,2607	NaN	4	2	2	11,2	6	6	60,029	0,00072072	3,6705	9990200	6	O60684	O60684	127	sp|O60684|IMA7_HUMAN Importin subunit alpha-7 OS=Homo sapiens OX=9606 GN=KPNA6 PE=1 SV=1
SMA	Eukaryotic translation initiation factor 1;Eukaryotic translation initiation factor 1b	EIF1;EIF1B	NaN	16,7509	NaN	2	2	2	26,5	26,5	26,5	12,732	0	5,5068	87973000	6	P41567;O60739	P41567;O60739	128	sp|P41567|EIF1_HUMAN Eukaryotic translation initiation factor 1 OS=Homo sapiens OX=9606 GN=EIF1 PE=1 SV=1;sp|O60739|EIF1B_HUMAN Eukaryotic translation initiation factor 1b OS=Homo sapiens OX=9606 GN=EIF1B PE=1 SV=2
SMA	Sorting nexin-2	SNX2	NaN	15,7486	NaN	5	5	5	13,4	13,4	13,4	46,097	0	9,2703	28433000	11	O60749-2;O60749;Q13596-2;Q13596;Q13596-3	O60749-2;O60749	129	sp|O60749-2|SNX2_HUMAN Isoform 2 of Sorting nexin-2 OS=Homo sapiens OX=9606 GN=SNX2;sp|O60749|SNX2_HUMAN Sorting nexin-2 OS=Homo sapiens OX=9606 GN=SNX2 PE=1 SV=2
SMA	General vesicular transport factor p115	USO1	NaN	13,6785	NaN	3	3	3	4,2	4,2	4,2	107,89	0,00076249	4,4344	711180	4	O60763;O60763-2	O60763;O60763-2	130	sp|O60763|USO1_HUMAN General vesicular transport factor p115 OS=Homo sapiens OX=9606 GN=USO1 PE=1 SV=2;sp|O60763-2|USO1_HUMAN Isoform 2 of General vesicular transport factor p115 OS=Homo sapiens OX=9606 GN=USO1
SMA	Eukaryotic translation initiation factor 5B	EIF5B	NaN	11,9118	NaN	2	2	2	2	2	2	138,83	0	5,1095	1501700	2	O60841	O60841	132	sp|O60841|IF2P_HUMAN Eukaryotic translation initiation factor 5B OS=Homo sapiens OX=9606 GN=EIF5B PE=1 SV=4
SMA	DnaJ homolog subfamily A member 2	DNAJA2	NaN	16,5864	NaN	5	5	5	15,8	15,8	15,8	45,745	0	6,5386	18852000	8	O60884	O60884	133	sp|O60884|DNJA2_HUMAN DnaJ homolog subfamily A member 2 OS=Homo sapiens OX=9606 GN=DNAJA2 PE=1 SV=1
SMA	Protein CutA	CUTA	NaN	17,4382	NaN	5	5	5	46,8	46,8	46,8	16,832	0	34,097	178750000	25	O60888-3;O60888;O60888-2	O60888-3;O60888;O60888-2	134	sp|O60888-3|CUTA_HUMAN Isoform C of Protein CutA OS=Homo sapiens OX=9606 GN=CUTA;sp|O60888|CUTA_HUMAN Protein CutA OS=Homo sapiens OX=9606 GN=CUTA PE=1 SV=2;sp|O60888-2|CUTA_HUMAN Isoform A of Protein CutA OS=Homo sapiens OX=9606 GN=CUTA
SMA	Prefoldin subunit 1	PFDN1	NaN	17,6368	NaN	5	5	5	37,7	37,7	37,7	14,21	0	14,06	40458000	14	O60925	O60925	135	sp|O60925|PFD1_HUMAN Prefoldin subunit 1 OS=Homo sapiens OX=9606 GN=PFDN1 PE=1 SV=2
SMA	Rho-associated protein kinase 2	ROCK2	NaN	15,7238	NaN	2	2	2	2,8	2,8	2,8	160,9	0	5,8642	2031000	2	O75116	O75116	138	sp|O75116|ROCK2_HUMAN Rho-associated protein kinase 2 OS=Homo sapiens OX=9606 GN=ROCK2 PE=1 SV=4
SMA	DnaJ homolog subfamily C member 13	DNAJC13	NaN	16,7599	NaN	3	3	3	2	2	2	254,41	0	8,0614	4237200	4	O75165	O75165	140	sp|O75165|DJC13_HUMAN DnaJ homolog subfamily C member 13 OS=Homo sapiens OX=9606 GN=DNAJC13 PE=1 SV=5
SMA	Programmed cell death protein 6	PDCD6	NaN	16,8849	NaN	3	3	3	16,8	16,8	16,8	21,868	0	10,191	62328000	13	O75340;O75340-2	O75340;O75340-2	142	sp|O75340|PDCD6_HUMAN Programmed cell death protein 6 OS=Homo sapiens OX=9606 GN=PDCD6 PE=1 SV=1;sp|O75340-2|PDCD6_HUMAN Isoform 2 of Programmed cell death protein 6 OS=Homo sapiens OX=9606 GN=PDCD6
SMA	Core histone macro-H2A.1	H2AFY	NaN	17,1819	NaN	5	5	5	13,6	13,6	13,6	39,183	0	5,5072	32416000	10	O75367-2;O75367-3;O75367;Q9P0M6	O75367-2;O75367-3;O75367	145	sp|O75367-2|H2AY_HUMAN Isoform 1 of Core histone macro-H2A.1 OS=Homo sapiens OX=9606 GN=MACROH2A1;sp|O75367-3|H2AY_HUMAN Isoform 3 of Core histone macro-H2A.1 OS=Homo sapiens OX=9606 GN=MACROH2A1;sp|O75367|H2AY_HUMAN Core histone macro-H2A.1 OS=Homo sapien
SMA	Vesicle-trafficking protein SEC22b	SEC22B	NaN	17,7625	NaN	4	4	4	24,7	24,7	24,7	24,593	0	12,436	25519000	15	O75396	O75396	148	sp|O75396|SC22B_HUMAN Vesicle-trafficking protein SEC22b OS=Homo sapiens OX=9606 GN=SEC22B PE=1 SV=4
SMA	Src kinase-associated phosphoprotein 2	SKAP2	NaN	17,0353	NaN	4	4	4	13,1	13,1	13,1	41,216	0	7,916	17038000	4	O75563	O75563	153	sp|O75563|SKAP2_HUMAN Src kinase-associated phosphoprotein 2 OS=Homo sapiens OX=9606 GN=SKAP2 PE=1 SV=1
SMA	TIP41-like protein	TIPRL	NaN	17,7799	NaN	1	1	1	6,7	6,7	6,7	20,214	0,0056568	2,4071	3320300	4	O75663-2;O75663	O75663-2;O75663	155	sp|O75663-2|TIPRL_HUMAN Isoform 2 of TIP41-like protein OS=Homo sapiens OX=9606 GN=TIPRL;sp|O75663|TIPRL_HUMAN TIP41-like protein OS=Homo sapiens OX=9606 GN=TIPRL PE=1 SV=2
SMA	SEC14-like protein 2	SEC14L2	NaN	15,0781	NaN	3	3	3	13,8	13,8	13,8	36,636	0	10,945	11119000	5	O76054-5;O76054-4;O76054	O76054-5;O76054-4;O76054	166	sp|O76054-5|S14L2_HUMAN Isoform 3 of SEC14-like protein 2 OS=Homo sapiens OX=9606 GN=SEC14L2;sp|O76054-4|S14L2_HUMAN Isoform 2 of SEC14-like protein 2 OS=Homo sapiens OX=9606 GN=SEC14L2;sp|O76054|S14L2_HUMAN SEC14-like protein 2 OS=Homo sapiens OX=9606 GN=
SMA	Probable cytosolic iron-sulfur protein assembly protein CIAO1	CIAO1	NaN	17,0635	NaN	3	3	3	13,3	13,3	13,3	37,84	0,0007758	4,6326	10279000	6	O76071	O76071	167	sp|O76071|CIAO1_HUMAN Probable cytosolic iron-sulfur protein assembly protein CIAO1 OS=Homo sapiens OX=9606 GN=CIAO1 PE=1 SV=1
SMA	Ubiquitin conjugation factor E4 B	UBE4B	NaN	11,9526	NaN	1	1	1	1,4	1,4	1,4	121,82	0,0070856	2,26	191690	1	O95155-3;O95155-2;O95155;O95155-4	O95155-3;O95155-2;O95155;O95155-4	170	sp|O95155-3|UBE4B_HUMAN Isoform 3 of Ubiquitin conjugation factor E4 B OS=Homo sapiens OX=9606 GN=UBE4B;sp|O95155-2|UBE4B_HUMAN Isoform 2 of Ubiquitin conjugation factor E4 B OS=Homo sapiens OX=9606 GN=UBE4B;sp|O95155|UBE4B_HUMAN Ubiquitin conjugation fact
SMA	Vesicle-associated membrane protein-associated protein B/C	VAPB	NaN	15,3203	NaN	2	2	2	10,3	10,3	10,3	27,228	0,0082367	2,169	4503200	2	O95292;O95292-2	O95292;O95292-2	172	sp|O95292|VAPB_HUMAN Vesicle-associated membrane protein-associated protein B/C OS=Homo sapiens OX=9606 GN=VAPB PE=1 SV=3;sp|O95292-2|VAPB_HUMAN Isoform 2 of Vesicle-associated membrane protein-associated protein B/C OS=Homo sapiens OX=9606 GN=VAPB
SMA	E3 ubiquitin-protein ligase ARIH2	ARIH2	NaN	14,3589	NaN	3	3	3	8,9	8,9	8,9	57,818	0	15,714	15106000	11	O95376	O95376	177	sp|O95376|ARI2_HUMAN E3 ubiquitin-protein ligase ARIH2 OS=Homo sapiens OX=9606 GN=ARIH2 PE=1 SV=1
SMA	Activator of 90 kDa heat shock protein ATPase homolog 1	AHSA1	NaN	17,1995	NaN	5	5	5	17,7	17,7	17,7	32,339	0	7,2314	14524000	12	O95433-2;O95433	O95433-2;O95433	179	sp|O95433-2|AHSA1_HUMAN Isoform 2 of Activator of 90 kDa heat shock protein ATPase homolog 1 OS=Homo sapiens OX=9606 GN=AHSA1;sp|O95433|AHSA1_HUMAN Activator of 90 kDa heat shock protein ATPase homolog 1 OS=Homo sapiens OX=9606 GN=AHSA1 PE=1 SV=1
SMA	Vascular non-inflammatory molecule 2	VNN2	NaN	14,2795	NaN	1	1	1	6,8	6,8	6,8	21,478	0,0056604	2,4142	3227000	2	O95498-3;O95498-4;O95498-2;O95498-6;O95498	O95498-3;O95498-4;O95498-2;O95498-6;O95498	182	sp|O95498-3|VNN2_HUMAN Isoform 3 of Vascular non-inflammatory molecule 2 OS=Homo sapiens OX=9606 GN=VNN2;sp|O95498-4|VNN2_HUMAN Isoform 4 of Vascular non-inflammatory molecule 2 OS=Homo sapiens OX=9606 GN=VNN2;sp|O95498-2|VNN2_HUMAN Isoform 2 of Vascular n
SMA	STAM-binding protein	STAMBP	NaN	16,39	NaN	2	2	2	5,2	5,2	5,2	48,076	0,00071327	3,5641	12553000	7	O95630;O95630-2	O95630;O95630-2	183	sp|O95630|STABP_HUMAN STAM-binding protein OS=Homo sapiens OX=9606 GN=STAMBP PE=1 SV=1;sp|O95630-2|STABP_HUMAN Isoform 2 of STAM-binding protein OS=Homo sapiens OX=9606 GN=STAMBP
SMA	N-acetylserotonin O-methyltransferase-like protein	ASMTL	NaN	12,5982	NaN	2	2	2	4,2	4,2	4,2	68,856	0,0059617	2,3962	9794700	2	O95671;O95671-2;O95671-3	O95671;O95671-2;O95671-3	184	sp|O95671|ASML_HUMAN Probable bifunctional dTTP/UTP pyrophosphatase/methyltransferase protein OS=Homo sapiens OX=9606 GN=ASMTL PE=1 SV=3;sp|O95671-2|ASML_HUMAN Isoform 2 of Probable bifunctional dTTP/UTP pyrophosphatase/methyltransferase protein OS=Homo sa
SMA	Ras-related protein Rab-3D	RAB3D	NaN	16,1458	NaN	2	1	1	10	6,8	6,8	24,267	0,0016955	3,0274	3032200	3	O95716	O95716	185	sp|O95716|RAB3D_HUMAN Ras-related protein Rab-3D OS=Homo sapiens OX=9606 GN=RAB3D PE=1 SV=1
SMA	Serum deprivation-response protein	SDPR	NaN	15,0947	NaN	2	2	2	5,6	5,6	5,6	47,173	0	5,201	8062100	3	O95810	O95810	188	sp|O95810|CAVN2_HUMAN Caveolae-associated protein 2 OS=Homo sapiens OX=9606 GN=CAVIN2 PE=1 SV=3
SMA	3(2),5-bisphosphate nucleotidase 1	BPNT1	NaN	17,058	NaN	5	5	5	21	21	21	29,188	0	8,271	10712000	13	O95861-4;O95861;O95861-2;O95861-3	O95861-4;O95861;O95861-2	189	sp|O95861-4|BPNT1_HUMAN Isoform 4 of 3(2),5-bisphosphate nucleotidase 1 OS=Homo sapiens OX=9606 GN=BPNT1;sp|O95861|BPNT1_HUMAN 3(2),5-bisphosphate nucleotidase 1 OS=Homo sapiens OX=9606 GN=BPNT1 PE=1 SV=1;sp|O95861-2|BPNT1_HUMAN Isoform 2 of 3(2),5
SMA	Cytochrome c oxidase subunit 2	MT-CO2	NaN	16,9786	NaN	3	3	3	20,3	20,3	20,3	25,565	0	20,474	28963000	8	P00403	P00403	196	sp|P00403|COX2_HUMAN Cytochrome c oxidase subunit 2 OS=Homo sapiens OX=9606 GN=MT-CO2 PE=1 SV=1
SMA	Adenosine deaminase	ADA	NaN	15,4842	NaN	4	4	4	19	19	19	40,764	0	7,8972	15560000	11	P00813	P00813	209	sp|P00813|ADA_HUMAN Adenosine deaminase OS=Homo sapiens OX=9606 GN=ADA PE=1 SV=3
SMA	Alpha-1-antitrypsin;Short peptide from AAT	SERPINA1	NaN	17,4428	NaN	3	3	3	10,5	10,5	10,5	46,736	0	19,378	7759000	10	P01009;P01009-2;P01009-3	P01009;P01009-2	212	sp|P01009|A1AT_HUMAN Alpha-1-antitrypsin OS=Homo sapiens OX=9606 GN=SERPINA1 PE=1 SV=3;sp|P01009-2|A1AT_HUMAN Isoform 2 of Alpha-1-antitrypsin OS=Homo sapiens OX=9606 GN=SERPINA1
SMA	Alpha-2-macroglobulin	A2M	NaN	17,4855	NaN	7	7	7	6,7	6,7	6,7	163,29	0	9,9505	4832400	10	P01023;P20742-2;P20742	P01023	213	sp|P01023|A2MG_HUMAN Alpha-2-macroglobulin OS=Homo sapiens OX=9606 GN=A2M PE=1 SV=3
SMA	Cystatin-A;Cystatin-A, N-terminally processed	CSTA	NaN	16,3259	NaN	3	3	3	38,8	38,8	38,8	11,006	0,0007837	4,7112	13525000	7	P01040	P01040	215	sp|P01040|CYTA_HUMAN Cystatin-A OS=Homo sapiens OX=9606 GN=CSTA PE=1 SV=1
SMA	Ig alpha-1 chain C region	IGHA1	NaN	18,1843	NaN	3	3	3	10,2	10,2	10,2	37,654	0,0038974	2,6628	8046500	5	P01876;P01877	P01876	220	sp|P01876|IGHA1_HUMAN Immunoglobulin heavy constant alpha 1 OS=Homo sapiens OX=9606 GN=IGHA1 PE=1 SV=2
SMA	Prelamin-A/C;Lamin-A/C	LMNA	NaN	18,6646	NaN	7	7	2	14,2	14,2	4,2	65,134	0	10,66	37578000	13	P02545-2;P02545-6;P02545-3;P02545;P02545-4	P02545-2;P02545-6;P02545-3;P02545;P02545-4	226	sp|P02545-2|LMNA_HUMAN Isoform C of Prelamin-A/C OS=Homo sapiens OX=9606 GN=LMNA;sp|P02545-6|LMNA_HUMAN Isoform 6 of Prelamin-A/C OS=Homo sapiens OX=9606 GN=LMNA;sp|P02545-3|LMNA_HUMAN Isoform ADelta10 of Prelamin-A/C OS=Homo sapiens OX=9606 GN=LMNA;sp|P02
SMA	Transthyretin	TTR	NaN	16,5216	NaN	1	1	1	15	15	15	15,887	0	5,4732	1469900	2	P02766	P02766	238	sp|P02766|TTHY_HUMAN Transthyretin OS=Homo sapiens OX=9606 GN=TTR PE=1 SV=1
SMA	Dolichyl-diphosphooligosaccharide--protein glycosyltransferase subunit 2	RPN2	NaN	14,8524	NaN	1	1	1	3,9	3,9	3,9	67,723	0,0029489	2,7459	1642200	2	P04844-2;P04844	P04844-2;P04844	262	sp|P04844-2|RPN2_HUMAN Isoform 2 of Dolichyl-diphosphooligosaccharide--protein glycosyltransferase subunit 2 OS=Homo sapiens OX=9606 GN=RPN2;sp|P04844|RPN2_HUMAN Dolichyl-diphosphooligosaccharide--protein glycosyltransferase subunit 2 OS=Homo sapiens OX=96
SMA	Non-histone chromosomal protein HMG-14	HMGN1	NaN	13,4221	NaN	3	3	3	29	29	29	10,659	0,0026464	2,8306	3841900	3	P05114	P05114	272	sp|P05114|HMGN1_HUMAN Non-histone chromosomal protein HMG-14 OS=Homo sapiens OX=9606 GN=HMGN1 PE=1 SV=3
SMA	Lupus La protein	SSB	NaN	17,3028	NaN	5	5	5	14	14	14	46,836	0	8,672	14336000	14	P05455	P05455	282	sp|P05455|LA_HUMAN Lupus La protein OS=Homo sapiens OX=9606 GN=SSB PE=1 SV=2
SMA	Eukaryotic translation initiation factor 4E	EIF4E	NaN	18,1821	NaN	5	5	5	33,6	33,6	33,6	25,097	0	8,8176	154440000	18	P06730;P06730-2;P06730-3	P06730;P06730-2;P06730-3	290	sp|P06730|IF4E_HUMAN Eukaryotic translation initiation factor 4E OS=Homo sapiens OX=9606 GN=EIF4E PE=1 SV=2;sp|P06730-2|IF4E_HUMAN Isoform 2 of Eukaryotic translation initiation factor 4E OS=Homo sapiens OX=9606 GN=EIF4E;sp|P06730-3|IF4E_HUMAN Isoform 3 of
SMA	Acyl-CoA-binding protein	DBI	NaN	17,6048	NaN	3	3	3	40,2	40,2	40,2	10,044	0	8,4319	138440000	14	P07108;P07108-3;P07108-2;P07108-4;P07108-5;P07108-6	P07108;P07108-3;P07108-2;P07108-4;P07108-5	300	sp|P07108|ACBP_HUMAN Acyl-CoA-binding protein OS=Homo sapiens OX=9606 GN=DBI PE=1 SV=2;sp|P07108-3|ACBP_HUMAN Isoform 3 of Acyl-CoA-binding protein OS=Homo sapiens OX=9606 GN=DBI;sp|P07108-2|ACBP_HUMAN Isoform 2 of Acyl-CoA-binding protein OS=Homo sapiens
SMA	Involucrin	IVL	NaN	18,1911	NaN	3	3	3	7,4	7,4	7,4	68,478	0,00071505	3,5835	71683000	5	P07476	P07476	312	sp|P07476|INVO_HUMAN Involucrin OS=Homo sapiens OX=9606 GN=IVL PE=1 SV=2
SMA	Prosaposin;Saposin-A;Saposin-B-Val;Saposin-B;Saposin-C;Saposin-D	PSAP	NaN	14,759	NaN	4	4	4	8	8	8	58,112	0,00077851	4,6494	9360400	6	P07602;P07602-2;P07602-3	P07602;P07602-2;P07602-3	313	sp|P07602|SAP_HUMAN Prosaposin OS=Homo sapiens OX=9606 GN=PSAP PE=1 SV=2;sp|P07602-2|SAP_HUMAN Isoform Sap-mu-6 of Prosaposin OS=Homo sapiens OX=9606 GN=PSAP;sp|P07602-3|SAP_HUMAN Isoform Sap-mu-9 of Prosaposin OS=Homo sapiens OX=9606 GN=PSAP
SMA	Cathepsin B;Cathepsin B light chain;Cathepsin B heavy chain	CTSB	NaN	17,9446	NaN	2	2	2	8,3	8,3	8,3	37,821	0,00076628	4,4989	71961000	6	P07858	P07858	319	sp|P07858|CATB_HUMAN Cathepsin B OS=Homo sapiens OX=9606 GN=CTSB PE=1 SV=3
SMA	Heterogeneous nuclear ribonucleoproteins C1/C2	HNRNPC	NaN	17,4577	NaN	3	3	3	14	14	14	27,821	0,00074488	4,1197	11154000	10	P07910-4;P07910-2;P07910;P07910-3;P0DMR1;O60812;B7ZW38;B2RXH8	P07910-4;P07910-2;P07910;P07910-3	321	sp|P07910-4|HNRPC_HUMAN Isoform 4 of Heterogeneous nuclear ribonucleoproteins C1/C2 OS=Homo sapiens OX=9606 GN=HNRNPC;sp|P07910-2|HNRPC_HUMAN Isoform C1 of Heterogeneous nuclear ribonucleoproteins C1/C2 OS=Homo sapiens OX=9606 GN=HNRNPC;sp|P07910|HNRPC_HUM
SMA	4F2 cell-surface antigen heavy chain	SLC3A2	NaN	16,6267	NaN	4	4	4	10,2	10,2	10,2	57,944	0	5,0422	2049800	6	P08195-2;P08195-3;P08195;P08195-4	P08195-2;P08195-3;P08195;P08195-4	327	sp|P08195-2|4F2_HUMAN Isoform 2 of 4F2 cell-surface antigen heavy chain OS=Homo sapiens OX=9606 GN=SLC3A2;sp|P08195-3|4F2_HUMAN Isoform 3 of 4F2 cell-surface antigen heavy chain OS=Homo sapiens OX=9606 GN=SLC3A2;sp|P08195|4F2_HUMAN 4F2 cell-surface antigen
SMA	ATP-dependent 6-phosphofructokinase, muscle type	PFKM	NaN	15,6031	NaN	8	8	8	15,5	15,5	15,5	81,775	0	20,262	77470000	29	P08237-2;P08237;P08237-3	P08237-2;P08237;P08237-3	328	sp|P08237-2|PFKAM_HUMAN Isoform 2 of ATP-dependent 6-phosphofructokinase, muscle type OS=Homo sapiens OX=9606 GN=PFKM;sp|P08237|PFKAM_HUMAN ATP-dependent 6-phosphofructokinase, muscle type OS=Homo sapiens OX=9606 GN=PFKM PE=1 SV=2;sp|P08237-3|PFKAM_HUMAN I
SMA	Pleckstrin	PLEK	NaN	14,2976	NaN	2	2	2	8,3	8,3	8,3	40,124	0	20,236	5571700	2	P08567	P08567	335	sp|P08567|PLEK_HUMAN Pleckstrin OS=Homo sapiens OX=9606 GN=PLEK PE=1 SV=3
SMA	Tyrosine-protein kinase HCK	HCK	NaN	17,6237	NaN	2	1	1	4,4	2,4	2,4	57,241	0,0056675	2,4188	8011100	3	P08631-3;P08631-2;P08631-4;P08631	P08631-3;P08631-2;P08631-4;P08631	338	sp|P08631-3|HCK_HUMAN Isoform 3 of Tyrosine-protein kinase HCK OS=Homo sapiens OX=9606 GN=HCK;sp|P08631-2|HCK_HUMAN Isoform 2 of Tyrosine-protein kinase HCK OS=Homo sapiens OX=9606 GN=HCK;sp|P08631-4|HCK_HUMAN Isoform 4 of Tyrosine-protein kinase HCK OS=Ho
SMA	40S ribosomal protein S17	RPS17	NaN	16,4104	NaN	3	3	3	31,9	31,9	31,9	15,55	0	6,6263	16428000	10	P08708	P08708	340	sp|P08708|RS17_HUMAN 40S ribosomal protein S17 OS=Homo sapiens OX=9606 GN=RPS17 PE=1 SV=2
SMA	Guanine nucleotide-binding protein G(k) subunit alpha;Guanine nucleotide-binding protein G(i) subunit alpha-1	GNAI3;GNAI1	NaN	14,9307	NaN	5	2	2	17,2	7,9	7,9	40,532	0,0010482	3,3433	5273400	3	P08754;P63096;P63096-2;P09471-2;P11488;P19087;P09471;A8MTJ3;P38405;P38405-2	P08754;P63096	341	sp|P08754|GNAI3_HUMAN Guanine nucleotide-binding protein G(i) subunit alpha OS=Homo sapiens OX=9606 GN=GNAI3 PE=1 SV=3;sp|P63096|GNAI1_HUMAN Guanine nucleotide-binding protein G(i) subunit alpha-1 OS=Homo sapiens OX=9606 GN=GNAI1 PE=1 SV=2
SMA	CD63 antigen	CD63	NaN	15,2021	NaN	2	2	2	11,5	11,5	11,5	17,271	0,00074766	4,1652	23677000	4	P08962-3;P08962-2;P08962	P08962-3;P08962-2;P08962	344	sp|P08962-3|CD63_HUMAN Isoform 3 of CD63 antigen OS=Homo sapiens OX=9606 GN=CD63;sp|P08962-2|CD63_HUMAN Isoform 2 of CD63 antigen OS=Homo sapiens OX=9606 GN=CD63;sp|P08962|CD63_HUMAN CD63 antigen OS=Homo sapiens OX=9606 GN=CD63 PE=1 SV=2
SMA	Tyrosine-protein kinase Fgr	FGR	NaN	16,2233	NaN	3	3	3	6,2	6,2	6,2	59,478	0,003905	2,6705	1746900	3	P09769	P09769	361	sp|P09769|FGR_HUMAN Tyrosine-protein kinase Fgr OS=Homo sapiens OX=9606 GN=FGR PE=1 SV=2
SMA	Integrin alpha-M	ITGAM	NaN	17,9211	NaN	9	9	9	11,5	11,5	11,5	127,18	0	17,745	19519000	15	P11215;P11215-2	P11215;P11215-2	388	sp|P11215|ITAM_HUMAN Integrin alpha-M OS=Homo sapiens OX=9606 GN=ITGAM PE=1 SV=2;sp|P11215-2|ITAM_HUMAN Isoform 2 of Integrin alpha-M OS=Homo sapiens OX=9606 GN=ITGAM
SMA	Polyadenylate-binding protein 1;Polyadenylate-binding protein 4	PABPC1;PABPC4	NaN	17,3647	NaN	5	5	5	12,1	12,1	12,1	61,18	0	5,9826	5073300	9	P11940-2;P11940;Q13310-2;Q13310;Q13310-3;Q9H361	P11940-2;P11940;Q13310-2;Q13310;Q13310-3	398	sp|P11940-2|PABP1_HUMAN Isoform 2 of Polyadenylate-binding protein 1 OS=Homo sapiens OX=9606 GN=PABPC1;sp|P11940|PABP1_HUMAN Polyadenylate-binding protein 1 OS=Homo sapiens OX=9606 GN=PABPC1 PE=1 SV=2;sp|Q13310-2|PABP4_HUMAN Isoform 2 of Polyadenylate-bind
SMA	Inosine-5-monophosphate dehydrogenase 2	IMPDH2	NaN	14,5153	NaN	4	4	4	12,1	12,1	12,1	55,804	0	4,9958	6796000	5	P12268	P12268	401	sp|P12268|IMDH2_HUMAN Inosine-5-monophosphate dehydrogenase 2 OS=Homo sapiens OX=9606 GN=IMPDH2 PE=1 SV=2
SMA	X-ray repair cross-complementing protein 5	XRCC5	NaN	17,9519	NaN	4	4	4	10	10	10	82,704	0	6,7188	18767000	6	P13010	P13010	408	sp|P13010|XRCC5_HUMAN X-ray repair cross-complementing protein 5 OS=Homo sapiens OX=9606 GN=XRCC5 PE=1 SV=3
SMA	Interferon-induced transmembrane protein 1;Interferon-induced transmembrane protein 2;Interferon-induced transmembrane protein 3	IFITM1;IFITM2;IFITM3	NaN	16,5475	NaN	1	1	1	12,8	12,8	12,8	13,964	0	17,175	72683000	30	P13164;Q01629;Q01628	P13164;Q01629;Q01628	410	sp|P13164|IFM1_HUMAN Interferon-induced transmembrane protein 1 OS=Homo sapiens OX=9606 GN=IFITM1 PE=1 SV=3;sp|Q01629|IFM2_HUMAN Interferon-induced transmembrane protein 2 OS=Homo sapiens OX=9606 GN=IFITM2 PE=1 SV=2;sp|Q01628|IFM3_HUMAN Interferon-induced
SMA	Cytochrome b-245 light chain	CYBA	NaN	16,8118	NaN	2	2	2	21	21	21	21,012	0,00039277	4,738	12167000	3	P13498	P13498	413	sp|P13498|CY24A_HUMAN Cytochrome b-245 light chain OS=Homo sapiens OX=9606 GN=CYBA PE=1 SV=3
SMA	CD99 antigen	CD99	NaN	20,9246	NaN	2	2	2	14,2	14,2	14,2	17,128	0,0007731	4,5817	39206000	7	P14209-3;P14209	P14209-3;P14209	424	sp|P14209-3|CD99_HUMAN Isoform 3 of CD99 antigen OS=Homo sapiens OX=9606 GN=CD99;sp|P14209|CD99_HUMAN CD99 antigen OS=Homo sapiens OX=9606 GN=CD99 PE=1 SV=1
SMA	Heterogeneous nuclear ribonucleoprotein L	HNRNPL	NaN	16,234	NaN	3	3	3	10,5	10,5	10,5	50,56	0,00073992	4,0032	5176300	6	P14866-2;P14866	P14866-2;P14866	434	sp|P14866-2|HNRPL_HUMAN Isoform 2 of Heterogeneous nuclear ribonucleoprotein L OS=Homo sapiens OX=9606 GN=HNRNPL;sp|P14866|HNRPL_HUMAN Heterogeneous nuclear ribonucleoprotein L OS=Homo sapiens OX=9606 GN=HNRNPL PE=1 SV=2
SMA	Junction plakoglobin	JUP	NaN	21,1298	NaN	11	11	11	17,9	17,9	17,9	81,744	0	15,406	47315000	21	P14923	P14923	436	sp|P14923|PLAK_HUMAN Junction plakoglobin OS=Homo sapiens OX=9606 GN=JUP PE=1 SV=3
SMA	Cytochrome b-c1 complex subunit 7	UQCRB	NaN	15,1245	NaN	1	1	1	11,7	11,7	11,7	13,53	0,0062035	2,3139	3231900	2	P14927	P14927	437	sp|P14927|QCR7_HUMAN Cytochrome b-c1 complex subunit 7 OS=Homo sapiens OX=9606 GN=UQCRB PE=1 SV=2
SMA	Glutamine synthetase	GLUL	NaN	17,8716	NaN	2	2	2	6,7	6,7	6,7	42,064	0,006252	2,3632	2163600	3	P15104	P15104	438	sp|P15104|GLNA_HUMAN Glutamine synthetase OS=Homo sapiens OX=9606 GN=GLUL PE=1 SV=4
SMA	Ras-related C3 botulinum toxin substrate 2	RAC2	NaN	17,9218	NaN	6	2	2	33,3	12	12	21,429	0,00072176	3,6922	196570000	16	P15153;Q9H4E5-2;P17081;Q9H4E5	P15153	440	sp|P15153|RAC2_HUMAN Ras-related C3 botulinum toxin substrate 2 OS=Homo sapiens OX=9606 GN=RAC2 PE=1 SV=1
SMA	Y-box-binding protein 3;Y-box-binding protein 2	YBX3;YBX2	NaN	16,1808	NaN	2	1	1	11,9	6,3	6,3	31,947	0	7,0619	7494700	5	P16989-2;P16989-3;P16989;Q9Y2T7	P16989-2;P16989-3;P16989;Q9Y2T7	457	sp|P16989-2|YBOX3_HUMAN Isoform 2 of Y-box-binding protein 3 OS=Homo sapiens OX=9606 GN=YBX3;sp|P16989-3|YBOX3_HUMAN Isoform 3 of Y-box-binding protein 3 OS=Homo sapiens OX=9606 GN=YBX3;sp|P16989|YBOX3_HUMAN Y-box-binding protein 3 OS=Homo sapiens OX=9606
SMA	Hexokinase-1	HK1	NaN	16,9082	NaN	6	6	6	7,4	7,4	7,4	101,08	0	5,5386	10039000	9	P19367-4;P19367-2;P19367;P19367-3	P19367-4;P19367-2;P19367;P19367-3	471	sp|P19367-4|HXK1_HUMAN Isoform 4 of Hexokinase-1 OS=Homo sapiens OX=9606 GN=HK1;sp|P19367-2|HXK1_HUMAN Isoform 2 of Hexokinase-1 OS=Homo sapiens OX=9606 GN=HK1;sp|P19367|HXK1_HUMAN Hexokinase-1 OS=Homo sapiens OX=9606 GN=HK1 PE=1 SV=3;sp|P19367-3|HXK1_HUMA
SMA	E3 ubiquitin-protein ligase TRIM21	TRIM21	NaN	14,8711	NaN	4	4	4	10,5	10,5	10,5	54,169	0	5,0558	5340200	6	P19474;P19474-2	P19474;P19474-2	472	sp|P19474|RO52_HUMAN E3 ubiquitin-protein ligase TRIM21 OS=Homo sapiens OX=9606 GN=TRIM21 PE=1 SV=1;sp|P19474-2|RO52_HUMAN Isoform 2 of E3 ubiquitin-protein ligase TRIM21 OS=Homo sapiens OX=9606 GN=TRIM21
SMA	Interferon-induced GTP-binding protein Mx1;Interferon-induced GTP-binding protein Mx1, N-terminally processed;Interferon-induced GTP-binding protein Mx2	MX1;MX2	NaN	16,224	NaN	2	2	2	6,2	6,2	6,2	75,519	0	5,1327	18651000	2	P20591;P20592-2;P20591-2;P20592	P20591;P20592-2;P20591-2;P20592	480	sp|P20591|MX1_HUMAN Interferon-induced GTP-binding protein Mx1 OS=Homo sapiens OX=9606 GN=MX1 PE=1 SV=4;sp|P20592-2|MX2_HUMAN Isoform 2 of Interferon-induced GTP-binding protein Mx2 OS=Homo sapiens OX=9606 GN=MX2;sp|P20591-2|MX1_HUMAN Isoform 2 of Interfer
SMA	Cytoplasmic aconitate hydratase	ACO1	NaN	13,9761	NaN	2	2	2	4	4	4	98,398	0	6,9731	8553900	3	P21399	P21399	490	sp|P21399|ACOC_HUMAN Cytoplasmic aconitate hydratase OS=Homo sapiens OX=9606 GN=ACO1 PE=1 SV=3
SMA	Transcription elongation factor A protein 1;Transcription elongation factor A protein 2	TCEA1;TCEA2	NaN	13,3187	NaN	2	2	2	7,9	7,9	7,9	31,664	0,0010604	3,4666	1982800	4	P23193-2;P23193;Q15560-2;Q15560	P23193-2;P23193;Q15560-2;Q15560	502	sp|P23193-2|TCEA1_HUMAN Isoform 2 of Transcription elongation factor A protein 1 OS=Homo sapiens OX=9606 GN=TCEA1;sp|P23193|TCEA1_HUMAN Transcription elongation factor A protein 1 OS=Homo sapiens OX=9606 GN=TCEA1 PE=1 SV=2;sp|Q15560-2|TCEA2_HUMAN Isoform 2
SMA	Splicing factor, proline- and glutamine-rich	SFPQ	NaN	15,5796	NaN	1	1	1	2,5	2,5	2,5	72,262	0	6,8364	13170000	1	P23246-2;P23246	P23246-2;P23246	503	sp|P23246-2|SFPQ_HUMAN Isoform Short of Splicing factor, proline- and glutamine-rich OS=Homo sapiens OX=9606 GN=SFPQ;sp|P23246|SFPQ_HUMAN Splicing factor, proline- and glutamine-rich OS=Homo sapiens OX=9606 GN=SFPQ PE=1 SV=2
SMA	Eukaryotic translation initiation factor 4B	EIF4B	NaN	18,6462	NaN	3	3	3	5,9	5,9	5,9	69,15	0,00071454	3,5695	52534000	5	P23588;P23588-2	P23588;P23588-2	512	sp|P23588|IF4B_HUMAN Eukaryotic translation initiation factor 4B OS=Homo sapiens OX=9606 GN=EIF4B PE=1 SV=2;sp|P23588-2|IF4B_HUMAN Isoform 2 of Eukaryotic translation initiation factor 4B OS=Homo sapiens OX=9606 GN=EIF4B
SMA	Thymidylate kinase	DTYMK	NaN	18,5382	NaN	6	6	6	30,9	30,9	30,9	21,064	0,00039401	4,7819	119400000	15	P23919-2;P23919	P23919-2;P23919	514	sp|P23919-2|KTHY_HUMAN Isoform 2 of Thymidylate kinase OS=Homo sapiens OX=9606 GN=DTYMK;sp|P23919|KTHY_HUMAN Thymidylate kinase OS=Homo sapiens OX=9606 GN=DTYMK PE=1 SV=4
SMA	DNA replication licensing factor MCM3	MCM3	NaN	15,825	NaN	1	1	1	1,5	1,5	1,5	90,98	0,0076429	2,1941	1533600	4	P25205	P25205	520	sp|P25205|MCM3_HUMAN DNA replication licensing factor MCM3 OS=Homo sapiens OX=9606 GN=MCM3 PE=1 SV=3
SMA	40S ribosomal protein S12	RPS12	NaN	17,9606	NaN	5	5	5	46,2	46,2	46,2	14,515	0	8,846	44020000	7	P25398	P25398	522	sp|P25398|RS12_HUMAN 40S ribosomal protein S12 OS=Homo sapiens OX=9606 GN=RPS12 PE=1 SV=3
SMA	Polypyrimidine tract-binding protein 1	PTBP1	NaN	14,53	NaN	1	1	1	4	4	4	57,221	0	14,138	19700000	5	P26599;P26599-2;P26599-3	P26599;P26599-2;P26599-3	536	sp|P26599|PTBP1_HUMAN Polypyrimidine tract-binding protein 1 OS=Homo sapiens OX=9606 GN=PTBP1 PE=1 SV=1;sp|P26599-2|PTBP1_HUMAN Isoform 2 of Polypyrimidine tract-binding protein 1 OS=Homo sapiens OX=9606 GN=PTBP1;sp|P26599-3|PTBP1_HUMAN Isoform 3 of Polypy
SMA	Valine--tRNA ligase	VARS	NaN	18,6725	NaN	12	11	11	14,4	13,2	13,2	140,47	0	21,058	35125000	23	P26640;P26640-2	P26640	538	sp|P26640|SYVC_HUMAN Valine--tRNA ligase OS=Homo sapiens OX=9606 GN=VARS1 PE=1 SV=4
SMA	CAD protein;Glutamine-dependent carbamoyl-phosphate synthase;Aspartate carbamoyltransferase;Dihydroorotase	CAD	NaN	17,6995	NaN	4	4	4	3	3	3	242,98	0	5,7433	15911000	27	P27708	P27708	543	sp|P27708|PYR1_HUMAN CAD protein OS=Homo sapiens OX=9606 GN=CAD PE=1 SV=3
SMA	Granulins;Acrogranin;Paragranulin;Granulin-1;Granulin-2;Granulin-3;Granulin-4;Granulin-5;Granulin-6;Granulin-7	GRN	NaN	17,6496	NaN	1	1	1	3,2	3,2	3,2	46,991	0,0017036	3,0819	3453200	4	P28799-2;P28799	P28799-2;P28799	557	sp|P28799-2|GRN_HUMAN Isoform 2 of Progranulin OS=Homo sapiens OX=9606 GN=GRN;sp|P28799|GRN_HUMAN Progranulin OS=Homo sapiens OX=9606 GN=GRN PE=1 SV=2
SMA	Inositol monophosphatase 1	IMPA1	NaN	16,0192	NaN	3	3	3	13	13	13	30,188	0	7,3911	3969700	13	P29218;P29218-3;P29218-2	P29218;P29218-3	560	sp|P29218|IMPA1_HUMAN Inositol monophosphatase 1 OS=Homo sapiens OX=9606 GN=IMPA1 PE=1 SV=1;sp|P29218-3|IMPA1_HUMAN Isoform 3 of Inositol monophosphatase 1 OS=Homo sapiens OX=9606 GN=IMPA1
SMA	Caspase-1;Caspase-1 subunit p20;Caspase-1 subunit p10	CASP1	NaN	16,4347	NaN	2	2	2	10,6	10,6	10,6	35,019	0,006217	2,3328	3244500	3	P29466-3;P29466-2;P29466;P29466-4	P29466-3;P29466-2;P29466;P29466-4	563	sp|P29466-3|CASP1_HUMAN Isoform Gamma of Caspase-1 OS=Homo sapiens OX=9606 GN=CASP1;sp|P29466-2|CASP1_HUMAN Isoform Beta of Caspase-1 OS=Homo sapiens OX=9606 GN=CASP1;sp|P29466|CASP1_HUMAN Caspase-1 OS=Homo sapiens OX=9606 GN=CASP1 PE=1 SV=1;sp|P29466-4|CA
SMA	Elongation factor 1-delta	EEF1D	NaN	18,644	NaN	7	1	1	36,6	8,2	8,2	28,558	0	13,679	15029000	10	P29692-3	P29692-3	565	sp|P29692-3|EF1D_HUMAN Isoform 3 of Elongation factor 1-delta OS=Homo sapiens OX=9606 GN=EEF1D
SMA	Serine/threonine-protein phosphatase 2A 65 kDa regulatory subunit A beta isoform	PPP2R1B	NaN	14,3412	NaN	8	4	4	23,8	12,4	12,4	52,213	0	17,126	6459100	6	P30154-5;P30154;P30154-2;P30154-4;P30154-3	P30154-5;P30154;P30154-2;P30154-4;P30154-3	581	sp|P30154-5|2AAB_HUMAN Isoform 5 of Serine/threonine-protein phosphatase 2A 65 kDa regulatory subunit A beta isoform OS=Homo sapiens OX=9606 GN=PPP2R1B;sp|P30154|2AAB_HUMAN Serine/threonine-protein phosphatase 2A 65 kDa regulatory subunit A beta isoform OS
SMA	Peptidyl-prolyl cis-trans isomerase F, mitochondrial	PPIF	NaN	14,4167	NaN	1	1	1	18,7	18,7	18,7	16,541	0,0010534	3,4127	1245200	3	P30405-2;P30405	P30405-2;P30405	583	sp|P30405-2|PPIF_HUMAN Isoform 2 of Peptidyl-prolyl cis-trans isomerase F, mitochondrial OS=Homo sapiens OX=9606 GN=PPIF;sp|P30405|PPIF_HUMAN Peptidyl-prolyl cis-trans isomerase F, mitochondrial OS=Homo sapiens OX=9606 GN=PPIF PE=1 SV=1
SMA	Glutathione S-transferase theta-1	GSTT1	NaN	16,9349	NaN	2	2	2	13,3	13,3	13,3	27,335	0	9,9928	46542000	8	P30711;P30711-2	P30711;P30711-2	589	sp|P30711|GSTT1_HUMAN Glutathione S-transferase theta-1 OS=Homo sapiens OX=9606 GN=GSTT1 PE=1 SV=4;sp|P30711-2|GSTT1_HUMAN Isoform 2 of Glutathione S-transferase theta-1 OS=Homo sapiens OX=9606 GN=GSTT1
SMA	Caspase-14;Caspase-14 subunit p17, mature form;Caspase-14 subunit p10, mature form;Caspase-14 subunit p20, intermediate form;Caspase-14 subunit p8, intermediate form	CASP14	NaN	18,0039	NaN	4	4	4	19,4	19,4	19,4	27,679	0	7,7537	5148300	6	P31944	P31944	598	sp|P31944|CASPE_HUMAN Caspase-14 OS=Homo sapiens OX=9606 GN=CASP14 PE=1 SV=2
SMA	14-3-3 protein sigma	SFN	NaN	22,6981	NaN	6	4	4	28,7	20,4	20,4	24,336	0	8,8233	1672400000	30	P31947-2;P31947	P31947-2;P31947	600	sp|P31947-2|1433S_HUMAN Isoform 2 of 14-3-3 protein sigma OS=Homo sapiens OX=9606 GN=SFN;sp|P31947|1433S_HUMAN 14-3-3 protein sigma OS=Homo sapiens OX=9606 GN=SFN PE=1 SV=1
SMA	Carcinoembryonic antigen-related cell adhesion molecule 8	CEACAM8	NaN	17,4929	NaN	3	3	2	11,2	11,2	8,6	38,153	0	6,0293	61446000	9	P31997	P31997	603	sp|P31997|CEAM8_HUMAN Carcinoembryonic antigen-related cell adhesion molecule 8 OS=Homo sapiens OX=9606 GN=CEACAM8 PE=1 SV=2
SMA	Interferon-induced guanylate-binding protein 1	GBP1	NaN	19,2059	NaN	9	9	8	16,6	16,6	14,5	67,93	0	14,204	38259000	19	P32455;Q9H0R5-4;Q9H0R5	P32455	606	sp|P32455|GBP1_HUMAN Guanylate-binding protein 1 OS=Homo sapiens OX=9606 GN=GBP1 PE=1 SV=2
SMA	Interferon-induced guanylate-binding protein 2	GBP2	NaN	17,2108	NaN	3	2	1	6,3	4,2	2,9	67,208	0,0007215	3,6859	3066300	5	P32456	P32456	607	sp|P32456|GBP2_HUMAN Guanylate-binding protein 2 OS=Homo sapiens OX=9606 GN=GBP2 PE=1 SV=3
SMA	Tyrosine-protein phosphatase non-receptor type 7	PTPN7	NaN	13,8001	NaN	2	2	2	6,9	6,9	6,9	40,529	0,0067818	2,2746	503010	3	P35236;P35236-2;P35236-3	P35236;P35236-2;P35236-3	615	sp|P35236|PTN7_HUMAN Tyrosine-protein phosphatase non-receptor type 7 OS=Homo sapiens OX=9606 GN=PTPN7 PE=1 SV=3;sp|P35236-2|PTN7_HUMAN Isoform 2 of Tyrosine-protein phosphatase non-receptor type 7 OS=Homo sapiens OX=9606 GN=PTPN7;sp|P35236-3|PTN7_HUMAN Is
SMA	Serpin B6	SERPINB6	NaN	17,5392	NaN	4	4	4	15,7	15,7	15,7	42,621	0	9,009	24966000	6	P35237	P35237	616	sp|P35237|SPB6_HUMAN Serpin B6 OS=Homo sapiens OX=9606 GN=SERPINB6 PE=1 SV=3
SMA	Glycogen debranching enzyme;4-alpha-glucanotransferase;Amylo-alpha-1,6-glucosidase	AGL	NaN	14,7312	NaN	3	3	3	1,9	1,9	1,9	172,62	0,0010619	3,4887	10342000	5	P35573-2;P35573-3;P35573	P35573-2;P35573-3;P35573	619	sp|P35573-2|GDE_HUMAN Isoform 5 of Glycogen debranching enzyme OS=Homo sapiens OX=9606 GN=AGL;sp|P35573-3|GDE_HUMAN Isoform 6 of Glycogen debranching enzyme OS=Homo sapiens OX=9606 GN=AGL;sp|P35573|GDE_HUMAN Glycogen debranching enzyme OS=Homo sapiens OX=9
SMA	Protein DEK	DEK	NaN	15,2619	NaN	2	2	2	6,5	6,5	6,5	38,704	0,0087799	2,1284	2464000	3	P35659-2;P35659	P35659-2;P35659	627	sp|P35659-2|DEK_HUMAN Isoform 2 of Protein DEK OS=Homo sapiens OX=9606 GN=DEK;sp|P35659|DEK_HUMAN Protein DEK OS=Homo sapiens OX=9606 GN=DEK PE=1 SV=1
SMA	Dual specificity mitogen-activated protein kinase kinase 2	MAP2K2	NaN	18,0076	NaN	7	7	6	17,8	17,8	14,8	44,424	0	22,385	72113000	13	P36507	P36507	631	sp|P36507|MP2K2_HUMAN Dual specificity mitogen-activated protein kinase kinase 2 OS=Homo sapiens OX=9606 GN=MAP2K2 PE=1 SV=1
SMA	Oxygen-dependent coproporphyrinogen-III oxidase, mitochondrial	CPOX	NaN	14,3507	NaN	4	4	4	11,7	11,7	11,7	50,151	0	5,3204	3710200	4	P36551;P36551-2	P36551	633	sp|P36551|HEM6_HUMAN Oxygen-dependent coproporphyrinogen-III oxidase, mitochondrial OS=Homo sapiens OX=9606 GN=CPOX PE=1 SV=3
SMA	Serine/threonine-protein phosphatase PP1-gamma catalytic subunit	PPP1CC	NaN	13,1552	NaN	5	1	1	19,8	4,3	4,3	36,983	0,0032648	2,7048	587430	1	P36873;P36873-2	P36873;P36873-2	636	sp|P36873|PP1G_HUMAN Serine/threonine-protein phosphatase PP1-gamma catalytic subunit OS=Homo sapiens OX=9606 GN=PPP1CC PE=1 SV=1;sp|P36873-2|PP1G_HUMAN Isoform 2 of Serine/threonine-protein phosphatase PP1-gamma catalytic subunit OS=Homo sapiens OX=9606 G
SMA	Serpin B5	SERPINB5	NaN	17,8801	NaN	2	2	2	15,6	15,6	15,6	25,762	0	12,106	4515400	5	P36952-2;P36952	P36952-2;P36952	638	sp|P36952-2|SPB5_HUMAN Isoform 2 of Serpin B5 OS=Homo sapiens OX=9606 GN=SERPINB5;sp|P36952|SPB5_HUMAN Serpin B5 OS=Homo sapiens OX=9606 GN=SERPINB5 PE=1 SV=2
SMA	Phospholipid hydroperoxide glutathione peroxidase, mitochondrial	GPX4	NaN	17,037	NaN	6	6	6	43,5	43,5	43,5	19,525	0	9,5226	78849000	22	P36969-2;P36969	P36969-2;P36969	640	sp|P36969-2|GPX4_HUMAN Isoform Cytoplasmic of Phospholipid hydroperoxide glutathione peroxidase OS=Homo sapiens OX=9606 GN=GPX4;sp|P36969|GPX4_HUMAN Phospholipid hydroperoxide glutathione peroxidase OS=Homo sapiens OX=9606 GN=GPX4 PE=1 SV=3
SMA	Hippocalcin-like protein 1;Neuron-specific calcium-binding protein hippocalcin;Neurocalcin-delta	HPCAL1;HPCA;NCALD	NaN	15,8011	NaN	2	2	2	12,4	12,4	12,4	22,313	0,00072333	3,7218	9962400	3	P37235;P84074;P61601	P37235;P84074;P61601	642	sp|P37235|HPCL1_HUMAN Hippocalcin-like protein 1 OS=Homo sapiens OX=9606 GN=HPCAL1 PE=1 SV=3;sp|P84074|HPCA_HUMAN Neuron-specific calcium-binding protein hippocalcin OS=Homo sapiens OX=9606 GN=HPCA PE=1 SV=2;sp|P61601|NCALD_HUMAN Neurocalcin-delta OS=Homo
SMA	RNA-binding motif protein, X chromosome;RNA-binding motif protein, X chromosome, N-terminally processed;RNA binding motif protein, X-linked-like-1	RBMX;RBMXL1	NaN	17,8004	NaN	3	3	3	9	9	9	40,846	0	5,8132	21647000	9	P38159-2;P38159;P38159-3;Q96E39;O75526	P38159-2;P38159;P38159-3;Q96E39	646	sp|P38159-2|RBMX_HUMAN Isoform 2 of RNA-binding motif protein, X chromosome OS=Homo sapiens OX=9606 GN=RBMX;sp|P38159|RBMX_HUMAN RNA-binding motif protein, X chromosome OS=Homo sapiens OX=9606 GN=RBMX PE=1 SV=3;sp|P38159-3|RBMX_HUMAN Isoform 3 of RNA-bindi
SMA	40S ribosomal protein S19	RPS19	NaN	17,9557	NaN	4	4	4	28,3	28,3	28,3	16,06	0	5,3931	667500000	8	P39019	P39019	649	sp|P39019|RS19_HUMAN 40S ribosomal protein S19 OS=Homo sapiens OX=9606 GN=RPS19 PE=1 SV=2
SMA	Flap endonuclease 1	FEN1	NaN	15,7465	NaN	1	1	1	6,3	6,3	6,3	35,673	0	8,0307	1637400	2	P39748-2;P39748	P39748-2;P39748	652	sp|P39748-2|FEN1_HUMAN Isoform FENMIT of Flap endonuclease 1 OS=Homo sapiens OX=9606 GN=FEN1;sp|P39748|FEN1_HUMAN Flap endonuclease 1 OS=Homo sapiens OX=9606 GN=FEN1 PE=1 SV=1
SMA	Carcinoembryonic antigen-related cell adhesion molecule 6	CEACAM6	NaN	19,1259	NaN	2	2	2	9,9	9,9	9,9	37,194	0	6,9777	10223000	7	P40199	P40199	654	sp|P40199|CEAM6_HUMAN Carcinoembryonic antigen-related cell adhesion molecule 6 OS=Homo sapiens OX=9606 GN=CEACAM6 PE=1 SV=3
SMA	Signal transducer and activator of transcription 3	STAT3	NaN	15,945	NaN	3	3	3	5,1	5,1	5,1	83,125	0,00039216	4,7232	5733800	5	P40763-3;P40763-2;P40763	P40763-3;P40763-2;P40763	656	sp|P40763-3|STAT3_HUMAN Isoform 3 of Signal transducer and activator of transcription 3 OS=Homo sapiens OX=9606 GN=STAT3;sp|P40763-2|STAT3_HUMAN Isoform Del-701 of Signal transducer and activator of transcription 3 OS=Homo sapiens OX=9606 GN=STAT3;sp|P4076
SMA	Folate receptor gamma;Folate receptor beta	FOLR3;FOLR2	NaN	15,5752	NaN	2	2	2	11	11	11	27,884	0,0013822	3,1967	5777400	2	P41439;P14207	P41439;P14207	662	sp|P41439|FOLR3_HUMAN Folate receptor gamma OS=Homo sapiens OX=9606 GN=FOLR3 PE=1 SV=2;sp|P14207|FOLR2_HUMAN Folate receptor beta OS=Homo sapiens OX=9606 GN=FOLR2 PE=1 SV=4
SMA	Beta-centractin	ACTR1B	NaN	16,026	NaN	4	2	2	14,1	9,6	9,6	42,293	0	9,0853	28006000	7	P42025	P42025	663	sp|P42025|ACTY_HUMAN Beta-centractin OS=Homo sapiens OX=9606 GN=ACTR1B PE=1 SV=1
SMA	Signal transducer and activator of transcription 5A	STAT5A	NaN	15,4654	NaN	6	6	1	9	9	2,1	86,948	0	6,4553	9528700	10	P42229-2;P42229	P42229-2;P42229	666	sp|P42229-2|STA5A_HUMAN Isoform 2 of Signal transducer and activator of transcription 5A OS=Homo sapiens OX=9606 GN=STAT5A;sp|P42229|STA5A_HUMAN Signal transducer and activator of transcription 5A OS=Homo sapiens OX=9606 GN=STAT5A PE=1 SV=1
SMA	Aldo-keto reductase family 1 member C3;Aldo-keto reductase family 1 member C1;Aldo-keto reductase family 1 member C4	AKR1C3;AKR1C1;AKR1C4	NaN	15,4493	NaN	2	2	2	8,7	8,7	8,7	36,853	0,0050955	2,5053	8168200	3	P42330;P42330-2;Q04828;P17516	P42330;P42330-2;Q04828;P17516	667	sp|P42330|AK1C3_HUMAN Aldo-keto reductase family 1 member C3 OS=Homo sapiens OX=9606 GN=AKR1C3 PE=1 SV=4;sp|P42330-2|AK1C3_HUMAN Isoform 2 of Aldo-keto reductase family 1 member C3 OS=Homo sapiens OX=9606 GN=AKR1C3;sp|Q04828|AK1C1_HUMAN Aldo-keto reductase
SMA	Rho GTPase-activating protein 25	ARHGAP25	NaN	17,1396	NaN	3	2	2	4,3	3,1	3,1	69,016	0,0039088	2,681	3961900	2	P42331-5;P42331-3;P42331-6;P42331;P42331-4;P42331-2	P42331-5;P42331-3;P42331-6;P42331;P42331-4;P42331-2	668	sp|P42331-5|RHG25_HUMAN Isoform 5 of Rho GTPase-activating protein 25 OS=Homo sapiens OX=9606 GN=ARHGAP25;sp|P42331-3|RHG25_HUMAN Isoform 3 of Rho GTPase-activating protein 25 OS=Homo sapiens OX=9606 GN=ARHGAP25;sp|P42331-6|RHG25_HUMAN Isoform 6 of Rho GTP
SMA	Epidermal growth factor receptor substrate 15	EPS15	NaN	15,3966	NaN	9	9	9	16,2	16,2	16,2	98,655	0	15,743	8637800	17	P42566;P42566-2	P42566;P42566-2	670	sp|P42566|EPS15_HUMAN Epidermal growth factor receptor substrate 15 OS=Homo sapiens OX=9606 GN=EPS15 PE=1 SV=2;sp|P42566-2|EPS15_HUMAN Isoform 2 of Epidermal growth factor receptor substrate 15 OS=Homo sapiens OX=9606 GN=EPS15
SMA	Caspase-3;Caspase-3 subunit p17;Caspase-3 subunit p12	CASP3	NaN	17,4654	NaN	2	2	2	11,9	11,9	11,9	31,608	0,00077042	4,5511	25105000	7	P42574	P42574	671	sp|P42574|CASP3_HUMAN Caspase-3 OS=Homo sapiens OX=9606 GN=CASP3 PE=1 SV=2
SMA	Ran GTPase-activating protein 1	RANGAP1	NaN	17,6422	NaN	9	9	9	19,9	19,9	19,9	63,541	0	15,571	28406000	18	P46060	P46060	681	sp|P46060|RAGP1_HUMAN Ran GTPase-activating protein 1 OS=Homo sapiens OX=9606 GN=RANGAP1 PE=1 SV=1
SMA	Large proline-rich protein BAG6	BAG6	NaN	15,562	NaN	2	2	2	3	3	3	96,798	0	6,4476	1890300	4	P46379-4;P46379-5;P46379-2;P46379;P46379-3	P46379-4;P46379-5;P46379-2;P46379;P46379-3	684	sp|P46379-4|BAG6_HUMAN Isoform 4 of Large proline-rich protein BAG6 OS=Homo sapiens OX=9606 GN=BAG6;sp|P46379-5|BAG6_HUMAN Isoform 5 of Large proline-rich protein BAG6 OS=Homo sapiens OX=9606 GN=BAG6;sp|P46379-2|BAG6_HUMAN Isoform 2 of Large proline-rich p
SMA	40S ribosomal protein S5;40S ribosomal protein S5, N-terminally processed	RPS5	NaN	15,0452	NaN	5	2	2	21,1	15,7	15,7	22,876	0	30,486	13823000	8	P46782	P46782	688	sp|P46782|RS5_HUMAN 40S ribosomal protein S5 OS=Homo sapiens OX=9606 GN=RPS5 PE=1 SV=4
SMA	Glucosamine-6-phosphate isomerase 1	GNPDA1	NaN	15,9837	NaN	3	3	1	13,5	13,5	3,5	32,668	0	9,4009	17088000	9	P46926;P46926-2	P46926;P46926-2	689	sp|P46926|GNPI1_HUMAN Glucosamine-6-phosphate isomerase 1 OS=Homo sapiens OX=9606 GN=GNPDA1 PE=1 SV=1;sp|P46926-2|GNPI1_HUMAN Isoform 2 of Glucosamine-6-phosphate isomerase 1 OS=Homo sapiens OX=9606 GN=GNPDA1
SMA	Glutamine--tRNA ligase	QARS	NaN	18,5829	NaN	6	6	6	10,2	10,2	10,2	86,578	0	13,704	23805000	11	P47897-2;P47897	P47897-2;P47897	694	sp|P47897-2|SYQ_HUMAN Isoform 2 of Glutamine--tRNA ligase OS=Homo sapiens OX=9606 GN=QARS1;sp|P47897|SYQ_HUMAN Glutamine--tRNA ligase OS=Homo sapiens OX=9606 GN=QARS1 PE=1 SV=1
SMA	Protein farnesyltransferase/geranylgeranyltransferase type-1 subunit alpha	FNTA	NaN	12,8314	NaN	2	2	2	7,4	7,4	7,4	36,492	0,0093402	2,0955	1077600	2	P49354-2;P49354	P49354-2;P49354	714	sp|P49354-2|FNTA_HUMAN Isoform 2 of Protein farnesyltransferase/geranylgeranyltransferase type-1 subunit alpha OS=Homo sapiens OX=9606 GN=FNTA;sp|P49354|FNTA_HUMAN Protein farnesyltransferase/geranylgeranyltransferase type-1 subunit alpha OS=Homo sapiens O
SMA	Protein phosphatase 1F	PPM1F	NaN	14,4862	NaN	2	2	2	8,6	8,6	8,6	38,518	0,0073665	2,2176	4530600	2	P49593-2;P49593	P49593-2;P49593	720	sp|P49593-2|PPM1F_HUMAN Isoform 2 of Protein phosphatase 1F OS=Homo sapiens OX=9606 GN=PPM1F;sp|P49593|PPM1F_HUMAN Protein phosphatase 1F OS=Homo sapiens OX=9606 GN=PPM1F PE=1 SV=3
SMA	Translation initiation factor eIF-2B subunit beta	EIF2B2	NaN	16,2467	NaN	3	3	3	12,5	12,5	12,5	38,989	0	6,6514	4251700	5	P49770	P49770	725	sp|P49770|EI2BB_HUMAN Translation initiation factor eIF-2B subunit beta OS=Homo sapiens OX=9606 GN=EIF2B2 PE=1 SV=3
SMA	GMP synthase [glutamine-hydrolyzing]	GMPS	NaN	15,5652	NaN	3	3	3	6,4	6,4	6,4	65,928	0,0007171	3,6177	20234000	9	P49915-2;P49915	P49915-2;P49915	728	sp|P49915-2|GUAA_HUMAN Isoform 2 of GMP synthase [glutamine-hydrolyzing] OS=Homo sapiens OX=9606 GN=GMPS;sp|P49915|GUAA_HUMAN GMP synthase [glutamine-hydrolyzing] OS=Homo sapiens OX=9606 GN=GMPS PE=1 SV=1
SMA	Serpin B9	SERPINB9	NaN	15,5852	NaN	7	6	6	24,7	22,1	22,1	42,403	0	7,3986	38835000	12	P50453	P50453	730	sp|P50453|SPB9_HUMAN Serpin B9 OS=Homo sapiens OX=9606 GN=SERPINB9 PE=1 SV=1
SMA	Membrane transport protein XK	XK	NaN	17,796	NaN	2	2	2	4,7	4,7	4,7	50,902	0,0026385	2,802	24160000	11	P51811	P51811	745	sp|P51811|XK_HUMAN Membrane transport protein XK OS=Homo sapiens OX=9606 GN=XK PE=1 SV=5
SMA	Heterogeneous nuclear ribonucleoprotein A3	HNRNPA3	NaN	17,4945	NaN	3	3	3	9,6	9,6	9,6	37,029	0	5,3803	29503000	11	P51991-2;P51991	P51991-2;P51991	748	sp|P51991-2|ROA3_HUMAN Isoform 2 of Heterogeneous nuclear ribonucleoprotein A3 OS=Homo sapiens OX=9606 GN=HNRNPA3;sp|P51991|ROA3_HUMAN Heterogeneous nuclear ribonucleoprotein A3 OS=Homo sapiens OX=9606 GN=HNRNPA3 PE=1 SV=2
SMA	Heterogeneous nuclear ribonucleoprotein M	HNRNPM	NaN	16,8485	NaN	3	3	3	6,1	6,1	6,1	73,62	0	6,161	13420000	6	P52272-2;P52272	P52272-2;P52272	750	sp|P52272-2|HNRPM_HUMAN Isoform 2 of Heterogeneous nuclear ribonucleoprotein M OS=Homo sapiens OX=9606 GN=HNRNPM;sp|P52272|HNRPM_HUMAN Heterogeneous nuclear ribonucleoprotein M OS=Homo sapiens OX=9606 GN=HNRNPM PE=1 SV=3
SMA	Arf-GAP domain and FG repeat-containing protein 1	AGFG1	NaN	14,5464	NaN	2	2	2	4,4	4,4	4,4	54,181	0,0026438	2,8182	2467600	2	P52594-2;P52594-3;P52594;P52594-4	P52594-2;P52594-3;P52594;P52594-4	754	sp|P52594-2|AGFG1_HUMAN Isoform 2 of Arf-GAP domain and FG repeat-containing protein 1 OS=Homo sapiens OX=9606 GN=AGFG1;sp|P52594-3|AGFG1_HUMAN Isoform 3 of Arf-GAP domain and FG repeat-containing protein 1 OS=Homo sapiens OX=9606 GN=AGFG1;sp|P52594|AGFG1_
SMA	Thimet oligopeptidase	THOP1	NaN	16,6754	NaN	5	5	5	11,5	11,5	11,5	78,839	0	10,234	40413000	18	P52888;P52888-2	P52888	758	sp|P52888|THOP1_HUMAN Thimet oligopeptidase OS=Homo sapiens OX=9606 GN=THOP1 PE=1 SV=2
SMA	Serine/threonine-protein phosphatase 5	PPP5C	NaN	17,4431	NaN	5	5	5	14	14	14	56,878	0	13,208	41526000	19	P53041	P53041	761	sp|P53041|PPP5_HUMAN Serine/threonine-protein phosphatase 5 OS=Homo sapiens OX=9606 GN=PPP5C PE=1 SV=1
SMA	Geranylgeranyl transferase type-2 subunit beta	RABGGTB	NaN	15,6002	NaN	2	2	2	6,6	6,6	6,6	36,924	0,0038772	2,6146	6452900	6	P53611	P53611	764	sp|P53611|PGTB2_HUMAN Geranylgeranyl transferase type-2 subunit beta OS=Homo sapiens OX=9606 GN=RABGGTB PE=1 SV=2
SMA	Coatomer subunit alpha;Xenin;Proxenin	COPA	NaN	14,275	NaN	3	3	3	2,9	2,9	2,9	138,34	0,0023333	2,8933	699100	4	P53621;P53621-2	P53621;P53621-2	765	sp|P53621|COPA_HUMAN Coatomer subunit alpha OS=Homo sapiens OX=9606 GN=COPA PE=1 SV=2;sp|P53621-2|COPA_HUMAN Isoform 2 of Coatomer subunit alpha OS=Homo sapiens OX=9606 GN=COPA
SMA	Methylosome subunit pICln	CLNS1A	NaN	14,4397	NaN	5	5	5	46	46	46	26,215	0	20,668	47085000	16	P54105	P54105	769	sp|P54105|ICLN_HUMAN Methylosome subunit pICln OS=Homo sapiens OX=9606 GN=CLNS1A PE=1 SV=1
SMA	Arginine--tRNA ligase, cytoplasmic	RARS	NaN	16,1715	NaN	5	5	5	12,1	12,1	12,1	67,14	0	6,2073	15840000	6	P54136-2;P54136	P54136-2;P54136	770	sp|P54136-2|SYRC_HUMAN Isoform Monomeric of Arginine--tRNA ligase, cytoplasmic OS=Homo sapiens OX=9606 GN=RARS1;sp|P54136|SYRC_HUMAN Arginine--tRNA ligase, cytoplasmic OS=Homo sapiens OX=9606 GN=RARS1 PE=1 SV=2
SMA	Ataxin-3	ATXN3	NaN	16,2764	NaN	4	4	4	14,5	14,5	14,5	39,638	0	4,9431	21280000	11	P54252-4;P54252;P54252-1;P54252-3;P54252-5	P54252-4;P54252;P54252-1;P54252-3;P54252-5	771	sp|P54252-4|ATX3_HUMAN Isoform 4 of Ataxin-3 OS=Homo sapiens OX=9606 GN=ATXN3;sp|P54252|ATX3_HUMAN Ataxin-3 OS=Homo sapiens OX=9606 GN=ATXN3 PE=1 SV=5;sp|P54252-1|ATX3_HUMAN Isoform 1 of Ataxin-3 OS=Homo sapiens OX=9606 GN=ATXN3;sp|P54252-3|ATX3_HUMAN Isof
SMA	Mismatch repair endonuclease PMS2	PMS2	NaN	15,96	NaN	1	1	1	2	2	2	95,796	0,006248	2,3604	9379100	3	P54278	P54278	772	sp|P54278|PMS2_HUMAN Mismatch repair endonuclease PMS2 OS=Homo sapiens OX=9606 GN=PMS2 PE=1 SV=2
SMA	Heat shock-related 70 kDa protein 2	HSPA2	NaN	14,9482	NaN	12	4	4	21,3	9,7	9,7	70,02	0,00078186	4,6929	85015000	4	P54652	P54652	775	sp|P54652|HSP72_HUMAN Heat shock-related 70 kDa protein 2 OS=Homo sapiens OX=9606 GN=HSPA2 PE=1 SV=1
SMA	Sodium/potassium-transporting ATPase subunit beta-3	ATP1B3	NaN	15,8169	NaN	2	2	2	8,2	8,2	8,2	31,512	0,0061996	2,3122	11034000	2	P54709;P54709-2	P54709;P54709-2	776	sp|P54709|AT1B3_HUMAN Sodium/potassium-transporting ATPase subunit beta-3 OS=Homo sapiens OX=9606 GN=ATP1B3 PE=1 SV=1;sp|P54709-2|AT1B3_HUMAN Isoform 2 of Sodium/potassium-transporting ATPase subunit beta-3 OS=Homo sapiens OX=9606 GN=ATP1B3
SMA	UV excision repair protein RAD23 homolog A	RAD23A	NaN	18,2691	NaN	14	1	1	70,2	11,8	11,8	39,609	0	45,196	262630000	16	P54725;P54725-2	P54725;P54725-2	777	sp|P54725|RD23A_HUMAN UV excision repair protein RAD23 homolog A OS=Homo sapiens OX=9606 GN=RAD23A PE=1 SV=1;sp|P54725-2|RD23A_HUMAN Isoform 2 of UV excision repair protein RAD23 homolog A OS=Homo sapiens OX=9606 GN=RAD23A
SMA	Adenylate kinase 2, mitochondrial;Adenylate kinase 2, mitochondrial, N-terminally processed	AK2	NaN	16,911	NaN	2	2	2	11,9	11,9	11,9	22,265	0,0041935	2,5914	9833600	5	P54819-3;P54819-5;P54819-2;P54819;P54819-4;P54819-6	P54819-3;P54819-5;P54819-2;P54819;P54819-4;P54819-6	780	sp|P54819-3|KAD2_HUMAN Isoform 3 of Adenylate kinase 2, mitochondrial OS=Homo sapiens OX=9606 GN=AK2;sp|P54819-5|KAD2_HUMAN Isoform 5 of Adenylate kinase 2, mitochondrial OS=Homo sapiens OX=9606 GN=AK2;sp|P54819-2|KAD2_HUMAN Isoform 2 of Adenylate kinase 2
SMA	Allograft inflammatory factor 1	AIF1	NaN	18,7739	NaN	3	3	3	23,8	23,8	23,8	16,703	0	5,1432	36833000	7	P55008;P55008-2;P55008-3	P55008	782	sp|P55008|AIF1_HUMAN Allograft inflammatory factor 1 OS=Homo sapiens OX=9606 GN=AIF1 PE=1 SV=1
SMA	Trifunctional enzyme subunit beta, mitochondrial;3-ketoacyl-CoA thiolase	HADHB	NaN	16,1835	NaN	4	4	4	12,6	12,6	12,6	48,879	0	6,8767	11706000	6	P55084-2;P55084	P55084-2;P55084	787	sp|P55084-2|ECHB_HUMAN Isoform 2 of Trifunctional enzyme subunit beta, mitochondrial OS=Homo sapiens OX=9606 GN=HADHB;sp|P55084|ECHB_HUMAN Trifunctional enzyme subunit beta, mitochondrial OS=Homo sapiens OX=9606 GN=HADHB PE=1 SV=3
SMA	Eukaryotic translation initiation factor 3 subunit B	EIF3B	NaN	17,0252	NaN	5	5	5	9,1	9,1	9,1	92,48	0	25,193	24216000	13	P55884;P55884-2	P55884;P55884-2	792	sp|P55884|EIF3B_HUMAN Eukaryotic translation initiation factor 3 subunit B OS=Homo sapiens OX=9606 GN=EIF3B PE=1 SV=3;sp|P55884-2|EIF3B_HUMAN Isoform 2 of Eukaryotic translation initiation factor 3 subunit B OS=Homo sapiens OX=9606 GN=EIF3B
SMA	Claudin-15	CLDN15	NaN	16,7478	NaN	1	1	1	11	11	11	24,356	0,0085236	2,1583	31988000	1	P56746	P56746	796	sp|P56746|CLD15_HUMAN Claudin-15 OS=Homo sapiens OX=9606 GN=CLDN15 PE=1 SV=1
SMA	Gasdermin-D	GSDMD	NaN	15,6239	NaN	2	2	2	4,5	4,5	4,5	52,8	0,0016932	3,0158	54393000	10	P57764	P57764	798	sp|P57764|GSDMD_HUMAN Gasdermin-D OS=Homo sapiens OX=9606 GN=GSDMD PE=1 SV=1
SMA	Selenocysteine-specific elongation factor	EEFSEC	NaN	15,5792	NaN	1	1	1	2,2	2,2	2,2	65,304	0,0090689	2,1208	1541200	3	P57772	P57772	799	sp|P57772|SELB_HUMAN Selenocysteine-specific elongation factor OS=Homo sapiens OX=9606 GN=EEFSEC PE=1 SV=4
SMA	Guanine nucleotide-binding protein G(I)/G(S)/G(O) subunit gamma-2	GNG2	NaN	19,7569	NaN	2	2	2	39,4	39,4	39,4	7,8501	0,0010526	3,4073	104820000	6	P59768	P59768	802	sp|P59768|GBG2_HUMAN Guanine nucleotide-binding protein G(I)/G(S)/G(O) subunit gamma-2 OS=Homo sapiens OX=9606 GN=GNG2 PE=1 SV=2
SMA	Actin-related protein 2/3 complex subunit 4;Tubulin monoglycylase TTLL3	ARPC4;TTLL3	NaN	18,2363	NaN	2	2	2	4,5	4,5	4,5	71,718	0	5,6816	1492600000	26	P59998-2;P59998;P59998-3;Q9Y4R7-6;Q9Y4R7-2;Q9Y4R7-5;Q9Y4R7	P59998-2;P59998;P59998-3;Q9Y4R7-6;Q9Y4R7-2;Q9Y4R7-5;Q9Y4R7	803	sp|P59998-2|ARPC4_HUMAN Isoform 2 of Actin-related protein 2/3 complex subunit 4 OS=Homo sapiens OX=9606 GN=ARPC4;sp|P59998|ARPC4_HUMAN Actin-related protein 2/3 complex subunit 4 OS=Homo sapiens OX=9606 GN=ARPC4 PE=1 SV=3;sp|P59998-3|ARPC4_HUMAN Isoform 3
SMA	Eukaryotic translation initiation factor 3 subunit E	EIF3E	NaN	15,2827	NaN	4	4	4	8,8	8,8	8,8	52,22	0,00073719	3,9535	8293000	9	P60228	P60228	805	sp|P60228|EIF3E_HUMAN Eukaryotic translation initiation factor 3 subunit E OS=Homo sapiens OX=9606 GN=EIF3E PE=1 SV=1
SMA	Gamma-aminobutyric acid receptor-associated protein-like 2	GABARAPL2	NaN	18,1025	NaN	4	4	4	29,1	29,1	29,1	13,667	0	8,3134	45620000	19	P60520	P60520	806	sp|P60520|GBRL2_HUMAN Gamma-aminobutyric acid receptor-associated protein-like 2 OS=Homo sapiens OX=9606 GN=GABARAPL2 PE=1 SV=1
SMA	Protein S100-A10	S100A10	NaN	16,8312	NaN	1	1	1	17,5	17,5	17,5	11,203	0,0087746	2,1273	32662000	2	P60903	P60903	813	sp|P60903|S10AA_HUMAN Protein S100-A10 OS=Homo sapiens OX=9606 GN=S100A10 PE=1 SV=2
SMA	ATP-binding cassette sub-family E member 1	ABCE1	NaN	16,1164	NaN	5	4	4	12	10	10	67,314	0,00039355	4,7644	22315000	6	P61221	P61221	829	sp|P61221|ABCE1_HUMAN ATP-binding cassette sub-family E member 1 OS=Homo sapiens OX=9606 GN=ABCE1 PE=1 SV=1
SMA	40S ribosomal protein S3a	RPS3A	NaN	18,0554	NaN	4	4	4	11,7	11,7	11,7	29,945	0,0007318	3,8344	30471000	7	P61247	P61247	832	sp|P61247|RS3A_HUMAN 40S ribosomal protein S3a OS=Homo sapiens OX=9606 GN=RPS3A PE=1 SV=2
SMA	10 kDa heat shock protein, mitochondrial	HSPE1	NaN	18,5289	NaN	2	2	2	23,5	23,5	23,5	10,932	0,00074267	4,0623	52201000	14	P61604	P61604	835	sp|P61604|CH10_HUMAN 10 kDa heat shock protein, mitochondrial OS=Homo sapiens OX=9606 GN=HSPE1 PE=1 SV=2
SMA	Prefoldin subunit 3	VBP1	NaN	17,3856	NaN	5	5	5	26	26	26	22,254	0	18,948	32945000	20	P61758-2;P61758	P61758-2;P61758	837	sp|P61758-2|PFD3_HUMAN Isoform 2 of Prefoldin subunit 3 OS=Homo sapiens OX=9606 GN=VBP1;sp|P61758|PFD3_HUMAN Prefoldin subunit 3 OS=Homo sapiens OX=9606 GN=VBP1 PE=1 SV=4
SMA	Coatomer subunit zeta-1	COPZ1	NaN	14,0598	NaN	2	2	2	18,6	18,6	18,6	20,198	0	9,299	5621500	8	P61923;P61923-2;P61923-3;P61923-5;P61923-4	P61923;P61923-2;P61923-3;P61923-5;P61923-4	840	sp|P61923|COPZ1_HUMAN Coatomer subunit zeta-1 OS=Homo sapiens OX=9606 GN=COPZ1 PE=1 SV=1;sp|P61923-2|COPZ1_HUMAN Isoform 2 of Coatomer subunit zeta-1 OS=Homo sapiens OX=9606 GN=COPZ1;sp|P61923-3|COPZ1_HUMAN Isoform 3 of Coatomer subunit zeta-1 OS=Homo sapi
SMA	Ubiquitin-fold modifier 1	UFM1	NaN	17,2088	NaN	2	2	2	50,6	50,6	50,6	9,1175	0	5,3385	97335000	22	P61960;P61960-2	P61960;P61960-2	842	sp|P61960|UFM1_HUMAN Ubiquitin-fold modifier 1 OS=Homo sapiens OX=9606 GN=UFM1 PE=1 SV=1;sp|P61960-2|UFM1_HUMAN Isoform 2 of Ubiquitin-fold modifier 1 OS=Homo sapiens OX=9606 GN=UFM1
SMA	40S ribosomal protein S8	RPS8	NaN	13,8518	NaN	2	1	1	13,5	6,2	6,2	24,205	0	19,907	14702000	10	P62241	P62241	849	sp|P62241|RS8_HUMAN 40S ribosomal protein S8 OS=Homo sapiens OX=9606 GN=RPS8 PE=1 SV=2
SMA	40S ribosomal protein S18	RPS18	NaN	16,0188	NaN	3	3	3	21,7	21,7	21,7	17,718	0,00077429	4,5928	5306100	7	P62269	P62269	852	sp|P62269|RS18_HUMAN 40S ribosomal protein S18 OS=Homo sapiens OX=9606 GN=RPS18 PE=1 SV=3
SMA	Small nuclear ribonucleoprotein Sm D2	SNRPD2	NaN	12,5118	NaN	3	3	3	23,7	23,7	23,7	13,527	0,0056764	2,4249	1152300	4	P62316;P62316-2	P62316;P62316-2	853	sp|P62316|SMD2_HUMAN Small nuclear ribonucleoprotein Sm D2 OS=Homo sapiens OX=9606 GN=SNRPD2 PE=1 SV=1;sp|P62316-2|SMD2_HUMAN Isoform 2 of Small nuclear ribonucleoprotein Sm D2 OS=Homo sapiens OX=9606 GN=SNRPD2
SMA	Serine/threonine-protein phosphatase 2A catalytic subunit beta isoform	PPP2CB	NaN	16,5886	NaN	8	2	2	43,4	6,8	6,8	35,575	0	5,4011	7592300	6	P62714	P62714	858	sp|P62714|PP2AB_HUMAN Serine/threonine-protein phosphatase 2A catalytic subunit beta isoform OS=Homo sapiens OX=9606 GN=PPP2CB PE=1 SV=1
SMA	40S ribosomal protein S6	RPS6	NaN	17,4822	NaN	4	4	4	19,7	19,7	19,7	28,68	0	9,6393	17095000	9	P62753	P62753	860	sp|P62753|RS6_HUMAN 40S ribosomal protein S6 OS=Homo sapiens OX=9606 GN=RPS6 PE=1 SV=1
SMA	Ras-related protein Rap-1A	RAP1A	NaN	17,3409	NaN	8	2	2	47,3	15,2	15,2	20,987	0,00039448	4,8042	173400000	19	P62834	P62834	864	sp|P62834|RAP1A_HUMAN Ras-related protein Rap-1A OS=Homo sapiens OX=9606 GN=RAP1A PE=1 SV=1
SMA	40S ribosomal protein S28	RPS28	NaN	15,8062	NaN	1	1	1	17,4	17,4	17,4	7,8409	0	13,868	10304000	5	P62857	P62857	867	sp|P62857|RS28_HUMAN 40S ribosomal protein S28 OS=Homo sapiens OX=9606 GN=RPS28 PE=1 SV=1
SMA	60S ribosomal protein L10a	RPL10A	NaN	16,0128	NaN	3	3	3	19,4	19,4	19,4	24,831	0,00071891	3,6566	17343000	5	P62906	P62906	870	sp|P62906|RL10A_HUMAN 60S ribosomal protein L10a OS=Homo sapiens OX=9606 GN=RPL10A PE=1 SV=2
SMA	Small ubiquitin-related modifier 1;Small ubiquitin-related modifier	SUMO1	NaN	16,5039	NaN	2	2	2	27,7	27,7	27,7	11,557	0	5,3185	13391000	4	P63165;G2XKQ0	P63165;G2XKQ0	878	sp|P63165|SUMO1_HUMAN Small ubiquitin-related modifier 1 OS=Homo sapiens OX=9606 GN=SUMO1 PE=1 SV=1;sp|G2XKQ0|SUMO5_HUMAN Small ubiquitin-related modifier 5 OS=Homo sapiens OX=9606 GN=SUMO1P1 PE=1 SV=2
SMA	Dynein light chain 1, cytoplasmic	DYNLL1	NaN	17,7968	NaN	2	1	1	37,1	24,7	24,7	10,366	0	5,3759	9569100	7	P63167	P63167	879	sp|P63167|DYL1_HUMAN Dynein light chain 1, cytoplasmic OS=Homo sapiens OX=9606 GN=DYNLL1 PE=1 SV=1
SMA	40S ribosomal protein S21	RPS21	NaN	16,535	NaN	2	2	2	30,1	30,1	30,1	9,1113	0,00039494	4,822	13959000	16	P63220	P63220	882	sp|P63220|RS21_HUMAN 40S ribosomal protein S21 OS=Homo sapiens OX=9606 GN=RPS21 PE=1 SV=1
SMA	Actin, cytoplasmic 2;Actin, cytoplasmic 2, N-terminally processed	ACTG1	NaN	20,7078	NaN	21	1	1	70,9	4,5	4,5	41,792	0	46,385	159970000	78	P63261	P63261	885	sp|P63261|ACTG_HUMAN Actin, cytoplasmic 2 OS=Homo sapiens OX=9606 GN=ACTG1 PE=1 SV=1
SMA	Thymosin beta-10	TMSB10	NaN	21,7418	NaN	1	1	1	31,8	31,8	31,8	5,0256	0,00073611	3,9434	318680000	17	P63313	P63313	886	sp|P63313|TYB10_HUMAN Thymosin beta-10 OS=Homo sapiens OX=9606 GN=TMSB10 PE=1 SV=2
SMA	Nuclease-sensitive element-binding protein 1	YBX1	NaN	16,8338	NaN	3	3	2	18,2	18,2	13	35,924	0	11,289	23063000	18	P67809	P67809	888	sp|P67809|YBOX1_HUMAN Y-box-binding protein 1 OS=Homo sapiens OX=9606 GN=YBX1 PE=1 SV=3
SMA	Casein kinase II subunit beta	CSNK2B	NaN	13,7024	NaN	2	2	2	12,6	12,6	12,6	24,942	0,0013741	3,1588	4759300	7	P67870	P67870	889	sp|P67870|CSK2B_HUMAN Casein kinase II subunit beta OS=Homo sapiens OX=9606 GN=CSNK2B PE=1 SV=1
SMA	Casein kinase II subunit alpha;Casein kinase II subunit alpha 3	CSNK2A1;CSNK2A3	NaN	13,9013	NaN	5	4	4	16,4	11,5	11,5	45,143	0	5,1664	13594000	5	P68400;Q8NEV1;P68400-2	P68400;Q8NEV1;P68400-2	897	sp|P68400|CSK21_HUMAN Casein kinase II subunit alpha OS=Homo sapiens OX=9606 GN=CSNK2A1 PE=1 SV=1;sp|Q8NEV1|CSK23_HUMAN Casein kinase II subunit alpha 3 OS=Homo sapiens OX=9606 GN=CSNK2A3 PE=1 SV=2;sp|P68400-2|CSK21_HUMAN Isoform 2 of Casein kinase II subu
SMA	ADP-ribosylation factor 5	ARF5	NaN	18,9559	NaN	5	3	3	30	18,3	18,3	20,529	0,00074934	4,194	11788000	12	P84085	P84085	916	sp|P84085|ARF5_HUMAN ADP-ribosylation factor 5 OS=Homo sapiens OX=9606 GN=ARF5 PE=1 SV=2
SMA	Rho GTPase-activating protein 4	ARHGAP4	NaN	15,6076	NaN	1	1	1	2,3	2,3	2,3	105,02	0	8,2435	1760700	1	P98171;P98171-2	P98171;P98171-2	919	sp|P98171|RHG04_HUMAN Rho GTPase-activating protein 4 OS=Homo sapiens OX=9606 GN=ARHGAP4 PE=1 SV=2;sp|P98171-2|RHG04_HUMAN Isoform 2 of Rho GTPase-activating protein 4 OS=Homo sapiens OX=9606 GN=ARHGAP4
SMA	serine/threonine protein kinase, FIKK family	PF3D7_0102600	NaN	15,8332	NaN	3	3	3	5,1	5,1	5,1	74,155	0,0010479	3,3403	8469400	4	PF3D7_0102600.1-p1	PF3D7_0102600.1-p1	923	PF3D7_0102600.1-p1 | transcript=PF3D7_0102600.1 | gene=PF3D7_0102600 | organism=Plasmodium_falciparum_3D7 | gene_product=serine/threonine protein kinase, FIKK family | transcript_product=serine/threonine protein kinase, FIKK family | location=Pf3D7_01_v3:1
SMA	conserved Plasmodium membrane protein, unknown function	PF3D7_0104100	NaN	12,3425	NaN	1	1	1	2	2	2	92,735	0,0084951	2,1383	552690	1	PF3D7_0104100.1-p1	PF3D7_0104100.1-p1	927	PF3D7_0104100.1-p1 | transcript=PF3D7_0104100.1 | gene=PF3D7_0104100 | organism=Plasmodium_falciparum_3D7 | gene_product=conserved Plasmodium membrane protein, unknown function | transcript_product=conserved Plasmodium membrane protein, unknown function |
SMA	novel putative transporter 1, putative	PF3D7_0104800	NaN	15,644	NaN	3	3	3	9	9	9	65,424	0	14,132	20479000	5	PF3D7_0104800.1-p1	PF3D7_0104800.1-p1	930	PF3D7_0104800.1-p1 | transcript=PF3D7_0104800.1 | gene=PF3D7_0104800 | organism=Plasmodium_falciparum_3D7 | gene_product=novel putative transporter 1, putative | transcript_product=novel putative transporter 1, putative | location=Pf3D7_01_v3:215776-217509
SMA	cyclin-dependent kinases regulatory subunit, putative	PF3D7_0105800	NaN	14,7647	NaN	3	3	3	3,8	3,8	3,8	99,309	0,00072622	3,7664	2243100	5	PF3D7_0105800.1-p1	PF3D7_0105800.1-p1	932	PF3D7_0105800.1-p1 | transcript=PF3D7_0105800.1 | gene=PF3D7_0105800 | organism=Plasmodium_falciparum_3D7 | gene_product=cyclin-dependent kinases regulatory subunit, putative | transcript_product=cyclin-dependent kinases regulatory subunit, putative | loca
SMA	pre-rRNA-processing protein TSR2, putative	PF3D7_0106400	NaN	17,3972	NaN	3	3	3	18,6	18,6	18,6	18,395	0	18,15	55231000	20	PF3D7_0106400.1-p1	PF3D7_0106400.1-p1	935	PF3D7_0106400.1-p1 | transcript=PF3D7_0106400.1 | gene=PF3D7_0106400 | organism=Plasmodium_falciparum_3D7 | gene_product=pre-rRNA-processing protein TSR2, putative | transcript_product=pre-rRNA-processing protein TSR2, putative | location=Pf3D7_01_v3:27245
SMA	ras-related protein Rab-5C	PF3D7_0106800	NaN	17,6888	NaN	3	2	2	16,4	11,2	11,2	24,3	0	10,739	72827000	9	PF3D7_0106800.1-p1	PF3D7_0106800.1-p1	937	PF3D7_0106800.1-p1 | transcript=PF3D7_0106800.1 | gene=PF3D7_0106800 | organism=Plasmodium_falciparum_3D7 | gene_product=ras-related protein Rab-5C | transcript_product=ras-related protein Rab-5C | location=Pf3D7_01_v3:286951-288918(+) | protein_length=214
SMA	photosensitized INA-labeled protein PHIL1	PF3D7_0109000	NaN	16,7391	NaN	3	3	3	24,1	24,1	24,1	25,477	0	6,7469	4369300	3	PF3D7_0109000.1-p1	PF3D7_0109000.1-p1	945	PF3D7_0109000.1-p1 | transcript=PF3D7_0109000.1 | gene=PF3D7_0109000 | organism=Plasmodium_falciparum_3D7 | gene_product=photosensitized INA-labeled protein PHIL1 | transcript_product=photosensitized INA-labeled protein PHIL1 | location=Pf3D7_01_v3:363318-
SMA	LCCL domain-containing protein	PF3D7_0109100	NaN	18,4209	NaN	6	6	6	6,5	6,5	6,5	118,53	0	10,599	8322000	11	PF3D7_0109100.1-p1	PF3D7_0109100.1-p1	946	PF3D7_0109100.1-p1 | transcript=PF3D7_0109100.1 | gene=PF3D7_0109100 | organism=Plasmodium_falciparum_3D7 | gene_product=LCCL domain-containing protein | transcript_product=LCCL domain-containing protein | location=Pf3D7_01_v3:365610-368795(+) | protein_le
SMA	cleavage and polyadenylation specificity factor subunit 5, putative	PF3D7_0109200	NaN	15,1539	NaN	3	3	3	19	19	19	27,318	0	10,793	3672400	5	PF3D7_0109200.1-p1	PF3D7_0109200.1-p1	947	PF3D7_0109200.1-p1 | transcript=PF3D7_0109200.1 | gene=PF3D7_0109200 | organism=Plasmodium_falciparum_3D7 | gene_product=cleavage and polyadenylation specificity factor subunit 5, putative | transcript_product=cleavage and polyadenylation specificity facto
SMA	DNA-directed RNA polymerase II subunit RPB9, putative	PF3D7_0110400	NaN	17,2894	NaN	7	7	7	38,6	38,6	38,6	29,687	0	11,385	31478000	13	PF3D7_0110400.1-p1	PF3D7_0110400.1-p1	950	PF3D7_0110400.1-p1 | transcript=PF3D7_0110400.1 | gene=PF3D7_0110400 | organism=Plasmodium_falciparum_3D7 | gene_product=DNA-directed RNA polymerase II subunit RPB9, putative | transcript_product=DNA-directed RNA polymerase II subunit RPB9, putative | loca
SMA	bromodomain protein 3, putative	PF3D7_0110500	NaN	16,2295	NaN	8	8	8	5,2	5,2	5,2	268,2	0	15,546	12061000	12	PF3D7_0110500.1-p1	PF3D7_0110500.1-p1	951	PF3D7_0110500.1-p1 | transcript=PF3D7_0110500.1 | gene=PF3D7_0110500 | organism=Plasmodium_falciparum_3D7 | gene_product=bromodomain protein 3, putative | transcript_product=bromodomain protein 3, putative | location=Pf3D7_01_v3:396591-403606(+) | protein_
SMA	phosphatidylinositol-4-phosphate 5-kinase	PF3D7_0110600	NaN	14,6442	NaN	3	3	3	2,7	2,7	2,7	200,04	0	5,9321	2625800	8	PF3D7_0110600.1-p1	PF3D7_0110600.1-p1	952	PF3D7_0110600.1-p1 | transcript=PF3D7_0110600.1 | gene=PF3D7_0110600 | organism=Plasmodium_falciparum_3D7 | gene_product=phosphatidylinositol-4-phosphate 5-kinase | transcript_product=phosphatidylinositol-4-phosphate 5-kinase | location=Pf3D7_01_v3:405739-
SMA	conserved Plasmodium protein, unknown function	PF3D7_0111400	NaN	15,9954	NaN	4	4	4	7,2	7,2	7,2	85,035	0	14,629	9187800	9	PF3D7_0111400.1-p1	PF3D7_0111400.1-p1	955	PF3D7_0111400.1-p1 | transcript=PF3D7_0111400.1 | gene=PF3D7_0111400 | organism=Plasmodium_falciparum_3D7 | gene_product=conserved Plasmodium protein, unknown function | transcript_product=conserved Plasmodium protein, unknown function | location=Pf3D7_01_
SMA	eukaryotic translation initiation factor 4E, putative	PF3D7_0111800	NaN	16,0524	NaN	5	5	5	8,9	8,9	8,9	73,03	0	7,4088	21238000	8	PF3D7_0111800.1-p1	PF3D7_0111800.1-p1	957	PF3D7_0111800.1-p1 | transcript=PF3D7_0111800.1 | gene=PF3D7_0111800 | organism=Plasmodium_falciparum_3D7 | gene_product=eukaryotic translation initiation factor 4E, putative | transcript_product=eukaryotic translation initiation factor 4E, putative | loca
SMA	Pfmc-2TM Maurers cleft two transmembrane protein	PF3D7_0114100	NaN	14,8615	NaN	4	1	1	17,9	9,6	9,6	26,9	0	8,7056	47482000	4	PF3D7_0114100.1-p1	PF3D7_0114100.1-p1	964	PF3D7_0114100.1-p1 | transcript=PF3D7_0114100.1 | gene=PF3D7_0114100 | organism=Plasmodium_falciparum_3D7 | gene_product=Pfmc-2TM Maurers cleft two transmembrane protein | transcript_product=Pfmc-2TM Maurers cleft two transmembrane protein | location=Pf3
SMA	Plasmodium exported protein (hyp10), unknown function	PF3D7_0114500	NaN	18,0437	NaN	1	1	1	10,9	10,9	10,9	12,845	0,0010475	3,3388	26326000	12	PF3D7_0114500.1-p1	PF3D7_0114500.1-p1	965	PF3D7_0114500.1-p1 | transcript=PF3D7_0114500.1 | gene=PF3D7_0114500 | organism=Plasmodium_falciparum_3D7 | gene_product=Plasmodium exported protein (hyp10), unknown function | transcript_product=Plasmodium exported protein (hyp10), unknown function | loca
SMA	rifin	PF3D7_0200200	NaN	15,1625	NaN	3	3	2	12,3	12,3	10,2	37,798	0,00071839	3,6488	59334000	8	PF3D7_0200200.1-p1;PF3D7_0400300.1-p1	PF3D7_0200200.1-p1	966	PF3D7_0200200.1-p1 | transcript=PF3D7_0200200.1 | gene=PF3D7_0200200 | organism=Plasmodium_falciparum_3D7 | gene_product=rifin | transcript_product=rifin | location=Pf3D7_02_v3:33030-34259(-) | protein_length=334 | sequence_SO=chromosome | SO=protein_codin
SMA	rifin	PF3D7_0200500	NaN	17,0831	NaN	4	4	1	11,9	11,9	3	41,065	0,00072993	3,8117	108900000	6	PF3D7_0200500.1-p1;PF3D7_0300200.1-p1;PF3D7_1400600.1-p1;PF3D7_0101600.1-p1	PF3D7_0200500.1-p1	967	PF3D7_0200500.1-p1 | transcript=PF3D7_0200500.1 | gene=PF3D7_0200500 | organism=Plasmodium_falciparum_3D7 | gene_product=rifin | transcript_product=rifin | location=Pf3D7_02_v3:41515-42858(-) | protein_length=370 | sequence_SO=chromosome | SO=protein_codin
SMA	Plasmodium exported protein (hyp9), unknown function	PF3D7_0201500	NaN	17,8443	NaN	5	5	5	24,4	24,4	24,4	29,623	0	11,48	115100000	17	PF3D7_0201500.1-p1	PF3D7_0201500.1-p1	968	PF3D7_0201500.1-p1 | transcript=PF3D7_0201500.1 | gene=PF3D7_0201500 | organism=Plasmodium_falciparum_3D7 | gene_product=Plasmodium exported protein (hyp9), unknown function | transcript_product=Plasmodium exported protein (hyp9), unknown function | locati
SMA	PHISTb domain-containing RESA-like protein 1	PF3D7_0201600	NaN	17,3589	NaN	6	6	6	15,1	15,1	15,1	58,589	0	21,239	111470000	19	PF3D7_0201600.1-p1	PF3D7_0201600.1-p1	969	PF3D7_0201600.1-p1 | transcript=PF3D7_0201600.1 | gene=PF3D7_0201600 | organism=Plasmodium_falciparum_3D7 | gene_product=PHISTb domain-containing RESA-like protein 1 | transcript_product=PHISTb domain-containing RESA-like protein 1 | location=Pf3D7_02_v3:7
SMA	early transcribed membrane protein 2	PF3D7_0202500	NaN	19,434	NaN	1	1	1	11,3	11,3	11,3	11,516	0	9,0652	130890000	7	PF3D7_0202500.1-p1	PF3D7_0202500.1-p1	977	PF3D7_0202500.1-p1 | transcript=PF3D7_0202500.1 | gene=PF3D7_0202500 | organism=Plasmodium_falciparum_3D7 | gene_product=early transcribed membrane protein 2 | transcript_product=early transcribed membrane protein 2 | location=Pf3D7_02_v3:127994-128314(+)
SMA	protein MAK16, putative	PF3D7_0203700	NaN	15,2302	NaN	2	2	2	6,6	6,6	6,6	51,457	0,00072569	3,7542	4294700	2	PF3D7_0203700.1-p1	PF3D7_0203700.1-p1	980	PF3D7_0203700.1-p1 | transcript=PF3D7_0203700.1 | gene=PF3D7_0203700 | organism=Plasmodium_falciparum_3D7 | gene_product=protein MAK16, putative | transcript_product=protein MAK16, putative | location=Pf3D7_02_v3:168682-170136(-) | protein_length=439 | seq
SMA	conserved Plasmodium protein, unknown function	PF3D7_0204200	NaN	17,6691	NaN	6	6	6	25,7	25,7	25,7	33,414	0	10,13	50281000	23	PF3D7_0204200.1-p1	PF3D7_0204200.1-p1	981	PF3D7_0204200.1-p1 | transcript=PF3D7_0204200.1 | gene=PF3D7_0204200 | organism=Plasmodium_falciparum_3D7 | gene_product=conserved Plasmodium protein, unknown function | transcript_product=conserved Plasmodium protein, unknown function | location=Pf3D7_02_
SMA	adenylosuccinate lyase	PF3D7_0206700	NaN	15,8832	NaN	5	5	5	11,5	11,5	11,5	55,176	0	6,8666	37712000	9	PF3D7_0206700.1-p1	PF3D7_0206700.1-p1	986	PF3D7_0206700.1-p1 | transcript=PF3D7_0206700.1 | gene=PF3D7_0206700 | organism=Plasmodium_falciparum_3D7 | gene_product=adenylosuccinate lyase | transcript_product=adenylosuccinate lyase | location=Pf3D7_02_v3:271594-273009(+) | protein_length=471 | seque
SMA	merozoite surface protein 2	PF3D7_0206800	NaN	20,5402	NaN	4	4	4	18,4	18,4	18,4	27,957	0	20,206	64192000	15	PF3D7_0206800.1-p1	PF3D7_0206800.1-p1	987	PF3D7_0206800.1-p1 | transcript=PF3D7_0206800.1 | gene=PF3D7_0206800 | organism=Plasmodium_falciparum_3D7 | gene_product=merozoite surface protein 2 | transcript_product=merozoite surface protein 2 | location=Pf3D7_02_v3:273689-274507(-) | protein_length=2
SMA	serine repeat antigen 3	PF3D7_0207800	NaN	18,6835	NaN	18	14	14	22,8	19,6	19,6	105,42	0	29,079	100430000	32	PF3D7_0207800.1-p1	PF3D7_0207800.1-p1	992	PF3D7_0207800.1-p1 | transcript=PF3D7_0207800.1 | gene=PF3D7_0207800 | organism=Plasmodium_falciparum_3D7 | gene_product=serine repeat antigen 3 | transcript_product=serine repeat antigen 3 | location=Pf3D7_02_v3:313449-316741(-) | protein_length=930 | seq
SMA	60S ribosomal protein L37ae, putative	PF3D7_0210100	NaN	16,7297	NaN	4	4	4	35,4	35,4	35,4	10,799	0	48,154	309830000	24	PF3D7_0210100.1-p1	PF3D7_0210100.1-p1	1000	PF3D7_0210100.1-p1 | transcript=PF3D7_0210100.1 | gene=PF3D7_0210100 | organism=Plasmodium_falciparum_3D7 | gene_product=60S ribosomal protein L37ae, putative | transcript_product=60S ribosomal protein L37ae, putative | location=Pf3D7_02_v3:412275-412859(+
SMA	conserved Plasmodium protein, unknown function	PF3D7_0210200	NaN	15,414	NaN	5	5	5	2,4	2,4	2,4	310,02	0	9,8501	15613000	9	PF3D7_0210200.1-p1	PF3D7_0210200.1-p1	1001	PF3D7_0210200.1-p1 | transcript=PF3D7_0210200.1 | gene=PF3D7_0210200 | organism=Plasmodium_falciparum_3D7 | gene_product=conserved Plasmodium protein, unknown function | transcript_product=conserved Plasmodium protein, unknown function | location=Pf3D7_02_
SMA	ras-related protein Rab-5A	PF3D7_0211200	NaN	16,0645	NaN	3	3	3	22,6	22,6	22,6	26,671	0	9,9788	24335000	5	PF3D7_0211200.1-p1	PF3D7_0211200.1-p1	1003	PF3D7_0211200.1-p1 | transcript=PF3D7_0211200.1 | gene=PF3D7_0211200 | organism=Plasmodium_falciparum_3D7 | gene_product=ras-related protein Rab-5A | transcript_product=ras-related protein Rab-5A | location=Pf3D7_02_v3:455579-456286(-) | protein_length=235
SMA	conserved Plasmodium protein, unknown function	PF3D7_0212100	NaN	15,6135	NaN	3	3	3	1,9	1,9	1,9	214,68	0,00073448	3,9124	11959000	5	PF3D7_0212100.1-p1	PF3D7_0212100.1-p1	1005	PF3D7_0212100.1-p1 | transcript=PF3D7_0212100.1 | gene=PF3D7_0212100 | organism=Plasmodium_falciparum_3D7 | gene_product=conserved Plasmodium protein, unknown function | transcript_product=conserved Plasmodium protein, unknown function | location=Pf3D7_02_
SMA	conserved Plasmodium protein, unknown function	PF3D7_0212500	NaN	16,0877	NaN	8	8	8	2,1	2,1	2,1	477,85	0	10,217	24023000	13	PF3D7_0212500.1-p1	PF3D7_0212500.1-p1	1008	PF3D7_0212500.1-p1 | transcript=PF3D7_0212500.1 | gene=PF3D7_0212500 | organism=Plasmodium_falciparum_3D7 | gene_product=conserved Plasmodium protein, unknown function | transcript_product=conserved Plasmodium protein, unknown function | location=Pf3D7_02_
SMA	RTR1 domain-containing protein, putative	PF3D7_0213900	NaN	14,295	NaN	4	4	4	5	5	5	139,39	0	4,8704	7093900	5	PF3D7_0213900.1-p1	PF3D7_0213900.1-p1	1012	PF3D7_0213900.1-p1 | transcript=PF3D7_0213900.1 | gene=PF3D7_0213900 | organism=Plasmodium_falciparum_3D7 | gene_product=RTR1 domain-containing protein, putative | transcript_product=RTR1 domain-containing protein, putative | location=Pf3D7_02_v3:561122-56
SMA	conserved protein, unknown function	PF3D7_0214400	NaN	17,5014	NaN	3	3	3	7,8	7,8	7,8	73,715	0	4,9504	43732000	4	PF3D7_0214400.1-p1	PF3D7_0214400.1-p1	1015	PF3D7_0214400.1-p1 | transcript=PF3D7_0214400.1 | gene=PF3D7_0214400 | organism=Plasmodium_falciparum_3D7 | gene_product=conserved protein, unknown function | transcript_product=conserved protein, unknown function | location=Pf3D7_02_v3:586765-589051(-) |
SMA	calcium-dependent protein kinase 1	PF3D7_0217500	NaN	16,1258	NaN	4	4	4	8,8	8,8	8,8	60,799	0,00076658	4,5084	34607000	13	PF3D7_0217500.1-p1	PF3D7_0217500.1-p1	1020	PF3D7_0217500.1-p1 | transcript=PF3D7_0217500.1 | gene=PF3D7_0217500 | organism=Plasmodium_falciparum_3D7 | gene_product=calcium-dependent protein kinase 1 | transcript_product=calcium-dependent protein kinase 1 | location=Pf3D7_02_v3:720437-722661(+) | pr
SMA	SUZ domain-containing protein, putative	PF3D7_0218200	NaN	16,4022	NaN	2	2	2	2,6	2,6	2,6	94,69	0,00072228	3,6973	8551500	3	PF3D7_0218200.1-p1	PF3D7_0218200.1-p1	1024	PF3D7_0218200.1-p1 | transcript=PF3D7_0218200.1 | gene=PF3D7_0218200 | organism=Plasmodium_falciparum_3D7 | gene_product=SUZ domain-containing protein, putative | transcript_product=SUZ domain-containing protein, putative | location=Pf3D7_02_v3:743289-7457
SMA	ribosome associated membrane protein RAMP4, putative	PF3D7_0219400;PF3D7_0219400	NaN	19,465	NaN	4	4	4	20,8	20,8	20,8	11,576	0	5,4506	81748000	14	PF3D7_0219400.1-p1;PF3D7_0219400.2-p1	PF3D7_0219400.1-p1;PF3D7_0219400.2-p1	1028	PF3D7_0219400.1-p1 | transcript=PF3D7_0219400.1 | gene=PF3D7_0219400 | organism=Plasmodium_falciparum_3D7 | gene_product=ribosome associated membrane protein RAMP4, putative | transcript_product=ribosome associated membrane protein RAMP4, putative | locati
SMA	Plasmodium exported protein (PHISTc), unknown function	PF3D7_0219700	NaN	16,8344	NaN	3	3	3	18	18	18	35,334	0	5,6652	26088000	3	PF3D7_0219700.1-p1	PF3D7_0219700.1-p1	1030	PF3D7_0219700.1-p1 | transcript=PF3D7_0219700.1 | gene=PF3D7_0219700 | organism=Plasmodium_falciparum_3D7 | gene_product=Plasmodium exported protein (PHISTc), unknown function | transcript_product=Plasmodium exported protein (PHISTc), unknown function | lo
SMA	cytoadherence linked asexual protein 2	PF3D7_0220800	NaN	14,444	NaN	10	6	6	8,2	4,9	4,9	171,16	0	8,1462	27726000	11	PF3D7_0220800.1-p1	PF3D7_0220800.1-p1	1034	PF3D7_0220800.1-p1 | transcript=PF3D7_0220800.1 | gene=PF3D7_0220800 | organism=Plasmodium_falciparum_3D7 | gene_product=cytoadherence linked asexual protein 2 | transcript_product=cytoadherence linked asexual protein 2 | location=Pf3D7_02_v3:838843-844116
SMA	pre-mRNA-splicing factor PRP46, putative	PF3D7_0302000	NaN	17,2524	NaN	6	6	6	12,8	12,8	12,8	69,572	0	10,217	5054200	8	PF3D7_0302000.1-p1	PF3D7_0302000.1-p1	1040	PF3D7_0302000.1-p1 | transcript=PF3D7_0302000.1 | gene=PF3D7_0302000 | organism=Plasmodium_falciparum_3D7 | gene_product=pre-mRNA-splicing factor PRP46, putative | transcript_product=pre-mRNA-splicing factor PRP46, putative | location=Pf3D7_03_v3:107961-10
SMA	cytoadherence linked asexual protein 3.1	PF3D7_0302500	NaN	16,9998	NaN	32	5	4	26,5	6,4	5,1	167,24	0	24,129	41622000	11	PF3D7_0302500.1-p1	PF3D7_0302500.1-p1	1043	PF3D7_0302500.1-p1 | transcript=PF3D7_0302500.1 | gene=PF3D7_0302500 | organism=Plasmodium_falciparum_3D7 | gene_product=cytoadherence linked asexual protein 3.1 | transcript_product=cytoadherence linked asexual protein 3.1 | location=Pf3D7_03_v3:135418-14
SMA	EH domain-containing protein	PF3D7_0304200	NaN	16,4849	NaN	6	6	6	14,5	14,5	14,5	61,292	0	17,539	38181000	11	PF3D7_0304200.1-p1	PF3D7_0304200.1-p1	1049	PF3D7_0304200.1-p1 | transcript=PF3D7_0304200.1 | gene=PF3D7_0304200 | organism=Plasmodium_falciparum_3D7 | gene_product=EH domain-containing protein | transcript_product=EH domain-containing protein | location=Pf3D7_03_v3:207342-208919(-) | protein_length
SMA	1-cys-glutaredoxin-like protein-1	PF3D7_0304500	NaN	17,1887	NaN	2	2	2	12,9	12,9	12,9	19,92	0,0016863	2,9873	23212000	3	PF3D7_0304500.1-p1	PF3D7_0304500.1-p1	1051	PF3D7_0304500.1-p1 | transcript=PF3D7_0304500.1 | gene=PF3D7_0304500 | organism=Plasmodium_falciparum_3D7 | gene_product=1-cys-glutaredoxin-like protein-1 | transcript_product=1-cys-glutaredoxin-like protein-1 | location=Pf3D7_03_v3:219117-219872(-) | prot
SMA	ER membrane protein complex subunit 5, putative	PF3D7_0306700	NaN	13,5672	NaN	1	1	1	14,7	14,7	14,7	13,267	0,00073394	3,9099	4001100	4	PF3D7_0306700.1-p1	PF3D7_0306700.1-p1	1061	PF3D7_0306700.1-p1 | transcript=PF3D7_0306700.1 | gene=PF3D7_0306700 | organism=Plasmodium_falciparum_3D7 | gene_product=ER membrane protein complex subunit 5, putative | transcript_product=ER membrane protein complex subunit 5, putative | location=Pf3D7_0
SMA	spindle and kinetochore-associated protein 2, putative	PF3D7_0307500	NaN	17,1008	NaN	3	3	3	10	10	10	46,329	0	5,4022	7323500	7	PF3D7_0307500.1-p1	PF3D7_0307500.1-p1	1066	PF3D7_0307500.1-p1 | transcript=PF3D7_0307500.1 | gene=PF3D7_0307500 | organism=Plasmodium_falciparum_3D7 | gene_product=spindle and kinetochore-associated protein 2, putative | transcript_product=spindle and kinetochore-associated protein 2, putative | lo
SMA	conserved Plasmodium protein, unknown function	PF3D7_0307700	NaN	15,2024	NaN	8	8	8	5,3	5,3	5,3	216,26	0	12,598	36574000	11	PF3D7_0307700.1-p1	PF3D7_0307700.1-p1	1067	PF3D7_0307700.1-p1 | transcript=PF3D7_0307700.1 | gene=PF3D7_0307700 | organism=Plasmodium_falciparum_3D7 | gene_product=conserved Plasmodium protein, unknown function | transcript_product=conserved Plasmodium protein, unknown function | location=Pf3D7_03_
SMA	activator of Hsp90 ATPase, putative	PF3D7_0308500	NaN	17,3575	NaN	2	2	2	14,3	14,3	14,3	16,156	0,00448	2,5406	74883000	4	PF3D7_0308500.1-p1	PF3D7_0308500.1-p1	1069	PF3D7_0308500.1-p1 | transcript=PF3D7_0308500.1 | gene=PF3D7_0308500 | organism=Plasmodium_falciparum_3D7 | gene_product=activator of Hsp90 ATPase, putative | transcript_product=activator of Hsp90 ATPase, putative | location=Pf3D7_03_v3:369925-370789(+) |
SMA	splicing factor 3B subunit 1, putative	PF3D7_0308900	NaN	17,5732	NaN	6	6	6	5,8	5,8	5,8	160,04	0	10,469	64912000	19	PF3D7_0308900.1-p1	PF3D7_0308900.1-p1	1071	PF3D7_0308900.1-p1 | transcript=PF3D7_0308900.1 | gene=PF3D7_0308900 | organism=Plasmodium_falciparum_3D7 | gene_product=splicing factor 3B subunit 1, putative | transcript_product=splicing factor 3B subunit 1, putative | location=Pf3D7_03_v3:379130-383290
SMA	N2227-like protein, putative	PF3D7_0309300	NaN	15,6381	NaN	3	3	3	4,1	4,1	4,1	112,25	0,00075988	4,389	13077000	9	PF3D7_0309300.1-p1	PF3D7_0309300.1-p1	1073	PF3D7_0309300.1-p1 | transcript=PF3D7_0309300.1 | gene=PF3D7_0309300 | organism=Plasmodium_falciparum_3D7 | gene_product=N2227-like protein, putative | transcript_product=N2227-like protein, putative | location=Pf3D7_03_v3:397649-400516(+) | protein_length
SMA	phd finger protein, putative	PF3D7_0310200	NaN	17,0615	NaN	5	5	5	1,6	1,6	1,6	534,11	0,00074405	4,1072	50348000	4	PF3D7_0310200.1-p1	PF3D7_0310200.1-p1	1076	PF3D7_0310200.1-p1 | transcript=PF3D7_0310200.1 | gene=PF3D7_0310200 | organism=Plasmodium_falciparum_3D7 | gene_product=phd finger protein, putative | transcript_product=phd finger protein, putative | location=Pf3D7_03_v3:427290-440942(+) | protein_length
SMA	phosphoglycerate mutase, putative	PF3D7_0310300	NaN	17,3539	NaN	12	12	12	14,6	14,6	14,6	138,31	0	17,489	45711000	23	PF3D7_0310300.1-p1	PF3D7_0310300.1-p1	1077	PF3D7_0310300.1-p1 | transcript=PF3D7_0310300.1 | gene=PF3D7_0310300 | organism=Plasmodium_falciparum_3D7 | gene_product=phosphoglycerate mutase, putative | transcript_product=phosphoglycerate mutase, putative | location=Pf3D7_03_v3:442720-446457(+) | prot
SMA	ATP-dependent RNA helicase DHX57, putative	PF3D7_0310500	NaN	16,8322	NaN	9	9	9	6,2	6,2	6,2	267,23	0	16,159	22242000	9	PF3D7_0310500.1-p1	PF3D7_0310500.1-p1	1079	PF3D7_0310500.1-p1 | transcript=PF3D7_0310500.1 | gene=PF3D7_0310500 | organism=Plasmodium_falciparum_3D7 | gene_product=ATP-dependent RNA helicase DHX57, putative | transcript_product=ATP-dependent RNA helicase DHX57, putative | location=Pf3D7_03_v3:45229
SMA	conserved Plasmodium protein, unknown function	PF3D7_0310900	NaN	14,4957	NaN	2	2	2	4,3	4,3	4,3	92,847	0,0010589	3,4568	5107200	3	PF3D7_0310900.1-p1	PF3D7_0310900.1-p1	1081	PF3D7_0310900.1-p1 | transcript=PF3D7_0310900.1 | gene=PF3D7_0310900 | organism=Plasmodium_falciparum_3D7 | gene_product=conserved Plasmodium protein, unknown function | transcript_product=conserved Plasmodium protein, unknown function | location=Pf3D7_03_
SMA	major facilitator superfamily-related transporter, putative	PF3D7_0312500	NaN	18,073	NaN	3	3	3	9,3	9,3	9,3	67,768	0	14,864	19605000	3	PF3D7_0312500.1-p1	PF3D7_0312500.1-p1	1086	PF3D7_0312500.1-p1 | transcript=PF3D7_0312500.1 | gene=PF3D7_0312500 | organism=Plasmodium_falciparum_3D7 | gene_product=major facilitator superfamily-related transporter, putative | transcript_product=major facilitator superfamily-related transporter, put
SMA	ubiquitin-protein ligase, putative	PF3D7_0313100	NaN	14,4236	NaN	1	1	1	1,9	1,9	1,9	96,885	0	19,977	4368700	2	PF3D7_0313100.1-p1	PF3D7_0313100.1-p1	1089	PF3D7_0313100.1-p1 | transcript=PF3D7_0313100.1 | gene=PF3D7_0313100 | organism=Plasmodium_falciparum_3D7 | gene_product=ubiquitin-protein ligase, putative | transcript_product=ubiquitin-protein ligase, putative | location=Pf3D7_03_v3:539743-542810(+) | pr
SMA	HSP20-like chaperone, putative	PF3D7_0314000	NaN	16,3863	NaN	3	3	3	14,9	14,9	14,9	32,61	0,00077912	4,65	17571000	4	PF3D7_0314000.1-p1	PF3D7_0314000.1-p1	1090	PF3D7_0314000.1-p1 | transcript=PF3D7_0314000.1 | gene=PF3D7_0314000 | organism=Plasmodium_falciparum_3D7 | gene_product=HSP20-like chaperone, putative | transcript_product=HSP20-like chaperone, putative | location=Pf3D7_03_v3:567247-568850(+) | protein_le
SMA	vesicle transport v-SNARE protein, putative	PF3D7_0314100	NaN	11,1711	NaN	2	2	2	14,1	14,1	14,1	23,774	0,0029566	2,7713	1659000	2	PF3D7_0314100.1-p1	PF3D7_0314100.1-p1	1091	PF3D7_0314100.1-p1 | transcript=PF3D7_0314100.1 | gene=PF3D7_0314100 | organism=Plasmodium_falciparum_3D7 | gene_product=vesicle transport v-SNARE protein, putative | transcript_product=vesicle transport v-SNARE protein, putative | location=Pf3D7_03_v3:569
SMA	zinc finger protein, putative	PF3D7_0315800	NaN	15,6966	NaN	2	2	2	7,9	7,9	7,9	41,983	0	5,5042	5651300	5	PF3D7_0315800.1-p1	PF3D7_0315800.1-p1	1094	PF3D7_0315800.1-p1 | transcript=PF3D7_0315800.1 | gene=PF3D7_0315800 | organism=Plasmodium_falciparum_3D7 | gene_product=zinc finger protein, putative | transcript_product=zinc finger protein, putative | location=Pf3D7_03_v3:641482-642579(-) | protein_leng
SMA	E3 ubiquitin-protein ligase, putative	PF3D7_0316900	NaN	13,2407	NaN	2	2	2	4	4	4	71,008	0,0013793	3,1798	3649000	4	PF3D7_0316900.1-p1	PF3D7_0316900.1-p1	1100	PF3D7_0316900.1-p1 | transcript=PF3D7_0316900.1 | gene=PF3D7_0316900 | organism=Plasmodium_falciparum_3D7 | gene_product=E3 ubiquitin-protein ligase, putative | transcript_product=E3 ubiquitin-protein ligase, putative | location=Pf3D7_03_v3:679234-681277(-
SMA	26S proteasome non-ATPase regulatory subunit 9, putative	PF3D7_0317800	NaN	17,3294	NaN	6	6	6	27,1	27,1	27,1	26,466	0	165,07	154960000	21	PF3D7_0317800.1-p1	PF3D7_0317800.1-p1	1105	PF3D7_0317800.1-p1 | transcript=PF3D7_0317800.1 | gene=PF3D7_0317800 | organism=Plasmodium_falciparum_3D7 | gene_product=26S proteasome non-ATPase regulatory subunit 9, putative | transcript_product=26S proteasome non-ATPase regulatory subunit 9, putative
SMA	E3 ubiquitin-protein ligase RBX1, putative	PF3D7_0319100	NaN	19,2539	NaN	4	4	4	34,6	34,6	34,6	12,419	0	6,0419	120470000	13	PF3D7_0319100.1-p1	PF3D7_0319100.1-p1	1109	PF3D7_0319100.1-p1 | transcript=PF3D7_0319100.1 | gene=PF3D7_0319100 | organism=Plasmodium_falciparum_3D7 | gene_product=E3 ubiquitin-protein ligase RBX1, putative | transcript_product=E3 ubiquitin-protein ligase RBX1, putative | location=Pf3D7_03_v3:80226
SMA	protein transport protein SEC22	PF3D7_0320100	NaN	17,0979	NaN	3	3	3	16,7	16,7	16,7	25,934	0	6,1143	17136000	10	PF3D7_0320100.1-p1	PF3D7_0320100.1-p1	1113	PF3D7_0320100.1-p1 | transcript=PF3D7_0320100.1 | gene=PF3D7_0320100 | organism=Plasmodium_falciparum_3D7 | gene_product=protein transport protein SEC22 | transcript_product=protein transport protein SEC22 | location=Pf3D7_03_v3:840362-841758(+) | protein_
SMA	nicotinamidase, putative	PF3D7_0320500	NaN	18,0778	NaN	7	7	7	22,4	22,4	22,4	50,151	0	60,307	115830000	13	PF3D7_0320500.1-p1	PF3D7_0320500.1-p1	1115	PF3D7_0320500.1-p1 | transcript=PF3D7_0320500.1 | gene=PF3D7_0320500 | organism=Plasmodium_falciparum_3D7 | gene_product=nicotinamidase, putative | transcript_product=nicotinamidase, putative | location=Pf3D7_03_v3:860813-862102(+) | protein_length=429 | s
SMA	peptidase, putative	PF3D7_0321500	NaN	14,858	NaN	4	4	4	6,8	6,8	6,8	125,89	0	15,86	17184000	5	PF3D7_0321500.1-p1	PF3D7_0321500.1-p1	1119	PF3D7_0321500.1-p1 | transcript=PF3D7_0321500.1 | gene=PF3D7_0321500 | organism=Plasmodium_falciparum_3D7 | gene_product=peptidase, putative | transcript_product=peptidase, putative | location=Pf3D7_03_v3:896546-899770(-) | protein_length=1074 | sequence_S
SMA	ATP-dependent RNA helicase DDX42, putative	PF3D7_0321600	NaN	14,9265	NaN	2	2	2	4,2	4,2	4,2	86,645	0,0073687	2,2269	18359000	4	PF3D7_0321600.1-p1	PF3D7_0321600.1-p1	1120	PF3D7_0321600.1-p1 | transcript=PF3D7_0321600.1 | gene=PF3D7_0321600 | organism=Plasmodium_falciparum_3D7 | gene_product=ATP-dependent RNA helicase DDX42, putative | transcript_product=ATP-dependent RNA helicase DDX42, putative | location=Pf3D7_03_v3:90085
SMA	conserved Plasmodium protein, unknown function	PF3D7_0321700	NaN	12,6918	NaN	2	2	2	1	1	1	231,79	0,001376	3,1633	1972200	2	PF3D7_0321700.1-p1	PF3D7_0321700.1-p1	1121	PF3D7_0321700.1-p1 | transcript=PF3D7_0321700.1 | gene=PF3D7_0321700 | organism=Plasmodium_falciparum_3D7 | gene_product=conserved Plasmodium protein, unknown function | transcript_product=conserved Plasmodium protein, unknown function | location=Pf3D7_03_
SMA	regulator of initiation factor 2 (eIF2)	PF3D7_0322400	NaN	13,9355	NaN	1	1	1	1,6	1,6	1,6	104,77	0	6,5148	3194000	3	PF3D7_0322400.1-p1	PF3D7_0322400.1-p1	1123	PF3D7_0322400.1-p1 | transcript=PF3D7_0322400.1 | gene=PF3D7_0322400 | organism=Plasmodium_falciparum_3D7 | gene_product=regulator of initiation factor 2 (eIF2) | transcript_product=regulator of initiation factor 2 (eIF2) | location=Pf3D7_03_v3:942545-9453
SMA	survival motor neuron-like protein	PF3D7_0323500	NaN	12,3018	NaN	5	5	5	20,3	20,3	20,3	37,46	0	6,9889	11890000	10	PF3D7_0323500.1-p1	PF3D7_0323500.1-p1	1126	PF3D7_0323500.1-p1 | transcript=PF3D7_0323500.1 | gene=PF3D7_0323500 | organism=Plasmodium_falciparum_3D7 | gene_product=survival motor neuron-like protein | transcript_product=survival motor neuron-like protein | location=Pf3D7_03_v3:986265-987610(+) | pr
SMA	U4/U6.U5 tri-snRNP-associated protein 1, putative	PF3D7_0323700	NaN	15,3584	NaN	3	3	3	4,5	4,5	4,5	82,899	0	5,0689	13958000	9	PF3D7_0323700.1-p1	PF3D7_0323700.1-p1	1127	PF3D7_0323700.1-p1 | transcript=PF3D7_0323700.1 | gene=PF3D7_0323700 | organism=Plasmodium_falciparum_3D7 | gene_product=U4/U6.U5 tri-snRNP-associated protein 1, putative | transcript_product=U4/U6.U5 tri-snRNP-associated protein 1, putative | location=Pf3
SMA	conserved Plasmodium protein, unknown function	PF3D7_0323800	NaN	16,5867	NaN	5	5	5	8,3	8,3	8,3	114,84	0	13,467	34419000	9	PF3D7_0323800.1-p1	PF3D7_0323800.1-p1	1128	PF3D7_0323800.1-p1 | transcript=PF3D7_0323800.1 | gene=PF3D7_0323800 | organism=Plasmodium_falciparum_3D7 | gene_product=conserved Plasmodium protein, unknown function | transcript_product=conserved Plasmodium protein, unknown function | location=Pf3D7_03_
SMA	rifin	PF3D7_0400700	NaN	10,1647	NaN	1	1	1	5	5	5	42,314	0,0010457	3,2932	255250	1	PF3D7_0400700.1-p1	PF3D7_0400700.1-p1	1129	PF3D7_0400700.1-p1 | transcript=PF3D7_0400700.1 | gene=PF3D7_0400700 | organism=Plasmodium_falciparum_3D7 | gene_product=rifin | transcript_product=rifin | location=Pf3D7_04_v3:63104-64476(-) | protein_length=380 | sequence_SO=chromosome | SO=protein_codin
SMA	pre-mRNA splicing factor, putative	PF3D7_0403200	NaN	15,9764	NaN	5	5	5	11,4	11,4	11,4	69,422	0	11,479	24763000	17	PF3D7_0403200.1-p1	PF3D7_0403200.1-p1	1136	PF3D7_0403200.1-p1 | transcript=PF3D7_0403200.1 | gene=PF3D7_0403200 | organism=Plasmodium_falciparum_3D7 | gene_product=pre-mRNA splicing factor, putative | transcript_product=pre-mRNA splicing factor, putative | location=Pf3D7_04_v3:178518-180200(+) | pr
SMA	conserved Plasmodium protein, unknown function	PF3D7_0403600	NaN	15,0179	NaN	2	2	2	4,7	4,7	4,7	89,431	0	7,0065	9915000	4	PF3D7_0403600.1-p1	PF3D7_0403600.1-p1	1137	PF3D7_0403600.1-p1 | transcript=PF3D7_0403600.1 | gene=PF3D7_0403600 | organism=Plasmodium_falciparum_3D7 | gene_product=conserved Plasmodium protein, unknown function | transcript_product=conserved Plasmodium protein, unknown function | location=Pf3D7_04_
SMA	pre-mRNA-splicing factor CLF1, putative	PF3D7_0403700	NaN	15,1093	NaN	5	5	5	8,1	8,1	8,1	94,017	0	8,5801	9650200	10	PF3D7_0403700.1-p1	PF3D7_0403700.1-p1	1138	PF3D7_0403700.1-p1 | transcript=PF3D7_0403700.1 | gene=PF3D7_0403700 | organism=Plasmodium_falciparum_3D7 | gene_product=pre-mRNA-splicing factor CLF1, putative | transcript_product=pre-mRNA-splicing factor CLF1, putative | location=Pf3D7_04_v3:206228-2093
SMA	conserved Plasmodium protein, unknown function	PF3D7_0404300	NaN	17,7728	NaN	8	8	8	16,2	16,2	16,2	74,182	0	23,826	102820000	28	PF3D7_0404300.1-p1	PF3D7_0404300.1-p1	1139	PF3D7_0404300.1-p1 | transcript=PF3D7_0404300.1 | gene=PF3D7_0404300 | organism=Plasmodium_falciparum_3D7 | gene_product=conserved Plasmodium protein, unknown function | transcript_product=conserved Plasmodium protein, unknown function | location=Pf3D7_04_
SMA	6-cysteine protein P41	PF3D7_0404900	NaN	17,4367	NaN	8	8	8	28	28	28	43,088	0	22,932	72953000	22	PF3D7_0404900.1-p1	PF3D7_0404900.1-p1	1140	PF3D7_0404900.1-p1 | transcript=PF3D7_0404900.1 | gene=PF3D7_0404900 | organism=Plasmodium_falciparum_3D7 | gene_product=6-cysteine protein P41 | transcript_product=6-cysteine protein P41 | location=Pf3D7_04_v3:267244-268380(-) | protein_length=378 | seque
SMA	protein transport protein Sec24B, putative	PF3D7_0405100	NaN	14,5212	NaN	4	4	4	3,6	3,6	3,6	155,94	0	8,2995	13730000	9	PF3D7_0405100.1-p1	PF3D7_0405100.1-p1	1141	PF3D7_0405100.1-p1 | transcript=PF3D7_0405100.1 | gene=PF3D7_0405100 | organism=Plasmodium_falciparum_3D7 | gene_product=protein transport protein Sec24B, putative | transcript_product=protein transport protein Sec24B, putative | location=Pf3D7_04_v3:27225
SMA	TMEM33 domain-containing protein, putative	PF3D7_0405600	NaN	17,3825	NaN	4	4	4	12,7	12,7	12,7	37,813	0	41,723	153430000	13	PF3D7_0405600.1-p1	PF3D7_0405600.1-p1	1143	PF3D7_0405600.1-p1 | transcript=PF3D7_0405600.1 | gene=PF3D7_0405600 | organism=Plasmodium_falciparum_3D7 | gene_product=TMEM33 domain-containing protein, putative | transcript_product=TMEM33 domain-containing protein, putative | location=Pf3D7_04_v3:30332
SMA	NYN domain-containing protein, putative	PF3D7_0406500	NaN	16,1158	NaN	4	4	4	3,8	3,8	3,8	383,84	0	20,223	18450000	6	PF3D7_0406500.1-p1	PF3D7_0406500.1-p1	1148	PF3D7_0406500.1-p1 | transcript=PF3D7_0406500.1 | gene=PF3D7_0406500 | organism=Plasmodium_falciparum_3D7 | gene_product=NYN domain-containing protein, putative | transcript_product=NYN domain-containing protein, putative | location=Pf3D7_04_v3:334282-3440
SMA	peptidyl-tRNA hydrolase 2, putative	PF3D7_0407200	NaN	17,7448	NaN	2	2	2	16,9	16,9	16,9	21,746	0	6,9455	8850700	7	PF3D7_0407200.1-p1	PF3D7_0407200.1-p1	1149	PF3D7_0407200.1-p1 | transcript=PF3D7_0407200.1 | gene=PF3D7_0407200 | organism=Plasmodium_falciparum_3D7 | gene_product=peptidyl-tRNA hydrolase 2, putative | transcript_product=peptidyl-tRNA hydrolase 2, putative | location=Pf3D7_04_v3:363599-364933(-) |
SMA	protein CINCH	PF3D7_0407800	NaN	14,0314	NaN	3	3	3	2,3	2,3	2,3	230,12	0,001703	3,0813	1208500	4	PF3D7_0407800.1-p1	PF3D7_0407800.1-p1	1150	PF3D7_0407800.1-p1 | transcript=PF3D7_0407800.1 | gene=PF3D7_0407800 | organism=Plasmodium_falciparum_3D7 | gene_product=protein CINCH | transcript_product=protein CINCH | location=Pf3D7_04_v3:384924-390806(+) | protein_length=1960 | sequence_SO=chromosome
SMA	flap endonuclease 1	PF3D7_0408500	NaN	18,8502	NaN	5	5	5	15,3	15,3	15,3	76,68	0	54,748	39518000	15	PF3D7_0408500.1-p1	PF3D7_0408500.1-p1	1151	PF3D7_0408500.1-p1 | transcript=PF3D7_0408500.1 | gene=PF3D7_0408500 | organism=Plasmodium_falciparum_3D7 | gene_product=flap endonuclease 1 | transcript_product=flap endonuclease 1 | location=Pf3D7_04_v3:408679-410697(-) | protein_length=672 | sequence_SO
SMA	U4/U6 small nuclear ribonucleoprotein PRP31, putative	PF3D7_0409100	NaN	15,4883	NaN	2	2	2	5,2	5,2	5,2	61,474	0	8,9139	9280900	8	PF3D7_0409100.1-p1	PF3D7_0409100.1-p1	1152	PF3D7_0409100.1-p1 | transcript=PF3D7_0409100.1 | gene=PF3D7_0409100 | organism=Plasmodium_falciparum_3D7 | gene_product=U4/U6 small nuclear ribonucleoprotein PRP31, putative | transcript_product=U4/U6 small nuclear ribonucleoprotein PRP31, putative | loca
SMA	NAD(P)-binding protein, putative	PF3D7_0409500	NaN	16,5375	NaN	2	2	2	7,5	7,5	7,5	46,789	0	6,8772	20231000	10	PF3D7_0409500.1-p1	PF3D7_0409500.1-p1	1155	PF3D7_0409500.1-p1 | transcript=PF3D7_0409500.1 | gene=PF3D7_0409500 | organism=Plasmodium_falciparum_3D7 | gene_product=NAD(P)-binding protein, putative | transcript_product=NAD(P)-binding protein, putative | location=Pf3D7_04_v3:449189-450633(-) | protei
SMA	replication protein A1, large subunit	PF3D7_0409600	NaN	16,7991	NaN	10	10	10	12	12	12	134,2	0	15,763	49453000	20	PF3D7_0409600.1-p1	PF3D7_0409600.1-p1	1156	PF3D7_0409600.1-p1 | transcript=PF3D7_0409600.1 | gene=PF3D7_0409600 | organism=Plasmodium_falciparum_3D7 | gene_product=replication protein A1, large subunit | transcript_product=replication protein A1, large subunit | location=Pf3D7_04_v3:452134-455571(-
SMA	zinc finger protein, putative	PF3D7_0409800	NaN	15,4099	NaN	2	2	2	3,1	3,1	3,1	68,532	0	5,5129	7533000	4	PF3D7_0409800.1-p1	PF3D7_0409800.1-p1	1157	PF3D7_0409800.1-p1 | transcript=PF3D7_0409800.1 | gene=PF3D7_0409800 | organism=Plasmodium_falciparum_3D7 | gene_product=zinc finger protein, putative | transcript_product=zinc finger protein, putative | location=Pf3D7_04_v3:459710-461437(+) | protein_leng
SMA	conserved Plasmodium protein, unknown function	PF3D7_0410900	NaN	15,0305	NaN	6	6	6	7,5	7,5	7,5	117,53	0	13,126	14150000	7	PF3D7_0410900.1-p1	PF3D7_0410900.1-p1	1160	PF3D7_0410900.1-p1 | transcript=PF3D7_0410900.1 | gene=PF3D7_0410900 | organism=Plasmodium_falciparum_3D7 | gene_product=conserved Plasmodium protein, unknown function | transcript_product=conserved Plasmodium protein, unknown function | location=Pf3D7_04_
SMA	mediator of RNA polymerase II transcription subunit 8, putative	PF3D7_0411100	NaN	14,792	NaN	1	1	1	7,8	7,8	7,8	23,965	0	5,2599	4194900	3	PF3D7_0411100.1-p1	PF3D7_0411100.1-p1	1161	PF3D7_0411100.1-p1 | transcript=PF3D7_0411100.1 | gene=PF3D7_0411100 | organism=Plasmodium_falciparum_3D7 | gene_product=mediator of RNA polymerase II transcription subunit 8, putative | transcript_product=mediator of RNA polymerase II transcription subuni
SMA	DNA polymerase alpha catalytic subunit A	PF3D7_0411900	NaN	17,479	NaN	6	6	6	5	5	5	225,4	0	17,464	23820000	13	PF3D7_0411900.1-p1	PF3D7_0411900.1-p1	1162	PF3D7_0411900.1-p1 | transcript=PF3D7_0411900.1 | gene=PF3D7_0411900 | organism=Plasmodium_falciparum_3D7 | gene_product=DNA polymerase alpha catalytic subunit A | transcript_product=DNA polymerase alpha catalytic subunit A | location=Pf3D7_04_v3:528192-53
SMA	LITAF-like zinc finger protein, putative	PF3D7_0412000	NaN	14,9593	NaN	3	3	3	3,1	3,1	3,1	92,195	0	5,5041	21153000	6	PF3D7_0412000.1-p1	PF3D7_0412000.1-p1	1163	PF3D7_0412000.1-p1 | transcript=PF3D7_0412000.1 | gene=PF3D7_0412000 | organism=Plasmodium_falciparum_3D7 | gene_product=LITAF-like zinc finger protein, putative | transcript_product=LITAF-like zinc finger protein, putative | location=Pf3D7_04_v3:536774-53
SMA	conserved Plasmodium protein, unknown function	PF3D7_0412200	NaN	14,6721	NaN	2	2	2	8,1	8,1	8,1	39,101	0	5,4714	17804000	3	PF3D7_0412200.1-p1	PF3D7_0412200.1-p1	1164	PF3D7_0412200.1-p1 | transcript=PF3D7_0412200.1 | gene=PF3D7_0412200 | organism=Plasmodium_falciparum_3D7 | gene_product=conserved Plasmodium protein, unknown function | transcript_product=conserved Plasmodium protein, unknown function | location=Pf3D7_04_
SMA	cdc2-related protein kinase 3	PF3D7_0415300	NaN	14,6128	NaN	3	3	2	2,3	2,3	1,7	159,56	0	5,5322	43852000	13	PF3D7_0415300.1-p1	PF3D7_0415300.1-p1	1171	PF3D7_0415300.1-p1 | transcript=PF3D7_0415300.1 | gene=PF3D7_0415300 | organism=Plasmodium_falciparum_3D7 | gene_product=cdc2-related protein kinase 3 | transcript_product=cdc2-related protein kinase 3 | location=Pf3D7_04_v3:681810-685968(+) | protein_leng
SMA	coatomer subunit zeta, putative	PF3D7_0415400	NaN	16,6153	NaN	2	2	2	17,8	17,8	17,8	23,791	0,0020134	2,9643	2786700	3	PF3D7_0415400.1-p1	PF3D7_0415400.1-p1	1172	PF3D7_0415400.1-p1 | transcript=PF3D7_0415400.1 | gene=PF3D7_0415400 | organism=Plasmodium_falciparum_3D7 | gene_product=coatomer subunit zeta, putative | transcript_product=coatomer subunit zeta, putative | location=Pf3D7_04_v3:686414-687040(-) | protein_
SMA	histone acetyltransferase, putative	PF3D7_0416400	NaN	17,116	NaN	7	7	7	6,8	6,8	6,8	146,72	0	20,621	41142000	9	PF3D7_0416400.1-p1	PF3D7_0416400.1-p1	1176	PF3D7_0416400.1-p1 | transcript=PF3D7_0416400.1 | gene=PF3D7_0416400 | organism=Plasmodium_falciparum_3D7 | gene_product=histone acetyltransferase, putative | transcript_product=histone acetyltransferase, putative | location=Pf3D7_04_v3:718202-722654(+) |
SMA	repressor of RNA polymerase III transcription MAF1	PF3D7_0416500	NaN	19,1186	NaN	4	4	4	12,6	12,6	12,6	46,497	0,0010381	3,2263	62774000	4	PF3D7_0416500.1-p1	PF3D7_0416500.1-p1	1177	PF3D7_0416500.1-p1 | transcript=PF3D7_0416500.1 | gene=PF3D7_0416500 | organism=Plasmodium_falciparum_3D7 | gene_product=repressor of RNA polymerase III transcription MAF1 | transcript_product=repressor of RNA polymerase III transcription MAF1 | location=P
SMA	small GTP-binding protein sar1	PF3D7_0416800	NaN	17,2474	NaN	5	5	5	38	38	38	22,02	0	95,694	390800000	29	PF3D7_0416800.1-p1	PF3D7_0416800.1-p1	1178	PF3D7_0416800.1-p1 | transcript=PF3D7_0416800.1 | gene=PF3D7_0416800 | organism=Plasmodium_falciparum_3D7 | gene_product=small GTP-binding protein sar1 | transcript_product=small GTP-binding protein sar1 | location=Pf3D7_04_v3:729962-731223(+) | protein_le
SMA	LETM1-like protein, putative	PF3D7_0417300	NaN	13,2988	NaN	2	2	2	2,7	2,7	2,7	95,485	0,0073529	2,2076	13704000	2	PF3D7_0417300.1-p1	PF3D7_0417300.1-p1	1180	PF3D7_0417300.1-p1 | transcript=PF3D7_0417300.1 | gene=PF3D7_0417300 | organism=Plasmodium_falciparum_3D7 | gene_product=LETM1-like protein, putative | transcript_product=LETM1-like protein, putative | location=Pf3D7_04_v3:750860-753712(-) | protein_length
SMA	memo-like protein	PF3D7_0417500	NaN	17,2912	NaN	5	5	5	16,9	16,9	16,9	34,294	0	10,503	141000000	31	PF3D7_0417500.1-p1	PF3D7_0417500.1-p1	1181	PF3D7_0417500.1-p1 | transcript=PF3D7_0417500.1 | gene=PF3D7_0417500 | organism=Plasmodium_falciparum_3D7 | gene_product=memo-like protein | transcript_product=memo-like protein | location=Pf3D7_04_v3:777200-779424(-) | protein_length=296 | sequence_SO=chr
SMA	conserved Plasmodium protein, unknown function	PF3D7_0418300	NaN	13,872	NaN	2	2	2	2,1	2,1	2,1	114,52	0,0010623	3,4888	4774000	3	PF3D7_0418300.1-p1	PF3D7_0418300.1-p1	1183	PF3D7_0418300.1-p1 | transcript=PF3D7_0418300.1 | gene=PF3D7_0418300 | organism=Plasmodium_falciparum_3D7 | gene_product=conserved Plasmodium protein, unknown function | transcript_product=conserved Plasmodium protein, unknown function | location=Pf3D7_04_
SMA	RNA-binding protein NOB1, putative	PF3D7_0418700	NaN	16,781	NaN	5	5	5	10	10	10	66,543	0	7,4488	45959000	12	PF3D7_0418700.1-p1	PF3D7_0418700.1-p1	1185	PF3D7_0418700.1-p1 | transcript=PF3D7_0418700.1 | gene=PF3D7_0418700 | organism=Plasmodium_falciparum_3D7 | gene_product=RNA-binding protein NOB1, putative | transcript_product=RNA-binding protein NOB1, putative | location=Pf3D7_04_v3:841196-842905(+) | pr
SMA	AP2 domain transcription factor, putative	PF3D7_0420300	NaN	13,9789	NaN	2	2	2	0,7	0,7	0,7	400,16	0,0017129	3,1374	2201400	3	PF3D7_0420300.1-p1	PF3D7_0420300.1-p1	1189	PF3D7_0420300.1-p1 | transcript=PF3D7_0420300.1 | gene=PF3D7_0420300 | organism=Plasmodium_falciparum_3D7 | gene_product=AP2 domain transcription factor, putative | transcript_product=AP2 domain transcription factor, putative | location=Pf3D7_04_v3:917990-
SMA	glideosome associated protein with multiple membrane spans 2	PF3D7_0423500	NaN	17,594	NaN	2	2	2	6,5	6,5	6,5	42,618	0,00072124	3,6824	20510000	11	PF3D7_0423500.1-p1	PF3D7_0423500.1-p1	1196	PF3D7_0423500.1-p1 | transcript=PF3D7_0423500.1 | gene=PF3D7_0423500 | organism=Plasmodium_falciparum_3D7 | gene_product=glideosome associated protein with multiple membrane spans 2 | transcript_product=glideosome associated protein with multiple membrane
SMA	conserved Plasmodium protein, unknown function	PF3D7_0423600	NaN	14,0329	NaN	3	3	3	3,3	3,3	3,3	190,94	0,00072516	3,7487	4347000	4	PF3D7_0423600.1-p1	PF3D7_0423600.1-p1	1197	PF3D7_0423600.1-p1 | transcript=PF3D7_0423600.1 | gene=PF3D7_0423600 | organism=Plasmodium_falciparum_3D7 | gene_product=conserved Plasmodium protein, unknown function | transcript_product=conserved Plasmodium protein, unknown function | location=Pf3D7_04_
SMA	serine/threonine protein kinase, FIKK family	PF3D7_0424700	NaN	18,2929	NaN	3	3	3	2,6	2,6	2,6	143,05	0,0010471	3,3132	7850000	4	PF3D7_0424700.1-p1	PF3D7_0424700.1-p1	1201	PF3D7_0424700.1-p1 | transcript=PF3D7_0424700.1 | gene=PF3D7_0424700 | organism=Plasmodium_falciparum_3D7 | gene_product=serine/threonine protein kinase, FIKK family | transcript_product=serine/threonine protein kinase, FIKK family | location=Pf3D7_04_v3:1
SMA	Plasmodium exported protein (PHISTb), unknown function	PF3D7_0424800	NaN	16,5422	NaN	3	3	3	14,6	14,6	14,6	36,684	0	11,509	17584000	8	PF3D7_0424800.1-p1	PF3D7_0424800.1-p1	1202	PF3D7_0424800.1-p1 | transcript=PF3D7_0424800.1 | gene=PF3D7_0424800 | organism=Plasmodium_falciparum_3D7 | gene_product=Plasmodium exported protein (PHISTb), unknown function | transcript_product=Plasmodium exported protein (PHISTb), unknown function | lo
SMA	interspersed repeat antigen	PF3D7_0501400	NaN	19,1007	NaN	4	4	4	5,3	5,3	5,3	189,54	0	27,014	61426000	8	PF3D7_0501400.1-p1	PF3D7_0501400.1-p1	1209	PF3D7_0501400.1-p1 | transcript=PF3D7_0501400.1 | gene=PF3D7_0501400 | organism=Plasmodium_falciparum_3D7 | gene_product=interspersed repeat antigen | transcript_product=interspersed repeat antigen | location=Pf3D7_05_v3:74509-79842(+) | protein_length=172
SMA	chromatin assembly factor 1 subunit A	PF3D7_0501800	NaN	16,0953	NaN	8	8	8	9,1	9,1	9,1	125,35	0	196,26	33203000	18	PF3D7_0501800.1-p1	PF3D7_0501800.1-p1	1212	PF3D7_0501800.1-p1 | transcript=PF3D7_0501800.1 | gene=PF3D7_0501800 | organism=Plasmodium_falciparum_3D7 | gene_product=chromatin assembly factor 1 subunit A | transcript_product=chromatin assembly factor 1 subunit A | location=Pf3D7_05_v3:91361-94591(+)
SMA	cation transporting P-ATPase	PF3D7_0504000	NaN	15,8674	NaN	4	4	4	1,6	1,6	1,6	283,03	0	5,4192	8778800	8	PF3D7_0504000.1-p1	PF3D7_0504000.1-p1	1217	PF3D7_0504000.1-p1 | transcript=PF3D7_0504000.1 | gene=PF3D7_0504000 | organism=Plasmodium_falciparum_3D7 | gene_product=cation transporting P-ATPase | transcript_product=cation transporting P-ATPase | location=Pf3D7_05_v3:157625-164968(+) | protein_length
SMA	trafficking protein particle complex subunit 8, putative	PF3D7_0505100	NaN	15,6171	NaN	3	3	3	1,3	1,3	1,3	328,67	0,00076805	4,5209	6363900	6	PF3D7_0505100.1-p1	PF3D7_0505100.1-p1	1219	PF3D7_0505100.1-p1 | transcript=PF3D7_0505100.1 | gene=PF3D7_0505100 | organism=Plasmodium_falciparum_3D7 | gene_product=trafficking protein particle complex subunit 8, putative | transcript_product=trafficking protein particle complex subunit 8, putative
SMA	actin-like protein, putative	PF3D7_0505200	NaN	16,2945	NaN	6	6	6	18,4	18,4	18,4	65,868	0	14,123	34114000	8	PF3D7_0505200.1-p1	PF3D7_0505200.1-p1	1220	PF3D7_0505200.1-p1 | transcript=PF3D7_0505200.1 | gene=PF3D7_0505200 | organism=Plasmodium_falciparum_3D7 | gene_product=actin-like protein, putative | transcript_product=actin-like protein, putative | location=Pf3D7_05_v3:230695-232392(+) | protein_length
SMA	transcription factor 25, putative	PF3D7_0506800	NaN	13,495	NaN	2	2	2	3,7	3,7	3,7	110,19	0,0059598	2,3961	2519100	3	PF3D7_0506800.1-p1	PF3D7_0506800.1-p1	1226	PF3D7_0506800.1-p1 | transcript=PF3D7_0506800.1 | gene=PF3D7_0506800 | organism=Plasmodium_falciparum_3D7 | gene_product=transcription factor 25, putative | transcript_product=transcription factor 25, putative | location=Pf3D7_05_v3:284691-288023(+) | prot
SMA	rhomboid protease ROM4	PF3D7_0506900	NaN	16,1711	NaN	5	5	5	8,8	8,8	8,8	86,653	0	5,991	28101000	5	PF3D7_0506900.1-p1	PF3D7_0506900.1-p1	1227	PF3D7_0506900.1-p1 | transcript=PF3D7_0506900.1 | gene=PF3D7_0506900 | organism=Plasmodium_falciparum_3D7 | gene_product=rhomboid protease ROM4 | transcript_product=rhomboid protease ROM4 | location=Pf3D7_05_v3:288776-291055(-) | protein_length=759 | seque
SMA	conserved protein, unknown function	PF3D7_0507800	NaN	17,0226	NaN	6	6	6	6,2	6,2	6,2	177,42	0	13,454	40754000	10	PF3D7_0507800.1-p1	PF3D7_0507800.1-p1	1231	PF3D7_0507800.1-p1 | transcript=PF3D7_0507800.1 | gene=PF3D7_0507800 | organism=Plasmodium_falciparum_3D7 | gene_product=conserved protein, unknown function | transcript_product=conserved protein, unknown function | location=Pf3D7_05_v3:322239-326822(+) |
SMA	triose phosphate transporter	PF3D7_0508300	NaN	17,3452	NaN	2	2	2	6,7	6,7	6,7	39,04	0	44,127	91412000	9	PF3D7_0508300.1-p1	PF3D7_0508300.1-p1	1233	PF3D7_0508300.1-p1 | transcript=PF3D7_0508300.1 | gene=PF3D7_0508300 | organism=Plasmodium_falciparum_3D7 | gene_product=triose phosphate transporter | transcript_product=triose phosphate transporter | location=Pf3D7_05_v3:342205-343233(+) | protein_length
SMA	pre-mRNA-processing ATP-dependent RNA helicase PRP5, putative	PF3D7_0508700	NaN	18,8659	NaN	5	5	5	4,2	4,2	4,2	175,81	0	6,3475	30953000	10	PF3D7_0508700.1-p1	PF3D7_0508700.1-p1	1234	PF3D7_0508700.1-p1 | transcript=PF3D7_0508700.1 | gene=PF3D7_0508700 | organism=Plasmodium_falciparum_3D7 | gene_product=pre-mRNA-processing ATP-dependent RNA helicase PRP5, putative | transcript_product=pre-mRNA-processing ATP-dependent RNA helicase PRP5,
SMA	alpha-soluble NSF attachment protein, putative	PF3D7_0509000	NaN	15,2861	NaN	2	2	2	12,1	12,1	12,1	34,646	0	6,9349	12743000	5	PF3D7_0509000.1-p1	PF3D7_0509000.1-p1	1236	PF3D7_0509000.1-p1 | transcript=PF3D7_0509000.1 | gene=PF3D7_0509000 | organism=Plasmodium_falciparum_3D7 | gene_product=alpha-soluble NSF attachment protein, putative | transcript_product=alpha-soluble NSF attachment protein, putative | location=Pf3D7_05_
SMA	structural maintenance of chromosomes protein 4, putative	PF3D7_0509100	NaN	15,8508	NaN	10	10	10	6,7	6,7	6,7	201,67	0	27,196	27446000	18	PF3D7_0509100.1-p1	PF3D7_0509100.1-p1	1237	PF3D7_0509100.1-p1 | transcript=PF3D7_0509100.1 | gene=PF3D7_0509100 | organism=Plasmodium_falciparum_3D7 | gene_product=structural maintenance of chromosomes protein 4, putative | transcript_product=structural maintenance of chromosomes protein 4, putativ
SMA	conserved Plasmodium protein, unknown function	PF3D7_0509300	NaN	14,9382	NaN	3	3	3	23,5	23,5	23,5	13,505	0,00078125	4,6852	7375900	6	PF3D7_0509300.1-p1	PF3D7_0509300.1-p1	1238	PF3D7_0509300.1-p1 | transcript=PF3D7_0509300.1 | gene=PF3D7_0509300 | organism=Plasmodium_falciparum_3D7 | gene_product=conserved Plasmodium protein, unknown function | transcript_product=conserved Plasmodium protein, unknown function | location=Pf3D7_05_
SMA	RNA polymerase I	PF3D7_0509400	NaN	15,2602	NaN	6	6	6	2,8	2,8	2,8	340,67	0	12,434	17812000	14	PF3D7_0509400.1-p1	PF3D7_0509400.1-p1	1239	PF3D7_0509400.1-p1 | transcript=PF3D7_0509400.1 | gene=PF3D7_0509400 | organism=Plasmodium_falciparum_3D7 | gene_product=RNA polymerase I | transcript_product=RNA polymerase I | location=Pf3D7_05_v3:389914-398997(-) | protein_length=2914 | sequence_SO=chro
SMA	phosphatidylinositol 4-kinase	PF3D7_0509800	NaN	14,2989	NaN	2	2	2	1,5	1,5	1,5	182,66	0,0020141	2,9668	4982200	2	PF3D7_0509800.1-p1	PF3D7_0509800.1-p1	1240	PF3D7_0509800.1-p1 | transcript=PF3D7_0509800.1 | gene=PF3D7_0509800 | organism=Plasmodium_falciparum_3D7 | gene_product=phosphatidylinositol 4-kinase | transcript_product=phosphatidylinositol 4-kinase | location=Pf3D7_05_v3:410268-415308(+) | protein_leng
SMA	topoisomerase I	PF3D7_0510500	NaN	12,5854	NaN	2	2	2	2,7	2,7	2,7	98,108	0,0050521	2,4332	3991000	4	PF3D7_0510500.1-p1	PF3D7_0510500.1-p1	1242	PF3D7_0510500.1-p1 | transcript=PF3D7_0510500.1 | gene=PF3D7_0510500 | organism=Plasmodium_falciparum_3D7 | gene_product=topoisomerase I | transcript_product=topoisomerase I | location=Pf3D7_05_v3:445983-448502(-) | protein_length=839 | sequence_SO=chromos
SMA	glutathione synthetase	PF3D7_0512200	NaN	17,1093	NaN	7	7	7	12,4	12,4	12,4	77,48	0	10,833	119070000	16	PF3D7_0512200.1-p1	PF3D7_0512200.1-p1	1248	PF3D7_0512200.1-p1 | transcript=PF3D7_0512200.1 | gene=PF3D7_0512200 | organism=Plasmodium_falciparum_3D7 | gene_product=glutathione synthetase | transcript_product=glutathione synthetase | location=Pf3D7_05_v3:529934-531901(-) | protein_length=655 | seque
SMA	CPSF domain-containing protein, putative	PF3D7_0513200	NaN	13,4797	NaN	2	2	2	1,9	1,9	1,9	332,13	0,0073597	2,2128	2183400	2	PF3D7_0513200.1-p1	PF3D7_0513200.1-p1	1251	PF3D7_0513200.1-p1 | transcript=PF3D7_0513200.1 | gene=PF3D7_0513200 | organism=Plasmodium_falciparum_3D7 | gene_product=CPSF domain-containing protein, putative | transcript_product=CPSF domain-containing protein, putative | location=Pf3D7_05_v3:559513-56
SMA	secreted ookinete protein, putative	PF3D7_0513700	NaN	19,3817	NaN	7	7	7	11	11	11	87,261	0	8,3112	403000000	8	PF3D7_0513700.1-p1	PF3D7_0513700.1-p1	1254	PF3D7_0513700.1-p1 | transcript=PF3D7_0513700.1 | gene=PF3D7_0513700 | organism=Plasmodium_falciparum_3D7 | gene_product=secreted ookinete protein, putative | transcript_product=secreted ookinete protein, putative | location=Pf3D7_05_v3:581227-584124(+) |
SMA	conserved Plasmodium protein, unknown function	PF3D7_0514200	NaN	14,2853	NaN	2	2	2	2,2	2,2	2,2	104,99	0,0044714	2,5334	3001900	2	PF3D7_0514200.1-p1	PF3D7_0514200.1-p1	1256	PF3D7_0514200.1-p1 | transcript=PF3D7_0514200.1 | gene=PF3D7_0514200 | organism=Plasmodium_falciparum_3D7 | gene_product=conserved Plasmodium protein, unknown function | transcript_product=conserved Plasmodium protein, unknown function | location=Pf3D7_05_
SMA	gamete egress protein GEP, putative	PF3D7_0515600	NaN	17,1508	NaN	3	3	3	2,4	2,4	2,4	146,74	0,0032626	2,7007	2284500	3	PF3D7_0515600.1-p1	PF3D7_0515600.1-p1	1258	PF3D7_0515600.1-p1 | transcript=PF3D7_0515600.1 | gene=PF3D7_0515600 | organism=Plasmodium_falciparum_3D7 | gene_product=gamete egress protein GEP, putative | transcript_product=gamete egress protein GEP, putative | location=Pf3D7_05_v3:646659-652106(+) |
SMA	ubiquitin carboxyl-terminal hydrolase 2, putative	PF3D7_0516700	NaN	15,8903	NaN	7	7	7	8,2	8,2	8,2	156,33	0	11,828	22112000	10	PF3D7_0516700.1-p1	PF3D7_0516700.1-p1	1263	PF3D7_0516700.1-p1 | transcript=PF3D7_0516700.1 | gene=PF3D7_0516700 | organism=Plasmodium_falciparum_3D7 | gene_product=ubiquitin carboxyl-terminal hydrolase 2, putative | transcript_product=ubiquitin carboxyl-terminal hydrolase 2, putative | location=Pf3
SMA	AP2 domain transcription factor AP2-O2, putative	PF3D7_0516800	NaN	12,8426	NaN	5	5	5	2,7	2,7	2,7	276,42	0,00077519	4,6253	21736000	5	PF3D7_0516800.1-p1	PF3D7_0516800.1-p1	1264	PF3D7_0516800.1-p1 | transcript=PF3D7_0516800.1 | gene=PF3D7_0516800 | organism=Plasmodium_falciparum_3D7 | gene_product=AP2 domain transcription factor AP2-O2, putative | transcript_product=AP2 domain transcription factor AP2-O2, putative | location=Pf3D7
SMA	ATP-dependent RNA helicase DDX23, putative	PF3D7_0518500	NaN	15,5492	NaN	4	4	4	4	4	4	131,16	0	5,7705	14796000	11	PF3D7_0518500.1-p1	PF3D7_0518500.1-p1	1272	PF3D7_0518500.1-p1 | transcript=PF3D7_0518500.1 | gene=PF3D7_0518500 | organism=Plasmodium_falciparum_3D7 | gene_product=ATP-dependent RNA helicase DDX23, putative | transcript_product=ATP-dependent RNA helicase DDX23, putative | location=Pf3D7_05_v3:76353
SMA	V-type proton ATPase 16 kDa proteolipid subunit	PF3D7_0519200	NaN	19,4419	NaN	1	1	1	10,9	10,9	10,9	17,065	0,0073642	2,2161	171390000	10	PF3D7_0519200.1-p1	PF3D7_0519200.1-p1	1273	PF3D7_0519200.1-p1 | transcript=PF3D7_0519200.1 | gene=PF3D7_0519200 | organism=Plasmodium_falciparum_3D7 | gene_product=V-type proton ATPase 16 kDa proteolipid subunit | transcript_product=V-type proton ATPase 16 kDa proteolipid subunit | location=Pf3D7_0
SMA	EELM2 domain-containing protein, putative	PF3D7_0519800	NaN	16,3008	NaN	5	5	5	9,4	9,4	9,4	78,29	0	6,6569	32311000	9	PF3D7_0519800.1-p1	PF3D7_0519800.1-p1	1277	PF3D7_0519800.1-p1 | transcript=PF3D7_0519800.1 | gene=PF3D7_0519800 | organism=Plasmodium_falciparum_3D7 | gene_product=EELM2 domain-containing protein, putative | transcript_product=EELM2 domain-containing protein, putative | location=Pf3D7_05_v3:820719-
SMA	protein phosphatase PPM9, putative	PF3D7_0520100	NaN	14,6594	NaN	4	4	4	7,6	7,6	7,6	83,404	0	5,7153	16705000	7	PF3D7_0520100.1-p1	PF3D7_0520100.1-p1	1279	PF3D7_0520100.1-p1 | transcript=PF3D7_0520100.1 | gene=PF3D7_0520100 | organism=Plasmodium_falciparum_3D7 | gene_product=protein phosphatase PPM9, putative | transcript_product=protein phosphatase PPM9, putative | location=Pf3D7_05_v3:831617-834343(+) | pr
SMA	mediator of RNA polymerase II transcription subunit 17, putative	PF3D7_0520200	NaN	17,1311	NaN	7	7	7	13,9	13,9	13,9	82,394	0	29,236	59772000	22	PF3D7_0520200.1-p1	PF3D7_0520200.1-p1	1280	PF3D7_0520200.1-p1 | transcript=PF3D7_0520200.1 | gene=PF3D7_0520200 | organism=Plasmodium_falciparum_3D7 | gene_product=mediator of RNA polymerase II transcription subunit 17, putative | transcript_product=mediator of RNA polymerase II transcription subun
SMA	single-stranded DNA-binding protein, putative	PF3D7_0520400	NaN	17,3903	NaN	3	3	3	13,3	13,3	13,3	35,659	0	5,0545	19641000	6	PF3D7_0520400.1-p1	PF3D7_0520400.1-p1	1281	PF3D7_0520400.1-p1 | transcript=PF3D7_0520400.1 | gene=PF3D7_0520400 | organism=Plasmodium_falciparum_3D7 | gene_product=single-stranded DNA-binding protein, putative | transcript_product=single-stranded DNA-binding protein, putative | location=Pf3D7_05_v3
SMA	phosphomethylpyrimidine kinase, putative	PF3D7_0520500	NaN	15,8298	NaN	3	3	3	12,6	12,6	12,6	34,974	0	5,7721	4068200	3	PF3D7_0520500.1-p1	PF3D7_0520500.1-p1	1282	PF3D7_0520500.1-p1 | transcript=PF3D7_0520500.1 | gene=PF3D7_0520500 | organism=Plasmodium_falciparum_3D7 | gene_product=phosphomethylpyrimidine kinase, putative | transcript_product=phosphomethylpyrimidine kinase, putative | location=Pf3D7_05_v3:841723-84
SMA	CDC73 domain-containing protein, putative	PF3D7_0520700	NaN	14,4452	NaN	3	3	3	4,4	4,4	4,4	118	0	5,4101	6975400	4	PF3D7_0520700.1-p1	PF3D7_0520700.1-p1	1284	PF3D7_0520700.1-p1 | transcript=PF3D7_0520700.1 | gene=PF3D7_0520700 | organism=Plasmodium_falciparum_3D7 | gene_product=CDC73 domain-containing protein, putative | transcript_product=CDC73 domain-containing protein, putative | location=Pf3D7_05_v3:845843-
SMA	conserved protein, unknown function	PF3D7_0520800	NaN	13,2272	NaN	3	3	3	1,7	1,7	1,7	244,1	0,00072411	3,728	1584000	4	PF3D7_0520800.1-p1	PF3D7_0520800.1-p1	1285	PF3D7_0520800.1-p1 | transcript=PF3D7_0520800.1 | gene=PF3D7_0520800 | organism=Plasmodium_falciparum_3D7 | gene_product=conserved protein, unknown function | transcript_product=conserved protein, unknown function | location=Pf3D7_05_v3:849862-856026(-) |
SMA	conserved protein, unknown function	PF3D7_0521400	NaN	12,8661	NaN	1	1	1	3	3	3	66,512	0,00075188	4,2533	2937900	2	PF3D7_0521400.1-p1	PF3D7_0521400.1-p1	1287	PF3D7_0521400.1-p1 | transcript=PF3D7_0521400.1 | gene=PF3D7_0521400 | organism=Plasmodium_falciparum_3D7 | gene_product=conserved protein, unknown function | transcript_product=conserved protein, unknown function | location=Pf3D7_05_v3:875873-877561(-) |
SMA	ATP-dependent RNA helicase DDX1, putative	PF3D7_0521700	NaN	15,9506	NaN	2	2	2	3,1	3,1	3,1	97,337	0	44,128	48413000	10	PF3D7_0521700.1-p1	PF3D7_0521700.1-p1	1288	PF3D7_0521700.1-p1 | transcript=PF3D7_0521700.1 | gene=PF3D7_0521700 | organism=Plasmodium_falciparum_3D7 | gene_product=ATP-dependent RNA helicase DDX1, putative | transcript_product=ATP-dependent RNA helicase DDX1, putative | location=Pf3D7_05_v3:882376-
SMA	transcription initiation factor TFIID subunit 10, putative	PF3D7_0522200	NaN	14,9089	NaN	2	2	2	25,9	25,9	25,9	13,633	0	6,0967	10341000	4	PF3D7_0522200.1-p1	PF3D7_0522200.1-p1	1289	PF3D7_0522200.1-p1 | transcript=PF3D7_0522200.1 | gene=PF3D7_0522200 | organism=Plasmodium_falciparum_3D7 | gene_product=transcription initiation factor TFIID subunit 10, putative | transcript_product=transcription initiation factor TFIID subunit 10, putat
SMA	pre-mRNA-splicing factor BUD31, putative	PF3D7_0522800	NaN	15,5426	NaN	4	4	4	26,5	26,5	26,5	17,389	0	5,3382	18199000	9	PF3D7_0522800.1-p1	PF3D7_0522800.1-p1	1290	PF3D7_0522800.1-p1 | transcript=PF3D7_0522800.1 | gene=PF3D7_0522800 | organism=Plasmodium_falciparum_3D7 | gene_product=pre-mRNA-splicing factor BUD31, putative | transcript_product=pre-mRNA-splicing factor BUD31, putative | location=Pf3D7_05_v3:944184-94
SMA	mitochondrial-processing peptidase subunit alpha, putative	PF3D7_0523100	NaN	16,146	NaN	8	8	8	18,2	18,2	18,2	61,772	0	11,608	39962000	13	PF3D7_0523100.1-p1	PF3D7_0523100.1-p1	1292	PF3D7_0523100.1-p1 | transcript=PF3D7_0523100.1 | gene=PF3D7_0523100 | organism=Plasmodium_falciparum_3D7 | gene_product=mitochondrial-processing peptidase subunit alpha, putative | transcript_product=mitochondrial-processing peptidase subunit alpha, putat
SMA	conserved Plasmodium protein, unknown function	PF3D7_0524300	NaN	15,3531	NaN	2	2	2	5,4	5,4	5,4	49,18	0	7,8524	15173000	9	PF3D7_0524300.1-p1	PF3D7_0524300.1-p1	1295	PF3D7_0524300.1-p1 | transcript=PF3D7_0524300.1 | gene=PF3D7_0524300 | organism=Plasmodium_falciparum_3D7 | gene_product=conserved Plasmodium protein, unknown function | transcript_product=conserved Plasmodium protein, unknown function | location=Pf3D7_05_
SMA	inner membrane complex protein 1g, putative	PF3D7_0525800	NaN	15,5327	NaN	2	2	2	9	9	9	34,34	0	5,9084	6796400	5	PF3D7_0525800.1-p1	PF3D7_0525800.1-p1	1301	PF3D7_0525800.1-p1 | transcript=PF3D7_0525800.1 | gene=PF3D7_0525800 | organism=Plasmodium_falciparum_3D7 | gene_product=inner membrane complex protein 1g, putative | transcript_product=inner membrane complex protein 1g, putative | location=Pf3D7_05_v3:107
SMA	ADP-ribosylation factor GTPase-activating protein 2	PF3D7_0526200;PF3D7_0526200	NaN	12,1366	NaN	2	2	2	4,8	4,8	4,8	58,511	0,0013727	3,1494	1414800	2	PF3D7_0526200.2-p1;PF3D7_0526200.1-p1	PF3D7_0526200.2-p1;PF3D7_0526200.1-p1	1302	PF3D7_0526200.2-p1 | transcript=PF3D7_0526200.2 | gene=PF3D7_0526200 | organism=Plasmodium_falciparum_3D7 | gene_product=ADP-ribosylation factor GTPase-activating protein 2 | transcript_product=ADP-ribosylation factor GTPase-activating protein 2 | location
SMA	conserved Plasmodium protein, unknown function	PF3D7_0526500	NaN	14,9115	NaN	2	2	2	1,8	1,8	1,8	165,38	0,0016995	3,0644	3615000	2	PF3D7_0526500.1-p1	PF3D7_0526500.1-p1	1303	PF3D7_0526500.1-p1 | transcript=PF3D7_0526500.1 | gene=PF3D7_0526500 | organism=Plasmodium_falciparum_3D7 | gene_product=conserved Plasmodium protein, unknown function | transcript_product=conserved Plasmodium protein, unknown function | location=Pf3D7_05_
SMA	conserved Plasmodium protein, unknown function	PF3D7_0527600	NaN	14,9774	NaN	2	2	2	4,8	4,8	4,8	52,971	0,001688	3,007	2319900	2	PF3D7_0527600.1-p1	PF3D7_0527600.1-p1	1309	PF3D7_0527600.1-p1 | transcript=PF3D7_0527600.1 | gene=PF3D7_0527600 | organism=Plasmodium_falciparum_3D7 | gene_product=conserved Plasmodium protein, unknown function | transcript_product=conserved Plasmodium protein, unknown function | location=Pf3D7_05_
SMA	proteasome maturation factor UMP1, putative	PF3D7_0528000	NaN	15,0534	NaN	5	5	5	46,8	46,8	46,8	14,603	0	35,053	22054000	9	PF3D7_0528000.1-p1	PF3D7_0528000.1-p1	1310	PF3D7_0528000.1-p1 | transcript=PF3D7_0528000.1 | gene=PF3D7_0528000 | organism=Plasmodium_falciparum_3D7 | gene_product=proteasome maturation factor UMP1, putative | transcript_product=proteasome maturation factor UMP1, putative | location=Pf3D7_05_v3:115
SMA	peptidyl-prolyl cis-trans isomerase	PF3D7_0528700	NaN	15,8645	NaN	3	3	3	27,9	27,9	27,9	23,199	0	7,3851	25775000	9	PF3D7_0528700.1-p1	PF3D7_0528700.1-p1	1313	PF3D7_0528700.1-p1 | transcript=PF3D7_0528700.1 | gene=PF3D7_0528700 | organism=Plasmodium_falciparum_3D7 | gene_product=peptidyl-prolyl cis-trans isomerase | transcript_product=peptidyl-prolyl cis-trans isomerase | location=Pf3D7_05_v3:1178276-1178890(-)
SMA	conserved Plasmodium protein, unknown function	PF3D7_0529000	NaN	15,1122	NaN	3	3	3	5,4	5,4	5,4	82,904	0,00073046	3,8196	10189000	8	PF3D7_0529000.1-p1	PF3D7_0529000.1-p1	1315	PF3D7_0529000.1-p1 | transcript=PF3D7_0529000.1 | gene=PF3D7_0529000 | organism=Plasmodium_falciparum_3D7 | gene_product=conserved Plasmodium protein, unknown function | transcript_product=conserved Plasmodium protein, unknown function | location=Pf3D7_05_
SMA	conserved Plasmodium protein, unknown function	PF3D7_0530000	NaN	18,9005	NaN	3	3	3	22,7	22,7	22,7	11,54	0	5,2705	67233000	7	PF3D7_0530000.1-p1	PF3D7_0530000.1-p1	1319	PF3D7_0530000.1-p1 | transcript=PF3D7_0530000.1 | gene=PF3D7_0530000 | organism=Plasmodium_falciparum_3D7 | gene_product=conserved Plasmodium protein, unknown function | transcript_product=conserved Plasmodium protein, unknown function | location=Pf3D7_05_
SMA	SNARE protein, putative	PF3D7_0530100	NaN	15,6554	NaN	1	1	1	7,6	7,6	7,6	26,69	0	4,8812	11451000	6	PF3D7_0530100.1-p1	PF3D7_0530100.1-p1	1320	PF3D7_0530100.1-p1 | transcript=PF3D7_0530100.1 | gene=PF3D7_0530100 | organism=Plasmodium_falciparum_3D7 | gene_product=SNARE protein, putative | transcript_product=SNARE protein, putative | location=Pf3D7_05_v3:1226883-1227757(+) | protein_length=225 | s
SMA	ATP-dependent RNA helicase MTR4	PF3D7_0602100	NaN	17,402	NaN	10	10	10	11	11	11	157,31	0	28,819	38879000	17	PF3D7_0602100.1-p1	PF3D7_0602100.1-p1	1328	PF3D7_0602100.1-p1 | transcript=PF3D7_0602100.1 | gene=PF3D7_0602100 | organism=Plasmodium_falciparum_3D7 | gene_product=ATP-dependent RNA helicase MTR4 | transcript_product=ATP-dependent RNA helicase MTR4 | location=Pf3D7_06_v3:92506-96668(+) | protein_le
SMA	AP2 domain transcription factor	PF3D7_0604100	NaN	14,383	NaN	3	3	3	2,5	2,5	2,5	229,62	0	5,6497	3040200	5	PF3D7_0604100.1-p1	PF3D7_0604100.1-p1	1332	PF3D7_0604100.1-p1 | transcript=PF3D7_0604100.1 | gene=PF3D7_0604100 | organism=Plasmodium_falciparum_3D7 | gene_product=AP2 domain transcription factor | transcript_product=AP2 domain transcription factor | location=Pf3D7_06_v3:171301-177240(-) | protein_
SMA	elongation of fatty acids protein, putative	PF3D7_0605900	NaN	14,2912	NaN	1	1	1	6,1	6,1	6,1	34,732	0	24,7	7876800	2	PF3D7_0605900.1-p1	PF3D7_0605900.1-p1	1336	PF3D7_0605900.1-p1 | transcript=PF3D7_0605900.1 | gene=PF3D7_0605900 | organism=Plasmodium_falciparum_3D7 | gene_product=elongation of fatty acids protein, putative | transcript_product=elongation of fatty acids protein, putative | location=Pf3D7_06_v3:247
SMA	polypyrimidine tract-binding protein, putative	PF3D7_0606500	NaN	15,2662	NaN	2	2	2	4,5	4,5	4,5	77,218	0,0026377	2,7996	11767000	5	PF3D7_0606500.1-p1	PF3D7_0606500.1-p1	1338	PF3D7_0606500.1-p1 | transcript=PF3D7_0606500.1 | gene=PF3D7_0606500 | organism=Plasmodium_falciparum_3D7 | gene_product=polypyrimidine tract-binding protein, putative | transcript_product=polypyrimidine tract-binding protein, putative | location=Pf3D7_06_
SMA	glutaredoxin-like protein	PF3D7_0606900	NaN	17,0354	NaN	5	5	5	20,5	20,5	20,5	26,034	0	39,406	59604000	10	PF3D7_0606900.1-p1	PF3D7_0606900.1-p1	1342	PF3D7_0606900.1-p1 | transcript=PF3D7_0606900.1 | gene=PF3D7_0606900 | organism=Plasmodium_falciparum_3D7 | gene_product=glutaredoxin-like protein | transcript_product=glutaredoxin-like protein | location=Pf3D7_06_v3:290426-291085(-) | protein_length=219 |
SMA	conserved Plasmodium protein, unknown function	PF3D7_0608600	NaN	18,467	NaN	2	2	2	8,8	8,8	8,8	33,281	0	7,8838	10868000	4	PF3D7_0608600.1-p1	PF3D7_0608600.1-p1	1347	PF3D7_0608600.1-p1 | transcript=PF3D7_0608600.1 | gene=PF3D7_0608600 | organism=Plasmodium_falciparum_3D7 | gene_product=conserved Plasmodium protein, unknown function | transcript_product=conserved Plasmodium protein, unknown function | location=Pf3D7_06_
SMA	protein KIC6	PF3D7_0609700	NaN	13,7466	NaN	2	2	2	1,8	1,8	1,8	225,1	0,0026429	2,8182	1165100	2	PF3D7_0609700.1-p1	PF3D7_0609700.1-p1	1351	PF3D7_0609700.1-p1 | transcript=PF3D7_0609700.1 | gene=PF3D7_0609700 | organism=Plasmodium_falciparum_3D7 | gene_product=protein KIC6 | transcript_product=protein KIC6 | location=Pf3D7_06_v3:413652-419781(+) | protein_length=1901 | sequence_SO=chromosome |
SMA	RNA-binding protein 25, putative	PF3D7_0610200	NaN	14,6263	NaN	3	3	3	4,1	4,1	4,1	115,74	0	5,0129	4489900	3	PF3D7_0610200.1-p1	PF3D7_0610200.1-p1	1352	PF3D7_0610200.1-p1 | transcript=PF3D7_0610200.1 | gene=PF3D7_0610200 | organism=Plasmodium_falciparum_3D7 | gene_product=RNA-binding protein 25, putative | transcript_product=RNA-binding protein 25, putative | location=Pf3D7_06_v3:437663-440545(-) | protei
SMA	conserved Plasmodium protein, unknown function	PF3D7_0610700	NaN	15,1918	NaN	2	2	2	26,4	26,4	26,4	10,149	0,00072046	3,6699	9285800	7	PF3D7_0610700.1-p1	PF3D7_0610700.1-p1	1355	PF3D7_0610700.1-p1 | transcript=PF3D7_0610700.1 | gene=PF3D7_0610700 | organism=Plasmodium_falciparum_3D7 | gene_product=conserved Plasmodium protein, unknown function | transcript_product=conserved Plasmodium protein, unknown function | location=Pf3D7_06_
SMA	transcription elongation factor SPT5, putative	PF3D7_0610900	NaN	17,0749	NaN	5	5	5	3,9	3,9	3,9	149,36	0	8,1472	29890000	13	PF3D7_0610900.1-p1	PF3D7_0610900.1-p1	1357	PF3D7_0610900.1-p1 | transcript=PF3D7_0610900.1 | gene=PF3D7_0610900 | organism=Plasmodium_falciparum_3D7 | gene_product=transcription elongation factor SPT5, putative | transcript_product=transcription elongation factor SPT5, putative | location=Pf3D7_06_
SMA	6-cysteine protein P12	PF3D7_0612700	NaN	16,3171	NaN	6	6	6	21,6	21,6	21,6	39,434	0	11,092	35773000	16	PF3D7_0612700.1-p1	PF3D7_0612700.1-p1	1361	PF3D7_0612700.1-p1 | transcript=PF3D7_0612700.1 | gene=PF3D7_0612700 | organism=Plasmodium_falciparum_3D7 | gene_product=6-cysteine protein P12 | transcript_product=6-cysteine protein P12 | location=Pf3D7_06_v3:525987-527030(-) | protein_length=347 | seque
SMA	pre-mRNA-splicing factor CWF7, putative	PF3D7_0614400	NaN	15,6441	NaN	3	3	3	12,9	12,9	12,9	30,85	0	6,869	13771000	5	PF3D7_0614400.1-p1	PF3D7_0614400.1-p1	1366	PF3D7_0614400.1-p1 | transcript=PF3D7_0614400.1 | gene=PF3D7_0614400 | organism=Plasmodium_falciparum_3D7 | gene_product=pre-mRNA-splicing factor CWF7, putative | transcript_product=pre-mRNA-splicing factor CWF7, putative | location=Pf3D7_06_v3:604573-6053
SMA	zinc finger protein, putative	PF3D7_0615600	NaN	15,6704	NaN	3	3	3	1,5	1,5	1,5	304,06	0	6,0837	7991900	5	PF3D7_0615600.1-p1	PF3D7_0615600.1-p1	1369	PF3D7_0615600.1-p1 | transcript=PF3D7_0615600.1 | gene=PF3D7_0615600 | organism=Plasmodium_falciparum_3D7 | gene_product=zinc finger protein, putative | transcript_product=zinc finger protein, putative | location=Pf3D7_06_v3:646637-655596(-) | protein_leng
SMA	conserved Plasmodium protein, unknown function	PF3D7_0616300	NaN	14,5948	NaN	1	1	1	6,6	6,6	6,6	26,9	0,0050505	2,431	13625000	2	PF3D7_0616300.1-p1	PF3D7_0616300.1-p1	1371	PF3D7_0616300.1-p1 | transcript=PF3D7_0616300.1 | gene=PF3D7_0616300 | organism=Plasmodium_falciparum_3D7 | gene_product=conserved Plasmodium protein, unknown function | transcript_product=conserved Plasmodium protein, unknown function | location=Pf3D7_06_
SMA	malate:quinone oxidoreductase	PF3D7_0616800	NaN	17,2007	NaN	5	5	5	12,7	12,7	12,7	59,506	0	7,979	86323000	8	PF3D7_0616800.1-p1	PF3D7_0616800.1-p1	1372	PF3D7_0616800.1-p1 | transcript=PF3D7_0616800.1 | gene=PF3D7_0616800 | organism=Plasmodium_falciparum_3D7 | gene_product=malate:quinone oxidoreductase | transcript_product=malate:quinone oxidoreductase | location=Pf3D7_06_v3:695929-697494(+) | protein_leng
SMA	malate dehydrogenase	PF3D7_0618500	NaN	17,2063	NaN	6	6	6	24	24	24	34,04	0	13,676	16730000	16	PF3D7_0618500.1-p1	PF3D7_0618500.1-p1	1380	PF3D7_0618500.1-p1 | transcript=PF3D7_0618500.1 | gene=PF3D7_0618500 | organism=Plasmodium_falciparum_3D7 | gene_product=malate dehydrogenase | transcript_product=malate dehydrogenase | location=Pf3D7_06_v3:774529-775470(+) | protein_length=313 | sequence_
SMA	conserved protein, unknown function	PF3D7_0619000;PF3D7_0619000	NaN	14,6537	NaN	3	3	3	2,2	2,2	2,2	213,73	0	5,24	5431900	3	PF3D7_0619000.1-p1;PF3D7_0619000.2-p1	PF3D7_0619000.1-p1;PF3D7_0619000.2-p1	1381	PF3D7_0619000.1-p1 | transcript=PF3D7_0619000.1 | gene=PF3D7_0619000 | organism=Plasmodium_falciparum_3D7 | gene_product=conserved protein, unknown function | transcript_product=conserved protein, unknown function | location=Pf3D7_06_v3:788707-796025(-) |
SMA	splicing factor 3A subunit 2, putative	PF3D7_0619900	NaN	15,4133	NaN	2	2	2	8,6	8,6	8,6	27,675	0,004199	2,6073	15446000	2	PF3D7_0619900.1-p1	PF3D7_0619900.1-p1	1384	PF3D7_0619900.1-p1 | transcript=PF3D7_0619900.1 | gene=PF3D7_0619900 | organism=Plasmodium_falciparum_3D7 | gene_product=splicing factor 3A subunit 2, putative | transcript_product=splicing factor 3A subunit 2, putative | location=Pf3D7_06_v3:840523-841224
SMA	cleavage stimulation factor subunit 1, putative	PF3D7_0620500	NaN	16,014	NaN	2	2	2	2,8	2,8	2,8	76,491	0,0020182	2,9767	14658000	4	PF3D7_0620500.1-p1	PF3D7_0620500.1-p1	1385	PF3D7_0620500.1-p1 | transcript=PF3D7_0620500.1 | gene=PF3D7_0620500 | organism=Plasmodium_falciparum_3D7 | gene_product=cleavage stimulation factor subunit 1, putative | transcript_product=cleavage stimulation factor subunit 1, putative | location=Pf3D7_0
SMA	conserved Plasmodium protein, unknown function	PF3D7_0621100	NaN	13,9243	NaN	3	3	3	3	3	3	159,36	0	5,7045	10134000	3	PF3D7_0621100.1-p1	PF3D7_0621100.1-p1	1386	PF3D7_0621100.1-p1 | transcript=PF3D7_0621100.1 | gene=PF3D7_0621100 | organism=Plasmodium_falciparum_3D7 | gene_product=conserved Plasmodium protein, unknown function | transcript_product=conserved Plasmodium protein, unknown function | location=Pf3D7_06_
SMA	mRNA-binding protein PUF3	PF3D7_0621300	NaN	16,0963	NaN	2	2	2	2,9	2,9	2,9	94,283	0,0023349	2,8943	16510000	4	PF3D7_0621300.1-p1	PF3D7_0621300.1-p1	1388	PF3D7_0621300.1-p1 | transcript=PF3D7_0621300.1 | gene=PF3D7_0621300 | organism=Plasmodium_falciparum_3D7 | gene_product=mRNA-binding protein PUF3 | transcript_product=mRNA-binding protein PUF3 | location=Pf3D7_06_v3:873809-876190(+) | protein_length=793 |
SMA	RNA methyltransferase, putative	PF3D7_0622500	NaN	14,9073	NaN	2	2	2	6,7	6,7	6,7	50,753	0,0016943	3,0182	29951000	4	PF3D7_0622500.1-p1	PF3D7_0622500.1-p1	1391	PF3D7_0622500.1-p1 | transcript=PF3D7_0622500.1 | gene=PF3D7_0622500 | organism=Plasmodium_falciparum_3D7 | gene_product=RNA methyltransferase, putative | transcript_product=RNA methyltransferase, putative | location=Pf3D7_06_v3:912406-913710(-) | protein_
SMA	superoxide dismutase [Fe]	PF3D7_0623500	NaN	19,5839	NaN	4	4	4	16,9	16,9	16,9	31,292	0	5,46	52245000	11	PF3D7_0623500.1-p1	PF3D7_0623500.1-p1	1394	PF3D7_0623500.1-p1 | transcript=PF3D7_0623500.1 | gene=PF3D7_0623500 | organism=Plasmodium_falciparum_3D7 | gene_product=superoxide dismutase [Fe] | transcript_product=superoxide dismutase [Fe] | location=Pf3D7_06_v3:952906-954848(-) | protein_length=266 |
SMA	conserved Plasmodium protein, unknown function	PF3D7_0625400	NaN	17,6559	NaN	5	5	5	11,2	11,2	11,2	48,543	0	32,326	78705000	17	PF3D7_0625400.1-p1	PF3D7_0625400.1-p1	1397	PF3D7_0625400.1-p1 | transcript=PF3D7_0625400.1 | gene=PF3D7_0625400 | organism=Plasmodium_falciparum_3D7 | gene_product=conserved Plasmodium protein, unknown function | transcript_product=conserved Plasmodium protein, unknown function | location=Pf3D7_06_
SMA	conserved Plasmodium protein, unknown function	PF3D7_0626000	NaN	17,7805	NaN	6	6	6	3,9	3,9	3,9	209,43	0	11,828	19164000	10	PF3D7_0626000.1-p1	PF3D7_0626000.1-p1	1398	PF3D7_0626000.1-p1 | transcript=PF3D7_0626000.1 | gene=PF3D7_0626000 | organism=Plasmodium_falciparum_3D7 | gene_product=conserved Plasmodium protein, unknown function | transcript_product=conserved Plasmodium protein, unknown function | location=Pf3D7_06_
SMA	ankyrin-repeat protein, putative	PF3D7_0627100	NaN	12,9685	NaN	2	2	2	1,9	1,9	1,9	198,28	0	6,4758	2144600	3	PF3D7_0627100.1-p1	PF3D7_0627100.1-p1	1402	PF3D7_0627100.1-p1 | transcript=PF3D7_0627100.1 | gene=PF3D7_0627100 | organism=Plasmodium_falciparum_3D7 | gene_product=ankyrin-repeat protein, putative | transcript_product=ankyrin-repeat protein, putative | location=Pf3D7_06_v3:1089190-1094328(+) | prot
SMA	E3 ubiquitin-protein ligase RNF5, putative	PF3D7_0627300	NaN	13,5048	NaN	2	2	2	5,8	5,8	5,8	52,812	0,00072701	3,7736	8042900	3	PF3D7_0627300.1-p1	PF3D7_0627300.1-p1	1403	PF3D7_0627300.1-p1 | transcript=PF3D7_0627300.1 | gene=PF3D7_0627300 | organism=Plasmodium_falciparum_3D7 | gene_product=E3 ubiquitin-protein ligase RNF5, putative | transcript_product=E3 ubiquitin-protein ligase RNF5, putative | location=Pf3D7_06_v3:10973
SMA	eukaryotic translation initiation factor 2-alpha kinase	PF3D7_0628200	NaN	14,8328	NaN	3	3	3	1,4	1,4	1,4	364,33	0	8,5605	3451800	4	PF3D7_0628200.1-p1	PF3D7_0628200.1-p1	1409	PF3D7_0628200.1-p1 | transcript=PF3D7_0628200.1 | gene=PF3D7_0628200 | organism=Plasmodium_falciparum_3D7 | gene_product=eukaryotic translation initiation factor 2-alpha kinase | transcript_product=eukaryotic translation initiation factor 2-alpha kinase |
SMA	polyadenylate-binding protein 3, putative	PF3D7_0629400	NaN	17,3541	NaN	5	5	5	7,1	7,1	7,1	90,782	0	9,1207	72217000	11	PF3D7_0629400.1-p1	PF3D7_0629400.1-p1	1414	PF3D7_0629400.1-p1 | transcript=PF3D7_0629400.1 | gene=PF3D7_0629400 | organism=Plasmodium_falciparum_3D7 | gene_product=polyadenylate-binding protein 3, putative | transcript_product=polyadenylate-binding protein 3, putative | location=Pf3D7_06_v3:1210420
SMA	amino acid transporter AAT1	PF3D7_0629500	NaN	17,2826	NaN	2	2	2	2	2	2	68,858	0	5,6428	86646000	14	PF3D7_0629500.1-p1	PF3D7_0629500.1-p1	1415	PF3D7_0629500.1-p1 | transcript=PF3D7_0629500.1 | gene=PF3D7_0629500 | organism=Plasmodium_falciparum_3D7 | gene_product=amino acid transporter AAT1 | transcript_product=amino acid transporter AAT1 | location=Pf3D7_06_v3:1213948-1216005(-) | protein_length
SMA	cullin-like protein, putative	PF3D7_0629800	NaN	14,6021	NaN	4	4	4	4,6	4,6	4,6	136,34	0	8,5598	7907200	12	PF3D7_0629800.1-p1	PF3D7_0629800.1-p1	1418	PF3D7_0629800.1-p1 | transcript=PF3D7_0629800.1 | gene=PF3D7_0629800 | organism=Plasmodium_falciparum_3D7 | gene_product=cullin-like protein, putative | transcript_product=cullin-like protein, putative | location=Pf3D7_06_v3:1243580-1247219(-) | protein_le
SMA	conserved protein, unknown function	PF3D7_0630600	NaN	16,7874	NaN	8	8	8	11,9	11,9	11,9	110,12	0	15,785	35563000	13	PF3D7_0630600.1-p1	PF3D7_0630600.1-p1	1421	PF3D7_0630600.1-p1 | transcript=PF3D7_0630600.1 | gene=PF3D7_0630600 | organism=Plasmodium_falciparum_3D7 | gene_product=conserved protein, unknown function | transcript_product=conserved protein, unknown function | location=Pf3D7_06_v3:1279820-1283246(+)
SMA	erythrocyte membrane protein 1, PfEMP1	PF3D7_0632500	NaN	14,5888	NaN	4	3	0	1	0,8	0	456,91	0,0041774	2,565	2622200	3	PF3D7_0632500.1-p1	PF3D7_0632500.1-p1	1422	PF3D7_0632500.1-p1 | transcript=PF3D7_0632500.1 | gene=PF3D7_0632500 | organism=Plasmodium_falciparum_3D7 | gene_product=erythrocyte membrane protein 1, PfEMP1 | transcript_product=erythrocyte membrane protein 1, PfEMP1 | location=Pf3D7_06_v3:1353946-13664
SMA	rifin	PF3D7_0700200;PF3D7_1300400;PF3D7_1479600;PF3D7_0600500;PF3D7_0632200	NaN	12,7326	NaN	2	1	1	10,5	8	8	36,349	0,0007125	3,5456	1830300	1	PF3D7_0700200.1-p1;PF3D7_1300400.1-p1;PF3D7_1479600.1-p1;PF3D7_0600500.1-p1;PF3D7_0632200.1-p1	PF3D7_0700200.1-p1;PF3D7_1300400.1-p1;PF3D7_1479600.1-p1;PF3D7_0600500.1-p1;PF3D7_0632200.1-p1	1423	PF3D7_0700200.1-p1 | transcript=PF3D7_0700200.1 | gene=PF3D7_0700200 | organism=Plasmodium_falciparum_3D7 | gene_product=rifin | transcript_product=rifin | location=Pf3D7_07_v3:30097-31269(+) | protein_length=323 | sequence_SO=chromosome | SO=protein_codin
SMA	Plasmodium exported protein (hyp12), unknown function	PF3D7_0702000	NaN	13,6637	NaN	2	2	2	9,4	9,4	9,4	28,825	0,0013784	3,1774	1380600	3	PF3D7_0702000.1-p1	PF3D7_0702000.1-p1	1425	PF3D7_0702000.1-p1 | transcript=PF3D7_0702000.1 | gene=PF3D7_0702000 | organism=Plasmodium_falciparum_3D7 | gene_product=Plasmodium exported protein (hyp12), unknown function | transcript_product=Plasmodium exported protein (hyp12), unknown function | loca
SMA	sporozoite threonine and asparagine-rich protein	PF3D7_0702300	NaN	19,571	NaN	5	5	5	14,1	14,1	14,1	66,003	0	7,9733	175710000	16	PF3D7_0702300.1-p1	PF3D7_0702300.1-p1	1426	PF3D7_0702300.1-p1 | transcript=PF3D7_0702300.1 | gene=PF3D7_0702300 | organism=Plasmodium_falciparum_3D7 | gene_product=sporozoite threonine and asparagine-rich protein | transcript_product=sporozoite threonine and asparagine-rich protein | location=Pf3D7
SMA	conserved Plasmodium membrane protein, unknown function	PF3D7_0703900	NaN	17,8786	NaN	2	2	2	0,5	0,5	0,5	529,36	0,00074074	4,0256	4327100	2	PF3D7_0703900.1-p1	PF3D7_0703900.1-p1	1431	PF3D7_0703900.1-p1 | transcript=PF3D7_0703900.1 | gene=PF3D7_0703900 | organism=Plasmodium_falciparum_3D7 | gene_product=conserved Plasmodium membrane protein, unknown function | transcript_product=conserved Plasmodium membrane protein, unknown function |
SMA	basal complex transmembrane protein 2	PF3D7_0704100	NaN	13,7224	NaN	3	3	3	0,8	0,8	0,8	425,26	0,00072833	3,7842	4087200	3	PF3D7_0704100.1-p1	PF3D7_0704100.1-p1	1432	PF3D7_0704100.1-p1 | transcript=PF3D7_0704100.1 | gene=PF3D7_0704100 | organism=Plasmodium_falciparum_3D7 | gene_product=basal complex transmembrane protein 2 | transcript_product=basal complex transmembrane protein 2 | location=Pf3D7_07_v3:180036-190715(+
SMA	phosphoinositide-binding protein, putative	PF3D7_0704400	NaN	15,2739	NaN	5	5	5	8,5	8,5	8,5	118,84	0	10,852	5680000	9	PF3D7_0704400.1-p1	PF3D7_0704400.1-p1	1435	PF3D7_0704400.1-p1 | transcript=PF3D7_0704400.1 | gene=PF3D7_0704400 | organism=Plasmodium_falciparum_3D7 | gene_product=phosphoinositide-binding protein, putative | transcript_product=phosphoinositide-binding protein, putative | location=Pf3D7_07_v3:20471
SMA	HECT-type E3 ubiquitin ligase UT	PF3D7_0704600	NaN	16,3233	NaN	12	12	12	4,3	4,3	4,3	460,41	0	22,736	21242000	16	PF3D7_0704600.1-p1	PF3D7_0704600.1-p1	1436	PF3D7_0704600.1-p1 | transcript=PF3D7_0704600.1 | gene=PF3D7_0704600 | organism=Plasmodium_falciparum_3D7 | gene_product=HECT-type E3 ubiquitin ligase UT | transcript_product=HECT-type E3 ubiquitin ligase UT | location=Pf3D7_07_v3:216024-229072(-) | protei
SMA	origin recognition complex subunit 2	PF3D7_0705300	NaN	12,9731	NaN	1	1	1	1,8	1,8	1,8	98,008	0,0056639	2,4164	16342000	3	PF3D7_0705300.1-p1	PF3D7_0705300.1-p1	1437	PF3D7_0705300.1-p1 | transcript=PF3D7_0705300.1 | gene=PF3D7_0705300 | organism=Plasmodium_falciparum_3D7 | gene_product=origin recognition complex subunit 2 | transcript_product=origin recognition complex subunit 2 | location=Pf3D7_07_v3:261977-264454(+)
SMA	conserved Plasmodium protein, unknown function	PF3D7_0707200	NaN	13,4607	NaN	2	2	2	1,2	1,2	1,2	256,94	0,0020127	2,954	545230	2	PF3D7_0707200.1-p1	PF3D7_0707200.1-p1	1444	PF3D7_0707200.1-p1 | transcript=PF3D7_0707200.1 | gene=PF3D7_0707200 | organism=Plasmodium_falciparum_3D7 | gene_product=conserved Plasmodium protein, unknown function | transcript_product=conserved Plasmodium protein, unknown function | location=Pf3D7_07_
SMA	rhoptry-associated membrane antigen	PF3D7_0707300	NaN	18,8475	NaN	9	9	9	12,2	12,2	12,2	103,64	0	70,435	124500000	19	PF3D7_0707300.1-p1	PF3D7_0707300.1-p1	1445	PF3D7_0707300.1-p1 | transcript=PF3D7_0707300.1 | gene=PF3D7_0707300 | organism=Plasmodium_falciparum_3D7 | gene_product=rhoptry-associated membrane antigen | transcript_product=rhoptry-associated membrane antigen | location=Pf3D7_07_v3:338885-342083(+) |
SMA	heat shock protein 86 family protein	PF3D7_0708500	NaN	14,3645	NaN	2	2	2	2,2	2,2	2,2	108,91	0,0041895	2,5807	5717000	6	PF3D7_0708500.1-p1	PF3D7_0708500.1-p1	1449	PF3D7_0708500.1-p1 | transcript=PF3D7_0708500.1 | gene=PF3D7_0708500 | organism=Plasmodium_falciparum_3D7 | gene_product=heat shock protein 86 family protein | transcript_product=heat shock protein 86 family protein | location=Pf3D7_07_v3:385583-388321(-)
SMA	nucleic acid-binding protein, putative	PF3D7_0709500	NaN	17,6117	NaN	3	3	3	18,5	18,5	18,5	15,512	0,0061958	2,3092	47390000	7	PF3D7_0709500.1-p1	PF3D7_0709500.1-p1	1452	PF3D7_0709500.1-p1 | transcript=PF3D7_0709500.1 | gene=PF3D7_0709500 | organism=Plasmodium_falciparum_3D7 | gene_product=nucleic acid-binding protein, putative | transcript_product=nucleic acid-binding protein, putative | location=Pf3D7_07_v3:428723-429346
SMA	prodrug activation and resistance esterase	PF3D7_0709700	NaN	15,0764	NaN	4	4	4	10,9	10,9	10,9	42,357	0	7,0848	25411000	12	PF3D7_0709700.1-p1;PF3D7_0102400.1-p1	PF3D7_0709700.1-p1	1453	PF3D7_0709700.1-p1 | transcript=PF3D7_0709700.1 | gene=PF3D7_0709700 | organism=Plasmodium_falciparum_3D7 | gene_product=prodrug activation and resistance esterase | transcript_product=prodrug activation and resistance esterase | location=Pf3D7_07_v3:43508
SMA	conserved Plasmodium protein, unknown function	PF3D7_0710200	NaN	21,4072	NaN	13	13	13	6,2	6,2	6,2	350,7	0	30,55	44469000	29	PF3D7_0710200.1-p1	PF3D7_0710200.1-p1	1454	PF3D7_0710200.1-p1 | transcript=PF3D7_0710200.1 | gene=PF3D7_0710200 | organism=Plasmodium_falciparum_3D7 | gene_product=conserved Plasmodium protein, unknown function | transcript_product=conserved Plasmodium protein, unknown function | location=Pf3D7_07_
SMA	4-nitrophenylphosphatase	PF3D7_0715000	NaN	14,2754	NaN	3	3	3	5,6	5,6	5,6	36,823	0,00074738	4,1649	199960	3	PF3D7_0715000.1-p1	PF3D7_0715000.1-p1	1463	PF3D7_0715000.1-p1 | transcript=PF3D7_0715000.1 | gene=PF3D7_0715000 | organism=Plasmodium_falciparum_3D7 | gene_product=4-nitrophenylphosphatase | transcript_product=4-nitrophenylphosphatase | location=Pf3D7_07_v3:673451-674419(+) | protein_length=322 | s
SMA	conserved Plasmodium protein, unknown function	PF3D7_0715200	NaN	16,1659	NaN	8	8	8	4,9	4,9	4,9	258,4	0	10,072	8772400	8	PF3D7_0715200.1-p1	PF3D7_0715200.1-p1	1464	PF3D7_0715200.1-p1 | transcript=PF3D7_0715200.1 | gene=PF3D7_0715200 | organism=Plasmodium_falciparum_3D7 | gene_product=conserved Plasmodium protein, unknown function | transcript_product=conserved Plasmodium protein, unknown function | location=Pf3D7_07_
SMA	ATP synthase subunit epsilon, mitochondrial, putative	PF3D7_0715500	NaN	14,5561	NaN	3	3	3	49,3	49,3	49,3	8,4956	0,00039479	4,8135	14827000	7	PF3D7_0715500.1-p1	PF3D7_0715500.1-p1	1465	PF3D7_0715500.1-p1 | transcript=PF3D7_0715500.1 | gene=PF3D7_0715500 | organism=Plasmodium_falciparum_3D7 | gene_product=ATP synthase subunit epsilon, mitochondrial, putative | transcript_product=ATP synthase subunit epsilon, mitochondrial, putative | loca
SMA	GTP-binding translation elongation factor tu family protein, putative	PF3D7_0715600	NaN	14,903	NaN	2	2	2	2,5	2,5	2,5	86,236	0,0056729	2,4237	10566000	3	PF3D7_0715600.1-p1	PF3D7_0715600.1-p1	1466	PF3D7_0715600.1-p1 | transcript=PF3D7_0715600.1 | gene=PF3D7_0715600 | organism=Plasmodium_falciparum_3D7 | gene_product=GTP-binding translation elongation factor tu family protein, putative | transcript_product=GTP-binding translation elongation factor tu
SMA	cation diffusion facilitator family protein, putative	PF3D7_0715900	NaN	15,2741	NaN	5	5	5	11,5	11,5	11,5	62,943	0	51,336	16931000	13	PF3D7_0715900.1-p1	PF3D7_0715900.1-p1	1468	PF3D7_0715900.1-p1 | transcript=PF3D7_0715900.1 | gene=PF3D7_0715900 | organism=Plasmodium_falciparum_3D7 | gene_product=cation diffusion facilitator family protein, putative | transcript_product=cation diffusion facilitator family protein, putative | loca
SMA	RNA-binding protein, putative	PF3D7_0716000	NaN	15,0817	NaN	3	3	3	3,6	3,6	3,6	132,71	0	10,126	7114800	8	PF3D7_0716000.1-p1	PF3D7_0716000.1-p1	1469	PF3D7_0716000.1-p1 | transcript=PF3D7_0716000.1 | gene=PF3D7_0716000 | organism=Plasmodium_falciparum_3D7 | gene_product=RNA-binding protein, putative | transcript_product=RNA-binding protein, putative | location=Pf3D7_07_v3:703207-706584(+) | protein_leng
SMA	protein SDA1, putative	PF3D7_0716100	NaN	15,6201	NaN	2	2	2	1,9	1,9	1,9	126,48	0,0067985	2,2887	5789200	3	PF3D7_0716100.1-p1	PF3D7_0716100.1-p1	1470	PF3D7_0716100.1-p1 | transcript=PF3D7_0716100.1 | gene=PF3D7_0716100 | organism=Plasmodium_falciparum_3D7 | gene_product=protein SDA1, putative | transcript_product=protein SDA1, putative | location=Pf3D7_07_v3:707699-710908(-) | protein_length=1069 | sequ
SMA	PDCD2 domain-containing protein, putative	PF3D7_0716200	NaN	16,0423	NaN	4	4	4	8,2	8,2	8,2	96,699	0	14,912	11807000	8	PF3D7_0716200.1-p1	PF3D7_0716200.1-p1	1471	PF3D7_0716200.1-p1 | transcript=PF3D7_0716200.1 | gene=PF3D7_0716200 | organism=Plasmodium_falciparum_3D7 | gene_product=PDCD2 domain-containing protein, putative | transcript_product=PDCD2 domain-containing protein, putative | location=Pf3D7_07_v3:712469-
SMA	queuine tRNA-ribosyltransferase, putative	PF3D7_0717400	NaN	13,7439	NaN	6	6	6	11,6	11,6	11,6	88,034	0	13,307	6520700	6	PF3D7_0717400.1-p1	PF3D7_0717400.1-p1	1474	PF3D7_0717400.1-p1 | transcript=PF3D7_0717400.1 | gene=PF3D7_0717400 | organism=Plasmodium_falciparum_3D7 | gene_product=queuine tRNA-ribosyltransferase, putative | transcript_product=queuine tRNA-ribosyltransferase, putative | location=Pf3D7_07_v3:751877-
SMA	calcium-dependent protein kinase 4	PF3D7_0717500	NaN	20,6004	NaN	5	5	5	11,6	11,6	11,6	60,779	0	7,0828	1431200000	50	PF3D7_0717500.1-p1	PF3D7_0717500.1-p1	1475	PF3D7_0717500.1-p1 | transcript=PF3D7_0717500.1 | gene=PF3D7_0717500 | organism=Plasmodium_falciparum_3D7 | gene_product=calcium-dependent protein kinase 4 | transcript_product=calcium-dependent protein kinase 4 | location=Pf3D7_07_v3:755763-757696(+) | pr
SMA	conserved protein, unknown function	PF3D7_0719000	NaN	11,3839	NaN	3	3	3	23,5	23,5	23,5	17,841	0,0010563	3,4432	9350000	3	PF3D7_0719000.1-p1	PF3D7_0719000.1-p1	1478	PF3D7_0719000.1-p1 | transcript=PF3D7_0719000.1 | gene=PF3D7_0719000 | organism=Plasmodium_falciparum_3D7 | gene_product=conserved protein, unknown function | transcript_product=conserved protein, unknown function | location=Pf3D7_07_v3:838135-838596(+) |
SMA	conserved Plasmodium protein, unknown function	PF3D7_0720500	NaN	16,2789	NaN	1	1	1	9,7	9,7	9,7	16,059	0,0023302	2,8762	21384000	2	PF3D7_0720500.1-p1	PF3D7_0720500.1-p1	1482	PF3D7_0720500.1-p1 | transcript=PF3D7_0720500.1 | gene=PF3D7_0720500 | organism=Plasmodium_falciparum_3D7 | gene_product=conserved Plasmodium protein, unknown function | transcript_product=conserved Plasmodium protein, unknown function | location=Pf3D7_07_
SMA	phosphoinositide-binding protein, putative	PF3D7_0720700	NaN	12,8808	NaN	6	6	6	2,7	2,7	2,7	258,42	0	6,4786	3872500	6	PF3D7_0720700.1-p1	PF3D7_0720700.1-p1	1483	PF3D7_0720700.1-p1 | transcript=PF3D7_0720700.1 | gene=PF3D7_0720700 | organism=Plasmodium_falciparum_3D7 | gene_product=phosphoinositide-binding protein, putative | transcript_product=phosphoinositide-binding protein, putative | location=Pf3D7_07_v3:89168
SMA	tetratricopeptide repeat protein, putative	PF3D7_0720900	NaN	15,6143	NaN	3	3	3	11,7	11,7	11,7	31,125	0	5,4997	10867000	4	PF3D7_0720900.1-p1	PF3D7_0720900.1-p1	1485	PF3D7_0720900.1-p1 | transcript=PF3D7_0720900.1 | gene=PF3D7_0720900 | organism=Plasmodium_falciparum_3D7 | gene_product=tetratricopeptide repeat protein, putative | transcript_product=tetratricopeptide repeat protein, putative | location=Pf3D7_07_v3:90154
SMA	secreted ookinete protein, putative	PF3D7_0721700	NaN	18,9815	NaN	6	6	6	16,7	16,7	16,7	53,285	0	8,9132	12347000	8	PF3D7_0721700.1-p1	PF3D7_0721700.1-p1	1489	PF3D7_0721700.1-p1 | transcript=PF3D7_0721700.1 | gene=PF3D7_0721700 | organism=Plasmodium_falciparum_3D7 | gene_product=secreted ookinete protein, putative | transcript_product=secreted ookinete protein, putative | location=Pf3D7_07_v3:935497-936900(+) |
SMA	conserved Plasmodium protein, unknown function	PF3D7_0721800	NaN	17,6462	NaN	3	3	3	27,4	27,4	27,4	12,369	0	11,924	125480000	21	PF3D7_0721800.1-p1	PF3D7_0721800.1-p1	1490	PF3D7_0721800.1-p1 | transcript=PF3D7_0721800.1 | gene=PF3D7_0721800 | organism=Plasmodium_falciparum_3D7 | gene_product=conserved Plasmodium protein, unknown function | transcript_product=conserved Plasmodium protein, unknown function | location=Pf3D7_07_
SMA	pre-mRNA-splicing factor CWC15, putative	PF3D7_0722500	NaN	13,9496	NaN	1	1	1	5,5	5,5	5,5	34,15	0,0039075	2,6799	3938400	5	PF3D7_0722500.1-p1	PF3D7_0722500.1-p1	1493	PF3D7_0722500.1-p1 | transcript=PF3D7_0722500.1 | gene=PF3D7_0722500 | organism=Plasmodium_falciparum_3D7 | gene_product=pre-mRNA-splicing factor CWC15, putative | transcript_product=pre-mRNA-splicing factor CWC15, putative | location=Pf3D7_07_v3:956920-95
SMA	conserved Plasmodium protein, unknown function	PF3D7_0723400	NaN	14,3009	NaN	2	2	2	1,8	1,8	1,8	167,92	0	6,132	3413700	2	PF3D7_0723400.1-p1	PF3D7_0723400.1-p1	1494	PF3D7_0723400.1-p1 | transcript=PF3D7_0723400.1 | gene=PF3D7_0723400 | organism=Plasmodium_falciparum_3D7 | gene_product=conserved Plasmodium protein, unknown function | transcript_product=conserved Plasmodium protein, unknown function | location=Pf3D7_07_
SMA	conserved Plasmodium protein, unknown function	PF3D7_0723800	NaN	17,3506	NaN	9	9	9	4,9	4,9	4,9	260,76	0	14,429	53717000	20	PF3D7_0723800.1-p1	PF3D7_0723800.1-p1	1496	PF3D7_0723800.1-p1 | transcript=PF3D7_0723800.1 | gene=PF3D7_0723800 | organism=Plasmodium_falciparum_3D7 | gene_product=conserved Plasmodium protein, unknown function | transcript_product=conserved Plasmodium protein, unknown function | location=Pf3D7_07_
SMA	RNA-binding protein, putative	PF3D7_0723900	NaN	15,49	NaN	5	5	5	5,3	5,3	5,3	144,63	0	7,5197	39443000	8	PF3D7_0723900.1-p1	PF3D7_0723900.1-p1	1497	PF3D7_0723900.1-p1 | transcript=PF3D7_0723900.1 | gene=PF3D7_0723900 | organism=Plasmodium_falciparum_3D7 | gene_product=RNA-binding protein, putative | transcript_product=RNA-binding protein, putative | location=Pf3D7_07_v3:1000701-1004746(-) | protein_le
SMA	conserved Plasmodium protein, unknown function	PF3D7_0724100	NaN	15,4664	NaN	3	3	3	3,5	3,5	3,5	124,12	0	4,9233	11212000	8	PF3D7_0724100.1-p1	PF3D7_0724100.1-p1	1498	PF3D7_0724100.1-p1 | transcript=PF3D7_0724100.1 | gene=PF3D7_0724100 | organism=Plasmodium_falciparum_3D7 | gene_product=conserved Plasmodium protein, unknown function | transcript_product=conserved Plasmodium protein, unknown function | location=Pf3D7_07_
SMA	conserved protein, unknown function	PF3D7_0725300	NaN	13,1098	NaN	1	1	1	3,2	3,2	3,2	93,451	0,0082292	2,1649	2377300	1	PF3D7_0725300.1-p1	PF3D7_0725300.1-p1	1499	PF3D7_0725300.1-p1 | transcript=PF3D7_0725300.1 | gene=PF3D7_0725300 | organism=Plasmodium_falciparum_3D7 | gene_product=conserved protein, unknown function | transcript_product=conserved protein, unknown function | location=Pf3D7_07_v3:1072202-1074754(-)
SMA	conserved Plasmodium membrane protein, unknown function	PF3D7_0726400	NaN	14,0908	NaN	2	2	2	0,4	0,4	0,4	599,32	0,0050907	2,4913	464840	2	PF3D7_0726400.1-p1	PF3D7_0726400.1-p1	1501	PF3D7_0726400.1-p1 | transcript=PF3D7_0726400.1 | gene=PF3D7_0726400 | organism=Plasmodium_falciparum_3D7 | gene_product=conserved Plasmodium membrane protein, unknown function | transcript_product=conserved Plasmodium membrane protein, unknown function |
SMA	conserved Plasmodium protein, unknown function	PF3D7_0727900	NaN	14,3405	NaN	4	4	4	2,6	2,6	2,6	230,43	0	4,9031	8523700	8	PF3D7_0727900.1-p1	PF3D7_0727900.1-p1	1506	PF3D7_0727900.1-p1 | transcript=PF3D7_0727900.1 | gene=PF3D7_0727900 | organism=Plasmodium_falciparum_3D7 | gene_product=conserved Plasmodium protein, unknown function | transcript_product=conserved Plasmodium protein, unknown function | location=Pf3D7_07_
SMA	signal recognition particle subunit SRP9	PF3D7_0729000	NaN	17,4087	NaN	2	2	2	20,4	20,4	20,4	12,135	0,00075103	4,2388	23209000	10	PF3D7_0729000.1-p1	PF3D7_0729000.1-p1	1508	PF3D7_0729000.1-p1 | transcript=PF3D7_0729000.1 | gene=PF3D7_0729000 | organism=Plasmodium_falciparum_3D7 | gene_product=signal recognition particle subunit SRP9 | transcript_product=signal recognition particle subunit SRP9 | location=Pf3D7_07_v3:1235699-1
SMA	conserved Plasmodium protein, unknown function	PF3D7_0729100	NaN	15,3588	NaN	6	6	6	2,8	2,8	2,8	304,52	0	7,5394	12476000	10	PF3D7_0729100.1-p1	PF3D7_0729100.1-p1	1509	PF3D7_0729100.1-p1 | transcript=PF3D7_0729100.1 | gene=PF3D7_0729100 | organism=Plasmodium_falciparum_3D7 | gene_product=conserved Plasmodium protein, unknown function | transcript_product=conserved Plasmodium protein, unknown function | location=Pf3D7_07_
SMA	1-cys peroxiredoxin	PF3D7_0729200	NaN	17,5246	NaN	5	5	5	33,3	33,3	33,3	28,124	0	20,707	73744000	12	PF3D7_0729200.1-p1	PF3D7_0729200.1-p1	1510	PF3D7_0729200.1-p1 | transcript=PF3D7_0729200.1 | gene=PF3D7_0729200 | organism=Plasmodium_falciparum_3D7 | gene_product=1-cys peroxiredoxin | transcript_product=1-cys peroxiredoxin | location=Pf3D7_07_v3:1247398-1248264(+) | protein_length=240 | sequence_
SMA	60S ribosomal export protein NMD3, putative	PF3D7_0729300	NaN	17,7729	NaN	10	10	10	12,6	12,6	12,6	104,16	0	28,184	68072000	20	PF3D7_0729300.1-p1	PF3D7_0729300.1-p1	1511	PF3D7_0729300.1-p1 | transcript=PF3D7_0729300.1 | gene=PF3D7_0729300 | organism=Plasmodium_falciparum_3D7 | gene_product=60S ribosomal export protein NMD3, putative | transcript_product=60S ribosomal export protein NMD3, putative | location=Pf3D7_07_v3:124
SMA	ribosome biogenesis protein BRX1, putative	PF3D7_0729400	NaN	17,3055	NaN	2	2	2	4,8	4,8	4,8	49,531	0,0085132	2,1507	20875000	6	PF3D7_0729400.1-p1	PF3D7_0729400.1-p1	1512	PF3D7_0729400.1-p1 | transcript=PF3D7_0729400.1 | gene=PF3D7_0729400 | organism=Plasmodium_falciparum_3D7 | gene_product=ribosome biogenesis protein BRX1, putative | transcript_product=ribosome biogenesis protein BRX1, putative | location=Pf3D7_07_v3:12528
SMA	periodic tryptophan protein 2, putative	PF3D7_0802300	NaN	13,8732	NaN	4	4	4	4,5	4,5	4,5	129,05	0	7,5507	8750600	7	PF3D7_0802300.1-p1	PF3D7_0802300.1-p1	1525	PF3D7_0802300.1-p1 | transcript=PF3D7_0802300.1 | gene=PF3D7_0802300 | organism=Plasmodium_falciparum_3D7 | gene_product=periodic tryptophan protein 2, putative | transcript_product=periodic tryptophan protein 2, putative | location=Pf3D7_08_v3:167069-1704
SMA	U3 small nucleolar RNA-associated protein 14, putative	PF3D7_0803100	NaN	14,3371	NaN	3	3	3	3,2	3,2	3,2	147,91	0,0007278	3,7764	7213000	4	PF3D7_0803100.1-p1	PF3D7_0803100.1-p1	1526	PF3D7_0803100.1-p1 | transcript=PF3D7_0803100.1 | gene=PF3D7_0803100 | organism=Plasmodium_falciparum_3D7 | gene_product=U3 small nucleolar RNA-associated protein 14, putative | transcript_product=U3 small nucleolar RNA-associated protein 14, putative | lo
SMA	conserved Plasmodium membrane protein, unknown function	PF3D7_0804500	NaN	17,5533	NaN	4	4	4	0,9	0,9	0,9	720,95	0	5,3008	4872700	5	PF3D7_0804500.1-p1	PF3D7_0804500.1-p1	1530	PF3D7_0804500.1-p1 | transcript=PF3D7_0804500.1 | gene=PF3D7_0804500 | organism=Plasmodium_falciparum_3D7 | gene_product=conserved Plasmodium membrane protein, unknown function | transcript_product=conserved Plasmodium membrane protein, unknown function |
SMA	tRNA pseudouridine synthase, putative	PF3D7_0804600	NaN	16,8944	NaN	2	2	2	4,3	4,3	4,3	66,596	0,00073774	3,9768	22692000	8	PF3D7_0804600.1-p1	PF3D7_0804600.1-p1	1531	PF3D7_0804600.1-p1 | transcript=PF3D7_0804600.1 | gene=PF3D7_0804600 | organism=Plasmodium_falciparum_3D7 | gene_product=tRNA pseudouridine synthase, putative | transcript_product=tRNA pseudouridine synthase, putative | location=Pf3D7_08_v3:268856-270696(-
SMA	GTPase-activating protein, putative	PF3D7_0804900	NaN	16,9286	NaN	6	6	6	15,3	15,3	15,3	56,5	0	10,896	28316000	14	PF3D7_0804900.1-p1	PF3D7_0804900.1-p1	1534	PF3D7_0804900.1-p1 | transcript=PF3D7_0804900.1 | gene=PF3D7_0804900 | organism=Plasmodium_falciparum_3D7 | gene_product=GTPase-activating protein, putative | transcript_product=GTPase-activating protein, putative | location=Pf3D7_08_v3:279711-281186(-) |
SMA	DnaJ protein, putative	PF3D7_0806500	NaN	17,2128	NaN	3	3	3	5,3	5,3	5,3	76,763	0	17,159	10162000	8	PF3D7_0806500.1-p1	PF3D7_0806500.1-p1	1536	PF3D7_0806500.1-p1 | transcript=PF3D7_0806500.1 | gene=PF3D7_0806500 | organism=Plasmodium_falciparum_3D7 | gene_product=DnaJ protein, putative | transcript_product=DnaJ protein, putative | location=Pf3D7_08_v3:345427-347454(-) | protein_length=675 | seque
SMA	conserved Plasmodium protein, unknown function	PF3D7_0807600	NaN	17,4413	NaN	6	6	6	5,2	5,2	5,2	159,03	0	13,523	71525000	19	PF3D7_0807600.1-p1	PF3D7_0807600.1-p1	1540	PF3D7_0807600.1-p1 | transcript=PF3D7_0807600.1 | gene=PF3D7_0807600 | organism=Plasmodium_falciparum_3D7 | gene_product=conserved Plasmodium protein, unknown function | transcript_product=conserved Plasmodium protein, unknown function | location=Pf3D7_08_
SMA	AP-3 complex subunit delta, putative	PF3D7_0808100	NaN	13,4803	NaN	2	2	2	1,6	1,6	1,6	193,08	0,0013755	3,163	4856700	5	PF3D7_0808100.1-p1	PF3D7_0808100.1-p1	1543	PF3D7_0808100.1-p1 | transcript=PF3D7_0808100.1 | gene=PF3D7_0808100 | organism=Plasmodium_falciparum_3D7 | gene_product=AP-3 complex subunit delta, putative | transcript_product=AP-3 complex subunit delta, putative | location=Pf3D7_08_v3:409936-415168(+)
SMA	ubiquitin regulatory protein, putative	PF3D7_0808300	NaN	17,954	NaN	6	6	6	26,5	26,5	26,5	27,49	0	13,371	99252000	20	PF3D7_0808300.1-p1	PF3D7_0808300.1-p1	1544	PF3D7_0808300.1-p1 | transcript=PF3D7_0808300.1 | gene=PF3D7_0808300 | organism=Plasmodium_falciparum_3D7 | gene_product=ubiquitin regulatory protein, putative | transcript_product=ubiquitin regulatory protein, putative | location=Pf3D7_08_v3:421493-422640
SMA	protein phosphatase PPM5, putative	PF3D7_0810300	NaN	15,6021	NaN	1	1	1	2,2	2,2	2,2	63,619	0,0093514	2,0995	16371000	3	PF3D7_0810300.1-p1	PF3D7_0810300.1-p1	1547	PF3D7_0810300.1-p1 | transcript=PF3D7_0810300.1 | gene=PF3D7_0810300 | organism=Plasmodium_falciparum_3D7 | gene_product=protein phosphatase PPM5, putative | transcript_product=protein phosphatase PPM5, putative | location=Pf3D7_08_v3:525058-527604(-) | pr
SMA	protein phosphatase PPM7, putative	PF3D7_0810500	NaN	18,1774	NaN	4	4	4	13,9	13,9	13,9	34,519	0	5,8724	47565000	8	PF3D7_0810500.1-p1	PF3D7_0810500.1-p1	1548	PF3D7_0810500.1-p1 | transcript=PF3D7_0810500.1 | gene=PF3D7_0810500 | organism=Plasmodium_falciparum_3D7 | gene_product=protein phosphatase PPM7, putative | transcript_product=protein phosphatase PPM7, putative | location=Pf3D7_08_v3:534469-536619(-) | pr
SMA	conserved Plasmodium protein, unknown function	PF3D7_0810700	NaN	14,6461	NaN	2	2	2	18,4	18,4	18,4	16,803	0,0010453	3,2874	16185000	4	PF3D7_0810700.1-p1	PF3D7_0810700.1-p1	1550	PF3D7_0810700.1-p1 | transcript=PF3D7_0810700.1 | gene=PF3D7_0810700 | organism=Plasmodium_falciparum_3D7 | gene_product=conserved Plasmodium protein, unknown function | transcript_product=conserved Plasmodium protein, unknown function | location=Pf3D7_08_
SMA	cullin-1, putative	PF3D7_0811000	NaN	15,2915	NaN	4	4	4	5,2	5,2	5,2	100,27	0	8,4716	19712000	9	PF3D7_0811000.1-p1;Q9H4M7-2;Q9H4M7	PF3D7_0811000.1-p1	1552	PF3D7_0811000.1-p1 | transcript=PF3D7_0811000.1 | gene=PF3D7_0811000 | organism=Plasmodium_falciparum_3D7 | gene_product=cullin-1, putative | transcript_product=cullin-1, putative | location=Pf3D7_08_v3:554437-557205(+) | protein_length=829 | sequence_SO=c
SMA	histone-arginine methyltransferase CARM1, putative	PF3D7_0811500	NaN	17,2867	NaN	6	6	6	7,2	7,2	7,2	108,43	0	8,6962	35218000	15	PF3D7_0811500.1-p1	PF3D7_0811500.1-p1	1556	PF3D7_0811500.1-p1 | transcript=PF3D7_0811500.1 | gene=PF3D7_0811500 | organism=Plasmodium_falciparum_3D7 | gene_product=histone-arginine methyltransferase CARM1, putative | transcript_product=histone-arginine methyltransferase CARM1, putative | location=P
SMA	RNA-binding protein, putative	PF3D7_0812500	NaN	20,337	NaN	7	7	7	8,2	8,2	8,2	117,08	0	10,614	99956000	12	PF3D7_0812500.1-p1	PF3D7_0812500.1-p1	1560	PF3D7_0812500.1-p1 | transcript=PF3D7_0812500.1 | gene=PF3D7_0812500 | organism=Plasmodium_falciparum_3D7 | gene_product=RNA-binding protein, putative | transcript_product=RNA-binding protein, putative | location=Pf3D7_08_v3:626069-628945(-) | protein_leng
SMA	U1 small nuclear ribonucleoprotein C, putative	PF3D7_0812700	NaN	15,8472	NaN	3	3	3	14	14	14	27,878	0,0093345	2,0925	404590	3	PF3D7_0812700.1-p1	PF3D7_0812700.1-p1	1561	PF3D7_0812700.1-p1 | transcript=PF3D7_0812700.1 | gene=PF3D7_0812700 | organism=Plasmodium_falciparum_3D7 | gene_product=U1 small nuclear ribonucleoprotein C, putative | transcript_product=U1 small nuclear ribonucleoprotein C, putative | location=Pf3D7_08_
SMA	CS domain protein, putative	PF3D7_0813200	NaN	15,4931	NaN	2	2	2	11,8	11,8	11,8	37,117	0	13,512	10448000	2	PF3D7_0813200.1-p1	PF3D7_0813200.1-p1	1563	PF3D7_0813200.1-p1 | transcript=PF3D7_0813200.1 | gene=PF3D7_0813200 | organism=Plasmodium_falciparum_3D7 | gene_product=CS domain protein, putative | transcript_product=CS domain protein, putative | location=Pf3D7_08_v3:651417-652804(-) | protein_length=3
SMA	translation initiation factor SUI1, putative	PF3D7_0813600	NaN	16,5349	NaN	3	3	3	15,3	15,3	15,3	31,351	0	8,1535	57516000	13	PF3D7_0813600.1-p1	PF3D7_0813600.1-p1	1566	PF3D7_0813600.1-p1 | transcript=PF3D7_0813600.1 | gene=PF3D7_0813600 | organism=Plasmodium_falciparum_3D7 | gene_product=translation initiation factor SUI1, putative | transcript_product=translation initiation factor SUI1, putative | location=Pf3D7_08_v3:6
SMA	conserved Plasmodium protein, unknown function	PF3D7_0815500	NaN	16,5111	NaN	1	1	1	2	2	2	58,163	0,0044872	2,5479	5389000	1	PF3D7_0815500.1-p1	PF3D7_0815500.1-p1	1572	PF3D7_0815500.1-p1 | transcript=PF3D7_0815500.1 | gene=PF3D7_0815500 | organism=Plasmodium_falciparum_3D7 | gene_product=conserved Plasmodium protein, unknown function | transcript_product=conserved Plasmodium protein, unknown function | location=Pf3D7_08_
SMA	vacuolar protein sorting-associated protein 9, putative	PF3D7_0815800	NaN	14,7284	NaN	7	7	7	4,5	4,5	4,5	214,69	0	10,08	13576000	14	PF3D7_0815800.1-p1	PF3D7_0815800.1-p1	1575	PF3D7_0815800.1-p1 | transcript=PF3D7_0815800.1 | gene=PF3D7_0815800 | organism=Plasmodium_falciparum_3D7 | gene_product=vacuolar protein sorting-associated protein 9, putative | transcript_product=vacuolar protein sorting-associated protein 9, putative |
SMA	vacuolar protein sorting-associated protein 2, putative	PF3D7_0816200	NaN	15,1931	NaN	3	3	3	16,3	16,3	16,3	24,827	0	4,9908	10110000	6	PF3D7_0816200.1-p1	PF3D7_0816200.1-p1	1577	PF3D7_0816200.1-p1 | transcript=PF3D7_0816200.1 | gene=PF3D7_0816200 | organism=Plasmodium_falciparum_3D7 | gene_product=vacuolar protein sorting-associated protein 2, putative | transcript_product=vacuolar protein sorting-associated protein 2, putative |
SMA	zinc finger protein, putative	PF3D7_0818500	NaN	15,727	NaN	2	2	2	19,9	19,9	19,9	22,179	0,00077791	4,6461	31667000	4	PF3D7_0818500.1-p1	PF3D7_0818500.1-p1	1584	PF3D7_0818500.1-p1 | transcript=PF3D7_0818500.1 | gene=PF3D7_0818500 | organism=Plasmodium_falciparum_3D7 | gene_product=zinc finger protein, putative | transcript_product=zinc finger protein, putative | location=Pf3D7_08_v3:842317-843215(+) | protein_leng
SMA	DNA helicase, putative	PF3D7_0818700	NaN	18,2741	NaN	7	7	7	6,5	6,5	6,5	143,66	0	7,3128	156320000	11	PF3D7_0818700.1-p1	PF3D7_0818700.1-p1	1585	PF3D7_0818700.1-p1 | transcript=PF3D7_0818700.1 | gene=PF3D7_0818700 | organism=Plasmodium_falciparum_3D7 | gene_product=DNA helicase, putative | transcript_product=DNA helicase, putative | location=Pf3D7_08_v3:848277-852947(-) | protein_length=1223 | sequ
SMA	U3 small nucleolar ribonucleoprotein protein IMP4, putative	PF3D7_0818800	NaN	16,4807	NaN	2	2	2	7,2	7,2	7,2	43,659	0,0010413	3,2645	22458000	3	PF3D7_0818800.1-p1	PF3D7_0818800.1-p1	1586	PF3D7_0818800.1-p1 | transcript=PF3D7_0818800.1 | gene=PF3D7_0818800 | organism=Plasmodium_falciparum_3D7 | gene_product=U3 small nucleolar ribonucleoprotein protein IMP4, putative | transcript_product=U3 small nucleolar ribonucleoprotein protein IMP4, put
SMA	conserved Plasmodium protein, unknown function	PF3D7_0819000	NaN	18,3804	NaN	1	1	1	1	1	1	157,67	0,0050745	2,4619	65225000	1	PF3D7_0819000.1-p1	PF3D7_0819000.1-p1	1588	PF3D7_0819000.1-p1 | transcript=PF3D7_0819000.1 | gene=PF3D7_0819000 | organism=Plasmodium_falciparum_3D7 | gene_product=conserved Plasmodium protein, unknown function | transcript_product=conserved Plasmodium protein, unknown function | location=Pf3D7_08_
SMA	BRIX domain, putative	PF3D7_0819100	NaN	13,0602	NaN	1	1	1	5,8	5,8	5,8	34,669	0,0062093	2,3248	2296900	1	PF3D7_0819100.1-p1	PF3D7_0819100.1-p1	1589	PF3D7_0819100.1-p1 | transcript=PF3D7_0819100.1 | gene=PF3D7_0819100 | organism=Plasmodium_falciparum_3D7 | gene_product=BRIX domain, putative | transcript_product=BRIX domain, putative | location=Pf3D7_08_v3:869562-870574(+) | protein_length=295 | sequenc
SMA	Snf2-related CBP activator, putative	PF3D7_0820000	NaN	13,5007	NaN	3	3	3	1,8	1,8	1,8	246,75	0,0013812	3,188	4180300	6	PF3D7_0820000.1-p1	PF3D7_0820000.1-p1	1592	PF3D7_0820000.1-p1 | transcript=PF3D7_0820000.1 | gene=PF3D7_0820000 | organism=Plasmodium_falciparum_3D7 | gene_product=Snf2-related CBP activator, putative | transcript_product=Snf2-related CBP activator, putative | location=Pf3D7_08_v3:900742-907714(-)
SMA	protein transport protein YIF1, putative	PF3D7_0820500	NaN	14,8299	NaN	2	2	2	2,6	2,6	2,6	98,56	0,0062054	2,3175	1905200	3	PF3D7_0820500.1-p1	PF3D7_0820500.1-p1	1593	PF3D7_0820500.1-p1 | transcript=PF3D7_0820500.1 | gene=PF3D7_0820500 | organism=Plasmodium_falciparum_3D7 | gene_product=protein transport protein YIF1, putative | transcript_product=protein transport protein YIF1, putative | location=Pf3D7_08_v3:925113-92
SMA	small nuclear ribonucleoprotein G, putative	PF3D7_0822300	NaN	15,9799	NaN	2	2	2	30,1	30,1	30,1	9,512	0,00076046	4,396	45751000	11	PF3D7_0822300.1-p1	PF3D7_0822300.1-p1	1598	PF3D7_0822300.1-p1 | transcript=PF3D7_0822300.1 | gene=PF3D7_0822300 | organism=Plasmodium_falciparum_3D7 | gene_product=small nuclear ribonucleoprotein G, putative | transcript_product=small nuclear ribonucleoprotein G, putative | location=Pf3D7_08_v3:988
SMA	conserved Plasmodium membrane protein, unknown function	PF3D7_0824800	NaN	13,0399	NaN	1	1	1	0,8	0,8	0,8	154,87	0,0026552	2,8506	579200	1	PF3D7_0824800.1-p1	PF3D7_0824800.1-p1	1608	PF3D7_0824800.1-p1 | transcript=PF3D7_0824800.1 | gene=PF3D7_0824800 | organism=Plasmodium_falciparum_3D7 | gene_product=conserved Plasmodium membrane protein, unknown function | transcript_product=conserved Plasmodium membrane protein, unknown function |
SMA	protein KRI1, putative	PF3D7_0825500	NaN	16,1006	NaN	7	7	7	16,7	16,7	16,7	75,291	0	28,949	8879000	14	PF3D7_0825500.1-p1	PF3D7_0825500.1-p1	1609	PF3D7_0825500.1-p1 | transcript=PF3D7_0825500.1 | gene=PF3D7_0825500 | organism=Plasmodium_falciparum_3D7 | gene_product=protein KRI1, putative | transcript_product=protein KRI1, putative | location=Pf3D7_08_v3:1098484-1100376(+) | protein_length=630 | seq
SMA	ATP-dependent RNA helicase DBP10, putative	PF3D7_0827000	NaN	14,279	NaN	1	1	1	1,1	1,1	1,1	151,1	0,0010464	3,3108	3744300	3	PF3D7_0827000.1-p1	PF3D7_0827000.1-p1	1613	PF3D7_0827000.1-p1 | transcript=PF3D7_0827000.1 | gene=PF3D7_0827000 | organism=Plasmodium_falciparum_3D7 | gene_product=ATP-dependent RNA helicase DBP10, putative | transcript_product=ATP-dependent RNA helicase DBP10, putative | location=Pf3D7_08_v3:11675
SMA	coiled-coil domain-containing protein 124, putative	PF3D7_0829100	NaN	17,958	NaN	4	4	4	13,4	13,4	13,4	25,929	0	5,155	35948000	5	PF3D7_0829100.1-p1	PF3D7_0829100.1-p1	1616	PF3D7_0829100.1-p1 | transcript=PF3D7_0829100.1 | gene=PF3D7_0829100 | organism=Plasmodium_falciparum_3D7 | gene_product=coiled-coil domain-containing protein 124, putative | transcript_product=coiled-coil domain-containing protein 124, putative | location
SMA	U6 snRNA-associated Sm-like protein LSm8, putative	PF3D7_0829300	NaN	16,784	NaN	1	1	1	16,8	16,8	16,8	10,873	0,0099248	2,0818	30350000	1	PF3D7_0829300.1-p1	PF3D7_0829300.1-p1	1618	PF3D7_0829300.1-p1 | transcript=PF3D7_0829300.1 | gene=PF3D7_0829300 | organism=Plasmodium_falciparum_3D7 | gene_product=U6 snRNA-associated Sm-like protein LSm8, putative | transcript_product=U6 snRNA-associated Sm-like protein LSm8, putative | location=P
SMA	CRA domain-containing protein, putative	PF3D7_0830400	NaN	18,424	NaN	2	2	2	14,6	14,6	14,6	15,902	0,000757	4,34	111650000	18	PF3D7_0830400.1-p1	PF3D7_0830400.1-p1	1619	PF3D7_0830400.1-p1 | transcript=PF3D7_0830400.1 | gene=PF3D7_0830400 | organism=Plasmodium_falciparum_3D7 | gene_product=CRA domain-containing protein, putative | transcript_product=CRA domain-containing protein, putative | location=Pf3D7_08_v3:1294022-129
SMA	Plasmodium exported protein (PHIST), unknown function	PF3D7_0831500	NaN	17,0677	NaN	4	4	4	15,2	15,2	15,2	39,097	0	7,3456	32741000	6	PF3D7_0831500.1-p1	PF3D7_0831500.1-p1	1623	PF3D7_0831500.1-p1 | transcript=PF3D7_0831500.1 | gene=PF3D7_0831500 | organism=Plasmodium_falciparum_3D7 | gene_product=Plasmodium exported protein (PHIST), unknown function | transcript_product=Plasmodium exported protein (PHIST), unknown function | loca
SMA	cytoadherence linked asexual protein 8	PF3D7_0831600	NaN	17,8631	NaN	6	2	2	4,2	1,6	1,6	165,61	0,0017077	3,0977	30449000	4	PF3D7_0831600.1-p1	PF3D7_0831600.1-p1	1624	PF3D7_0831600.1-p1 | transcript=PF3D7_0831600.1 | gene=PF3D7_0831600 | organism=Plasmodium_falciparum_3D7 | gene_product=cytoadherence linked asexual protein 8 | transcript_product=cytoadherence linked asexual protein 8 | location=Pf3D7_08_v3:1358314-13636
SMA	rifin	PF3D7_0900400	NaN	17,6012	NaN	2	2	0	8,2	8,2	0	38,542	0	12,709	40716000	3	PF3D7_0900400.1-p1	PF3D7_0900400.1-p1	1627	PF3D7_0900400.1-p1 | transcript=PF3D7_0900400.1 | gene=PF3D7_0900400 | organism=Plasmodium_falciparum_3D7 | gene_product=rifin | transcript_product=rifin | location=Pf3D7_09_v3:39554-40740(+) | protein_length=343 | sequence_SO=chromosome | SO=protein_codin
SMA	AP-4 complex subunit epsilon, putative	PF3D7_0904100	NaN	16,4486	NaN	7	7	7	5	5	5	161,4	0	7,8539	14449000	9	PF3D7_0904100.1-p1	PF3D7_0904100.1-p1	1637	PF3D7_0904100.1-p1 | transcript=PF3D7_0904100.1 | gene=PF3D7_0904100 | organism=Plasmodium_falciparum_3D7 | gene_product=AP-4 complex subunit epsilon, putative | transcript_product=AP-4 complex subunit epsilon, putative | location=Pf3D7_09_v3:190858-195827
SMA	ubiquitin specific protease, putative	PF3D7_0904600	NaN	15,7284	NaN	7	7	7	6,4	6,4	6,4	207,57	0	11,791	35292000	13	PF3D7_0904600.1-p1	PF3D7_0904600.1-p1	1640	PF3D7_0904600.1-p1 | transcript=PF3D7_0904600.1 | gene=PF3D7_0904600 | organism=Plasmodium_falciparum_3D7 | gene_product=ubiquitin specific protease, putative | transcript_product=ubiquitin specific protease, putative | location=Pf3D7_09_v3:212515-217983(+
SMA	bacterial histone-like protein	PF3D7_0904700	NaN	18,061	NaN	6	6	6	37,6	37,6	37,6	22,515	0	35,459	66603000	12	PF3D7_0904700.1-p1	PF3D7_0904700.1-p1	1641	PF3D7_0904700.1-p1 | transcript=PF3D7_0904700.1 | gene=PF3D7_0904700 | organism=Plasmodium_falciparum_3D7 | gene_product=bacterial histone-like protein | transcript_product=bacterial histone-like protein | location=Pf3D7_09_v3:218675-219462(-) | protein_le
SMA	copper-transporting ATPase	PF3D7_0904900	NaN	16,8088	NaN	8	8	8	5,1	5,1	5,1	299,39	0	11,612	24579000	15	PF3D7_0904900.1-p1	PF3D7_0904900.1-p1	1643	PF3D7_0904900.1-p1 | transcript=PF3D7_0904900.1 | gene=PF3D7_0904900 | organism=Plasmodium_falciparum_3D7 | gene_product=copper-transporting ATPase | transcript_product=copper-transporting ATPase | location=Pf3D7_09_v3:224875-232831(-) | protein_length=256
SMA	nucleoporin NUP221, putative	PF3D7_0905100	NaN	16,0698	NaN	9	9	9	5,7	5,7	5,7	235,54	0	15,356	47866000	13	PF3D7_0905100.1-p1	PF3D7_0905100.1-p1	1644	PF3D7_0905100.1-p1 | transcript=PF3D7_0905100.1 | gene=PF3D7_0905100 | organism=Plasmodium_falciparum_3D7 | gene_product=nucleoporin NUP221, putative | transcript_product=nucleoporin NUP221, putative | location=Pf3D7_09_v3:236359-242969(-) | protein_length
SMA	conserved Plasmodium protein, unknown function	PF3D7_0905800	NaN	12,9166	NaN	1	1	1	1,4	1,4	1,4	139,99	0,0026455	2,8233	404530	2	PF3D7_0905800.1-p1	PF3D7_0905800.1-p1	1646	PF3D7_0905800.1-p1 | transcript=PF3D7_0905800.1 | gene=PF3D7_0905800 | organism=Plasmodium_falciparum_3D7 | gene_product=conserved Plasmodium protein, unknown function | transcript_product=conserved Plasmodium protein, unknown function | location=Pf3D7_09_
SMA	coatomer subunit beta, putative	PF3D7_0905900	NaN	17,157	NaN	13	13	13	16,2	16,2	16,2	118,24	0	16,429	89681000	30	PF3D7_0905900.1-p1	PF3D7_0905900.1-p1	1647	PF3D7_0905900.1-p1 | transcript=PF3D7_0905900.1 | gene=PF3D7_0905900 | organism=Plasmodium_falciparum_3D7 | gene_product=coatomer subunit beta, putative | transcript_product=coatomer subunit beta, putative | location=Pf3D7_09_v3:293585-296617(-) | protein_
SMA	vacuolar protein sorting-associated protein 46, putative	PF3D7_0906100	NaN	16,3058	NaN	3	3	3	14,9	14,9	14,9	21,851	0,0010608	3,4689	33828000	8	PF3D7_0906100.1-p1	PF3D7_0906100.1-p1	1648	PF3D7_0906100.1-p1 | transcript=PF3D7_0906100.1 | gene=PF3D7_0906100 | organism=Plasmodium_falciparum_3D7 | gene_product=vacuolar protein sorting-associated protein 46, putative | transcript_product=vacuolar protein sorting-associated protein 46, putative
SMA	zinc finger protein, putative	PF3D7_0906600	NaN	17,2904	NaN	7	7	7	10,1	10,1	10,1	96,86	0	7,3944	20935000	11	PF3D7_0906600.1-p1	PF3D7_0906600.1-p1	1650	PF3D7_0906600.1-p1 | transcript=PF3D7_0906600.1 | gene=PF3D7_0906600 | organism=Plasmodium_falciparum_3D7 | gene_product=zinc finger protein, putative | transcript_product=zinc finger protein, putative | location=Pf3D7_09_v3:320811-323342(-) | protein_leng
SMA	conserved Plasmodium protein, unknown function	PF3D7_0907000	NaN	13,3712	NaN	2	2	2	38,8	38,8	38,8	9,5006	0,00076394	4,4531	19360000	5	PF3D7_0907000.1-p1	PF3D7_0907000.1-p1	1651	PF3D7_0907000.1-p1 | transcript=PF3D7_0907000.1 | gene=PF3D7_0907000 | organism=Plasmodium_falciparum_3D7 | gene_product=conserved Plasmodium protein, unknown function | transcript_product=conserved Plasmodium protein, unknown function | location=Pf3D7_09_
SMA	prefoldin-like protein, putative	PF3D7_0907300	NaN	15,9559	NaN	4	4	4	8,1	8,1	8,1	30,661	0,0007654	4,4776	30513000	8	PF3D7_0907300.1-p1	PF3D7_0907300.1-p1	1652	PF3D7_0907300.1-p1 | transcript=PF3D7_0907300.1 | gene=PF3D7_0907300 | organism=Plasmodium_falciparum_3D7 | gene_product=prefoldin-like protein, putative | transcript_product=prefoldin-like protein, putative | location=Pf3D7_09_v3:350186-350962(-) | protei
SMA	ATP-dependent protease ATPase subunit ClpY	PF3D7_0907400	NaN	16,1906	NaN	14	14	14	22,1	22,1	22,1	106,46	0	55,381	94107000	28	PF3D7_0907400.1-p1	PF3D7_0907400.1-p1	1653	PF3D7_0907400.1-p1 | transcript=PF3D7_0907400.1 | gene=PF3D7_0907400 | organism=Plasmodium_falciparum_3D7 | gene_product=ATP-dependent protease ATPase subunit ClpY | transcript_product=ATP-dependent protease ATPase subunit ClpY | location=Pf3D7_09_v3:35195
SMA	plasma membrane protein 1, putative	PF3D7_0908000	NaN	17,7778	NaN	2	2	2	6	6	6	49,355	0,0013817	3,1888	10125000	5	PF3D7_0908000.1-p1	PF3D7_0908000.1-p1	1656	PF3D7_0908000.1-p1 | transcript=PF3D7_0908000.1 | gene=PF3D7_0908000 | organism=Plasmodium_falciparum_3D7 | gene_product=plasma membrane protein 1, putative | transcript_product=plasma membrane protein 1, putative | location=Pf3D7_09_v3:369870-371554(-) |
SMA	conserved protein, unknown function	PF3D7_0909600	NaN	14,9607	NaN	4	4	4	7,8	7,8	7,8	72,244	0	51,088	8488500	7	PF3D7_0909600.1-p1	PF3D7_0909600.1-p1	1659	PF3D7_0909600.1-p1 | transcript=PF3D7_0909600.1 | gene=PF3D7_0909600 | organism=Plasmodium_falciparum_3D7 | gene_product=conserved protein, unknown function | transcript_product=conserved protein, unknown function | location=Pf3D7_09_v3:433238-435373(-) |
SMA	helicase SKI2W, putative	PF3D7_0909900	NaN	17,496	NaN	9	9	9	8,3	8,3	8,3	160,37	0	11,312	22032000	16	PF3D7_0909900.1-p1	PF3D7_0909900.1-p1	1661	PF3D7_0909900.1-p1 | transcript=PF3D7_0909900.1 | gene=PF3D7_0909900 | organism=Plasmodium_falciparum_3D7 | gene_product=helicase SKI2W, putative | transcript_product=helicase SKI2W, putative | location=Pf3D7_09_v3:447928-452049(+) | protein_length=1373 |
SMA	selenide water dikinase, putative	PF3D7_0910400	NaN	14,4234	NaN	6	6	6	5,8	5,8	5,8	140,32	0	6,1206	3863300	7	PF3D7_0910400.1-p1	PF3D7_0910400.1-p1	1663	PF3D7_0910400.1-p1 | transcript=PF3D7_0910400.1 | gene=PF3D7_0910400 | organism=Plasmodium_falciparum_3D7 | gene_product=selenide water dikinase, putative | transcript_product=selenide water dikinase, putative | location=Pf3D7_09_v3:477777-481358(-) | prot
SMA	cytosolic Fe-S cluster assembly factor NBP35, putative	PF3D7_0910800	NaN	16,6861	NaN	4	4	4	13,2	13,2	13,2	51,002	0	6,7289	18531000	9	PF3D7_0910800.1-p1	PF3D7_0910800.1-p1	1664	PF3D7_0910800.1-p1 | transcript=PF3D7_0910800.1 | gene=PF3D7_0910800 | organism=Plasmodium_falciparum_3D7 | gene_product=cytosolic Fe-S cluster assembly factor NBP35, putative | transcript_product=cytosolic Fe-S cluster assembly factor NBP35, putative | lo
SMA	DNA primase large subunit, putative	PF3D7_0910900	NaN	15,5373	NaN	2	2	2	3,9	3,9	3,9	63,944	0,0026333	2,7928	2299800	3	PF3D7_0910900.1-p1	PF3D7_0910900.1-p1	1665	PF3D7_0910900.1-p1 | transcript=PF3D7_0910900.1 | gene=PF3D7_0910900 | organism=Plasmodium_falciparum_3D7 | gene_product=DNA primase large subunit, putative | transcript_product=DNA primase large subunit, putative | location=Pf3D7_09_v3:495946-497727(-) |
SMA	conserved Plasmodium protein, unknown function	PF3D7_0911200	NaN	14,7365	NaN	3	3	3	18,3	18,3	18,3	23,36	0,00076336	4,4442	11249000	9	PF3D7_0911200.1-p1	PF3D7_0911200.1-p1	1666	PF3D7_0911200.1-p1 | transcript=PF3D7_0911200.1 | gene=PF3D7_0911200 | organism=Plasmodium_falciparum_3D7 | gene_product=conserved Plasmodium protein, unknown function | transcript_product=conserved Plasmodium protein, unknown function | location=Pf3D7_09_
SMA	tRNA (adenine(58)-N(1))-methyltransferase non-catalytic subunit TRM6, putative	PF3D7_0912800	NaN	15,3404	NaN	6	6	6	10,6	10,6	10,6	72,844	0	5,6292	13773000	7	PF3D7_0912800.1-p1	PF3D7_0912800.1-p1	1670	PF3D7_0912800.1-p1 | transcript=PF3D7_0912800.1 | gene=PF3D7_0912800 | organism=Plasmodium_falciparum_3D7 | gene_product=tRNA (adenine(58)-N(1))-methyltransferase non-catalytic subunit TRM6, putative | transcript_product=tRNA (adenine(58)-N(1))-methyltrans
SMA	met-10+ like protein, putative	PF3D7_0914300	NaN	13,7666	NaN	3	3	3	4,1	4,1	4,1	93,754	0,0073484	2,2035	11720000	3	PF3D7_0914300.1-p1	PF3D7_0914300.1-p1	1674	PF3D7_0914300.1-p1 | transcript=PF3D7_0914300.1 | gene=PF3D7_0914300 | organism=Plasmodium_falciparum_3D7 | gene_product=met-10+ like protein, putative | transcript_product=met-10+ like protein, putative | location=Pf3D7_09_v3:612976-615492(-) | protein_le
SMA	BSD-domain protein, putative	PF3D7_0914900	NaN	15,5387	NaN	5	5	5	11,1	11,1	11,1	84,016	0	7,193	10751000	9	PF3D7_0914900.1-p1	PF3D7_0914900.1-p1	1678	PF3D7_0914900.1-p1 | transcript=PF3D7_0914900.1 | gene=PF3D7_0914900 | organism=Plasmodium_falciparum_3D7 | gene_product=BSD-domain protein, putative | transcript_product=BSD-domain protein, putative | location=Pf3D7_09_v3:636621-638750(+) | protein_length
SMA	SUMO-conjugating enzyme UBC9	PF3D7_0915100	NaN	16,8253	NaN	3	3	3	40,9	40,9	40,9	18,19	0	29,314	38496000	8	PF3D7_0915100.1-p1	PF3D7_0915100.1-p1	1679	PF3D7_0915100.1-p1 | transcript=PF3D7_0915100.1 | gene=PF3D7_0915100 | organism=Plasmodium_falciparum_3D7 | gene_product=SUMO-conjugating enzyme UBC9 | transcript_product=SUMO-conjugating enzyme UBC9 | location=Pf3D7_09_v3:643232-644043(-) | protein_length
SMA	ribonuclease H2 subunit C, putative	PF3D7_0915200	NaN	15,8032	NaN	3	3	3	13,7	13,7	13,7	38,672	0	12,414	10341000	4	PF3D7_0915200.1-p1	PF3D7_0915200.1-p1	1680	PF3D7_0915200.1-p1 | transcript=PF3D7_0915200.1 | gene=PF3D7_0915200 | organism=Plasmodium_falciparum_3D7 | gene_product=ribonuclease H2 subunit C, putative | transcript_product=ribonuclease H2 subunit C, putative | location=Pf3D7_09_v3:645632-646600(+) |
SMA	conserved protein, unknown function	PF3D7_0917500	NaN	14,2672	NaN	5	5	5	10,7	10,7	10,7	79,674	0,00075301	4,2739	17282000	5	PF3D7_0917500.1-p1	PF3D7_0917500.1-p1	1686	PF3D7_0917500.1-p1 | transcript=PF3D7_0917500.1 | gene=PF3D7_0917500 | organism=Plasmodium_falciparum_3D7 | gene_product=conserved protein, unknown function | transcript_product=conserved protein, unknown function | location=Pf3D7_09_v3:726703-728748(+) |
SMA	TLD domain-containing protein	PF3D7_0919800	NaN	12,7691	NaN	2	2	2	2,4	2,4	2,4	124,92	0,00039432	4,7998	1154200	3	PF3D7_0919800.1-p1	PF3D7_0919800.1-p1	1696	PF3D7_0919800.1-p1 | transcript=PF3D7_0919800.1 | gene=PF3D7_0919800 | organism=Plasmodium_falciparum_3D7 | gene_product=TLD domain-containing protein | transcript_product=TLD domain-containing protein | location=Pf3D7_09_v3:804417-807920(-) | protein_leng
SMA	regulator of chromosome condensation-PP1-interacting protein	PF3D7_0919900	NaN	13,9055	NaN	6	6	6	1,9	1,9	1,9	396,15	0	6,0157	8146600	9	PF3D7_0919900.1-p1	PF3D7_0919900.1-p1	1697	PF3D7_0919900.1-p1 | transcript=PF3D7_0919900.1 | gene=PF3D7_0919900 | organism=Plasmodium_falciparum_3D7 | gene_product=regulator of chromosome condensation-PP1-interacting protein | transcript_product=regulator of chromosome condensation-PP1-interacting
SMA	chaperone, putative	PF3D7_0920100	NaN	13,4897	NaN	2	2	2	10,4	10,4	10,4	29,804	0,0023435	2,9319	2198800	2	PF3D7_0920100.1-p1	PF3D7_0920100.1-p1	1698	PF3D7_0920100.1-p1 | transcript=PF3D7_0920100.1 | gene=PF3D7_0920100 | organism=Plasmodium_falciparum_3D7 | gene_product=chaperone, putative | transcript_product=chaperone, putative | location=Pf3D7_09_v3:825336-827140(-) | protein_length=249 | sequence_SO
SMA	U4/U6 snRNA-associated-splicing factor, putative	PF3D7_0920900	NaN	15,1074	NaN	3	3	3	7,3	7,3	7,3	56,649	0,0084926	2,1381	4105900	3	PF3D7_0920900.1-p1	PF3D7_0920900.1-p1	1700	PF3D7_0920900.1-p1 | transcript=PF3D7_0920900.1 | gene=PF3D7_0920900 | organism=Plasmodium_falciparum_3D7 | gene_product=U4/U6 snRNA-associated-splicing factor, putative | transcript_product=U4/U6 snRNA-associated-splicing factor, putative | location=Pf3D7
SMA	ubiquitin-conjugating enzyme E2, putative	PF3D7_0921000	NaN	15,8586	NaN	1	1	1	14,1	14,1	14,1	18,688	0	12,115	25564000	3	PF3D7_0921000.1-p1	PF3D7_0921000.1-p1	1701	PF3D7_0921000.1-p1 | transcript=PF3D7_0921000.1 | gene=PF3D7_0921000 | organism=Plasmodium_falciparum_3D7 | gene_product=ubiquitin-conjugating enzyme E2, putative | transcript_product=ubiquitin-conjugating enzyme E2, putative | location=Pf3D7_09_v3:857587-
SMA	conserved Plasmodium membrane protein, unknown function	PF3D7_0921200	NaN	13,356	NaN	3	3	3	2,6	2,6	2,6	276,94	0,0010504	3,3714	3678700	3	PF3D7_0921200.1-p1	PF3D7_0921200.1-p1	1702	PF3D7_0921200.1-p1 | transcript=PF3D7_0921200.1 | gene=PF3D7_0921200 | organism=Plasmodium_falciparum_3D7 | gene_product=conserved Plasmodium membrane protein, unknown function | transcript_product=conserved Plasmodium membrane protein, unknown function |
SMA	pre-mRNA-splicing factor 18, putative	PF3D7_0922700	NaN	13,4324	NaN	3	3	3	11,4	11,4	11,4	40,557	0,0013788	3,1794	2077300	5	PF3D7_0922700.1-p1	PF3D7_0922700.1-p1	1708	PF3D7_0922700.1-p1 | transcript=PF3D7_0922700.1 | gene=PF3D7_0922700 | organism=Plasmodium_falciparum_3D7 | gene_product=pre-mRNA-splicing factor 18, putative | transcript_product=pre-mRNA-splicing factor 18, putative | location=Pf3D7_09_v3:919109-921302(-
SMA	splicing factor 3A subunit 3, putative	PF3D7_0924700	NaN	15,7614	NaN	2	2	2	3,1	3,1	3,1	71,384	0,00074655	4,1591	29730000	18	PF3D7_0924700.1-p1	PF3D7_0924700.1-p1	1712	PF3D7_0924700.1-p1 | transcript=PF3D7_0924700.1 | gene=PF3D7_0924700 | organism=Plasmodium_falciparum_3D7 | gene_product=splicing factor 3A subunit 3, putative | transcript_product=splicing factor 3A subunit 3, putative | location=Pf3D7_09_v3:1006773-10085
SMA	monocarboxylate transporter, putative	PF3D7_0926400	NaN	17,8315	NaN	5	5	5	10,6	10,6	10,6	60,708	0	15,936	88919000	13	PF3D7_0926400.1-p1	PF3D7_0926400.1-p1	1715	PF3D7_0926400.1-p1 | transcript=PF3D7_0926400.1 | gene=PF3D7_0926400 | organism=Plasmodium_falciparum_3D7 | gene_product=monocarboxylate transporter, putative | transcript_product=monocarboxylate transporter, putative | location=Pf3D7_09_v3:1070965-1072955
SMA	HSP90 co-chaperone p23	PF3D7_0927000	NaN	16,6587	NaN	2	2	2	21,8	21,8	21,8	18,369	0,0016961	3,0296	6723900	6	PF3D7_0927000.1-p1	PF3D7_0927000.1-p1	1717	PF3D7_0927000.1-p1 | transcript=PF3D7_0927000.1 | gene=PF3D7_0927000 | organism=Plasmodium_falciparum_3D7 | gene_product=HSP90 co-chaperone p23 | transcript_product=HSP90 co-chaperone p23 | location=Pf3D7_09_v3:1099075-1099750(+) | protein_length=156 | seq
SMA	RNA-binding protein, putative	PF3D7_0927600	NaN	16,8132	NaN	4	4	4	9,2	9,2	9,2	69,551	0	5,8638	13240000	8	PF3D7_0927600.1-p1	PF3D7_0927600.1-p1	1719	PF3D7_0927600.1-p1 | transcript=PF3D7_0927600.1 | gene=PF3D7_0927600 | organism=Plasmodium_falciparum_3D7 | gene_product=RNA-binding protein, putative | transcript_product=RNA-binding protein, putative | location=Pf3D7_09_v3:1123861-1125858(+) | protein_le
SMA	zinc finger protein, putative	PF3D7_0930400;PF3D7_0930400	NaN	13,1746	NaN	3	3	3	2,1	2,1	2,1	107,54	0	8,3553	7585500	4	PF3D7_0930400.2-p1;PF3D7_0930400.1-p1	PF3D7_0930400.2-p1;PF3D7_0930400.1-p1	1726	PF3D7_0930400.2-p1 | transcript=PF3D7_0930400.2 | gene=PF3D7_0930400 | organism=Plasmodium_falciparum_3D7 | gene_product=zinc finger protein, putative | transcript_product=zinc finger protein, putative | location=Pf3D7_09_v3:1207974-1211703(+) | protein_le
SMA	peptidyl-prolyl cis-trans isomerase	PF3D7_0930600	NaN	14,9644	NaN	2	2	2	3,8	3,8	3,8	72,551	0,00071225	3,5437	7416500	3	PF3D7_0930600.1-p1	PF3D7_0930600.1-p1	1727	PF3D7_0930600.1-p1 | transcript=PF3D7_0930600.1 | gene=PF3D7_0930600 | organism=Plasmodium_falciparum_3D7 | gene_product=peptidyl-prolyl cis-trans isomerase | transcript_product=peptidyl-prolyl cis-trans isomerase | location=Pf3D7_09_v3:1218393-1221000(-)
SMA	elongation factor Tu, putative	PF3D7_0931000	NaN	13,8369	NaN	3	3	3	5,2	5,2	5,2	107,45	0,0010373	3,2145	3335400	3	PF3D7_0931000.1-p1	PF3D7_0931000.1-p1	1728	PF3D7_0931000.1-p1 | transcript=PF3D7_0931000.1 | gene=PF3D7_0931000 | organism=Plasmodium_falciparum_3D7 | gene_product=elongation factor Tu, putative | transcript_product=elongation factor Tu, putative | location=Pf3D7_09_v3:1248866-1251601(-) | protein_
SMA	CSTF domain-containing protein, putative	PF3D7_0933000	NaN	15,3045	NaN	2	2	2	3,3	3,3	3,3	88,927	0,0062657	2,3857	2597300	3	PF3D7_0933000.1-p1	PF3D7_0933000.1-p1	1734	PF3D7_0933000.1-p1 | transcript=PF3D7_0933000.1 | gene=PF3D7_0933000 | organism=Plasmodium_falciparum_3D7 | gene_product=CSTF domain-containing protein, putative | transcript_product=CSTF domain-containing protein, putative | location=Pf3D7_09_v3:1311440-1
SMA	mitochondrial-processing peptidase subunit beta, putative	PF3D7_0933600	NaN	17,6476	NaN	5	5	5	10,7	10,7	10,7	55,734	0	10,176	52412000	7	PF3D7_0933600.1-p1	PF3D7_0933600.1-p1	1737	PF3D7_0933600.1-p1 | transcript=PF3D7_0933600.1 | gene=PF3D7_0933600 | organism=Plasmodium_falciparum_3D7 | gene_product=mitochondrial-processing peptidase subunit beta, putative | transcript_product=mitochondrial-processing peptidase subunit beta, putativ
SMA	TFIIH basal transcription factor complex helicase XPD subunit	PF3D7_0934100	NaN	12,5636	NaN	2	2	2	2,7	2,7	2,7	122,84	0,00073341	3,8811	3973400	2	PF3D7_0934100.1-p1	PF3D7_0934100.1-p1	1738	PF3D7_0934100.1-p1 | transcript=PF3D7_0934100.1 | gene=PF3D7_0934100 | organism=Plasmodium_falciparum_3D7 | gene_product=TFIIH basal transcription factor complex helicase XPD subunit | transcript_product=TFIIH basal transcription factor complex helicase XP
SMA	cAMP-dependent protein kinase catalytic subunit	PF3D7_0934800	NaN	18,8779	NaN	8	8	8	22,2	22,2	22,2	40,196	0	27,998	157660000	27	PF3D7_0934800.1-p1	PF3D7_0934800.1-p1	1740	PF3D7_0934800.1-p1 | transcript=PF3D7_0934800.1 | gene=PF3D7_0934800 | organism=Plasmodium_falciparum_3D7 | gene_product=cAMP-dependent protein kinase catalytic subunit | transcript_product=cAMP-dependent protein kinase catalytic subunit | location=Pf3D7_0
SMA	gametocytogenesis-implicated protein	PF3D7_0935600	NaN	15,3585	NaN	1	1	1	3,3	3,3	3,3	58,343	0,0010493	3,3492	7043100	5	PF3D7_0935600.1-p1	PF3D7_0935600.1-p1	1741	PF3D7_0935600.1-p1 | transcript=PF3D7_0935600.1 | gene=PF3D7_0935600 | organism=Plasmodium_falciparum_3D7 | gene_product=gametocytogenesis-implicated protein | transcript_product=gametocytogenesis-implicated protein | location=Pf3D7_09_v3:1405192-1407022(+
SMA	gametocyte exported protein 5	PF3D7_0936600	NaN	17,6566	NaN	2	2	2	5,7	5,7	5,7	34,908	0,0087719	2,1271	39536000	3	PF3D7_0936600.1-p1	PF3D7_0936600.1-p1	1747	PF3D7_0936600.1-p1 | transcript=PF3D7_0936600.1 | gene=PF3D7_0936600 | organism=Plasmodium_falciparum_3D7 | gene_product=gametocyte exported protein 5 | transcript_product=gametocyte exported protein 5 | location=Pf3D7_09_v3:1446929-1447947(+) | protein_le
SMA	acyl-CoA binding protein, isoform 1, ACBP1	PF3D7_1001100	NaN	14,02	NaN	2	2	2	8,3	8,3	8,3	36,504	0	6,3902	6894400	5	PF3D7_1001100.1-p1	PF3D7_1001100.1-p1	1751	PF3D7_1001100.1-p1 | transcript=PF3D7_1001100.1 | gene=PF3D7_1001100 | organism=Plasmodium_falciparum_3D7 | gene_product=acyl-CoA binding protein, isoform 1, ACBP1 | transcript_product=acyl-CoA binding protein, isoform 1, ACBP1 | location=Pf3D7_10_v3:67807
SMA	Plasmodium exported protein (PHISTc), unknown function	PF3D7_1001700	NaN	16,5102	NaN	4	4	4	19,2	19,2	19,2	32,183	0	8,4655	59322000	12	PF3D7_1001700.1-p1	PF3D7_1001700.1-p1	1756	PF3D7_1001700.1-p1 | transcript=PF3D7_1001700.1 | gene=PF3D7_1001700 | organism=Plasmodium_falciparum_3D7 | gene_product=Plasmodium exported protein (PHISTc), unknown function | transcript_product=Plasmodium exported protein (PHISTc), unknown function | lo
SMA	Plasmodium exported protein (PHISTc), unknown function	PF3D7_1001800	NaN	17,4652	NaN	2	2	2	6,5	6,5	6,5	30,407	0,0010556	3,4272	60643000	8	PF3D7_1001800.1-p1	PF3D7_1001800.1-p1	1757	PF3D7_1001800.1-p1 | transcript=PF3D7_1001800.1 | gene=PF3D7_1001800 | organism=Plasmodium_falciparum_3D7 | gene_product=Plasmodium exported protein (PHISTc), unknown function | transcript_product=Plasmodium exported protein (PHISTc), unknown function | lo
SMA	conserved Plasmodium protein, unknown function	PF3D7_1002700	NaN	16,2758	NaN	6	6	6	9,7	9,7	9,7	111,6	0	32,972	153160000	13	PF3D7_1002700.1-p1	PF3D7_1002700.1-p1	1763	PF3D7_1002700.1-p1 | transcript=PF3D7_1002700.1 | gene=PF3D7_1002700 | organism=Plasmodium_falciparum_3D7 | gene_product=conserved Plasmodium protein, unknown function | transcript_product=conserved Plasmodium protein, unknown function | location=Pf3D7_10_
SMA	E3 ubiquitin-protein ligase, putative	PF3D7_1004300	NaN	16,708	NaN	9	9	9	11,2	11,2	11,2	131,7	0	20,619	53512000	22	PF3D7_1004300.1-p1	PF3D7_1004300.1-p1	1768	PF3D7_1004300.1-p1 | transcript=PF3D7_1004300.1 | gene=PF3D7_1004300 | organism=Plasmodium_falciparum_3D7 | gene_product=E3 ubiquitin-protein ligase, putative | transcript_product=E3 ubiquitin-protein ligase, putative | location=Pf3D7_10_v3:199452-202844(-
SMA	phosducin-like protein 3, putative	PF3D7_1006600	NaN	16,7642	NaN	4	4	4	19,2	19,2	19,2	23,189	0	25,296	38484000	13	PF3D7_1006600.1-p1	PF3D7_1006600.1-p1	1772	PF3D7_1006600.1-p1 | transcript=PF3D7_1006600.1 | gene=PF3D7_1006600 | organism=Plasmodium_falciparum_3D7 | gene_product=phosducin-like protein 3, putative | transcript_product=phosducin-like protein 3, putative | location=Pf3D7_10_v3:272243-272824(-) | pr
SMA	transmembrane protein 147, putative	PF3D7_1007000	NaN	14,3408	NaN	1	1	1	5,4	5,4	5,4	30,149	0,0093373	2,0925	1492100	1	PF3D7_1007000.1-p1	PF3D7_1007000.1-p1	1776	PF3D7_1007000.1-p1 | transcript=PF3D7_1007000.1 | gene=PF3D7_1007000 | organism=Plasmodium_falciparum_3D7 | gene_product=transmembrane protein 147, putative | transcript_product=transmembrane protein 147, putative | location=Pf3D7_10_v3:284577-286302(+) |
SMA	zinc finger protein, putative	PF3D7_1009400	NaN	16,6296	NaN	3	3	3	12,2	12,2	12,2	41,329	0	16,259	18271000	5	PF3D7_1009400.1-p1	PF3D7_1009400.1-p1	1784	PF3D7_1009400.1-p1 | transcript=PF3D7_1009400.1 | gene=PF3D7_1009400 | organism=Plasmodium_falciparum_3D7 | gene_product=zinc finger protein, putative | transcript_product=zinc finger protein, putative | location=Pf3D7_10_v3:381361-382449(+) | protein_leng
SMA	PI31 domain-containing protein, putative	PF3D7_1010100	NaN	18,3682	NaN	2	2	2	8,4	8,4	8,4	35,603	0,0020121	2,9536	12012000	6	PF3D7_1010100.1-p1	PF3D7_1010100.1-p1	1785	PF3D7_1010100.1-p1 | transcript=PF3D7_1010100.1 | gene=PF3D7_1010100 | organism=Plasmodium_falciparum_3D7 | gene_product=PI31 domain-containing protein, putative | transcript_product=PI31 domain-containing protein, putative | location=Pf3D7_10_v3:403679-40
SMA	dolichyl-phosphate-mannose--protein mannosyltransferase, putative	PF3D7_1010700	NaN	18,4671	NaN	6	6	6	32,3	32,3	32,3	25,678	0	43,732	147480000	19	PF3D7_1010700.1-p1	PF3D7_1010700.1-p1	1789	PF3D7_1010700.1-p1 | transcript=PF3D7_1010700.1 | gene=PF3D7_1010700 | organism=Plasmodium_falciparum_3D7 | gene_product=dolichyl-phosphate-mannose--protein mannosyltransferase, putative | transcript_product=dolichyl-phosphate-mannose--protein mannosyltran
SMA	inner membrane complex sub-compartment protein 1	PF3D7_1011000	NaN	16,9965	NaN	1	1	1	8,3	8,3	8,3	16,585	0,0041707	2,5585	1008600	5	PF3D7_1011000.1-p1	PF3D7_1011000.1-p1	1790	PF3D7_1011000.1-p1 | transcript=PF3D7_1011000.1 | gene=PF3D7_1011000 | organism=Plasmodium_falciparum_3D7 | gene_product=inner membrane complex sub-compartment protein 1 | transcript_product=inner membrane complex sub-compartment protein 1 | location=Pf3D7
SMA	rhoptry associated adhesin	PF3D7_1012200	NaN	15,9468	NaN	2	2	2	11,6	11,6	11,6	31,791	0	5,779	10731000	8	PF3D7_1012200.1-p1	PF3D7_1012200.1-p1	1794	PF3D7_1012200.1-p1 | transcript=PF3D7_1012200.1 | gene=PF3D7_1012200 | organism=Plasmodium_falciparum_3D7 | gene_product=rhoptry associated adhesin | transcript_product=rhoptry associated adhesin | location=Pf3D7_10_v3:470979-471933(+) | protein_length=267
SMA	phosphoglucomutase, putative	PF3D7_1012500	NaN	17,6457	NaN	8	8	8	19,1	19,1	19,1	68,3	0	25,706	67494000	20	PF3D7_1012500.1-p1	PF3D7_1012500.1-p1	1796	PF3D7_1012500.1-p1 | transcript=PF3D7_1012500.1 | gene=PF3D7_1012500 | organism=Plasmodium_falciparum_3D7 | gene_product=phosphoglucomutase, putative | transcript_product=phosphoglucomutase, putative | location=Pf3D7_10_v3:478758-480539(-) | protein_length
SMA	NLI interacting factor-like phosphatase, putative	PF3D7_1012700	NaN	15,0449	NaN	3	3	3	2,6	2,6	2,6	171,01	0,00076953	4,5435	24840000	3	PF3D7_1012700.1-p1	PF3D7_1012700.1-p1	1798	PF3D7_1012700.1-p1 | transcript=PF3D7_1012700.1 | gene=PF3D7_1012700 | organism=Plasmodium_falciparum_3D7 | gene_product=NLI interacting factor-like phosphatase, putative | transcript_product=NLI interacting factor-like phosphatase, putative | location=Pf3
SMA	conserved Plasmodium protein, unknown function	PF3D7_1013600	NaN	15,5278	NaN	9	9	9	5	5	5	269,27	0	15,921	64972000	13	PF3D7_1013600.1-p1	PF3D7_1013600.1-p1	1802	PF3D7_1013600.1-p1 | transcript=PF3D7_1013600.1 | gene=PF3D7_1013600 | organism=Plasmodium_falciparum_3D7 | gene_product=conserved Plasmodium protein, unknown function | transcript_product=conserved Plasmodium protein, unknown function | location=Pf3D7_10_
SMA	SPRY domain-containing protein, putative	PF3D7_1014300	NaN	17,1266	NaN	5	5	5	2,2	2,2	2,2	283,13	0,0007286	3,7966	56803000	8	PF3D7_1014300.1-p1	PF3D7_1014300.1-p1	1803	PF3D7_1014300.1-p1 | transcript=PF3D7_1014300.1 | gene=PF3D7_1014300 | organism=Plasmodium_falciparum_3D7 | gene_product=SPRY domain-containing protein, putative | transcript_product=SPRY domain-containing protein, putative | location=Pf3D7_10_v3:565805-57
SMA	MO15-related protein kinase	PF3D7_1014400	NaN	13,3674	NaN	1	1	1	4,6	4,6	4,6	37,988	0,0041908	2,5846	2176100	2	PF3D7_1014400.1-p1	PF3D7_1014400.1-p1	1804	PF3D7_1014400.1-p1 | transcript=PF3D7_1014400.1 | gene=PF3D7_1014400 | organism=Plasmodium_falciparum_3D7 | gene_product=MO15-related protein kinase | transcript_product=MO15-related protein kinase | location=Pf3D7_10_v3:574129-575103(+) | protein_length=3
SMA	transcriptional coactivator ADA2	PF3D7_1014600	NaN	17,0115	NaN	12	12	12	6,8	6,8	6,8	300,25	0	48,365	60353000	27	PF3D7_1014600.1-p1	PF3D7_1014600.1-p1	1805	PF3D7_1014600.1-p1 | transcript=PF3D7_1014600.1 | gene=PF3D7_1014600 | organism=Plasmodium_falciparum_3D7 | gene_product=transcriptional coactivator ADA2 | transcript_product=transcriptional coactivator ADA2 | location=Pf3D7_10_v3:581354-589090(-) | protei
SMA	prohibitin 2, putative	PF3D7_1014700	NaN	12,5407	NaN	3	3	3	12,8	12,8	12,8	34,793	0	10,571	1560400	4	PF3D7_1014700.1-p1	PF3D7_1014700.1-p1	1806	PF3D7_1014700.1-p1 | transcript=PF3D7_1014700.1 | gene=PF3D7_1014700 | organism=Plasmodium_falciparum_3D7 | gene_product=prohibitin 2, putative | transcript_product=prohibitin 2, putative | location=Pf3D7_10_v3:595308-596222(+) | protein_length=304 | seque
SMA	protein KIC8	PF3D7_1014900	NaN	16,6957	NaN	5	5	5	2,5	2,5	2,5	267,98	0	5,4335	16549000	5	PF3D7_1014900.1-p1	PF3D7_1014900.1-p1	1807	PF3D7_1014900.1-p1 | transcript=PF3D7_1014900.1 | gene=PF3D7_1014900 | organism=Plasmodium_falciparum_3D7 | gene_product=protein KIC8 | transcript_product=protein KIC8 | location=Pf3D7_10_v3:600970-607809(-) | protein_length=2279 | sequence_SO=chromosome |
SMA	DNA polymerase delta catalytic subunit	PF3D7_1017000	NaN	15,7104	NaN	7	7	7	9,2	9,2	9,2	126,88	0	11,201	35510000	15	PF3D7_1017000.1-p1	PF3D7_1017000.1-p1	1815	PF3D7_1017000.1-p1 | transcript=PF3D7_1017000.1 | gene=PF3D7_1017000 | organism=Plasmodium_falciparum_3D7 | gene_product=DNA polymerase delta catalytic subunit | transcript_product=DNA polymerase delta catalytic subunit | location=Pf3D7_10_v3:685578-688862
SMA	rhoptry neck protein 12	PF3D7_1017100	NaN	17,4596	NaN	4	4	4	15,8	15,8	15,8	36,404	0	5,3082	41749000	10	PF3D7_1017100.1-p1;REV__PF3D7_0729900.1-p1	PF3D7_1017100.1-p1	1816	PF3D7_1017100.1-p1 | transcript=PF3D7_1017100.1 | gene=PF3D7_1017100 | organism=Plasmodium_falciparum_3D7 | gene_product=rhoptry neck protein 12 | transcript_product=rhoptry neck protein 12 | location=Pf3D7_10_v3:689888-690820(-) | protein_length=310 | seq
SMA	golgi re-assembly stacking protein 1	PF3D7_1017300;PF3D7_1017300	NaN	15,3772	NaN	2	2	2	4,4	4,4	4,4	66,838	0,00074963	4,2002	15041000	8	PF3D7_1017300.1-p1;PF3D7_1017300.2-p1	PF3D7_1017300.1-p1;PF3D7_1017300.2-p1	1817	PF3D7_1017300.1-p1 | transcript=PF3D7_1017300.1 | gene=PF3D7_1017300 | organism=Plasmodium_falciparum_3D7 | gene_product=golgi re-assembly stacking protein 1 | transcript_product=golgi re-assembly stacking protein 1 | location=Pf3D7_10_v3:694840-696709(-)
SMA	phosphomannomutase, putative	PF3D7_1017400	NaN	13,1346	NaN	1	1	1	6,1	6,1	6,1	28,596	0,0029528	2,7605	2418400	1	PF3D7_1017400.1-p1	PF3D7_1017400.1-p1	1818	PF3D7_1017400.1-p1 | transcript=PF3D7_1017400.1 | gene=PF3D7_1017400 | organism=Plasmodium_falciparum_3D7 | gene_product=phosphomannomutase, putative | transcript_product=phosphomannomutase, putative | location=Pf3D7_10_v3:697970-699823(-) | protein_length
SMA	serine/threonine protein phosphatase 8, putative	PF3D7_1018200	NaN	16,6791	NaN	3	3	3	1,7	1,7	1,7	254,11	0,0010486	3,3473	25742000	4	PF3D7_1018200.1-p1	PF3D7_1018200.1-p1	1820	PF3D7_1018200.1-p1 | transcript=PF3D7_1018200.1 | gene=PF3D7_1018200 | organism=Plasmodium_falciparum_3D7 | gene_product=serine/threonine protein phosphatase 8, putative | transcript_product=serine/threonine protein phosphatase 8, putative | location=Pf3D7
SMA	pre-mRNA-splicing factor RDS3, putative	PF3D7_1018500	NaN	13,5127	NaN	4	4	4	40,5	40,5	40,5	12,54	0	8,4811	48048000	7	PF3D7_1018500.1-p1;Q7RTV0	PF3D7_1018500.1-p1	1822	PF3D7_1018500.1-p1 | transcript=PF3D7_1018500.1 | gene=PF3D7_1018500 | organism=Plasmodium_falciparum_3D7 | gene_product=pre-mRNA-splicing factor RDS3, putative | transcript_product=pre-mRNA-splicing factor RDS3, putative | location=Pf3D7_10_v3:735921-7368
SMA	ATP-dependent RNA helicase ROK1, putative	PF3D7_1021500	NaN	17,6729	NaN	5	5	5	8,2	8,2	8,2	79,861	0	6,228	17511000	9	PF3D7_1021500.1-p1	PF3D7_1021500.1-p1	1830	PF3D7_1021500.1-p1 | transcript=PF3D7_1021500.1 | gene=PF3D7_1021500 | organism=Plasmodium_falciparum_3D7 | gene_product=ATP-dependent RNA helicase ROK1, putative | transcript_product=ATP-dependent RNA helicase ROK1, putative | location=Pf3D7_10_v3:867635-
SMA	RNA-binding protein, putative	PF3D7_1022000	NaN	16,2233	NaN	5	5	5	5	5	5	167,24	0	6,0405	15167000	6	PF3D7_1022000.1-p1	PF3D7_1022000.1-p1	1833	PF3D7_1022000.1-p1 | transcript=PF3D7_1022000.1 | gene=PF3D7_1022000 | organism=Plasmodium_falciparum_3D7 | gene_product=RNA-binding protein, putative | transcript_product=RNA-binding protein, putative | location=Pf3D7_10_v3:919772-924213(+) | protein_leng
SMA	methyltransferase, putative	PF3D7_1022100	NaN	15,3848	NaN	2	2	2	10,4	10,4	10,4	30,479	0,0062441	2,3519	5222900	2	PF3D7_1022100.1-p1	PF3D7_1022100.1-p1	1834	PF3D7_1022100.1-p1 | transcript=PF3D7_1022100.1 | gene=PF3D7_1022100 | organism=Plasmodium_falciparum_3D7 | gene_product=methyltransferase, putative | transcript_product=methyltransferase, putative | location=Pf3D7_10_v3:925280-926230(-) | protein_length=2
SMA	kelch protein K10	PF3D7_1022600	NaN	16,3959	NaN	3	3	3	5,2	5,2	5,2	105,71	0	15,321	30970000	9	PF3D7_1022600.1-p1	PF3D7_1022600.1-p1	1836	PF3D7_1022600.1-p1 | transcript=PF3D7_1022600.1 | gene=PF3D7_1022600 | organism=Plasmodium_falciparum_3D7 | gene_product=kelch protein K10 | transcript_product=kelch protein K10 | location=Pf3D7_10_v3:948477-951152(+) | protein_length=891 | sequence_SO=chr
SMA	orotidine 5-phosphate decarboxylase	PF3D7_1023200	NaN	16,1691	NaN	6	6	6	21,1	21,1	21,1	37,824	0	27,927	156540000	16	PF3D7_1023200.1-p1;PF3D7_1004200.1-p1	PF3D7_1023200.1-p1	1838	PF3D7_1023200.1-p1 | transcript=PF3D7_1023200.1 | gene=PF3D7_1023200 | organism=Plasmodium_falciparum_3D7 | gene_product=orotidine 5-phosphate decarboxylase | transcript_product=orotidine 5-phosphate decarboxylase | location=Pf3D7_10_v3:982231-983202(+)
SMA	ATP synthase-associated protein, putative	PF3D7_1024300	NaN	11,7843	NaN	3	3	3	28,5	28,5	28,5	15,559	0,00039463	4,8132	2725800	7	PF3D7_1024300.1-p1	PF3D7_1024300.1-p1	1840	PF3D7_1024300.1-p1 | transcript=PF3D7_1024300.1 | gene=PF3D7_1024300 | organism=Plasmodium_falciparum_3D7 | gene_product=ATP synthase-associated protein, putative | transcript_product=ATP synthase-associated protein, putative | location=Pf3D7_10_v3:1022505
SMA	conserved protein, unknown function	PF3D7_1025300	NaN	16,0397	NaN	9	9	9	11,9	11,9	11,9	109,07	0	15,707	97059000	24	PF3D7_1025300.1-p1	PF3D7_1025300.1-p1	1843	PF3D7_1025300.1-p1 | transcript=PF3D7_1025300.1 | gene=PF3D7_1025300 | organism=Plasmodium_falciparum_3D7 | gene_product=conserved protein, unknown function | transcript_product=conserved protein, unknown function | location=Pf3D7_10_v3:1057890-1060658(-)
SMA	U3 small nucleolar ribonucleoprotein protein MPP10, putative	PF3D7_1027100	NaN	16,4045	NaN	5	5	5	7	7	7	92,466	0	7,7803	18557000	12	PF3D7_1027100.1-p1	PF3D7_1027100.1-p1	1846	PF3D7_1027100.1-p1 | transcript=PF3D7_1027100.1 | gene=PF3D7_1027100 | organism=Plasmodium_falciparum_3D7 | gene_product=U3 small nucleolar ribonucleoprotein protein MPP10, putative | transcript_product=U3 small nucleolar ribonucleoprotein protein MPP10, p
SMA	ribosome biogenesis protein RPF2, putative	PF3D7_1028400	NaN	14,8811	NaN	3	3	3	8,5	8,5	8,5	57,056	0	7,1091	16964000	5	PF3D7_1028400.1-p1	PF3D7_1028400.1-p1	1851	PF3D7_1028400.1-p1 | transcript=PF3D7_1028400.1 | gene=PF3D7_1028400 | organism=Plasmodium_falciparum_3D7 | gene_product=ribosome biogenesis protein RPF2, putative | transcript_product=ribosome biogenesis protein RPF2, putative | location=Pf3D7_10_v3:11699
SMA	conserved Plasmodium protein, unknown function	PF3D7_1028600	NaN	16,4053	NaN	3	3	3	32,7	32,7	32,7	19,555	0	21,725	10872000	8	PF3D7_1028600.1-p1	PF3D7_1028600.1-p1	1852	PF3D7_1028600.1-p1 | transcript=PF3D7_1028600.1 | gene=PF3D7_1028600 | organism=Plasmodium_falciparum_3D7 | gene_product=conserved Plasmodium protein, unknown function | transcript_product=conserved Plasmodium protein, unknown function | location=Pf3D7_10_
SMA	transcription elongation factor SPT4, putative	PF3D7_1030000	NaN	13,7884	NaN	2	2	2	18,8	18,8	18,8	15,178	0,0017042	3,0824	3847400	2	PF3D7_1030000.1-p1	PF3D7_1030000.1-p1	1854	PF3D7_1030000.1-p1 | transcript=PF3D7_1030000.1 | gene=PF3D7_1030000 | organism=Plasmodium_falciparum_3D7 | gene_product=transcription elongation factor SPT4, putative | transcript_product=transcription elongation factor SPT4, putative | location=Pf3D7_10_
SMA	tRNA N6-adenosine threonylcarbamoyltransferase	PF3D7_1030600	NaN	10,7055	NaN	3	3	3	5,9	5,9	5,9	69,573	0,00070922	3,4949	3918500	3	PF3D7_1030600.1-p1	PF3D7_1030600.1-p1	1856	PF3D7_1030600.1-p1 | transcript=PF3D7_1030600.1 | gene=PF3D7_1030600 | organism=Plasmodium_falciparum_3D7 | gene_product=tRNA N6-adenosine threonylcarbamoyltransferase | transcript_product=tRNA N6-adenosine threonylcarbamoyltransferase | location=Pf3D7_10_
SMA	protein GEXP15	PF3D7_1031600	NaN	17,2764	NaN	3	3	3	4,4	4,4	4,4	106,69	0,00073584	3,941	12813000	3	PF3D7_1031600.1-p1	PF3D7_1031600.1-p1	1857	PF3D7_1031600.1-p1 | transcript=PF3D7_1031600.1 | gene=PF3D7_1031600 | organism=Plasmodium_falciparum_3D7 | gene_product=protein GEXP15 | transcript_product=protein GEXP15 | location=Pf3D7_10_v3:1275863-1278577(+) | protein_length=904 | sequence_SO=chromos
SMA	protein phosphatase inhibitor 3	PF3D7_1031700	NaN	15,6438	NaN	2	2	2	24,1	24,1	24,1	13,131	0	7,0766	11299000	5	PF3D7_1031700.1-p1	PF3D7_1031700.1-p1	1858	PF3D7_1031700.1-p1 | transcript=PF3D7_1031700.1 | gene=PF3D7_1031700 | organism=Plasmodium_falciparum_3D7 | gene_product=protein phosphatase inhibitor 3 | transcript_product=protein phosphatase inhibitor 3 | location=Pf3D7_10_v3:1281252-1281989(+) | protei
SMA	conserved Plasmodium protein, unknown function	PF3D7_1032700	NaN	13,2437	NaN	1	1	1	2,2	2,2	2,2	65,543	0,00070947	3,5058	697510	4	PF3D7_1032700.1-p1	PF3D7_1032700.1-p1	1861	PF3D7_1032700.1-p1 | transcript=PF3D7_1032700.1 | gene=PF3D7_1032700 | organism=Plasmodium_falciparum_3D7 | gene_product=conserved Plasmodium protein, unknown function | transcript_product=conserved Plasmodium protein, unknown function | location=Pf3D7_10_
SMA	leucine-rich repeat protein	PF3D7_1032800	NaN	15,7365	NaN	6	6	6	17,2	17,2	17,2	36,505	0	12,419	29798000	21	PF3D7_1032800.1-p1	PF3D7_1032800.1-p1	1862	PF3D7_1032800.1-p1 | transcript=PF3D7_1032800.1 | gene=PF3D7_1032800 | organism=Plasmodium_falciparum_3D7 | gene_product=leucine-rich repeat protein | transcript_product=leucine-rich repeat protein | location=Pf3D7_10_v3:1313255-1314721(-) | protein_length
SMA	pre-mRNA-splicing factor CEF1, putative	PF3D7_1033600	NaN	16,65	NaN	4	4	4	5,4	5,4	5,4	108,41	0	8,3871	23383000	6	PF3D7_1033600.1-p1	PF3D7_1033600.1-p1	1867	PF3D7_1033600.1-p1 | transcript=PF3D7_1033600.1 | gene=PF3D7_1033600 | organism=Plasmodium_falciparum_3D7 | gene_product=pre-mRNA-splicing factor CEF1, putative | transcript_product=pre-mRNA-splicing factor CEF1, putative | location=Pf3D7_10_v3:1344150-134
SMA	Sec1 family protein, putative	PF3D7_1034000	NaN	14,9318	NaN	2	2	2	5,4	5,4	5,4	76,827	0	7,0946	12207000	5	PF3D7_1034000.1-p1	PF3D7_1034000.1-p1	1869	PF3D7_1034000.1-p1 | transcript=PF3D7_1034000.1 | gene=PF3D7_1034000 | organism=Plasmodium_falciparum_3D7 | gene_product=Sec1 family protein, putative | transcript_product=Sec1 family protein, putative | location=Pf3D7_10_v3:1359318-1361309(-) | protein_le
SMA	flavoprotein subunit of succinate dehydrogenase	PF3D7_1034400	NaN	14,3272	NaN	2	2	2	4,8	4,8	4,8	70,694	0,0085029	2,1438	4129700	3	PF3D7_1034400.1-p1	PF3D7_1034400.1-p1	1870	PF3D7_1034400.1-p1 | transcript=PF3D7_1034400.1 | gene=PF3D7_1034400 | organism=Plasmodium_falciparum_3D7 | gene_product=flavoprotein subunit of succinate dehydrogenase | transcript_product=flavoprotein subunit of succinate dehydrogenase | location=Pf3D7_1
SMA	glutamate-rich protein GLURP	PF3D7_1035300	NaN	14,9526	NaN	7	7	7	11,8	11,8	11,8	141,05	0	11,124	16342000	12	PF3D7_1035300.1-p1	PF3D7_1035300.1-p1	1872	PF3D7_1035300.1-p1 | transcript=PF3D7_1035300.1 | gene=PF3D7_1035300 | organism=Plasmodium_falciparum_3D7 | gene_product=glutamate-rich protein GLURP | transcript_product=glutamate-rich protein GLURP | location=Pf3D7_10_v3:1399195-1402896(+) | protein_leng
SMA	merozoite surface protein 6	PF3D7_1035500	NaN	15,0782	NaN	5	5	5	20,5	20,5	20,5	42,275	0	9,3732	11608000	5	PF3D7_1035500.1-p1	PF3D7_1035500.1-p1	1874	PF3D7_1035500.1-p1 | transcript=PF3D7_1035500.1 | gene=PF3D7_1035500 | organism=Plasmodium_falciparum_3D7 | gene_product=merozoite surface protein 6 | transcript_product=merozoite surface protein 6 | location=Pf3D7_10_v3:1407276-1408391(+) | protein_length
SMA	duffy binding-like merozoite surface protein	PF3D7_1035700	NaN	16,6637	NaN	5	5	5	9,3	9,3	9,3	80,247	0	9,0423	19603000	13	PF3D7_1035700.1-p1	PF3D7_1035700.1-p1	1875	PF3D7_1035700.1-p1 | transcript=PF3D7_1035700.1 | gene=PF3D7_1035700 | organism=Plasmodium_falciparum_3D7 | gene_product=duffy binding-like merozoite surface protein | transcript_product=duffy binding-like merozoite surface protein | location=Pf3D7_10_v3:1
SMA	probable protein, unknown function	PF3D7_1035800	NaN	18,1549	NaN	1	1	1	2	2	2	82,07	0	23,461	56143000	10	PF3D7_1035800.1-p1	PF3D7_1035800.1-p1	1876	PF3D7_1035800.1-p1 | transcript=PF3D7_1035800.1 | gene=PF3D7_1035800 | organism=Plasmodium_falciparum_3D7 | gene_product=probable protein, unknown function | transcript_product=probable protein, unknown function | location=Pf3D7_10_v3:1420533-1422671(+) |
SMA	merozoites-associated armadillo repeats protein	PF3D7_1035900	NaN	16,0697	NaN	2	2	2	14,8	14,8	14,8	65,15	0,0017024	3,0729	7319400	3	PF3D7_1035900.1-p1	PF3D7_1035900.1-p1	1877	PF3D7_1035900.1-p1 | transcript=PF3D7_1035900.1 | gene=PF3D7_1035900 | organism=Plasmodium_falciparum_3D7 | gene_product=merozoites-associated armadillo repeats protein | transcript_product=merozoites-associated armadillo repeats protein | location=Pf3D7_1
SMA	GDP dissociation inhibitor, putative	PF3D7_1038100	NaN	13,705	NaN	3	3	3	2,3	2,3	2,3	116,17	0,00073421	3,9109	5566400	3	PF3D7_1038100.1-p1	PF3D7_1038100.1-p1	1884	PF3D7_1038100.1-p1 | transcript=PF3D7_1038100.1 | gene=PF3D7_1038100 | organism=Plasmodium_falciparum_3D7 | gene_product=GDP dissociation inhibitor, putative | transcript_product=GDP dissociation inhibitor, putative | location=Pf3D7_10_v3:1507582-1510524(-
SMA	gametocyte-specific protein	PF3D7_1038400	NaN	16,1448	NaN	4	4	4	0,7	0,7	0,7	1099,2	0,001046	3,3019	1160300	3	PF3D7_1038400.1-p1	PF3D7_1038400.1-p1	1885	PF3D7_1038400.1-p1 | transcript=PF3D7_1038400.1 | gene=PF3D7_1038400 | organism=Plasmodium_falciparum_3D7 | gene_product=gametocyte-specific protein | transcript_product=gametocyte-specific protein | location=Pf3D7_10_v3:1519021-1547825(+) | protein_length
SMA	casein kinase II beta chain	PF3D7_1103700	NaN	17,6367	NaN	5	5	5	31,8	31,8	31,8	28,365	0	18,249	97516000	8	PF3D7_1103700.1-p1	PF3D7_1103700.1-p1	1893	PF3D7_1103700.1-p1 | transcript=PF3D7_1103700.1 | gene=PF3D7_1103700 | organism=Plasmodium_falciparum_3D7 | gene_product=casein kinase II beta chain | transcript_product=casein kinase II beta chain | location=Pf3D7_11_v3:160115-160852(+) | protein_length=2
SMA	CCR4-NOT transcription complex subunit 1, putative	PF3D7_1103800	NaN	16,8669	NaN	16	16	16	6,5	6,5	6,5	391,94	0	40,411	32966000	24	PF3D7_1103800.1-p1	PF3D7_1103800.1-p1	1894	PF3D7_1103800.1-p1 | transcript=PF3D7_1103800.1 | gene=PF3D7_1103800 | organism=Plasmodium_falciparum_3D7 | gene_product=CCR4-NOT transcription complex subunit 1, putative | transcript_product=CCR4-NOT transcription complex subunit 1, putative | location=P
SMA	conserved protein, unknown function	PF3D7_1107200	NaN	17,2213	NaN	13	13	13	21,6	21,6	21,6	84,211	0	21,582	36713000	19	PF3D7_1107200.1-p1	PF3D7_1107200.1-p1	1908	PF3D7_1107200.1-p1 | transcript=PF3D7_1107200.1 | gene=PF3D7_1107200 | organism=Plasmodium_falciparum_3D7 | gene_product=conserved protein, unknown function | transcript_product=conserved protein, unknown function | location=Pf3D7_11_v3:297823-300734(+) |
SMA	DNA repair protein RAD51	PF3D7_1107400	NaN	17,1497	NaN	5	5	5	26,3	26,3	26,3	38,592	0	31,946	445480000	10	PF3D7_1107400.1-p1	PF3D7_1107400.1-p1	1910	PF3D7_1107400.1-p1 | transcript=PF3D7_1107400.1 | gene=PF3D7_1107400 | organism=Plasmodium_falciparum_3D7 | gene_product=DNA repair protein RAD51 | transcript_product=DNA repair protein RAD51 | location=Pf3D7_11_v3:317819-318871(-) | protein_length=350 | s
SMA	prefoldin, putative	PF3D7_1107500	NaN	15,5492	NaN	2	2	2	13,5	13,5	13,5	18,441	0,0070747	2,2513	7290100	4	PF3D7_1107500.1-p1	PF3D7_1107500.1-p1	1911	PF3D7_1107500.1-p1 | transcript=PF3D7_1107500.1 | gene=PF3D7_1107500 | organism=Plasmodium_falciparum_3D7 | gene_product=prefoldin, putative | transcript_product=prefoldin, putative | location=Pf3D7_11_v3:320128-321205(-) | protein_length=155 | sequence_SO
SMA	pescadillo homolog	PF3D7_1107700	NaN	19,1484	NaN	7	7	7	11,2	11,2	11,2	77,179	0	8,1137	52907000	11	PF3D7_1107700.1-p1	PF3D7_1107700.1-p1	1912	PF3D7_1107700.1-p1 | transcript=PF3D7_1107700.1 | gene=PF3D7_1107700 | organism=Plasmodium_falciparum_3D7 | gene_product=pescadillo homolog | transcript_product=pescadillo homolog | location=Pf3D7_11_v3:326881-328812(+) | protein_length=643 | sequence_SO=c
SMA	IWS1-like protein, putative	PF3D7_1108000	NaN	14,9771	NaN	3	3	3	10,4	10,4	10,4	66,546	0	6,5139	7343400	5	PF3D7_1108000.1-p1	PF3D7_1108000.1-p1	1914	PF3D7_1108000.1-p1 | transcript=PF3D7_1108000.1 | gene=PF3D7_1108000 | organism=Plasmodium_falciparum_3D7 | gene_product=IWS1-like protein, putative | transcript_product=IWS1-like protein, putative | location=Pf3D7_11_v3:352556-354262(+) | protein_length=5
SMA	essential nuclear protein 1, putative	PF3D7_1109400	NaN	15,1906	NaN	2	2	2	8	8	8	51,703	0,0020168	2,9752	6353400	2	PF3D7_1109400.1-p1	PF3D7_1109400.1-p1	1919	PF3D7_1109400.1-p1 | transcript=PF3D7_1109400.1 | gene=PF3D7_1109400 | organism=Plasmodium_falciparum_3D7 | gene_product=essential nuclear protein 1, putative | transcript_product=essential nuclear protein 1, putative | location=Pf3D7_11_v3:390644-393331(-
SMA	60S ribosomal protein L36	PF3D7_1109900	NaN	14,1797	NaN	2	2	2	27,7	27,7	27,7	12,787	0	6,5752	1081700000	22	PF3D7_1109900.1-p1	PF3D7_1109900.1-p1	1920	PF3D7_1109900.1-p1 | transcript=PF3D7_1109900.1 | gene=PF3D7_1109900 | organism=Plasmodium_falciparum_3D7 | gene_product=60S ribosomal protein L36 | transcript_product=60S ribosomal protein L36 | location=Pf3D7_11_v3:397124-397775(+) | protein_length=112 |
SMA	pre-mRNA-processing factor 6, putative	PF3D7_1110200	NaN	15,1794	NaN	3	3	3	2,9	2,9	2,9	152,15	0,00074543	4,1311	11592000	7	PF3D7_1110200.1-p1	PF3D7_1110200.1-p1	1921	PF3D7_1110200.1-p1 | transcript=PF3D7_1110200.1 | gene=PF3D7_1110200 | organism=Plasmodium_falciparum_3D7 | gene_product=pre-mRNA-processing factor 6, putative | transcript_product=pre-mRNA-processing factor 6, putative | location=Pf3D7_11_v3:405495-409717
SMA	vacuolar protein sorting-associated protein 35, putative	PF3D7_1110500	NaN	16,1707	NaN	3	3	3	3	3	3	123,47	0,00039588	4,8406	24468000	7	PF3D7_1110500.1-p1	PF3D7_1110500.1-p1	1923	PF3D7_1110500.1-p1 | transcript=PF3D7_1110500.1 | gene=PF3D7_1110500 | organism=Plasmodium_falciparum_3D7 | gene_product=vacuolar protein sorting-associated protein 35, putative | transcript_product=vacuolar protein sorting-associated protein 35, putative
SMA	actin-like protein, putative	PF3D7_1110700	NaN	16,3666	NaN	8	8	8	30,7	30,7	30,7	42,479	0	19,247	45175000	22	PF3D7_1110700.1-p1	PF3D7_1110700.1-p1	1924	PF3D7_1110700.1-p1 | transcript=PF3D7_1110700.1 | gene=PF3D7_1110700 | organism=Plasmodium_falciparum_3D7 | gene_product=actin-like protein, putative | transcript_product=actin-like protein, putative | location=Pf3D7_11_v3:428362-430047(+) | protein_length
SMA	replication factor C subunit 5, putative	PF3D7_1111100	NaN	17,5717	NaN	4	4	4	15,2	15,2	15,2	40,346	0	26,057	113860000	16	PF3D7_1111100.1-p1	PF3D7_1111100.1-p1	1925	PF3D7_1111100.1-p1 | transcript=PF3D7_1111100.1 | gene=PF3D7_1111100 | organism=Plasmodium_falciparum_3D7 | gene_product=replication factor C subunit 5, putative | transcript_product=replication factor C subunit 5, putative | location=Pf3D7_11_v3:437171-43
SMA	acylphosphatase, putative	PF3D7_1111500	NaN	16,2018	NaN	2	2	2	19,4	19,4	19,4	15,08	0	4,854	55921000	10	PF3D7_1111500.1-p1	PF3D7_1111500.1-p1	1927	PF3D7_1111500.1-p1 | transcript=PF3D7_1111500.1 | gene=PF3D7_1111500 | organism=Plasmodium_falciparum_3D7 | gene_product=acylphosphatase, putative | transcript_product=acylphosphatase, putative | location=Pf3D7_11_v3:446020-446559(-) | protein_length=129 |
SMA	RNA transcription, translation and transport factor protein, putative	PF3D7_1112500	NaN	15,9512	NaN	4	4	4	17,3	17,3	17,3	33,661	0	7,9462	35187000	9	PF3D7_1112500.1-p1	PF3D7_1112500.1-p1	1928	PF3D7_1112500.1-p1 | transcript=PF3D7_1112500.1 | gene=PF3D7_1112500 | organism=Plasmodium_falciparum_3D7 | gene_product=RNA transcription, translation and transport factor protein, putative | transcript_product=RNA transcription, translation and transport
SMA	cysteine proteinase falcipain 2b	PF3D7_1115300	NaN	14,2696	NaN	13	1	1	29	5	5	55,803	0	18,606	7759400	1	PF3D7_1115300.1-p1	PF3D7_1115300.1-p1	1932	PF3D7_1115300.1-p1 | transcript=PF3D7_1115300.1 | gene=PF3D7_1115300 | organism=Plasmodium_falciparum_3D7 | gene_product=cysteine proteinase falcipain 2b | transcript_product=cysteine proteinase falcipain 2b | location=Pf3D7_11_v3:581250-582698(-) | protei
SMA	rhoptry neck protein 4	PF3D7_1116000	NaN	16,6446	NaN	8	8	8	9,1	9,1	9,1	135,58	0	10,737	107930000	13	PF3D7_1116000.1-p1	PF3D7_1116000.1-p1	1937	PF3D7_1116000.1-p1 | transcript=PF3D7_1116000.1 | gene=PF3D7_1116000 | organism=Plasmodium_falciparum_3D7 | gene_product=rhoptry neck protein 4 | transcript_product=rhoptry neck protein 4 | location=Pf3D7_11_v3:602983-606918(-) | protein_length=1201 | sequ
SMA	peptidyl-prolyl cis-trans isomerase	PF3D7_1116300	NaN	16,4454	NaN	4	4	4	33,5	33,5	33,5	18,588	0	10,026	51972000	14	PF3D7_1116300.1-p1	PF3D7_1116300.1-p1	1939	PF3D7_1116300.1-p1 | transcript=PF3D7_1116300.1 | gene=PF3D7_1116300 | organism=Plasmodium_falciparum_3D7 | gene_product=peptidyl-prolyl cis-trans isomerase | transcript_product=peptidyl-prolyl cis-trans isomerase | location=Pf3D7_11_v3:618312-619778(+) |
SMA	folate transporter 2	PF3D7_1116500	NaN	15,9463	NaN	1	1	1	2,4	2,4	2,4	51,354	0,0010627	3,4894	21121000	5	PF3D7_1116500.1-p1	PF3D7_1116500.1-p1	1941	PF3D7_1116500.1-p1 | transcript=PF3D7_1116500.1 | gene=PF3D7_1116500 | organism=Plasmodium_falciparum_3D7 | gene_product=folate transporter 2 | transcript_product=folate transporter 2 | location=Pf3D7_11_v3:624370-625737(+) | protein_length=455 | sequence_
SMA	conserved Plasmodium protein, unknown function	PF3D7_1117900	NaN	16,0868	NaN	3	3	3	2,5	2,5	2,5	175,36	0,0016949	3,0241	2592300	3	PF3D7_1117900.1-p1	PF3D7_1117900.1-p1	1947	PF3D7_1117900.1-p1 | transcript=PF3D7_1117900.1 | gene=PF3D7_1117900 | organism=Plasmodium_falciparum_3D7 | gene_product=conserved Plasmodium protein, unknown function | transcript_product=conserved Plasmodium protein, unknown function | location=Pf3D7_11_
SMA	conserved Plasmodium protein, unknown function	PF3D7_1118000	NaN	14,0652	NaN	3	3	3	15,5	15,5	15,5	23,453	0,0010417	3,265	18582000	5	PF3D7_1118000.1-p1	PF3D7_1118000.1-p1	1948	PF3D7_1118000.1-p1 | transcript=PF3D7_1118000.1 | gene=PF3D7_1118000 | organism=Plasmodium_falciparum_3D7 | gene_product=conserved Plasmodium protein, unknown function | transcript_product=conserved Plasmodium protein, unknown function | location=Pf3D7_11_
SMA	acyl-CoA-binding protein, putative	PF3D7_1119000	NaN	20,9325	NaN	7	7	7	21	21	21	42,991	0	8,9421	63598000	11	PF3D7_1119000.1-p1	PF3D7_1119000.1-p1	1953	PF3D7_1119000.1-p1 | transcript=PF3D7_1119000.1 | gene=PF3D7_1119000 | organism=Plasmodium_falciparum_3D7 | gene_product=acyl-CoA-binding protein, putative | transcript_product=acyl-CoA-binding protein, putative | location=Pf3D7_11_v3:718650-719765(-) | pr
SMA	conserved protein, unknown function	PF3D7_1119200	NaN	15,8002	NaN	2	2	2	16,7	16,7	16,7	17,57	0,0050826	2,4817	6364800	2	PF3D7_1119200.1-p1	PF3D7_1119200.1-p1	1954	PF3D7_1119200.1-p1 | transcript=PF3D7_1119200.1 | gene=PF3D7_1119200 | organism=Plasmodium_falciparum_3D7 | gene_product=conserved protein, unknown function | transcript_product=conserved protein, unknown function | location=Pf3D7_11_v3:722717-723289(-) |
SMA	ATP-dependent zinc metalloprotease FTSH, putative	PF3D7_1119600	NaN	16,2694	NaN	3	3	3	3,9	3,9	3,9	120,69	0,00039604	4,8455	21243000	4	PF3D7_1119600.1-p1	PF3D7_1119600.1-p1	1956	PF3D7_1119600.1-p1 | transcript=PF3D7_1119600.1 | gene=PF3D7_1119600 | organism=Plasmodium_falciparum_3D7 | gene_product=ATP-dependent zinc metalloprotease FTSH, putative | transcript_product=ATP-dependent zinc metalloprotease FTSH, putative | location=Pf3
SMA	alternative splicing factor ASF-1, putative	PF3D7_1119800	NaN	14,9309	NaN	3	3	3	17,5	17,5	17,5	23,652	0,0029576	2,7715	55343000	3	PF3D7_1119800.1-p1	PF3D7_1119800.1-p1	1957	PF3D7_1119800.1-p1 | transcript=PF3D7_1119800.1 | gene=PF3D7_1119800 | organism=Plasmodium_falciparum_3D7 | gene_product=alternative splicing factor ASF-1, putative | transcript_product=alternative splicing factor ASF-1, putative | location=Pf3D7_11_v3:746
SMA	serine/threonine protein kinase, putative	PF3D7_1121900	NaN	16,2479	NaN	1	1	1	2,9	2,9	2,9	61,681	0	6,0094	8281600	1	PF3D7_1121900.1-p1	PF3D7_1121900.1-p1	1965	PF3D7_1121900.1-p1 | transcript=PF3D7_1121900.1 | gene=PF3D7_1121900 | organism=Plasmodium_falciparum_3D7 | gene_product=serine/threonine protein kinase, putative | transcript_product=serine/threonine protein kinase, putative | location=Pf3D7_11_v3:835889-
SMA	protein KIC10	PF3D7_1122500	NaN	19,6845	NaN	4	4	4	1,9	1,9	1,9	231,01	0,00073937	4,0013	66357000	6	PF3D7_1122500.1-p1	PF3D7_1122500.1-p1	1966	PF3D7_1122500.1-p1 | transcript=PF3D7_1122500.1 | gene=PF3D7_1122500 | organism=Plasmodium_falciparum_3D7 | gene_product=protein KIC10 | transcript_product=protein KIC10 | location=Pf3D7_11_v3:853355-859225(+) | protein_length=1956 | sequence_SO=chromosome
SMA	calcium-dependent protein kinase 7	PF3D7_1123100	NaN	15,4339	NaN	7	7	7	3,9	3,9	3,9	265,13	0	9,5559	40840000	9	PF3D7_1123100.1-p1	PF3D7_1123100.1-p1	1969	PF3D7_1123100.1-p1 | transcript=PF3D7_1123100.1 | gene=PF3D7_1123100 | organism=Plasmodium_falciparum_3D7 | gene_product=calcium-dependent protein kinase 7 | transcript_product=calcium-dependent protein kinase 7 | location=Pf3D7_11_v3:909366-916324(+) | pr
SMA	conserved protein, unknown function	PF3D7_1124300	NaN	13,6121	NaN	6	6	6	10,5	10,5	10,5	62,333	0	13,368	79770000	11	PF3D7_1124300.1-p1	PF3D7_1124300.1-p1	1975	PF3D7_1124300.1-p1 | transcript=PF3D7_1124300.1 | gene=PF3D7_1124300 | organism=Plasmodium_falciparum_3D7 | gene_product=conserved protein, unknown function | transcript_product=conserved protein, unknown function | location=Pf3D7_11_v3:962156-963958(+) |
SMA	U6 snRNA-associated Sm-like protein LSm1, putative	PF3D7_1124400	NaN	16,2349	NaN	2	2	2	19	19	19	17,341	0,0023404	2,9208	9167200	3	PF3D7_1124400.1-p1	PF3D7_1124400.1-p1	1976	PF3D7_1124400.1-p1 | transcript=PF3D7_1124400.1 | gene=PF3D7_1124400 | organism=Plasmodium_falciparum_3D7 | gene_product=U6 snRNA-associated Sm-like protein LSm1, putative | transcript_product=U6 snRNA-associated Sm-like protein LSm1, putative | location=P
SMA	mitochondrial import inner membrane translocase subunit TIM44, putative	PF3D7_1125400	NaN	15,2524	NaN	4	4	4	10,4	10,4	10,4	55,81	0,0007593	4,3869	162620000	4	PF3D7_1125400.1-p1	PF3D7_1125400.1-p1	1981	PF3D7_1125400.1-p1 | transcript=PF3D7_1125400.1 | gene=PF3D7_1125400 | organism=Plasmodium_falciparum_3D7 | gene_product=mitochondrial import inner membrane translocase subunit TIM44, putative | transcript_product=mitochondrial import inner membrane transl
SMA	small nuclear ribonucleoprotein Sm D1, putative	PF3D7_1125500	NaN	14,906	NaN	2	2	2	24,6	24,6	24,6	14,337	0	8,0778	19400000	11	PF3D7_1125500.1-p1	PF3D7_1125500.1-p1	1982	PF3D7_1125500.1-p1 | transcript=PF3D7_1125500.1 | gene=PF3D7_1125500 | organism=Plasmodium_falciparum_3D7 | gene_product=small nuclear ribonucleoprotein Sm D1, putative | transcript_product=small nuclear ribonucleoprotein Sm D1, putative | location=Pf3D7_1
SMA	XTBD domain-containing protein, putative	PF3D7_1125900	NaN	18,775	NaN	8	8	8	74,2	74,2	74,2	11,544	0	20,397	324040000	21	PF3D7_1125900.1-p1	PF3D7_1125900.1-p1	1983	PF3D7_1125900.1-p1 | transcript=PF3D7_1125900.1 | gene=PF3D7_1125900 | organism=Plasmodium_falciparum_3D7 | gene_product=XTBD domain-containing protein, putative | transcript_product=XTBD domain-containing protein, putative | location=Pf3D7_11_v3:1013466-1
SMA	WD repeat-containing protein, putative	PF3D7_1126500	NaN	14,7656	NaN	4	4	4	4,8	4,8	4,8	163,53	0	7,221	17619000	10	PF3D7_1126500.1-p1	PF3D7_1126500.1-p1	1987	PF3D7_1126500.1-p1 | transcript=PF3D7_1126500.1 | gene=PF3D7_1126500 | organism=Plasmodium_falciparum_3D7 | gene_product=WD repeat-containing protein, putative | transcript_product=WD repeat-containing protein, putative | location=Pf3D7_11_v3:1033062-10371
SMA	small nuclear ribonucleoprotein F, putative	PF3D7_1126900	NaN	15,6783	NaN	2	2	2	24,4	24,4	24,4	9,8894	0,0013779	3,1747	22321000	5	PF3D7_1126900.1-p1	PF3D7_1126900.1-p1	1988	PF3D7_1126900.1-p1 | transcript=PF3D7_1126900.1 | gene=PF3D7_1126900 | organism=Plasmodium_falciparum_3D7 | gene_product=small nuclear ribonucleoprotein F, putative | transcript_product=small nuclear ribonucleoprotein F, putative | location=Pf3D7_11_v3:105
SMA	protein disulfide-isomerase, putative	PF3D7_1127500	NaN	12,0288	NaN	2	2	2	7,3	7,3	7,3	51,185	0	7,0437	8847900	7	PF3D7_1127500.1-p1	PF3D7_1127500.1-p1	1991	PF3D7_1127500.1-p1 | transcript=PF3D7_1127500.1 | gene=PF3D7_1127500 | organism=Plasmodium_falciparum_3D7 | gene_product=protein disulfide-isomerase, putative | transcript_product=protein disulfide-isomerase, putative | location=Pf3D7_11_v3:1067197-1070219
SMA	ATP-dependent 6-phosphofructokinase	PF3D7_1128300	NaN	15,8712	NaN	2	2	2	1,8	1,8	1,8	183,97	0,0016966	3,0381	2375800	2	PF3D7_1128300.1-p1	PF3D7_1128300.1-p1	1997	PF3D7_1128300.1-p1 | transcript=PF3D7_1128300.1 | gene=PF3D7_1128300 | organism=Plasmodium_falciparum_3D7 | gene_product=ATP-dependent 6-phosphofructokinase | transcript_product=ATP-dependent 6-phosphofructokinase | location=Pf3D7_11_v3:1098167-1103555(-)
SMA	bifunctional farnesyl/geranylgeranyl diphosphate synthase	PF3D7_1128400	NaN	17,6023	NaN	8	8	8	26,9	26,9	26,9	44,461	0	15,807	60869000	21	PF3D7_1128400.1-p1	PF3D7_1128400.1-p1	1998	PF3D7_1128400.1-p1 | transcript=PF3D7_1128400.1 | gene=PF3D7_1128400 | organism=Plasmodium_falciparum_3D7 | gene_product=bifunctional farnesyl/geranylgeranyl diphosphate synthase | transcript_product=bifunctional farnesyl/geranylgeranyl diphosphate synthas
SMA	rRNA (cytosine-C(5))-methyltransferase, putative	PF3D7_1129400	NaN	15,42	NaN	5	5	5	13,1	13,1	13,1	74,368	0	14,095	25662000	14	PF3D7_1129400.1-p1	PF3D7_1129400.1-p1	2002	PF3D7_1129400.1-p1 | transcript=PF3D7_1129400.1 | gene=PF3D7_1129400 | organism=Plasmodium_falciparum_3D7 | gene_product=rRNA (cytosine-C(5))-methyltransferase, putative | transcript_product=rRNA (cytosine-C(5))-methyltransferase, putative | location=Pf3D7
SMA	serpentine receptor, putative	PF3D7_1131100	NaN	18,9077	NaN	4	4	4	7,4	7,4	7,4	94,427	0	7,1559	92714000	8	PF3D7_1131100.1-p1	PF3D7_1131100.1-p1	2009	PF3D7_1131100.1-p1 | transcript=PF3D7_1131100.1 | gene=PF3D7_1131100 | organism=Plasmodium_falciparum_3D7 | gene_product=serpentine receptor, putative | transcript_product=serpentine receptor, putative | location=Pf3D7_11_v3:1195988-1198309(-) | protein_le
SMA	ubiquitin-like protein, putative	PF3D7_1132000	NaN	17,3888	NaN	7	7	7	6,9	6,9	6,9	101,12	0	6,936	24101000	9	PF3D7_1132000.1-p1	PF3D7_1132000.1-p1	2010	PF3D7_1132000.1-p1 | transcript=PF3D7_1132000.1 | gene=PF3D7_1132000 | organism=Plasmodium_falciparum_3D7 | gene_product=ubiquitin-like protein, putative | transcript_product=ubiquitin-like protein, putative | location=Pf3D7_11_v3:1239900-1242548(+) | prot
SMA	apical membrane antigen 1	PF3D7_1133400	NaN	15,6899	NaN	4	4	4	8,2	8,2	8,2	72,041	0	8,1402	13775000	9	PF3D7_1133400.1-p1	PF3D7_1133400.1-p1	2015	PF3D7_1133400.1-p1 | transcript=PF3D7_1133400.1 | gene=PF3D7_1133400 | organism=Plasmodium_falciparum_3D7 | gene_product=apical membrane antigen 1 | transcript_product=apical membrane antigen 1 | location=Pf3D7_11_v3:1293856-1295724(+) | protein_length=622
SMA	RNA (uracil-5-)methyltransferase, putative	PF3D7_1133800	NaN	17,4158	NaN	5	5	5	5,4	5,4	5,4	101,56	0,00077369	4,5921	17246000	5	PF3D7_1133800.1-p1	PF3D7_1133800.1-p1	2016	PF3D7_1133800.1-p1 | transcript=PF3D7_1133800.1 | gene=PF3D7_1133800 | organism=Plasmodium_falciparum_3D7 | gene_product=RNA (uracil-5-)methyltransferase, putative | transcript_product=RNA (uracil-5-)methyltransferase, putative | location=Pf3D7_11_v3:13090
SMA	conserved Plasmodium protein, unknown function	PF3D7_1133900	NaN	14,2499	NaN	3	3	3	3,7	3,7	3,7	146,34	0,00072754	3,7756	6625200	5	PF3D7_1133900.1-p1	PF3D7_1133900.1-p1	2017	PF3D7_1133900.1-p1 | transcript=PF3D7_1133900.1 | gene=PF3D7_1133900 | organism=Plasmodium_falciparum_3D7 | gene_product=conserved Plasmodium protein, unknown function | transcript_product=conserved Plasmodium protein, unknown function | location=Pf3D7_11_
SMA	conserved Plasmodium protein, unknown function	PF3D7_1134200	NaN	16,0687	NaN	6	6	6	4	4	4	214,59	0	6,9915	31593000	8	PF3D7_1134200.1-p1	PF3D7_1134200.1-p1	2020	PF3D7_1134200.1-p1 | transcript=PF3D7_1134200.1 | gene=PF3D7_1134200 | organism=Plasmodium_falciparum_3D7 | gene_product=conserved Plasmodium protein, unknown function | transcript_product=conserved Plasmodium protein, unknown function | location=Pf3D7_11_
SMA	DnaJ protein, putative	PF3D7_1136800	NaN	17,1459	NaN	4	4	4	13,6	13,6	13,6	44,527	0	15,857	18469000	8	PF3D7_1136800.1-p1	PF3D7_1136800.1-p1	2029	PF3D7_1136800.1-p1 | transcript=PF3D7_1136800.1 | gene=PF3D7_1136800 | organism=Plasmodium_falciparum_3D7 | gene_product=DnaJ protein, putative | transcript_product=DnaJ protein, putative | location=Pf3D7_11_v3:1449690-1451450(-) | protein_length=369 | seq
SMA	UVB-resistance protein UVR8 homologue	PF3D7_1137400	NaN	15,5438	NaN	4	4	4	14,8	14,8	14,8	48,114	0	13,089	39979000	11	PF3D7_1137400.1-p1	PF3D7_1137400.1-p1	2031	PF3D7_1137400.1-p1 | transcript=PF3D7_1137400.1 | gene=PF3D7_1137400 | organism=Plasmodium_falciparum_3D7 | gene_product=UVB-resistance protein UVR8 homologue | transcript_product=UVB-resistance protein UVR8 homologue | location=Pf3D7_11_v3:1470600-1471877
SMA	ubiquitin-related modifier 1, putative	PF3D7_1138100	NaN	15,8624	NaN	1	1	1	11,1	11,1	11,1	14,607	0,0062364	2,3488	3239700	4	PF3D7_1138100.1-p1	PF3D7_1138100.1-p1	2033	PF3D7_1138100.1-p1 | transcript=PF3D7_1138100.1 | gene=PF3D7_1138100 | organism=Plasmodium_falciparum_3D7 | gene_product=ubiquitin-related modifier 1, putative | transcript_product=ubiquitin-related modifier 1, putative | location=Pf3D7_11_v3:1497134-14975
SMA	beta-catenin-like protein 1, putative	PF3D7_1138600	NaN	11,8596	NaN	1	1	1	3,4	3,4	3,4	62,418	0	6,0368	1965300	2	PF3D7_1138600.1-p1	PF3D7_1138600.1-p1	2035	PF3D7_1138600.1-p1 | transcript=PF3D7_1138600.1 | gene=PF3D7_1138600 | organism=Plasmodium_falciparum_3D7 | gene_product=beta-catenin-like protein 1, putative | transcript_product=beta-catenin-like protein 1, putative | location=Pf3D7_11_v3:1522359-1524346
SMA	AP2 domain transcription factor, putative	PF3D7_1139300	NaN	14,0256	NaN	8	7	7	3,6	3,3	3,3	309,44	0	9,1063	5730800	7	PF3D7_1139300.1-p1	PF3D7_1139300.1-p1	2037	PF3D7_1139300.1-p1 | transcript=PF3D7_1139300.1 | gene=PF3D7_1139300 | organism=Plasmodium_falciparum_3D7 | gene_product=AP2 domain transcription factor, putative | transcript_product=AP2 domain transcription factor, putative | location=Pf3D7_11_v3:1556744
SMA	conserved Plasmodium protein, unknown function	PF3D7_1140400	NaN	15,9841	NaN	1	1	1	8,4	8,4	8,4	18,602	0,0062016	2,3133	7959700	2	PF3D7_1140400.1-p1	PF3D7_1140400.1-p1	2041	PF3D7_1140400.1-p1 | transcript=PF3D7_1140400.1 | gene=PF3D7_1140400 | organism=Plasmodium_falciparum_3D7 | gene_product=conserved Plasmodium protein, unknown function | transcript_product=conserved Plasmodium protein, unknown function | location=Pf3D7_11_
SMA	chromo domain-containing protein, putative	PF3D7_1140700	NaN	13,3943	NaN	2	1	1	1	0,7	0,7	267,96	0,0023396	2,9177	1314500	2	PF3D7_1140700.1-p1	PF3D7_1140700.1-p1	2042	PF3D7_1140700.1-p1 | transcript=PF3D7_1140700.1 | gene=PF3D7_1140700 | organism=Plasmodium_falciparum_3D7 | gene_product=chromo domain-containing protein, putative | transcript_product=chromo domain-containing protein, putative | location=Pf3D7_11_v3:16234
SMA	OTU domain-containing protein, putative	PF3D7_1141700	NaN	18,0163	NaN	4	4	4	13,7	13,7	13,7	37,664	0	7,7035	35910000	9	PF3D7_1141700.1-p1	PF3D7_1141700.1-p1	2044	PF3D7_1141700.1-p1 | transcript=PF3D7_1141700.1 | gene=PF3D7_1141700 | organism=Plasmodium_falciparum_3D7 | gene_product=OTU domain-containing protein, putative | transcript_product=OTU domain-containing protein, putative | location=Pf3D7_11_v3:1669951-167
SMA	conserved Plasmodium membrane protein, unknown function	PF3D7_1142300	NaN	18,5656	NaN	2	2	2	1,9	1,9	1,9	215,98	0,00077489	4,6171	20968000	2	PF3D7_1142300.1-p1	PF3D7_1142300.1-p1	2046	PF3D7_1142300.1-p1 | transcript=PF3D7_1142300.1 | gene=PF3D7_1142300 | organism=Plasmodium_falciparum_3D7 | gene_product=conserved Plasmodium membrane protein, unknown function | transcript_product=conserved Plasmodium membrane protein, unknown function |
SMA	DnaJ protein, putative	PF3D7_1143200	NaN	14,5416	NaN	3	3	3	7,8	7,8	7,8	39,361	0,0062247	2,3415	2823300	3	PF3D7_1143200.1-p1	PF3D7_1143200.1-p1	2051	PF3D7_1143200.1-p1 | transcript=PF3D7_1143200.1 | gene=PF3D7_1143200 | organism=Plasmodium_falciparum_3D7 | gene_product=DnaJ protein, putative | transcript_product=DnaJ protein, putative | location=Pf3D7_11_v3:1729793-1730899(+) | protein_length=321 | seq
SMA	transcription initiation factor IIF subunit beta, putative	PF3D7_1144600	NaN	16,726	NaN	4	4	4	16,1	16,1	16,1	36,668	0	8,6031	29652000	13	PF3D7_1144600.1-p1	PF3D7_1144600.1-p1	2056	PF3D7_1144600.1-p1 | transcript=PF3D7_1144600.1 | gene=PF3D7_1144600 | organism=Plasmodium_falciparum_3D7 | gene_product=transcription initiation factor IIF subunit beta, putative | transcript_product=transcription initiation factor IIF subunit beta, putat
SMA	ATP synthase subunit delta, mitochondrial, putative	PF3D7_1147700	NaN	14,7958	NaN	1	1	1	11	11	11	17,617	0	6,4577	7649400	2	PF3D7_1147700.1-p1	PF3D7_1147700.1-p1	2062	PF3D7_1147700.1-p1 | transcript=PF3D7_1147700.1 | gene=PF3D7_1147700 | organism=Plasmodium_falciparum_3D7 | gene_product=ATP synthase subunit delta, mitochondrial, putative | transcript_product=ATP synthase subunit delta, mitochondrial, putative | location
SMA	serine/threonine protein kinase, putative	PF3D7_1148000	NaN	12,252	NaN	4	4	4	4,3	4,3	4,3	170,7	0	9,2012	1861700	4	PF3D7_1148000.1-p1	PF3D7_1148000.1-p1	2063	PF3D7_1148000.1-p1 | transcript=PF3D7_1148000.1 | gene=PF3D7_1148000 | organism=Plasmodium_falciparum_3D7 | gene_product=serine/threonine protein kinase, putative | transcript_product=serine/threonine protein kinase, putative | location=Pf3D7_11_v3:1909210
SMA	DnaJ protein, putative	PF3D7_1149600	NaN	14,0159	NaN	4	4	4	8	8	8	83,119	0	5,8557	3599900	5	PF3D7_1149600.1-p1	PF3D7_1149600.1-p1	2070	PF3D7_1149600.1-p1 | transcript=PF3D7_1149600.1 | gene=PF3D7_1149600 | organism=Plasmodium_falciparum_3D7 | gene_product=DnaJ protein, putative | transcript_product=DnaJ protein, putative | location=Pf3D7_11_v3:2001068-2003313(+) | protein_length=714 | seq
SMA	rifin	PF3D7_1200500	NaN	15,1244	NaN	3	2	1	8,9	6,8	3,5	40,537	0	10,181	7835500	8	PF3D7_1200500.1-p1;PF3D7_0833400.1-p1	PF3D7_1200500.1-p1	2071	PF3D7_1200500.1-p1 | transcript=PF3D7_1200500.1 | gene=PF3D7_1200500 | organism=Plasmodium_falciparum_3D7 | gene_product=rifin | transcript_product=rifin | location=Pf3D7_12_v3:43800-45106(-) | protein_length=369 | sequence_SO=chromosome | SO=protein_codin
SMA	RESA-like protein with PHIST and DnaJ domains	PF3D7_1201100	NaN	14,2808	NaN	4	4	4	6,4	6,4	6,4	107,63	0	4,9397	9783600	4	PF3D7_1201100.1-p1	PF3D7_1201100.1-p1	2074	PF3D7_1201100.1-p1 | transcript=PF3D7_1201100.1 | gene=PF3D7_1201100 | organism=Plasmodium_falciparum_3D7 | gene_product=RESA-like protein with PHIST and DnaJ domains | transcript_product=RESA-like protein with PHIST and DnaJ domains | location=Pf3D7_12_v3
SMA	GPN-loop GTPase, putative	PF3D7_1201500	NaN	16,4539	NaN	5	5	5	12,9	12,9	12,9	57,643	0	9,894	37704000	19	PF3D7_1201500.1-p1	PF3D7_1201500.1-p1	2075	PF3D7_1201500.1-p1 | transcript=PF3D7_1201500.1 | gene=PF3D7_1201500 | organism=Plasmodium_falciparum_3D7 | gene_product=GPN-loop GTPase, putative | transcript_product=GPN-loop GTPase, putative | location=Pf3D7_12_v3:98978-100471(+) | protein_length=497 |
SMA	conserved protein, unknown function	PF3D7_1201900	NaN	14,4766	NaN	2	2	2	10,1	10,1	10,1	23,677	0,0073801	2,2461	6493700	2	PF3D7_1201900.1-p1	PF3D7_1201900.1-p1	2076	PF3D7_1201900.1-p1 | transcript=PF3D7_1201900.1 | gene=PF3D7_1201900 | organism=Plasmodium_falciparum_3D7 | gene_product=conserved protein, unknown function | transcript_product=conserved protein, unknown function | location=Pf3D7_12_v3:107338-108202(-) |
SMA	nuclear export mediator factor NEMF, putative	PF3D7_1202600	NaN	17,5657	NaN	7	7	7	4,5	4,5	4,5	254,29	0	24,467	54796000	16	PF3D7_1202600.1-p1	PF3D7_1202600.1-p1	2079	PF3D7_1202600.1-p1 | transcript=PF3D7_1202600.1 | gene=PF3D7_1202600 | organism=Plasmodium_falciparum_3D7 | gene_product=nuclear export mediator factor NEMF, putative | transcript_product=nuclear export mediator factor NEMF, putative | location=Pf3D7_12_v3
SMA	zinc finger protein, putative	PF3D7_1205500	NaN	15,0366	NaN	4	4	4	2,9	2,9	2,9	204,85	0	6,5619	13343000	7	PF3D7_1205500.1-p1	PF3D7_1205500.1-p1	2087	PF3D7_1205500.1-p1 | transcript=PF3D7_1205500.1 | gene=PF3D7_1205500 | organism=Plasmodium_falciparum_3D7 | gene_product=zinc finger protein, putative | transcript_product=zinc finger protein, putative | location=Pf3D7_12_v3:242811-248168(+) | protein_leng
SMA	conserved Plasmodium protein, unknown function	PF3D7_1206800	NaN	16,6052	NaN	6	6	6	11	11	11	86,314	0	31,954	45571000	10	PF3D7_1206800.1-p1	PF3D7_1206800.1-p1	2094	PF3D7_1206800.1-p1 | transcript=PF3D7_1206800.1 | gene=PF3D7_1206800 | organism=Plasmodium_falciparum_3D7 | gene_product=conserved Plasmodium protein, unknown function | transcript_product=conserved Plasmodium protein, unknown function | location=Pf3D7_12_
SMA	pre-rRNA-processing protein ESF1, putative	PF3D7_1207100	NaN	15,8254	NaN	8	8	8	11,3	11,3	11,3	100,17	0	20,322	26553000	19	PF3D7_1207100.1-p1	PF3D7_1207100.1-p1	2096	PF3D7_1207100.1-p1 | transcript=PF3D7_1207100.1 | gene=PF3D7_1207100 | organism=Plasmodium_falciparum_3D7 | gene_product=pre-rRNA-processing protein ESF1, putative | transcript_product=pre-rRNA-processing protein ESF1, putative | location=Pf3D7_12_v3:32433
SMA	conserved Plasmodium protein, unknown function	PF3D7_1208100	NaN	18,6877	NaN	4	4	4	1,2	1,2	1,2	533,64	0	5,1601	17942000	7	PF3D7_1208100.1-p1	PF3D7_1208100.1-p1	2097	PF3D7_1208100.1-p1 | transcript=PF3D7_1208100.1 | gene=PF3D7_1208100 | organism=Plasmodium_falciparum_3D7 | gene_product=conserved Plasmodium protein, unknown function | transcript_product=conserved Plasmodium protein, unknown function | location=Pf3D7_12_
SMA	mago-binding protein, putative	PF3D7_1209000	NaN	17,5378	NaN	3	3	2	19,8	19,8	15,6	19,566	0	5,8309	66656000	11	PF3D7_1209000.1-p1	PF3D7_1209000.1-p1	2101	PF3D7_1209000.1-p1 | transcript=PF3D7_1209000.1 | gene=PF3D7_1209000 | organism=Plasmodium_falciparum_3D7 | gene_product=mago-binding protein, putative | transcript_product=mago-binding protein, putative | location=Pf3D7_12_v3:421371-422201(-) | protein_le
SMA	conserved Plasmodium protein, unknown function	PF3D7_1210300	NaN	14,752	NaN	2	2	2	17,2	17,2	17,2	24,547	0	6,9329	11488000	7	PF3D7_1210300.1-p1	PF3D7_1210300.1-p1	2104	PF3D7_1210300.1-p1 | transcript=PF3D7_1210300.1 | gene=PF3D7_1210300 | organism=Plasmodium_falciparum_3D7 | gene_product=conserved Plasmodium protein, unknown function | transcript_product=conserved Plasmodium protein, unknown function | location=Pf3D7_12_
SMA	conserved Plasmodium protein, unknown function	PF3D7_1210600	NaN	16,3072	NaN	7	7	7	10,2	10,2	10,2	122,85	0	9,798	17270000	12	PF3D7_1210600.1-p1	PF3D7_1210600.1-p1	2105	PF3D7_1210600.1-p1 | transcript=PF3D7_1210600.1 | gene=PF3D7_1210600 | organism=Plasmodium_falciparum_3D7 | gene_product=conserved Plasmodium protein, unknown function | transcript_product=conserved Plasmodium protein, unknown function | location=Pf3D7_12_
SMA	peripheral plastid protein 1, putative	PF3D7_1212100	NaN	14,6238	NaN	2	2	2	4,3	4,3	4,3	66,487	0,00073019	3,8185	6499800	5	PF3D7_1212100.1-p1	PF3D7_1212100.1-p1	2111	PF3D7_1212100.1-p1 | transcript=PF3D7_1212100.1 | gene=PF3D7_1212100 | organism=Plasmodium_falciparum_3D7 | gene_product=peripheral plastid protein 1, putative | transcript_product=peripheral plastid protein 1, putative | location=Pf3D7_12_v3:536951-538627
SMA	mediator of RNA polymerase II transcription subunit 18, putative	PF3D7_1213200	NaN	15,1894	NaN	4	4	4	16,9	16,9	16,9	33,254	0	11,626	17855000	6	PF3D7_1213200.1-p1	PF3D7_1213200.1-p1	2115	PF3D7_1213200.1-p1 | transcript=PF3D7_1213200.1 | gene=PF3D7_1213200 | organism=Plasmodium_falciparum_3D7 | gene_product=mediator of RNA polymerase II transcription subunit 18, putative | transcript_product=mediator of RNA polymerase II transcription subun
SMA	dynein light chain 1, putative	PF3D7_1213600	NaN	15,6257	NaN	2	1	1	35,5	23,7	23,7	10,764	0	16,184	18599000	11	PF3D7_1213600.1-p1	PF3D7_1213600.1-p1	2116	PF3D7_1213600.1-p1 | transcript=PF3D7_1213600.1 | gene=PF3D7_1213600 | organism=Plasmodium_falciparum_3D7 | gene_product=dynein light chain 1, putative | transcript_product=dynein light chain 1, putative | location=Pf3D7_12_v3:586809-587090(+) | protein_le
SMA	GPI ethanolamine phosphate transferase 3, putative	PF3D7_1214100	NaN	12,9049	NaN	3	3	3	2,4	2,4	2,4	164,63	0,0007764	4,6342	2948300	3	PF3D7_1214100.1-p1	PF3D7_1214100.1-p1	2120	PF3D7_1214100.1-p1 | transcript=PF3D7_1214100.1 | gene=PF3D7_1214100 | organism=Plasmodium_falciparum_3D7 | gene_product=GPI ethanolamine phosphate transferase 3, putative | transcript_product=GPI ethanolamine phosphate transferase 3, putative | location=P
SMA	thioredoxin peroxidase 2	PF3D7_1215000	NaN	14,9105	NaN	3	3	3	19,9	19,9	19,9	24,68	0	4,905	6983400	5	PF3D7_1215000.1-p1	PF3D7_1215000.1-p1	2121	PF3D7_1215000.1-p1 | transcript=PF3D7_1215000.1 | gene=PF3D7_1215000 | organism=Plasmodium_falciparum_3D7 | gene_product=thioredoxin peroxidase 2 | transcript_product=thioredoxin peroxidase 2 | location=Pf3D7_12_v3:621125-621775(+) | protein_length=216 | s
SMA	serpentine receptor, putative	PF3D7_1215900	NaN	15,073	NaN	4	4	4	8,7	8,7	8,7	76,856	0	10,235	32835000	5	PF3D7_1215900.1-p1	PF3D7_1215900.1-p1	2124	PF3D7_1215900.1-p1 | transcript=PF3D7_1215900.1 | gene=PF3D7_1215900 | organism=Plasmodium_falciparum_3D7 | gene_product=serpentine receptor, putative | transcript_product=serpentine receptor, putative | location=Pf3D7_12_v3:641552-643519(+) | protein_leng
SMA	PPPDE peptidase domain-containing protein, putative	PF3D7_1217900	NaN	16,7174	NaN	5	5	5	10,8	10,8	10,8	56,089	0	27,08	32979000	15	PF3D7_1217900.1-p1	PF3D7_1217900.1-p1	2130	PF3D7_1217900.1-p1 | transcript=PF3D7_1217900.1 | gene=PF3D7_1217900 | organism=Plasmodium_falciparum_3D7 | gene_product=PPPDE peptidase domain-containing protein, putative | transcript_product=PPPDE peptidase domain-containing protein, putative | location
SMA	AP-2 complex subunit mu	PF3D7_1218300	NaN	13,1196	NaN	2	2	2	3,5	3,5	3,5	72,9	0,0016972	3,0398	3206200	6	PF3D7_1218300.1-p1	PF3D7_1218300.1-p1	2131	PF3D7_1218300.1-p1 | transcript=PF3D7_1218300.1 | gene=PF3D7_1218300 | organism=Plasmodium_falciparum_3D7 | gene_product=AP-2 complex subunit mu | transcript_product=AP-2 complex subunit mu | location=Pf3D7_12_v3:717955-719820(+) | protein_length=621 | seq
SMA	WD repeat-containing protein, putative	PF3D7_1218900	NaN	15,9513	NaN	3	3	3	6,4	6,4	6,4	85,198	0	5,7943	21301000	6	PF3D7_1218900.1-p1	PF3D7_1218900.1-p1	2134	PF3D7_1218900.1-p1 | transcript=PF3D7_1218900.1 | gene=PF3D7_1218900 | organism=Plasmodium_falciparum_3D7 | gene_product=WD repeat-containing protein, putative | transcript_product=WD repeat-containing protein, putative | location=Pf3D7_12_v3:740994-743147
SMA	aminophospholipid-transporting P-ATPase	PF3D7_1219600	NaN	16,5342	NaN	3	3	3	2,1	2,1	2,1	179,13	0,0023427	2,9294	10817000	3	PF3D7_1219600.1-p1	PF3D7_1219600.1-p1	2136	PF3D7_1219600.1-p1 | transcript=PF3D7_1219600.1 | gene=PF3D7_1219600 | organism=Plasmodium_falciparum_3D7 | gene_product=aminophospholipid-transporting P-ATPase | transcript_product=aminophospholipid-transporting P-ATPase | location=Pf3D7_12_v3:785571-7906
SMA	ribulose-phosphate 3-epimerase, putative	PF3D7_1219900	NaN	17,8239	NaN	3	3	3	19,8	19,8	19,8	25,548	0	6,2401	71422000	8	PF3D7_1219900.1-p1	PF3D7_1219900.1-p1	2137	PF3D7_1219900.1-p1 | transcript=PF3D7_1219900.1 | gene=PF3D7_1219900 | organism=Plasmodium_falciparum_3D7 | gene_product=ribulose-phosphate 3-epimerase, putative | transcript_product=ribulose-phosphate 3-epimerase, putative | location=Pf3D7_12_v3:796500-79
SMA	conserved Plasmodium membrane protein, unknown function	PF3D7_1221900	NaN	17,9423	NaN	7	6	6	9,9	9,1	9,1	101,14	0	7,4796	28683000	12	PF3D7_1221900.1-p1	PF3D7_1221900.1-p1	2140	PF3D7_1221900.1-p1 | transcript=PF3D7_1221900.1 | gene=PF3D7_1221900 | organism=Plasmodium_falciparum_3D7 | gene_product=conserved Plasmodium membrane protein, unknown function | transcript_product=conserved Plasmodium membrane protein, unknown function |
SMA	conserved Plasmodium protein, unknown function	PF3D7_1222100	NaN	15,607	NaN	4	4	4	7,7	7,7	7,7	60,181	0,00073368	3,9064	12138000	4	PF3D7_1222100.1-p1	PF3D7_1222100.1-p1	2141	PF3D7_1222100.1-p1 | transcript=PF3D7_1222100.1 | gene=PF3D7_1222100 | organism=Plasmodium_falciparum_3D7 | gene_product=conserved Plasmodium protein, unknown function | transcript_product=conserved Plasmodium protein, unknown function | location=Pf3D7_12_
SMA	diphthine--ammonia ligase, putative	PF3D7_1222500	NaN	14,6843	NaN	2	2	2	13,4	13,4	13,4	28,481	0,00071276	3,5546	16913000	8	PF3D7_1222500.1-p1	PF3D7_1222500.1-p1	2143	PF3D7_1222500.1-p1 | transcript=PF3D7_1222500.1 | gene=PF3D7_1222500 | organism=Plasmodium_falciparum_3D7 | gene_product=diphthine--ammonia ligase, putative | transcript_product=diphthine--ammonia ligase, putative | location=Pf3D7_12_v3:899198-901076(-) |
SMA	vacuolar iron transporter	PF3D7_1223700	NaN	15,8884	NaN	4	4	4	14,3	14,3	14,3	30,984	0	11,862	24698000	4	PF3D7_1223700.1-p1	PF3D7_1223700.1-p1	2146	PF3D7_1223700.1-p1 | transcript=PF3D7_1223700.1 | gene=PF3D7_1223700 | organism=Plasmodium_falciparum_3D7 | gene_product=vacuolar iron transporter | transcript_product=vacuolar iron transporter | location=Pf3D7_12_v3:968980-970073(+) | protein_length=273 |
SMA	small subunit rRNA processing factor, putative	PF3D7_1225500	NaN	14,6266	NaN	2	2	2	5,9	5,9	5,9	52,53	0	5,2051	3609200	3	PF3D7_1225500.1-p1	PF3D7_1225500.1-p1	2150	PF3D7_1225500.1-p1 | transcript=PF3D7_1225500.1 | gene=PF3D7_1225500 | organism=Plasmodium_falciparum_3D7 | gene_product=small subunit rRNA processing factor, putative | transcript_product=small subunit rRNA processing factor, putative | location=Pf3D7_12_
SMA	DNA helicase 60	PF3D7_1227100	NaN	13,1158	NaN	9	8	7	13,7	12,3	11,3	87,019	0	13,613	8747100	16	PF3D7_1227100.1-p1	PF3D7_1227100.1-p1	2157	PF3D7_1227100.1-p1 | transcript=PF3D7_1227100.1 | gene=PF3D7_1227100 | organism=Plasmodium_falciparum_3D7 | gene_product=DNA helicase 60 | transcript_product=DNA helicase 60 | location=Pf3D7_12_v3:1093543-1095771(-) | protein_length=742 | sequence_SO=chrom
SMA	elongator complex protein 3, putative	PF3D7_1227800	NaN	15,363	NaN	4	4	4	6,4	6,4	6,4	129,2	0,0007619	4,4167	8648200	4	PF3D7_1227800.1-p1	PF3D7_1227800.1-p1	2160	PF3D7_1227800.1-p1 | transcript=PF3D7_1227800.1 | gene=PF3D7_1227800 | organism=Plasmodium_falciparum_3D7 | gene_product=elongator complex protein 3, putative | transcript_product=elongator complex protein 3, putative | location=Pf3D7_12_v3:1134370-1137648
SMA	WD repeat-containing protein, putative	PF3D7_1228800	NaN	14,6279	NaN	5	5	5	2,4	2,4	2,4	378,91	0	6,8917	11041000	10	PF3D7_1228800.1-p1	PF3D7_1228800.1-p1	2162	PF3D7_1228800.1-p1 | transcript=PF3D7_1228800.1 | gene=PF3D7_1228800 | organism=Plasmodium_falciparum_3D7 | gene_product=WD repeat-containing protein, putative | transcript_product=WD repeat-containing protein, putative | location=Pf3D7_12_v3:1169557-11791
SMA	conserved Plasmodium membrane protein, unknown function	PF3D7_1229000	NaN	15,404	NaN	2	2	2	1	1	1	223,74	0,0062539	2,3638	1362000	3	PF3D7_1229000.1-p1	PF3D7_1229000.1-p1	2163	PF3D7_1229000.1-p1 | transcript=PF3D7_1229000.1 | gene=PF3D7_1229000 | organism=Plasmodium_falciparum_3D7 | gene_product=conserved Plasmodium membrane protein, unknown function | transcript_product=conserved Plasmodium membrane protein, unknown function |
SMA	multidrug resistance-associated protein 2	PF3D7_1229100	NaN	17,1326	NaN	4	4	4	2,5	2,5	2,5	248,3	0,0010519	3,405	10592000	5	PF3D7_1229100.1-p1	PF3D7_1229100.1-p1	2164	PF3D7_1229100.1-p1 | transcript=PF3D7_1229100.1 | gene=PF3D7_1229100 | organism=Plasmodium_falciparum_3D7 | gene_product=multidrug resistance-associated protein 2 | transcript_product=multidrug resistance-associated protein 2 | location=Pf3D7_12_v3:1192888
SMA	conserved Plasmodium protein, unknown function	PF3D7_1229300	NaN	15,3646	NaN	5	5	5	6,2	6,2	6,2	117,48	0	6,5032	5435500	6	PF3D7_1229300.1-p1	PF3D7_1229300.1-p1	2165	PF3D7_1229300.1-p1 | transcript=PF3D7_1229300.1 | gene=PF3D7_1229300 | organism=Plasmodium_falciparum_3D7 | gene_product=conserved Plasmodium protein, unknown function | transcript_product=conserved Plasmodium protein, unknown function | location=Pf3D7_12_
SMA	WD repeat-containing protein, putative	PF3D7_1230500	NaN	13,4569	NaN	1	1	1	4,4	4,4	4,4	59,269	0,0010523	3,4069	1220800	1	PF3D7_1230500.1-p1	PF3D7_1230500.1-p1	2169	PF3D7_1230500.1-p1 | transcript=PF3D7_1230500.1 | gene=PF3D7_1230500 | organism=Plasmodium_falciparum_3D7 | gene_product=WD repeat-containing protein, putative | transcript_product=WD repeat-containing protein, putative | location=Pf3D7_12_v3:1253973-12554
SMA	pre-mRNA-splicing regulator WTAP, putative	PF3D7_1230800	NaN	16,9664	NaN	11	11	11	19,7	19,7	19,7	71,307	0	21,368	56771000	21	PF3D7_1230800.1-p1	PF3D7_1230800.1-p1	2171	PF3D7_1230800.1-p1 | transcript=PF3D7_1230800.1 | gene=PF3D7_1230800 | organism=Plasmodium_falciparum_3D7 | gene_product=pre-mRNA-splicing regulator WTAP, putative | transcript_product=pre-mRNA-splicing regulator WTAP, putative | location=Pf3D7_12_v3:12636
SMA	sentrin-specific protease 1	PF3D7_1233900	NaN	15,541	NaN	2	2	2	2,3	2,3	2,3	123,22	0,0023364	2,901	5107400	5	PF3D7_1233900.1-p1	PF3D7_1233900.1-p1	2177	PF3D7_1233900.1-p1 | transcript=PF3D7_1233900.1 | gene=PF3D7_1233900 | organism=Plasmodium_falciparum_3D7 | gene_product=sentrin-specific protease 1 | transcript_product=sentrin-specific protease 1 | location=Pf3D7_12_v3:1407674-1411030(+) | protein_length
SMA	DNA polymerase epsilon subunit B, putative	PF3D7_1234300	NaN	15,0461	NaN	2	2	2	5,3	5,3	5,3	73,63	0,00076746	4,5184	7148700	2	PF3D7_1234300.1-p1	PF3D7_1234300.1-p1	2178	PF3D7_1234300.1-p1 | transcript=PF3D7_1234300.1 | gene=PF3D7_1234300 | organism=Plasmodium_falciparum_3D7 | gene_product=DNA polymerase epsilon subunit B, putative | transcript_product=DNA polymerase epsilon subunit B, putative | location=Pf3D7_12_v3:14338
SMA	CHCH domain-containing protein, putative	PF3D7_1234900	NaN	17,0899	NaN	2	2	2	23,2	23,2	23,2	16,216	0	35,181	78866000	19	PF3D7_1234900.1-p1	PF3D7_1234900.1-p1	2181	PF3D7_1234900.1-p1 | transcript=PF3D7_1234900.1 | gene=PF3D7_1234900 | organism=Plasmodium_falciparum_3D7 | gene_product=CHCH domain-containing protein, putative | transcript_product=CHCH domain-containing protein, putative | location=Pf3D7_12_v3:1458233-1
SMA	N6-adenosine-methyltransferase, putative	PF3D7_1235500	NaN	13,2618	NaN	3	3	3	6,5	6,5	6,5	75,051	0	9,6467	13855000	11	PF3D7_1235500.1-p1	PF3D7_1235500.1-p1	2183	PF3D7_1235500.1-p1 | transcript=PF3D7_1235500.1 | gene=PF3D7_1235500 | organism=Plasmodium_falciparum_3D7 | gene_product=N6-adenosine-methyltransferase, putative | transcript_product=N6-adenosine-methyltransferase, putative | location=Pf3D7_12_v3:1481002-1
SMA	pre-mRNA-splicing factor SYF1, putative	PF3D7_1235900	NaN	14,7437	NaN	2	2	2	2	2	2	125,43	0,0044728	2,5345	18317000	5	PF3D7_1235900.1-p1	PF3D7_1235900.1-p1	2187	PF3D7_1235900.1-p1 | transcript=PF3D7_1235900.1 | gene=PF3D7_1235900 | organism=Plasmodium_falciparum_3D7 | gene_product=pre-mRNA-splicing factor SYF1, putative | transcript_product=pre-mRNA-splicing factor SYF1, putative | location=Pf3D7_12_v3:1497687-150
SMA	SUMO-activating enzyme subunit 2	PF3D7_1237000	NaN	15,7615	NaN	5	5	5	10,8	10,8	10,8	81,119	0	14,976	22593000	10	PF3D7_1237000.1-p1	PF3D7_1237000.1-p1	2189	PF3D7_1237000.1-p1 | transcript=PF3D7_1237000.1 | gene=PF3D7_1237000 | organism=Plasmodium_falciparum_3D7 | gene_product=SUMO-activating enzyme subunit 2 | transcript_product=SUMO-activating enzyme subunit 2 | location=Pf3D7_12_v3:1538138-1540408(+) | prot
SMA	hydrolase, putative	PF3D7_1237400	NaN	15,2624	NaN	3	3	3	9,1	9,1	9,1	51,296	0	9,0756	51957000	10	PF3D7_1237400.1-p1	PF3D7_1237400.1-p1	2191	PF3D7_1237400.1-p1 | transcript=PF3D7_1237400.1 | gene=PF3D7_1237400 | organism=Plasmodium_falciparum_3D7 | gene_product=hydrolase, putative | transcript_product=hydrolase, putative | location=Pf3D7_12_v3:1558909-1560623(+) | protein_length=438 | sequence_
SMA	periodic tryptophan protein 1, putative	PF3D7_1237600	NaN	14,2143	NaN	4	4	4	10,6	10,6	10,6	58,797	0	11,308	7510700	10	PF3D7_1237600.1-p1	PF3D7_1237600.1-p1	2193	PF3D7_1237600.1-p1 | transcript=PF3D7_1237600.1 | gene=PF3D7_1237600 | organism=Plasmodium_falciparum_3D7 | gene_product=periodic tryptophan protein 1, putative | transcript_product=periodic tryptophan protein 1, putative | location=Pf3D7_12_v3:1568605-157
SMA	ubiquitin-like modifier HUB1, putative	PF3D7_1237800	NaN	11,0472	NaN	3	3	3	39,7	39,7	39,7	8,6009	0,00071917	3,6573	12737000	6	PF3D7_1237800.1-p1	PF3D7_1237800.1-p1	2195	PF3D7_1237800.1-p1 | transcript=PF3D7_1237800.1 | gene=PF3D7_1237800 | organism=Plasmodium_falciparum_3D7 | gene_product=ubiquitin-like modifier HUB1, putative | transcript_product=ubiquitin-like modifier HUB1, putative | location=Pf3D7_12_v3:1575197-15755
SMA	ATP-dependent RNA helicase DBP9, putative	PF3D7_1241800	NaN	14,7722	NaN	4	4	4	4,2	4,2	4,2	103,11	0,002338	2,9086	4770700	3	PF3D7_1241800.1-p1	PF3D7_1241800.1-p1	2207	PF3D7_1241800.1-p1 | transcript=PF3D7_1241800.1 | gene=PF3D7_1241800 | organism=Plasmodium_falciparum_3D7 | gene_product=ATP-dependent RNA helicase DBP9, putative | transcript_product=ATP-dependent RNA helicase DBP9, putative | location=Pf3D7_12_v3:1780012
SMA	conserved Plasmodium protein, unknown function	PF3D7_1242100	NaN	14,1147	NaN	1	1	1	20,6	20,6	20,6	7,9941	0,007371	2,2276	12797000	3	PF3D7_1242100.1-p1	PF3D7_1242100.1-p1	2209	PF3D7_1242100.1-p1 | transcript=PF3D7_1242100.1 | gene=PF3D7_1242100 | organism=Plasmodium_falciparum_3D7 | gene_product=conserved Plasmodium protein, unknown function | transcript_product=conserved Plasmodium protein, unknown function | location=Pf3D7_12_
SMA	mitochondrial import inner membrane translocase subunit TIM13, putative	PF3D7_1242900	NaN	16,5349	NaN	2	2	2	31,6	31,6	31,6	10,927	0	7,4113	48242000	7	PF3D7_1242900.1-p1	PF3D7_1242900.1-p1	2212	PF3D7_1242900.1-p1 | transcript=PF3D7_1242900.1 | gene=PF3D7_1242900 | organism=Plasmodium_falciparum_3D7 | gene_product=mitochondrial import inner membrane translocase subunit TIM13, putative | transcript_product=mitochondrial import inner membrane transl
SMA	translation initiation factor SUI1, putative	PF3D7_1243600	NaN	15,1542	NaN	3	3	3	36,5	36,5	36,5	12,891	0,00076717	4,518	104110000	12	PF3D7_1243600.1-p1	PF3D7_1243600.1-p1	2213	PF3D7_1243600.1-p1 | transcript=PF3D7_1243600.1 | gene=PF3D7_1243600 | organism=Plasmodium_falciparum_3D7 | gene_product=translation initiation factor SUI1, putative | transcript_product=translation initiation factor SUI1, putative | location=Pf3D7_12_v3:1
SMA	translation machinery-associated protein 46, putative	PF3D7_1244800	NaN	17,6105	NaN	8	8	8	29	29	29	39,692	0	15,523	237530000	17	PF3D7_1244800.1-p1	PF3D7_1244800.1-p1	2217	PF3D7_1244800.1-p1 | transcript=PF3D7_1244800.1 | gene=PF3D7_1244800 | organism=Plasmodium_falciparum_3D7 | gene_product=translation machinery-associated protein 46, putative | transcript_product=translation machinery-associated protein 46, putative | loca
SMA	kinesin-13, putative	PF3D7_1245100	NaN	18,6249	NaN	5	5	5	4,4	4,4	4,4	153,12	0	9,2768	12399000	11	PF3D7_1245100.1-p1	PF3D7_1245100.1-p1	2218	PF3D7_1245100.1-p1 | transcript=PF3D7_1245100.1 | gene=PF3D7_1245100 | organism=Plasmodium_falciparum_3D7 | gene_product=kinesin-13, putative | transcript_product=kinesin-13, putative | location=Pf3D7_12_v3:1883469-1887681(+) | protein_length=1326 | sequen
SMA	NEDD8-conjugating enzyme UBC12, putative	PF3D7_1245300	NaN	12,2049	NaN	1	1	1	12,1	12,1	12,1	18,401	0	5,9261	1605400	3	PF3D7_1245300.1-p1	PF3D7_1245300.1-p1	2219	PF3D7_1245300.1-p1 | transcript=PF3D7_1245300.1 | gene=PF3D7_1245300 | organism=Plasmodium_falciparum_3D7 | gene_product=NEDD8-conjugating enzyme UBC12, putative | transcript_product=NEDD8-conjugating enzyme UBC12, putative | location=Pf3D7_12_v3:1893069-1
SMA	protein phosphatase PPM4, putative	PF3D7_1249300	NaN	14,902	NaN	4	4	4	5,5	5,5	5,5	119,6	0	6,3949	44126000	9	PF3D7_1249300.1-p1	PF3D7_1249300.1-p1	2228	PF3D7_1249300.1-p1 | transcript=PF3D7_1249300.1 | gene=PF3D7_1249300 | organism=Plasmodium_falciparum_3D7 | gene_product=protein phosphatase PPM4, putative | transcript_product=protein phosphatase PPM4, putative | location=Pf3D7_12_v3:2012643-2015726(+) |
SMA	vacuolar protein sorting-associated protein 26, putative	PF3D7_1250300	NaN	15,1161	NaN	3	3	3	11,1	11,1	11,1	34,509	0,00075959	4,387	9048800	6	PF3D7_1250300.1-p1	PF3D7_1250300.1-p1	2232	PF3D7_1250300.1-p1 | transcript=PF3D7_1250300.1 | gene=PF3D7_1250300 | organism=Plasmodium_falciparum_3D7 | gene_product=vacuolar protein sorting-associated protein 26, putative | transcript_product=vacuolar protein sorting-associated protein 26, putative
SMA	transcription initiation factor IIA subunit 2, putative	PF3D7_1250700	NaN	16,8815	NaN	3	3	3	20,3	20,3	20,3	21,276	0	5,3249	34307000	8	PF3D7_1250700.1-p1	PF3D7_1250700.1-p1	2233	PF3D7_1250700.1-p1 | transcript=PF3D7_1250700.1 | gene=PF3D7_1250700 | organism=Plasmodium_falciparum_3D7 | gene_product=transcription initiation factor IIA subunit 2, putative | transcript_product=transcription initiation factor IIA subunit 2, putative |
SMA	thymidylate kinase	PF3D7_1251300	NaN	18,3597	NaN	4	4	4	22,9	22,9	22,9	24,691	0	6,8159	139340000	15	PF3D7_1251300.1-p1	PF3D7_1251300.1-p1	2234	PF3D7_1251300.1-p1 | transcript=PF3D7_1251300.1 | gene=PF3D7_1251300 | organism=Plasmodium_falciparum_3D7 | gene_product=thymidylate kinase | transcript_product=thymidylate kinase | location=Pf3D7_12_v3:2095062-2096508(-) | protein_length=210 | sequence_SO
SMA	Plasmodium exported protein (PHISTb), unknown function	PF3D7_1252700	NaN	15,7627	NaN	5	5	5	17,1	17,1	17,1	51,984	0	9,0899	11862000	11	PF3D7_1252700.1-p1	PF3D7_1252700.1-p1	2237	PF3D7_1252700.1-p1 | transcript=PF3D7_1252700.1 | gene=PF3D7_1252700 | organism=Plasmodium_falciparum_3D7 | gene_product=Plasmodium exported protein (PHISTb), unknown function | transcript_product=Plasmodium exported protein (PHISTb), unknown function | lo
SMA	Plasmodium exported protein (PHISTa), unknown function, pseudogene	PF3D7_1253300;PF3D7_1372300	NaN	15,1421	NaN	1	1	1	7,8	7,8	7,8	23,984	0,0093486	2,0981	1892000	1	PF3D7_1253300.1-p1;PF3D7_1372300.1-p1	PF3D7_1253300.1-p1;PF3D7_1372300.1-p1	2238	PF3D7_1253300.1-p1 | transcript=PF3D7_1253300.1 | gene=PF3D7_1253300 | organism=Plasmodium_falciparum_3D7 | gene_product=Plasmodium exported protein (PHISTa), unknown function, pseudogene | transcript_product=Plasmodium exported protein (PHISTa), unknown f
SMA	AAA domain-containing protein, putative	PF3D7_1302500	NaN	12,9856	NaN	3	3	3	1,3	1,3	1,3	325,17	0,00076864	4,5281	721490	5	PF3D7_1302500.1-p1	PF3D7_1302500.1-p1	2245	PF3D7_1302500.1-p1 | transcript=PF3D7_1302500.1 | gene=PF3D7_1302500 | organism=Plasmodium_falciparum_3D7 | gene_product=AAA domain-containing protein, putative | transcript_product=AAA domain-containing protein, putative | location=Pf3D7_13_v3:131849-1405
SMA	deoxyhypusine hydroxylase	PF3D7_1302600	NaN	15,6455	NaN	3	3	3	9,5	9,5	9,5	46,45	0	7,4729	9479700	3	PF3D7_1302600.1-p1	PF3D7_1302600.1-p1	2246	PF3D7_1302600.1-p1 | transcript=PF3D7_1302600.1 | gene=PF3D7_1302600 | organism=Plasmodium_falciparum_3D7 | gene_product=deoxyhypusine hydroxylase | transcript_product=deoxyhypusine hydroxylase | location=Pf3D7_13_v3:142860-144095(-) | protein_length=411 |
SMA	SNARE protein, putative	PF3D7_1303200;PF3D7_1303200	NaN	15,5756	NaN	3	3	3	22,7	22,7	22,7	20,77	0	10,033	27067000	11	PF3D7_1303200.2-p1;PF3D7_1303200.1-p1	PF3D7_1303200.2-p1;PF3D7_1303200.1-p1	2249	PF3D7_1303200.2-p1 | transcript=PF3D7_1303200.2 | gene=PF3D7_1303200 | organism=Plasmodium_falciparum_3D7 | gene_product=SNARE protein, putative | transcript_product=SNARE protein, putative | location=Pf3D7_13_v3:160488-161660(-) | protein_length=172 | seq
SMA	DNA ligase I	PF3D7_1304100	NaN	15,9028	NaN	8	8	8	13,8	13,8	13,8	104,5	0	22,416	23962000	19	PF3D7_1304100.1-p1	PF3D7_1304100.1-p1	2250	PF3D7_1304100.1-p1 | transcript=PF3D7_1304100.1 | gene=PF3D7_1304100 | organism=Plasmodium_falciparum_3D7 | gene_product=DNA ligase I | transcript_product=DNA ligase I | location=Pf3D7_13_v3:221816-224720(-) | protein_length=912 | sequence_SO=chromosome |
SMA	PUB domain-containing protein, putative	PF3D7_1304400	NaN	15,0795	NaN	3	3	3	6,9	6,9	6,9	72,498	0	8,1747	14414000	6	PF3D7_1304400.1-p1	PF3D7_1304400.1-p1	2251	PF3D7_1304400.1-p1 | transcript=PF3D7_1304400.1 | gene=PF3D7_1304400 | organism=Plasmodium_falciparum_3D7 | gene_product=PUB domain-containing protein, putative | transcript_product=PUB domain-containing protein, putative | location=Pf3D7_13_v3:232493-2344
SMA	AAR2 protein, putative	PF3D7_1305400	NaN	14,6677	NaN	1	1	1	2	2	2	73,484	0,0041828	2,5708	5374100	4	PF3D7_1305400.1-p1	PF3D7_1305400.1-p1	2256	PF3D7_1305400.1-p1 | transcript=PF3D7_1305400.1 | gene=PF3D7_1305400 | organism=Plasmodium_falciparum_3D7 | gene_product=AAR2 protein, putative | transcript_product=AAR2 protein, putative | location=Pf3D7_13_v3:268785-270737(-) | protein_length=609 | seque
SMA	RED-like protein, putative	PF3D7_1306800	NaN	14,4517	NaN	3	3	3	10,5	10,5	10,5	47,756	0,00074906	4,1865	225950	3	PF3D7_1306800.1-p1	PF3D7_1306800.1-p1	2260	PF3D7_1306800.1-p1 | transcript=PF3D7_1306800.1 | gene=PF3D7_1306800 | organism=Plasmodium_falciparum_3D7 | gene_product=RED-like protein, putative | transcript_product=RED-like protein, putative | location=Pf3D7_13_v3:320815-322017(-) | protein_length=400
SMA	U1 small nuclear ribonucleoprotein A, putative	PF3D7_1306900	NaN	16,8418	NaN	3	3	3	7,8	7,8	7,8	51,938	0	6,8097	29405000	6	PF3D7_1306900.1-p1	PF3D7_1306900.1-p1	2261	PF3D7_1306900.1-p1 | transcript=PF3D7_1306900.1 | gene=PF3D7_1306900 | organism=Plasmodium_falciparum_3D7 | gene_product=U1 small nuclear ribonucleoprotein A, putative | transcript_product=U1 small nuclear ribonucleoprotein A, putative | location=Pf3D7_13_
SMA	exosome complex component RRP40, putative	PF3D7_1307000	NaN	15,6475	NaN	2	2	2	11,4	11,4	11,4	28,291	0	18,588	34362000	5	PF3D7_1307000.1-p1	PF3D7_1307000.1-p1	2262	PF3D7_1307000.1-p1 | transcript=PF3D7_1307000.1 | gene=PF3D7_1307000 | organism=Plasmodium_falciparum_3D7 | gene_product=exosome complex component RRP40, putative | transcript_product=exosome complex component RRP40, putative | location=Pf3D7_13_v3:325215-
SMA	TOM1-like protein, putative	PF3D7_1307700	NaN	13,4805	NaN	2	2	2	3,6	3,6	3,6	144,24	0,0044771	2,5382	3073700	2	PF3D7_1307700.1-p1	PF3D7_1307700.1-p1	2265	PF3D7_1307700.1-p1 | transcript=PF3D7_1307700.1 | gene=PF3D7_1307700 | organism=Plasmodium_falciparum_3D7 | gene_product=TOM1-like protein, putative | transcript_product=TOM1-like protein, putative | location=Pf3D7_13_v3:344525-348232(+) | protein_length=1
SMA	FHA domain-containing protein, putative	PF3D7_1307800	NaN	14,3562	NaN	1	1	1	2,7	2,7	2,7	68,283	0,0067859	2,2765	6135400	4	PF3D7_1307800.1-p1	PF3D7_1307800.1-p1	2266	PF3D7_1307800.1-p1 | transcript=PF3D7_1307800.1 | gene=PF3D7_1307800 | organism=Plasmodium_falciparum_3D7 | gene_product=FHA domain-containing protein, putative | transcript_product=FHA domain-containing protein, putative | location=Pf3D7_13_v3:348743-3507
SMA	H/ACA ribonucleoprotein complex subunit 1, putative	PF3D7_1309500	NaN	14,6606	NaN	2	2	2	13,4	13,4	13,4	24,98	0	18,368	11971000	5	PF3D7_1309500.1-p1	PF3D7_1309500.1-p1	2272	PF3D7_1309500.1-p1 | transcript=PF3D7_1309500.1 | gene=PF3D7_1309500 | organism=Plasmodium_falciparum_3D7 | gene_product=H/ACA ribonucleoprotein complex subunit 1, putative | transcript_product=H/ACA ribonucleoprotein complex subunit 1, putative | location
SMA	ras-related protein Rab-5B	PF3D7_1310600	NaN	15,5611	NaN	2	2	2	10,6	10,6	10,6	23,365	0,0062073	2,3194	9241000	3	PF3D7_1310600.1-p1	PF3D7_1310600.1-p1	2274	PF3D7_1310600.1-p1 | transcript=PF3D7_1310600.1 | gene=PF3D7_1310600 | organism=Plasmodium_falciparum_3D7 | gene_product=ras-related protein Rab-5B | transcript_product=ras-related protein Rab-5B | location=Pf3D7_13_v3:465091-466552(-) | protein_length=207
SMA	meiosis-specific nuclear structural protein 1, putative	PF3D7_1311100	NaN	17,4394	NaN	4	4	4	9,3	9,3	9,3	61,231	0	5,5195	3447600	6	PF3D7_1311100.1-p1	PF3D7_1311100.1-p1	2277	PF3D7_1311100.1-p1 | transcript=PF3D7_1311100.1 | gene=PF3D7_1311100 | organism=Plasmodium_falciparum_3D7 | gene_product=meiosis-specific nuclear structural protein 1, putative | transcript_product=meiosis-specific nuclear structural protein 1, putative |
SMA	AP-1 complex subunit mu-1	PF3D7_1311400	NaN	15,4289	NaN	4	4	4	12,4	12,4	12,4	50,81	0	7,5497	8756000	6	PF3D7_1311400.1-p1	PF3D7_1311400.1-p1	2278	PF3D7_1311400.1-p1 | transcript=PF3D7_1311400.1 | gene=PF3D7_1311400 | organism=Plasmodium_falciparum_3D7 | gene_product=AP-1 complex subunit mu-1 | transcript_product=AP-1 complex subunit mu-1 | location=Pf3D7_13_v3:487511-488824(+) | protein_length=437 |
SMA	2-oxoisovalerate dehydrogenase subunit alpha, mitochondrial, putative	PF3D7_1312600	NaN	17,2132	NaN	2	2	2	6,8	6,8	6,8	49,871	0	4,8887	3580400	2	PF3D7_1312600.1-p1	PF3D7_1312600.1-p1	2282	PF3D7_1312600.1-p1 | transcript=PF3D7_1312600.1 | gene=PF3D7_1312600 | organism=Plasmodium_falciparum_3D7 | gene_product=2-oxoisovalerate dehydrogenase subunit alpha, mitochondrial, putative | transcript_product=2-oxoisovalerate dehydrogenase subunit alpha
SMA	conserved Plasmodium protein, unknown function	PF3D7_1312700	NaN	17,7077	NaN	3	3	3	9,6	9,6	9,6	66,946	0	6,8998	10869000	8	PF3D7_1312700.1-p1	PF3D7_1312700.1-p1	2283	PF3D7_1312700.1-p1 | transcript=PF3D7_1312700.1 | gene=PF3D7_1312700 | organism=Plasmodium_falciparum_3D7 | gene_product=conserved Plasmodium protein, unknown function | transcript_product=conserved Plasmodium protein, unknown function | location=Pf3D7_13_
SMA	Maf-like protein, putative	PF3D7_1313700	NaN	14,4863	NaN	2	2	2	11,4	11,4	11,4	30,554	0	4,998	25306000	5	PF3D7_1313700.1-p1	PF3D7_1313700.1-p1	2285	PF3D7_1313700.1-p1 | transcript=PF3D7_1313700.1 | gene=PF3D7_1313700 | organism=Plasmodium_falciparum_3D7 | gene_product=Maf-like protein, putative | transcript_product=Maf-like protein, putative | location=Pf3D7_13_v3:587015-587809(-) | protein_length=264
SMA	conserved Plasmodium membrane protein, unknown function	PF3D7_1313800	NaN	14,5998	NaN	5	5	5	1,8	1,8	1,8	408,84	0	6,0445	4928500	7	PF3D7_1313800.1-p1	PF3D7_1313800.1-p1	2286	PF3D7_1313800.1-p1 | transcript=PF3D7_1313800.1 | gene=PF3D7_1313800 | organism=Plasmodium_falciparum_3D7 | gene_product=conserved Plasmodium membrane protein, unknown function | transcript_product=conserved Plasmodium membrane protein, unknown function |
SMA	conserved Plasmodium protein, unknown function	PF3D7_1314100	NaN	17,0103	NaN	8	8	8	13,6	13,6	13,6	89,231	0	16,232	30221000	16	PF3D7_1314100.1-p1	PF3D7_1314100.1-p1	2289	PF3D7_1314100.1-p1 | transcript=PF3D7_1314100.1 | gene=PF3D7_1314100 | organism=Plasmodium_falciparum_3D7 | gene_product=conserved Plasmodium protein, unknown function | transcript_product=conserved Plasmodium protein, unknown function | location=Pf3D7_13_
SMA	pinin/SDK/MemA domain-containing protein, putative	PF3D7_1314700	NaN	16,3497	NaN	4	4	4	7	7	7	65,669	0	5,033	12774000	8	PF3D7_1314700.1-p1	PF3D7_1314700.1-p1	2292	PF3D7_1314700.1-p1 | transcript=PF3D7_1314700.1 | gene=PF3D7_1314700 | organism=Plasmodium_falciparum_3D7 | gene_product=pinin/SDK/MemA domain-containing protein, putative | transcript_product=pinin/SDK/MemA domain-containing protein, putative | location=P
SMA	general transcription factor IIH subunit 2	PF3D7_1314900	NaN	12,183	NaN	3	3	3	11	11	11	45,985	0,0010424	3,2736	1627600	3	PF3D7_1314900.1-p1	PF3D7_1314900.1-p1	2293	PF3D7_1314900.1-p1 | transcript=PF3D7_1314900.1 | gene=PF3D7_1314900 | organism=Plasmodium_falciparum_3D7 | gene_product=general transcription factor IIH subunit 2 | transcript_product=general transcription factor IIH subunit 2 | location=Pf3D7_13_v3:63233
SMA	zinc finger (CCCH type) protein, putative	PF3D7_1315400	NaN	16,5919	NaN	4	4	4	10,3	10,3	10,3	47,962	0	9,8812	45256000	8	PF3D7_1315400.1-p1	PF3D7_1315400.1-p1	2295	PF3D7_1315400.1-p1 | transcript=PF3D7_1315400.1 | gene=PF3D7_1315400 | organism=Plasmodium_falciparum_3D7 | gene_product=zinc finger (CCCH type) protein, putative | transcript_product=zinc finger (CCCH type) protein, putative | location=Pf3D7_13_v3:647986-
SMA	choline-phosphate cytidylyltransferase	PF3D7_1316600	NaN	15,7989	NaN	9	9	9	17,1	17,1	17,1	104,78	0	20,751	14788000	12	PF3D7_1316600.1-p1	PF3D7_1316600.1-p1	2299	PF3D7_1316600.1-p1 | transcript=PF3D7_1316600.1 | gene=PF3D7_1316600 | organism=Plasmodium_falciparum_3D7 | gene_product=choline-phosphate cytidylyltransferase | transcript_product=choline-phosphate cytidylyltransferase | location=Pf3D7_13_v3:691014-694125
SMA	zinc finger protein, putative	PF3D7_1317400	NaN	17,3123	NaN	5	5	5	28,3	28,3	28,3	23,193	0	8,0949	27565000	11	PF3D7_1317400.1-p1	PF3D7_1317400.1-p1	2303	PF3D7_1317400.1-p1 | transcript=PF3D7_1317400.1 | gene=PF3D7_1317400 | organism=Plasmodium_falciparum_3D7 | gene_product=zinc finger protein, putative | transcript_product=zinc finger protein, putative | location=Pf3D7_13_v3:733245-733862(+) | protein_leng
SMA	conserved Plasmodium protein, unknown function	PF3D7_1317700	NaN	15,2456	NaN	1	1	1	9,6	9,6	9,6	18,735	0,0010597	3,4625	7425800	1	PF3D7_1317700.1-p1	PF3D7_1317700.1-p1	2304	PF3D7_1317700.1-p1 | transcript=PF3D7_1317700.1 | gene=PF3D7_1317700 | organism=Plasmodium_falciparum_3D7 | gene_product=conserved Plasmodium protein, unknown function | transcript_product=conserved Plasmodium protein, unknown function | location=Pf3D7_13_
SMA	ferredoxin	PF3D7_1318100	NaN	18,8853	NaN	2	2	2	18,6	18,6	18,6	22,721	0	12,684	12248000	5	PF3D7_1318100.1-p1	PF3D7_1318100.1-p1	2306	PF3D7_1318100.1-p1 | transcript=PF3D7_1318100.1 | gene=PF3D7_1318100 | organism=Plasmodium_falciparum_3D7 | gene_product=ferredoxin | transcript_product=ferredoxin | location=Pf3D7_13_v3:748387-748971(-) | protein_length=194 | sequence_SO=chromosome | SO=p
SMA	ubiquitin carboxyl-terminal hydrolase MINDY, putative	PF3D7_1319100	NaN	15,1182	NaN	2	2	2	2,5	2,5	2,5	94,812	0,0050569	2,4371	5627000	3	PF3D7_1319100.1-p1	PF3D7_1319100.1-p1	2309	PF3D7_1319100.1-p1 | transcript=PF3D7_1319100.1 | gene=PF3D7_1319100 | organism=Plasmodium_falciparum_3D7 | gene_product=ubiquitin carboxyl-terminal hydrolase MINDY, putative | transcript_product=ubiquitin carboxyl-terminal hydrolase MINDY, putative | loca
SMA	tRNA (guanine(26)-N(2))-dimethyltransferase, putative	PF3D7_1319300	NaN	14,4872	NaN	5	5	5	8,2	8,2	8,2	94,816	0	11,309	32064000	9	PF3D7_1319300.1-p1	PF3D7_1319300.1-p1	2310	PF3D7_1319300.1-p1 | transcript=PF3D7_1319300.1 | gene=PF3D7_1319300 | organism=Plasmodium_falciparum_3D7 | gene_product=tRNA (guanine(26)-N(2))-dimethyltransferase, putative | transcript_product=tRNA (guanine(26)-N(2))-dimethyltransferase, putative | loca
SMA	dihydrolipoyllysine-residue succinyltransferase component of 2-oxoglutarate dehydrogenase complex	PF3D7_1320800	NaN	15,6014	NaN	5	5	5	15	15	15	47,63	0	9,39	15192000	9	PF3D7_1320800.1-p1	PF3D7_1320800.1-p1	2315	PF3D7_1320800.1-p1 | transcript=PF3D7_1320800.1 | gene=PF3D7_1320800 | organism=Plasmodium_falciparum_3D7 | gene_product=dihydrolipoyllysine-residue succinyltransferase component of 2-oxoglutarate dehydrogenase complex | transcript_product=dihydrolipoyllys
SMA	RNA-binding protein, putative	PF3D7_1320900	NaN	14,8369	NaN	2	2	2	19,2	19,2	19,2	14,567	0,00071378	3,565	18953000	3	PF3D7_1320900.1-p1	PF3D7_1320900.1-p1	2316	PF3D7_1320900.1-p1 | transcript=PF3D7_1320900.1 | gene=PF3D7_1320900 | organism=Plasmodium_falciparum_3D7 | gene_product=RNA-binding protein, putative | transcript_product=RNA-binding protein, putative | location=Pf3D7_13_v3:857147-857944(-) | protein_leng
SMA	unspecified product	PF3D7_1321500;PF3D7_1321500	NaN	18,1129	NaN	2	2	2	1,6	1,6	1,6	133,2	0,0079414	2,1862	18308000	2	PF3D7_1321500.2-p1;PF3D7_1321500.1-p1	PF3D7_1321500.2-p1;PF3D7_1321500.1-p1	2317	PF3D7_1321500.2-p1 | transcript=PF3D7_1321500.2 | gene=PF3D7_1321500 | organism=Plasmodium_falciparum_3D7 | gene_product=unspecified product | transcript_product=unspecified product | location=Pf3D7_13_v3:890106-894782(-) | protein_length=1139 | sequence_S
SMA	conserved protein, unknown function	PF3D7_1321900	NaN	17,2543	NaN	2	2	2	9,6	9,6	9,6	32,742	0,00076511	4,4613	29614000	7	PF3D7_1321900.1-p1	PF3D7_1321900.1-p1	2319	PF3D7_1321900.1-p1 | transcript=PF3D7_1321900.1 | gene=PF3D7_1321900 | organism=Plasmodium_falciparum_3D7 | gene_product=conserved protein, unknown function | transcript_product=conserved protein, unknown function | location=Pf3D7_13_v3:911667-912545(-) |
SMA	nucleoside-diphosphatase, putative	PF3D7_1322000	NaN	13,3195	NaN	1	1	1	2,7	2,7	2,7	66,199	0,003886	2,6338	4231600	4	PF3D7_1322000.1-p1	PF3D7_1322000.1-p1	2320	PF3D7_1322000.1-p1 | transcript=PF3D7_1322000.1 | gene=PF3D7_1322000 | organism=Plasmodium_falciparum_3D7 | gene_product=nucleoside-diphosphatase, putative | transcript_product=nucleoside-diphosphatase, putative | location=Pf3D7_13_v3:916360-918594(+) | pr
SMA	plasmepsin V	PF3D7_1323500	NaN	15,7525	NaN	5	5	5	10	10	10	68,48	0	11,406	42737000	10	PF3D7_1323500.1-p1	PF3D7_1323500.1-p1	2325	PF3D7_1323500.1-p1 | transcript=PF3D7_1323500.1 | gene=PF3D7_1323500 | organism=Plasmodium_falciparum_3D7 | gene_product=plasmepsin V | transcript_product=plasmepsin V | location=Pf3D7_13_v3:975403-977175(+) | protein_length=590 | sequence_SO=chromosome |
SMA	protein BCP1, putative	PF3D7_1323900	NaN	16,7	NaN	2	2	2	6,1	6,1	6,1	44,657	0,001056	3,4308	47991000	10	PF3D7_1323900.1-p1	PF3D7_1323900.1-p1	2327	PF3D7_1323900.1-p1 | transcript=PF3D7_1323900.1 | gene=PF3D7_1323900 | organism=Plasmodium_falciparum_3D7 | gene_product=protein BCP1, putative | transcript_product=protein BCP1, putative | location=Pf3D7_13_v3:989468-990598(+) | protein_length=376 | seque
SMA	conserved Plasmodium membrane protein, unknown function	PF3D7_1324100	NaN	14,4248	NaN	3	3	3	10,1	10,1	10,1	61,55	0	6,0266	16659000	6	PF3D7_1324100.1-p1	PF3D7_1324100.1-p1	2328	PF3D7_1324100.1-p1 | transcript=PF3D7_1324100.1 | gene=PF3D7_1324100 | organism=Plasmodium_falciparum_3D7 | gene_product=conserved Plasmodium membrane protein, unknown function | transcript_product=conserved Plasmodium membrane protein, unknown function |
SMA	U6 snRNA-associated Sm-like protein LSm6, putative	PF3D7_1325000	NaN	18,0252	NaN	2	2	2	33,8	33,8	33,8	8,8437	0	16,715	58064000	6	PF3D7_1325000.1-p1	PF3D7_1325000.1-p1	2332	PF3D7_1325000.1-p1 | transcript=PF3D7_1325000.1 | gene=PF3D7_1325000 | organism=Plasmodium_falciparum_3D7 | gene_product=U6 snRNA-associated Sm-like protein LSm6, putative | transcript_product=U6 snRNA-associated Sm-like protein LSm6, putative | location=P
SMA	CRWN-like protein, putative	PF3D7_1325400	NaN	15,4797	NaN	2	2	2	1	1	1	419,08	0,00073828	3,9875	15997000	5	PF3D7_1325400.1-p1	PF3D7_1325400.1-p1	2335	PF3D7_1325400.1-p1 | transcript=PF3D7_1325400.1 | gene=PF3D7_1325400 | organism=Plasmodium_falciparum_3D7 | gene_product=CRWN-like protein, putative | transcript_product=CRWN-like protein, putative | location=Pf3D7_13_v3:1052751-1063310(+) | protein_length
SMA	translation initiation factor eIF-2B subunit gamma, putative	PF3D7_1326400	NaN	16,6563	NaN	4	4	4	11,4	11,4	11,4	55,041	0	5,9384	66701000	15	PF3D7_1326400.1-p1	PF3D7_1326400.1-p1	2336	PF3D7_1326400.1-p1 | transcript=PF3D7_1326400.1 | gene=PF3D7_1326400 | organism=Plasmodium_falciparum_3D7 | gene_product=translation initiation factor eIF-2B subunit gamma, putative | transcript_product=translation initiation factor eIF-2B subunit gamma, p
SMA	conserved Plasmodium protein, unknown function	PF3D7_1326600	NaN	17,8591	NaN	3	3	3	0,9	0,9	0,9	575,46	0	5,703	925690000	5	PF3D7_1326600.1-p1	PF3D7_1326600.1-p1	2337	PF3D7_1326600.1-p1 | transcript=PF3D7_1326600.1 | gene=PF3D7_1326600 | organism=Plasmodium_falciparum_3D7 | gene_product=conserved Plasmodium protein, unknown function | transcript_product=conserved Plasmodium protein, unknown function | location=Pf3D7_13_
SMA	alpha/beta-hydrolase, putative	PF3D7_1328500	NaN	15,762	NaN	8	8	8	11,1	11,1	11,1	115,89	0	13,407	29429000	11	PF3D7_1328500.1-p1	PF3D7_1328500.1-p1	2342	PF3D7_1328500.1-p1 | transcript=PF3D7_1328500.1 | gene=PF3D7_1328500 | organism=Plasmodium_falciparum_3D7 | gene_product=alpha/beta-hydrolase, putative | transcript_product=alpha/beta-hydrolase, putative | location=Pf3D7_13_v3:1204186-1207200(-) | protein_
SMA	PITH domain-containing protein, putative	PF3D7_1330000;PF3D7_1330000	NaN	17,6114	NaN	4	4	4	33,5	33,5	33,5	23,317	0	9,8599	46178000	11	PF3D7_1330000.1-p1;PF3D7_1330000.2-p1	PF3D7_1330000.1-p1;PF3D7_1330000.2-p1	2346	PF3D7_1330000.1-p1 | transcript=PF3D7_1330000.1 | gene=PF3D7_1330000 | organism=Plasmodium_falciparum_3D7 | gene_product=PITH domain-containing protein, putative | transcript_product=PITH domain-containing protein, putative | location=Pf3D7_13_v3:1272213-1
SMA	elongation factor Tu, putative	PF3D7_1330600	NaN	15,6385	NaN	4	4	4	12,1	12,1	12,1	57,631	0	8,0612	22820000	10	PF3D7_1330600.1-p1	PF3D7_1330600.1-p1	2348	PF3D7_1330600.1-p1 | transcript=PF3D7_1330600.1 | gene=PF3D7_1330600 | organism=Plasmodium_falciparum_3D7 | gene_product=elongation factor Tu, putative | transcript_product=elongation factor Tu, putative | location=Pf3D7_13_v3:1287891-1289408(-) | protein_
SMA	signal peptidase complex catalytic subunit SEC11	PF3D7_1331300	NaN	16,7833	NaN	3	3	3	17,9	17,9	17,9	21,124	0,00075614	4,3169	42318000	10	PF3D7_1331300.1-p1	PF3D7_1331300.1-p1	2350	PF3D7_1331300.1-p1 | transcript=PF3D7_1331300.1 | gene=PF3D7_1331300 | organism=Plasmodium_falciparum_3D7 | gene_product=signal peptidase complex catalytic subunit SEC11 | transcript_product=signal peptidase complex catalytic subunit SEC11 | location=Pf3D7
SMA	trafficking protein particle complex subunit 2, putative	PF3D7_1332300	NaN	14,4989	NaN	1	1	1	12,9	12,9	12,9	18,565	0	9,2955	13669000	7	PF3D7_1332300.1-p1	PF3D7_1332300.1-p1	2354	PF3D7_1332300.1-p1 | transcript=PF3D7_1332300.1 | gene=PF3D7_1332300 | organism=Plasmodium_falciparum_3D7 | gene_product=trafficking protein particle complex subunit 2, putative | transcript_product=trafficking protein particle complex subunit 2, putative
SMA	ATP-dependent RNA helicase DBP8, putative	PF3D7_1332700	NaN	13,8473	NaN	2	2	2	5,1	5,1	5,1	57,13	0,00073126	3,8235	4182200	3	PF3D7_1332700.1-p1	PF3D7_1332700.1-p1	2357	PF3D7_1332700.1-p1 | transcript=PF3D7_1332700.1 | gene=PF3D7_1332700 | organism=Plasmodium_falciparum_3D7 | gene_product=ATP-dependent RNA helicase DBP8, putative | transcript_product=ATP-dependent RNA helicase DBP8, putative | location=Pf3D7_13_v3:1344806
SMA	AMMECR1 domain-containing protein, putative	PF3D7_1333400	NaN	17,5178	NaN	5	5	5	26,5	26,5	26,5	28,084	0	8,8927	49368000	13	PF3D7_1333400.1-p1	PF3D7_1333400.1-p1	2362	PF3D7_1333400.1-p1 | transcript=PF3D7_1333400.1 | gene=PF3D7_1333400 | organism=Plasmodium_falciparum_3D7 | gene_product=AMMECR1 domain-containing protein, putative | transcript_product=AMMECR1 domain-containing protein, putative | location=Pf3D7_13_v3:137
SMA	U3 small nucleolar RNA-associated protein 4, putative	PF3D7_1333600	NaN	14,8145	NaN	2	2	2	2	2	2	159,34	0,0050778	2,4719	1087700	4	PF3D7_1333600.1-p1	PF3D7_1333600.1-p1	2363	PF3D7_1333600.1-p1 | transcript=PF3D7_1333600.1 | gene=PF3D7_1333600 | organism=Plasmodium_falciparum_3D7 | gene_product=U3 small nucleolar RNA-associated protein 4, putative | transcript_product=U3 small nucleolar RNA-associated protein 4, putative | loca
SMA	Voldacs domain-containing protein, putative	PF3D7_1333800	NaN	16,8561	NaN	2	2	2	10,3	10,3	10,3	27,402	0,00073206	3,8368	57668000	8	PF3D7_1333800.1-p1	PF3D7_1333800.1-p1	2364	PF3D7_1333800.1-p1 | transcript=PF3D7_1333800.1 | gene=PF3D7_1333800 | organism=Plasmodium_falciparum_3D7 | gene_product=Voldacs domain-containing protein, putative | transcript_product=Voldacs domain-containing protein, putative | location=Pf3D7_13_v3:138
SMA	MSP7-like protein	PF3D7_1334300	NaN	13,6881	NaN	2	2	2	5,4	5,4	5,4	54,351	0,0085288	2,1643	2604100	3	PF3D7_1334300.1-p1	PF3D7_1334300.1-p1	2366	PF3D7_1334300.1-p1 | transcript=PF3D7_1334300.1 | gene=PF3D7_1334300 | organism=Plasmodium_falciparum_3D7 | gene_product=MSP7-like protein | transcript_product=MSP7-like protein | location=Pf3D7_13_v3:1400897-1402276(-) | protein_length=459 | sequence_SO=c
SMA	conserved oligomeric Golgi complex subunit 3, putative	PF3D7_1335700	NaN	13,8242	NaN	3	3	3	2,4	2,4	2,4	193,64	0,00074794	4,166	1043000	3	PF3D7_1335700.1-p1	PF3D7_1335700.1-p1	2371	PF3D7_1335700.1-p1 | transcript=PF3D7_1335700.1 | gene=PF3D7_1335700 | organism=Plasmodium_falciparum_3D7 | gene_product=conserved oligomeric Golgi complex subunit 3, putative | transcript_product=conserved oligomeric Golgi complex subunit 3, putative | lo
SMA	1-deoxy-D-xylulose 5-phosphate synthase	PF3D7_1337200	NaN	14,2004	NaN	2	2	2	2,3	2,3	2,3	140,23	0,000755	4,2912	5062800	3	PF3D7_1337200.1-p1	PF3D7_1337200.1-p1	2376	PF3D7_1337200.1-p1 | transcript=PF3D7_1337200.1 | gene=PF3D7_1337200 | organism=Plasmodium_falciparum_3D7 | gene_product=1-deoxy-D-xylulose 5-phosphate synthase | transcript_product=1-deoxy-D-xylulose 5-phosphate synthase | location=Pf3D7_13_v3:1497877-150
SMA	conserved protein, unknown function	PF3D7_1339300	NaN	12,7141	NaN	2	2	2	8,4	8,4	8,4	31,396	0,0020155	2,9722	6623500	3	PF3D7_1339300.1-p1	PF3D7_1339300.1-p1	2381	PF3D7_1339300.1-p1 | transcript=PF3D7_1339300.1 | gene=PF3D7_1339300 | organism=Plasmodium_falciparum_3D7 | gene_product=conserved protein, unknown function | transcript_product=conserved protein, unknown function | location=Pf3D7_13_v3:1583226-1584053(+)
SMA	exosome complex component RRP42, putative	PF3D7_1340100	NaN	16,1739	NaN	2	2	2	10,8	10,8	10,8	31,245	0,00077549	4,6279	5202700	5	PF3D7_1340100.1-p1	PF3D7_1340100.1-p1	2382	PF3D7_1340100.1-p1 | transcript=PF3D7_1340100.1 | gene=PF3D7_1340100 | organism=Plasmodium_falciparum_3D7 | gene_product=exosome complex component RRP42, putative | transcript_product=exosome complex component RRP42, putative | location=Pf3D7_13_v3:1604376
SMA	nucleolar complex protein 2, putative	PF3D7_1340300	NaN	16,5452	NaN	5	5	5	8,1	8,1	8,1	114,35	0	23,974	32931000	8	PF3D7_1340300.1-p1	PF3D7_1340300.1-p1	2383	PF3D7_1340300.1-p1 | transcript=PF3D7_1340300.1 | gene=PF3D7_1340300 | organism=Plasmodium_falciparum_3D7 | gene_product=nucleolar complex protein 2, putative | transcript_product=nucleolar complex protein 2, putative | location=Pf3D7_13_v3:1607323-1610190
SMA	RNA lariat debranching enzyme, putative	PF3D7_1340600	NaN	17,6109	NaN	8	8	8	14,4	14,4	14,4	67,554	0	24,56	76529000	25	PF3D7_1340600.1-p1	PF3D7_1340600.1-p1	2384	PF3D7_1340600.1-p1 | transcript=PF3D7_1340600.1 | gene=PF3D7_1340600 | organism=Plasmodium_falciparum_3D7 | gene_product=RNA lariat debranching enzyme, putative | transcript_product=RNA lariat debranching enzyme, putative | location=Pf3D7_13_v3:1618001-161
SMA	ras-related protein Rab-11B	PF3D7_1340700	NaN	15,9357	NaN	5	4	4	25,3	20,5	20,5	25,931	0	29,961	22849000	8	PF3D7_1340700.1-p1	PF3D7_1340700.1-p1	2385	PF3D7_1340700.1-p1 | transcript=PF3D7_1340700.1 | gene=PF3D7_1340700 | organism=Plasmodium_falciparum_3D7 | gene_product=ras-related protein Rab-11B | transcript_product=ras-related protein Rab-11B | location=Pf3D7_13_v3:1621292-1622718(-) | protein_length
SMA	aconitate hydratase	PF3D7_1342100	NaN	15,5783	NaN	3	3	3	4,6	4,6	4,6	103,38	0,0017053	3,0873	2885400	5	PF3D7_1342100.1-p1	PF3D7_1342100.1-p1	2390	PF3D7_1342100.1-p1 | transcript=PF3D7_1342100.1 | gene=PF3D7_1342100 | organism=Plasmodium_falciparum_3D7 | gene_product=aconitate hydratase | transcript_product=aconitate hydratase | location=Pf3D7_13_v3:1657442-1660171(+) | protein_length=909 | sequence_
SMA	CDT1-like protein, putative	PF3D7_1343300	NaN	16,5348	NaN	12	12	12	16,1	16,1	16,1	114,58	0	21,807	29988000	21	PF3D7_1343300.1-p1	PF3D7_1343300.1-p1	2394	PF3D7_1343300.1-p1 | transcript=PF3D7_1343300.1 | gene=PF3D7_1343300 | organism=Plasmodium_falciparum_3D7 | gene_product=CDT1-like protein, putative | transcript_product=CDT1-like protein, putative | location=Pf3D7_13_v3:1707731-1710679(-) | protein_length
SMA	U4/U6 small nuclear ribonucleoprotein PRP4, putative	PF3D7_1343900	NaN	13,2802	NaN	1	1	1	2,8	2,8	2,8	76,189	0,0047847	2,5223	13272000	2	PF3D7_1343900.1-p1	PF3D7_1343900.1-p1	2396	PF3D7_1343900.1-p1 | transcript=PF3D7_1343900.1 | gene=PF3D7_1343900 | organism=Plasmodium_falciparum_3D7 | gene_product=U4/U6 small nuclear ribonucleoprotein PRP4, putative | transcript_product=U4/U6 small nuclear ribonucleoprotein PRP4, putative | locati
SMA	TLD domain-containing protein, putative	PF3D7_1344100	NaN	16,1572	NaN	6	6	6	10,8	10,8	10,8	93,755	0	9,9135	7681400	8	PF3D7_1344100.1-p1	PF3D7_1344100.1-p1	2397	PF3D7_1344100.1-p1 | transcript=PF3D7_1344100.1 | gene=PF3D7_1344100 | organism=Plasmodium_falciparum_3D7 | gene_product=TLD domain-containing protein, putative | transcript_product=TLD domain-containing protein, putative | location=Pf3D7_13_v3:1764190-176
SMA	VPS13 domain-containing protein, putative	PF3D7_1346400	NaN	22,2831	NaN	8	8	8	1,7	1,7	1,7	697,04	0	6,9487	1446200000	15	PF3D7_1346400.1-p1	PF3D7_1346400.1-p1	2406	PF3D7_1346400.1-p1 | transcript=PF3D7_1346400.1 | gene=PF3D7_1346400 | organism=Plasmodium_falciparum_3D7 | gene_product=VPS13 domain-containing protein, putative | transcript_product=VPS13 domain-containing protein, putative | location=Pf3D7_13_v3:1852898
SMA	6-cysteine protein	PF3D7_1346700	NaN	19,1747	NaN	4	4	4	8,7	8,7	8,7	51,486	0	5,5963	21578000	5	PF3D7_1346700.1-p1	PF3D7_1346700.1-p1	2407	PF3D7_1346700.1-p1 | transcript=PF3D7_1346700.1 | gene=PF3D7_1346700 | organism=Plasmodium_falciparum_3D7 | gene_product=6-cysteine protein | transcript_product=6-cysteine protein | location=Pf3D7_13_v3:1876016-1877362(-) | protein_length=448 | sequence_SO
SMA	nucleoside transporter 1	PF3D7_1347200	NaN	21,2903	NaN	6	6	6	13,5	13,5	13,5	47,631	0	24,251	1047400000	27	PF3D7_1347200.1-p1	PF3D7_1347200.1-p1	2408	PF3D7_1347200.1-p1 | transcript=PF3D7_1347200.1 | gene=PF3D7_1347200 | organism=Plasmodium_falciparum_3D7 | gene_product=nucleoside transporter 1 | transcript_product=nucleoside transporter 1 | location=Pf3D7_13_v3:1889853-1891121(-) | protein_length=422 |
SMA	TBC domain protein, putative	PF3D7_1348500	NaN	13,4992	NaN	2	2	2	8,6	8,6	8,6	41,206	0	7,6307	3113900	3	PF3D7_1348500.1-p1	PF3D7_1348500.1-p1	2411	PF3D7_1348500.1-p1 | transcript=PF3D7_1348500.1 | gene=PF3D7_1348500 | organism=Plasmodium_falciparum_3D7 | gene_product=TBC domain protein, putative | transcript_product=TBC domain protein, putative | location=Pf3D7_13_v3:1950400-1951847(+) | protein_leng
SMA	conserved Plasmodium protein, unknown function	PF3D7_1349500	NaN	14,2429	NaN	3	3	3	1,4	1,4	1,4	405,41	0,0038797	2,6177	2370500	3	PF3D7_1349500.1-p1	PF3D7_1349500.1-p1	2413	PF3D7_1349500.1-p1 | transcript=PF3D7_1349500.1 | gene=PF3D7_1349500 | organism=Plasmodium_falciparum_3D7 | gene_product=conserved Plasmodium protein, unknown function | transcript_product=conserved Plasmodium protein, unknown function | location=Pf3D7_13_
SMA	conserved Plasmodium protein, unknown function	PF3D7_1350500	NaN	15,6551	NaN	4	4	4	5,3	5,3	5,3	133,58	0	8,0116	23734000	12	PF3D7_1350500.1-p1	PF3D7_1350500.1-p1	2415	PF3D7_1350500.1-p1 | transcript=PF3D7_1350500.1 | gene=PF3D7_1350500 | organism=Plasmodium_falciparum_3D7 | gene_product=conserved Plasmodium protein, unknown function | transcript_product=conserved Plasmodium protein, unknown function | location=Pf3D7_13_
SMA	phosphatidylinositol transfer protein, putative	PF3D7_1351000	NaN	13,3652	NaN	2	2	2	1,5	1,5	1,5	221,1	0,0062676	2,3892	148830	2	PF3D7_1351000.1-p1	PF3D7_1351000.1-p1	2416	PF3D7_1351000.1-p1 | transcript=PF3D7_1351000.1 | gene=PF3D7_1351000 | organism=Plasmodium_falciparum_3D7 | gene_product=phosphatidylinositol transfer protein, putative | transcript_product=phosphatidylinositol transfer protein, putative | location=Pf3D7_1
SMA	conserved Plasmodium protein, unknown function	PF3D7_1351800;PF3D7_1351800	NaN	18,069	NaN	3	3	3	16,1	16,1	16,1	27,094	0	17,439	19092000	14	PF3D7_1351800.1-p1;PF3D7_1351800.2-p1	PF3D7_1351800.1-p1;PF3D7_1351800.2-p1	2419	PF3D7_1351800.1-p1 | transcript=PF3D7_1351800.1 | gene=PF3D7_1351800 | organism=Plasmodium_falciparum_3D7 | gene_product=conserved Plasmodium protein, unknown function | transcript_product=conserved Plasmodium protein, unknown function | location=Pf3D7_13_
SMA	intron-binding protein aquarius, putative	PF3D7_1352700	NaN	14,6072	NaN	3	3	3	1,3	1,3	1,3	304,3	0,0026411	2,8155	3297300	4	PF3D7_1352700.1-p1	PF3D7_1352700.1-p1	2422	PF3D7_1352700.1-p1 | transcript=PF3D7_1352700.1 | gene=PF3D7_1352700 | organism=Plasmodium_falciparum_3D7 | gene_product=intron-binding protein aquarius, putative | transcript_product=intron-binding protein aquarius, putative | location=Pf3D7_13_v3:2101485
SMA	tryptophan-rich protein, pseudogene	PF3D7_1353000	NaN	11,4261	NaN	1	1	1	2	2	2	96,264	0,0017065	3,0919	5182300	4	PF3D7_1353000.1-p1	PF3D7_1353000.1-p1	2424	PF3D7_1353000.1-p1 | transcript=PF3D7_1353000.1 | gene=PF3D7_1353000 | organism=Plasmodium_falciparum_3D7 | gene_product=tryptophan-rich protein, pseudogene | transcript_product=tryptophan-rich protein, pseudogene | location=Pf3D7_13_v3:2118361-2120913(-)
SMA	ER lumen protein retaining receptor	PF3D7_1353600	NaN	17,2916	NaN	4	4	4	18,6	18,6	18,6	26,446	0	5,3513	24452000	7	PF3D7_1353600.1-p1	PF3D7_1353600.1-p1	2427	PF3D7_1353600.1-p1 | transcript=PF3D7_1353600.1 | gene=PF3D7_1353600 | organism=Plasmodium_falciparum_3D7 | gene_product=ER lumen protein retaining receptor | transcript_product=ER lumen protein retaining receptor | location=Pf3D7_13_v3:2146181-2147147(-)
SMA	reactive oxygen species modulator 1, putative	PF3D7_1353700	NaN	15,0196	NaN	4	4	4	32,1	32,1	32,1	19,026	0	6,8691	24919000	8	PF3D7_1353700.1-p1	PF3D7_1353700.1-p1	2428	PF3D7_1353700.1-p1 | transcript=PF3D7_1353700.1 | gene=PF3D7_1353700 | organism=Plasmodium_falciparum_3D7 | gene_product=reactive oxygen species modulator 1, putative | transcript_product=reactive oxygen species modulator 1, putative | location=Pf3D7_13_v3
SMA	large subunit rRNA methyltransferase, putative	PF3D7_1354300	NaN	16,389	NaN	5	5	5	7,2	7,2	7,2	120,25	0,00039308	4,7444	8962600	6	PF3D7_1354300.1-p1	PF3D7_1354300.1-p1	2431	PF3D7_1354300.1-p1 | transcript=PF3D7_1354300.1 | gene=PF3D7_1354300 | organism=Plasmodium_falciparum_3D7 | gene_product=large subunit rRNA methyltransferase, putative | transcript_product=large subunit rRNA methyltransferase, putative | location=Pf3D7_13_
SMA	conserved Plasmodium protein, unknown function	PF3D7_1354900	NaN	13,9784	NaN	3	3	3	5	5	5	76,564	0	6,1808	4003700	4	PF3D7_1354900.1-p1	PF3D7_1354900.1-p1	2433	PF3D7_1354900.1-p1 | transcript=PF3D7_1354900.1 | gene=PF3D7_1354900 | organism=Plasmodium_falciparum_3D7 | gene_product=conserved Plasmodium protein, unknown function | transcript_product=conserved Plasmodium protein, unknown function | location=Pf3D7_13_
SMA	NLI interacting factor-like phosphatase, putative	PF3D7_1355700	NaN	14,8194	NaN	3	3	3	2,6	2,6	2,6	151,54	0,001375	3,1618	5526400	4	PF3D7_1355700.1-p1	PF3D7_1355700.1-p1	2436	PF3D7_1355700.1-p1 | transcript=PF3D7_1355700.1 | gene=PF3D7_1355700 | organism=Plasmodium_falciparum_3D7 | gene_product=NLI interacting factor-like phosphatase, putative | transcript_product=NLI interacting factor-like phosphatase, putative | location=Pf3
SMA	splicing factor 3B subunit 5, putative	PF3D7_1355800	NaN	13,7	NaN	1	1	1	16,3	16,3	16,3	10,109	0,0050681	2,4512	11304000	6	PF3D7_1355800.1-p1	PF3D7_1355800.1-p1	2437	PF3D7_1355800.1-p1 | transcript=PF3D7_1355800.1 | gene=PF3D7_1355800 | organism=Plasmodium_falciparum_3D7 | gene_product=splicing factor 3B subunit 5, putative | transcript_product=splicing factor 3B subunit 5, putative | location=Pf3D7_13_v3:2214445-22150
SMA	ubiquitin-conjugating enzyme E2, putative	PF3D7_1356300	NaN	16,2832	NaN	4	4	4	22,8	22,8	22,8	22,883	0	5,9557	34143000	6	PF3D7_1356300.1-p1	PF3D7_1356300.1-p1	2440	PF3D7_1356300.1-p1 | transcript=PF3D7_1356300.1 | gene=PF3D7_1356300 | organism=Plasmodium_falciparum_3D7 | gene_product=ubiquitin-conjugating enzyme E2, putative | transcript_product=ubiquitin-conjugating enzyme E2, putative | location=Pf3D7_13_v3:2231883
SMA	U3 small nucleolar RNA-associated protein 21, putative	PF3D7_1357700	NaN	15,5777	NaN	2	2	2	2,5	2,5	2,5	143,36	0	5,6683	14197000	7	PF3D7_1357700.1-p1	PF3D7_1357700.1-p1	2442	PF3D7_1357700.1-p1 | transcript=PF3D7_1357700.1 | gene=PF3D7_1357700 | organism=Plasmodium_falciparum_3D7 | gene_product=U3 small nucleolar RNA-associated protein 21, putative | transcript_product=U3 small nucleolar RNA-associated protein 21, putative | lo
SMA	conserved Plasmodium protein, unknown function	PF3D7_1358200	NaN	15,0165	NaN	2	2	2	1,6	1,6	1,6	191,46	0	4,9652	4549400	7	PF3D7_1358200.1-p1	PF3D7_1358200.1-p1	2446	PF3D7_1358200.1-p1 | transcript=PF3D7_1358200.1 | gene=PF3D7_1358200 | organism=Plasmodium_falciparum_3D7 | gene_product=conserved Plasmodium protein, unknown function | transcript_product=conserved Plasmodium protein, unknown function | location=Pf3D7_13_
SMA	exosome complex exonuclease RRP44	PF3D7_1359300	NaN	19,5131	NaN	2	2	2	2,1	2,1	2,1	126,66	0,0087905	2,134	67846000	3	PF3D7_1359300.1-p1	PF3D7_1359300.1-p1	2451	PF3D7_1359300.1-p1 | transcript=PF3D7_1359300.1 | gene=PF3D7_1359300 | organism=Plasmodium_falciparum_3D7 | gene_product=exosome complex exonuclease RRP44 | transcript_product=exosome complex exonuclease RRP44 | location=Pf3D7_13_v3:2353681-2356902(+) | pr
SMA	conserved Plasmodium protein, unknown function	PF3D7_1360400	NaN	19,7219	NaN	2	2	2	6,4	6,4	6,4	36,773	0,0082267	2,1648	10739000	3	PF3D7_1360400.1-p1	PF3D7_1360400.1-p1	2457	PF3D7_1360400.1-p1 | transcript=PF3D7_1360400.1 | gene=PF3D7_1360400 | organism=Plasmodium_falciparum_3D7 | gene_product=conserved Plasmodium protein, unknown function | transcript_product=conserved Plasmodium protein, unknown function | location=Pf3D7_13_
SMA	protein arginine N-methyltransferase 5, putative	PF3D7_1361000	NaN	16,7923	NaN	2	2	2	3,7	3,7	3,7	85,551	0,0023271	2,8662	12712000	6	PF3D7_1361000.1-p1	PF3D7_1361000.1-p1	2461	PF3D7_1361000.1-p1 | transcript=PF3D7_1361000.1 | gene=PF3D7_1361000 | organism=Plasmodium_falciparum_3D7 | gene_product=protein arginine N-methyltransferase 5, putative | transcript_product=protein arginine N-methyltransferase 5, putative | location=Pf3D7
SMA	polyubiquitin binding protein, putative	PF3D7_1363400	NaN	15,9784	NaN	7	7	7	9,6	9,6	9,6	107,61	0	12,921	72196000	14	PF3D7_1363400.1-p1	PF3D7_1363400.1-p1	2467	PF3D7_1363400.1-p1 | transcript=PF3D7_1363400.1 | gene=PF3D7_1363400 | organism=Plasmodium_falciparum_3D7 | gene_product=polyubiquitin binding protein, putative | transcript_product=polyubiquitin binding protein, putative | location=Pf3D7_13_v3:2543644-254
SMA	DNA-directed RNA polymerases I, II, and III subunit RPABC1, putative	PF3D7_1364800	NaN	13,7247	NaN	3	3	3	13,7	13,7	13,7	24,154	0	4,9197	9738400	4	PF3D7_1364800.1-p1	PF3D7_1364800.1-p1	2470	PF3D7_1364800.1-p1 | transcript=PF3D7_1364800.1 | gene=PF3D7_1364800 | organism=Plasmodium_falciparum_3D7 | gene_product=DNA-directed RNA polymerases I, II, and III subunit RPABC1, putative | transcript_product=DNA-directed RNA polymerases I, II, and III s
SMA	aminomethyltransferase, mitochondrial, putative	PF3D7_1365500	NaN	18,6619	NaN	3	3	3	9,9	9,9	9,9	46,903	0	22,781	18502000	9	PF3D7_1365500.1-p1	PF3D7_1365500.1-p1	2471	PF3D7_1365500.1-p1 | transcript=PF3D7_1365500.1 | gene=PF3D7_1365500 | organism=Plasmodium_falciparum_3D7 | gene_product=aminomethyltransferase, mitochondrial, putative | transcript_product=aminomethyltransferase, mitochondrial, putative | location=Pf3D7_1
SMA	conserved Plasmodium protein, unknown function	PF3D7_1366000	NaN	15,674	NaN	4	4	4	49,5	49,5	49,5	10,34	0	7,2345	18509000	9	PF3D7_1366000.1-p1	PF3D7_1366000.1-p1	2473	PF3D7_1366000.1-p1 | transcript=PF3D7_1366000.1 | gene=PF3D7_1366000 | organism=Plasmodium_falciparum_3D7 | gene_product=conserved Plasmodium protein, unknown function | transcript_product=conserved Plasmodium protein, unknown function | location=Pf3D7_13_
SMA	conserved Plasmodium protein, unknown function	PF3D7_1366300	NaN	14,3764	NaN	6	6	6	1,8	1,8	1,8	494,68	0	8,4648	22286000	9	PF3D7_1366300.1-p1	PF3D7_1366300.1-p1	2474	PF3D7_1366300.1-p1 | transcript=PF3D7_1366300.1 | gene=PF3D7_1366300 | organism=Plasmodium_falciparum_3D7 | gene_product=conserved Plasmodium protein, unknown function | transcript_product=conserved Plasmodium protein, unknown function | location=Pf3D7_13_
SMA	rhoptry protein RHOP148	PF3D7_1366400	NaN	14,0571	NaN	5	5	5	4,2	4,2	4,2	148,75	0	5,9062	3907900	5	PF3D7_1366400.1-p1	PF3D7_1366400.1-p1	2475	PF3D7_1366400.1-p1 | transcript=PF3D7_1366400.1 | gene=PF3D7_1366400 | organism=Plasmodium_falciparum_3D7 | gene_product=rhoptry protein RHOP148 | transcript_product=rhoptry protein RHOP148 | location=Pf3D7_13_v3:2655277-2659065(-) | protein_length=1262 |
[truncated: 504 more rows]
