# Supplementary material for: Infected erythrocytes and plasma proteomics reveal a specific protein signature of severe malaria
Source: EMBO Mol Med. 2024 Jan 31;16(2):6. doi: 10.1038/s44321-023-00010-0 (PMC10897182; doi:10.1038/s44321-023-00010-0)
Supplement: Supplementary file 5 — Dataset EV3 [file 44321_2023_10_MOESM5_ESM.xlsx]

## Sheet: Dataset EV3
	Plasma unfiltered proteins
Majority protein IDs	Protein names	Gene names	Fasta headers	Log2(LFQ) CM1	Log2(LFQ) CM2	Log2(LFQ) CM3	Log2(LFQ) CM4	Log2(LFQ) CM5	Log2(LFQ) CM6	Log2(LFQ) NI1	Log2(LFQ) NI2	Log2(LFQ) NI3	Log2(LFQ) NI4	Log2(LFQ) NI5	Log2(LFQ) NI6	Log2(LFQ) SMA1	Log2(LFQ) SMA2	Log2(LFQ) SMA3	Log2(LFQ) SMA4	Log2(LFQ) SMA5	Log2(LFQ) SMA6	Log2(LFQ) UM1	Log2(LFQ) UM2	Log2(LFQ) UM3	Log2(LFQ) UM4	Log2(LFQ) UM5	Log2(LFQ) UM6	Peptides	Razor + unique peptides	Unique peptides	Sequence coverage [%]	Unique + razor sequence coverage [%]	Unique sequence coverage [%]	Mol. weight [kDa]	Score	Intensity	MS/MS count	Peptide counts (all)	Peptide counts (razor+unique)	Protein IDs
A0A075B6H9		IGLV4-69	sp|A0A075B6H9|LV469_HUMAN Immunoglobulin lambda variable 4-69 OS=Homo sapiens OX=9606 GN=IGLV4-69 PE=1 SV=1	NaN	NaN	NaN	NaN	NaN	NaN	NaN	NaN	NaN	NaN	NaN	NaN	NaN	NaN	NaN	NaN	NaN	NaN	NaN	NaN	NaN	NaN	NaN	NaN	2	2	2	21.8	21.8	21.8	12.773	2.4386	94610	3	2	2	A0A075B6H9
A0A075B6J9		IGLV2-18	sp|A0A075B6J9|LV218_HUMAN Immunoglobulin lambda variable 2-18 OS=Homo sapiens OX=9606 GN=IGLV2-18 PE=3 SV=2	NaN	NaN	NaN	NaN	NaN	NaN	NaN	NaN	NaN	NaN	NaN	NaN	NaN	NaN	NaN	NaN	NaN	NaN	NaN	NaN	NaN	NaN	NaN	NaN	2	2	2	37.3	37.3	37.3	12.412	4.9061	79182	2	2	2	A0A075B6J9
A0A075B6K4;P01715	Ig lambda chain V-IV region Bau	IGLV3-10	sp|A0A075B6K4|LV310_HUMAN Immunoglobulin lambda variable 3-10 OS=Homo sapiens OX=9606 GN=IGLV3-10 PE=3 SV=2;sp|P01715|LV301_HUMAN Immunoglobulin lambda variable 3-1 OS=Homo sapiens OX=9606 GN=IGLV3-1 PE=1 SV=2	NaN	NaN	NaN	NaN	NaN	NaN	NaN	NaN	NaN	NaN	NaN	NaN	NaN	NaN	NaN	NaN	NaN	NaN	NaN	NaN	NaN	NaN	NaN	NaN	2	2	2	19.1	19.1	19.1	12.441	3.4905	512110	4	NaN	NaN	A0A075B6K4;P01715
A0A075B6K5;P80748	Ig lambda chain V-III region LOI	IGLV3-9	sp|A0A075B6K5|LV39_HUMAN Immunoglobulin lambda variable 3-9 OS=Homo sapiens OX=9606 GN=IGLV3-9 PE=3 SV=1;sp|P80748|LV321_HUMAN Immunoglobulin lambda variable 3-21 OS=Homo sapiens OX=9606 GN=IGLV3-21 PE=1 SV=2	NaN	NaN	NaN	NaN	NaN	NaN	NaN	NaN	NaN	NaN	NaN	NaN	NaN	NaN	NaN	NaN	NaN	NaN	NaN	NaN	NaN	NaN	NaN	NaN	1	1	1	13.9	13.9	13.9	12.332	244.39	922230	30	NaN	NaN	A0A075B6K5;P80748
A0A075B6P5;A0A087WW87;P01615;P01614	Ig kappa chain V-II region FR;Ig kappa chain V-II region Cum	IGKV2D-28;IGKV2-40	sp|A0A075B6P5|KV228_HUMAN Immunoglobulin kappa variable 2-28 OS=Homo sapiens OX=9606 GN=IGKV2-28 PE=3 SV=1;sp|A0A087WW87|KV240_HUMAN Immunoglobulin kappa variable 2-40 OS=Homo sapiens OX=9606 GN=IGKV2-40 PE=3 SV=2;sp|P01615|KVD28_HUMAN Immunoglobulin kappa	NaN	NaN	NaN	NaN	NaN	NaN	NaN	NaN	NaN	NaN	NaN	NaN	NaN	NaN	NaN	NaN	NaN	NaN	NaN	NaN	NaN	NaN	NaN	NaN	2	1	1	16.7	16.7	16.7	12.957	2.9117	374590	4	NaN	NaN	A0A075B6P5;A0A087WW87;P01615;P01614
A0A0C4DH68;A0A075B6R9		IGKV2-24;IGKV2D-24	sp|A0A0C4DH68|KV224_HUMAN Immunoglobulin kappa variable 2-24 OS=Homo sapiens OX=9606 GN=IGKV2-24 PE=3 SV=1;sp|A0A075B6R9|KVD24_HUMAN Probable non-functional immunoglobulin kappa variable 2D-24 OS=Homo sapiens OX=9606 GN=IGKV2D-24 PE=1 SV=1	NaN	NaN	NaN	NaN	NaN	NaN	NaN	NaN	NaN	NaN	NaN	NaN	NaN	NaN	NaN	NaN	NaN	NaN	NaN	NaN	NaN	NaN	NaN	NaN	3	2	2	16.7	16.7	16.7	13.079	5.4177	261910	6	NaN	NaN	A0A0C4DH68;A0A075B6R9
A0A075B6S2;A2NJV5;A0A0A0MRZ7		IGKV2D-29;IGKV A18;IGKV2D-26	sp|A0A075B6S2|KVD29_HUMAN Immunoglobulin kappa variable 2D-29 OS=Homo sapiens OX=9606 GN=IGKV2D-29 PE=3 SV=1;sp|A2NJV5|KV229_HUMAN Immunoglobulin kappa variable 2-29 OS=Homo sapiens OX=9606 GN=IGKV2-29 PE=3 SV=2;sp|A0A0A0MRZ7|KVD26_HUMAN Immunoglobulin kap	NaN	NaN	NaN	NaN	NaN	NaN	13.3951	NaN	NaN	NaN	NaN	NaN	16.1246	NaN	NaN	NaN	NaN	NaN	NaN	12.7293	12.2937	NaN	NaN	NaN	4	4	2	25.8	25.8	25.8	13.143	10.241	1664500	19	NaN	NaN	A0A075B6S2;A2NJV5;A0A0A0MRZ7
A0A0G2JS06;A0A087WSX0		IGLV5-45	sp|A0A0G2JS06|LV539_HUMAN Immunoglobulin lambda variable 5-39 OS=Homo sapiens OX=9606 GN=IGLV5-39 PE=3 SV=1;sp|A0A087WSX0|LV545_HUMAN Immunoglobulin lambda variable 5-45 OS=Homo sapiens OX=9606 GN=IGLV5-45 PE=3 SV=1	NaN	NaN	NaN	NaN	NaN	NaN	NaN	NaN	NaN	NaN	NaN	NaN	NaN	NaN	NaN	NaN	NaN	NaN	NaN	NaN	NaN	NaN	NaN	NaN	1	1	1	13	13	13	13.394	2.7425	31529	2	NaN	NaN	A0A0G2JS06;A0A087WSX0
A0A0A0MS15		IGHV3-49	sp|A0A0A0MS15|HV349_HUMAN Immunoglobulin heavy variable 3-49 OS=Homo sapiens OX=9606 GN=IGHV3-49 PE=3 SV=1	11.4805	13.161	NaN	NaN	NaN	NaN	NaN	NaN	NaN	NaN	NaN	NaN	NaN	NaN	NaN	NaN	NaN	NaN	NaN	NaN	NaN	NaN	NaN	NaN	7	4	4	31.9	24.4	24.4	13.056	4.045	273550	7	7	4	A0A0A0MS15
A0A0B4J1V0		IGHV3-15	sp|A0A0B4J1V0|HV315_HUMAN Immunoglobulin heavy variable 3-15 OS=Homo sapiens OX=9606 GN=IGHV3-15 PE=3 SV=1	14.819	14.7786	12.1101	11.5138	12.1039	10.6446	13.3149	NaN	NaN	NaN	NaN	NaN	14.0736	9.77302	NaN	NaN	11.3668	NaN	14.1202	NaN	10.9533	NaN	NaN	NaN	7	6	4	21.8	21.8	14.3	12.926	124.92	1236900	32	7	6	A0A0B4J1V0
A0A0B4J1X5		IGHV3-74	sp|A0A0B4J1X5|HV374_HUMAN Immunoglobulin heavy variable 3-74 OS=Homo sapiens OX=9606 GN=IGHV3-74 PE=3 SV=1	14.5446	15.3855	NaN	12.5379	13.3022	NaN	13.8527	NaN	NaN	NaN	NaN	NaN	14.2877	11.3866	NaN	NaN	12.5077	NaN	13.7987	NaN	NaN	NaN	NaN	NaN	6	3	2	41	23.9	14.5	12.839	54.964	1524600	30	NaN	NaN	A0A0B4J1X5;A0A0J9YVY3
A0A0C4DH24		IGKV6-21	sp|A0A0C4DH24|KV621_HUMAN Immunoglobulin kappa variable 6-21 OS=Homo sapiens OX=9606 GN=IGKV6-21 PE=3 SV=1	NaN	NaN	NaN	NaN	NaN	NaN	NaN	NaN	NaN	NaN	NaN	NaN	NaN	NaN	NaN	NaN	NaN	NaN	NaN	NaN	NaN	NaN	NaN	NaN	1	1	1	10.5	10.5	10.5	12.43	5.0994	34273	2	1	1	A0A0C4DH24
A0A0C4DH29		IGHV1-3	sp|A0A0C4DH29|HV103_HUMAN Immunoglobulin heavy variable 1-3 OS=Homo sapiens OX=9606 GN=IGHV1-3 PE=3 SV=1	NaN	NaN	NaN	NaN	NaN	NaN	NaN	NaN	NaN	NaN	NaN	NaN	NaN	NaN	NaN	NaN	NaN	NaN	NaN	NaN	NaN	NaN	NaN	NaN	1	1	1	12.8	12.8	12.8	13.008	5.4241	85697	4	1	1	A0A0C4DH29
A0A0C4DH31		IGHV1-18	sp|A0A0C4DH31|HV118_HUMAN Immunoglobulin heavy variable 1-18 OS=Homo sapiens OX=9606 GN=IGHV1-18 PE=3 SV=1	NaN	NaN	NaN	NaN	NaN	NaN	NaN	NaN	NaN	NaN	NaN	NaN	NaN	NaN	NaN	NaN	NaN	NaN	NaN	NaN	NaN	NaN	NaN	NaN	1	1	1	14.5	14.5	14.5	12.82	155.74	2091300	33	1	1	A0A0C4DH31
A0A0C4DH38;A0A0J9YXX1		IGHV5-51	sp|A0A0C4DH38|HV551_HUMAN Immunoglobulin heavy variable 5-51 OS=Homo sapiens OX=9606 GN=IGHV5-51 PE=3 SV=1;sp|A0A0J9YXX1|HV5X1_HUMAN Immunoglobulin heavy variable 5-10-1 OS=Homo sapiens OX=9606 GN=IGHV5-10-1 PE=3 SV=1	NaN	NaN	NaN	NaN	NaN	NaN	NaN	NaN	NaN	NaN	NaN	NaN	NaN	NaN	NaN	NaN	NaN	NaN	NaN	NaN	NaN	NaN	NaN	NaN	3	3	3	34.2	34.2	34.2	12.674	6.601	432460	12	NaN	NaN	A0A0C4DH38;A0A0J9YXX1
P0DP08;P0DP06;A0A0C4DH41;P01825;P06331;P01824;A0A075B6R2;P0DP07;A0A087WSY4	Ig heavy chain V-II region NEWM;Ig heavy chain V-II region ARH-77;Ig heavy chain V-II region WAH	IGHV4-61;IGHV4-4;IGHV4-31	sp|P0DP08|HVD82_HUMAN Immunoglobulin heavy variable 4-38-2 OS=Homo sapiens OX=9606 GN=IGHV4-38-2 PE=3 SV=1;sp|P0DP06|HVD34_HUMAN Immunoglobulin heavy variable 4-30-4 OS=Homo sapiens OX=9606 GN=IGHV4-30-4 PE=3 SV=1;sp|A0A0C4DH41|HV461_HUMAN Immunoglobulin h	NaN	NaN	NaN	NaN	NaN	NaN	NaN	NaN	NaN	NaN	NaN	NaN	NaN	NaN	NaN	NaN	NaN	NaN	NaN	NaN	NaN	NaN	NaN	NaN	2	2	2	26.5	26.5	26.5	13.016	6.3534	285640	17	NaN	NaN	P0DP08;P0DP06;A0A0C4DH41;P01825;P06331;P01824;A0A075B6R2;P0DP07;A0A087WSY4
A0A0C4DH67		IGKV1-8	sp|A0A0C4DH67|KV108_HUMAN Immunoglobulin kappa variable 1-8 OS=Homo sapiens OX=9606 GN=IGKV1-8 PE=3 SV=1	NaN	NaN	NaN	NaN	NaN	NaN	NaN	NaN	NaN	NaN	NaN	NaN	NaN	NaN	NaN	NaN	NaN	NaN	NaN	NaN	NaN	NaN	NaN	NaN	1	1	1	13	13	13	12.537	5.2396	60821	4	1	1	A0A0C4DH67
A0A1B0GTC6			sp|A0A1B0GTC6|CC085_HUMAN Uncharacterized protein C3orf85 OS=Homo sapiens OX=9606 GN=C3orf85 PE=3 SV=1	NaN	NaN	NaN	NaN	NaN	NaN	NaN	NaN	NaN	NaN	NaN	NaN	NaN	NaN	NaN	NaN	NaN	NaN	NaN	NaN	NaN	NaN	NaN	NaN	1	1	1	25.6	25.6	25.6	10.386	2.4887	41339	1	1	1	A0A1B0GTC6
A0FGR8-6;A0FGR8-2;A0FGR8;A0FGR8-4	Extended synaptotagmin-2	ESYT2	sp|A0FGR8-6|ESYT2_HUMAN Isoform 6 of Extended synaptotagmin-2 OS=Homo sapiens OX=9606 GN=ESYT2;sp|A0FGR8-2|ESYT2_HUMAN Isoform 2 of Extended synaptotagmin-2 OS=Homo sapiens OX=9606 GN=ESYT2;sp|A0FGR8|ESYT2_HUMAN Extended synaptotagmin-2 OS=Homo sapiens OX=	NaN	NaN	NaN	NaN	NaN	NaN	NaN	NaN	NaN	NaN	NaN	NaN	NaN	NaN	NaN	NaN	NaN	NaN	NaN	NaN	NaN	NaN	NaN	NaN	5	5	5	6.5	6.5	6.5	104.71	44.947	45384	5	NaN	NaN	A0FGR8-6;A0FGR8-2;A0FGR8;A0FGR8-4
A1L4H1;A1L4H1-2	Soluble scavenger receptor cysteine-rich domain-containing protein SSC5D	SSC5D	sp|A1L4H1|SRCRL_HUMAN Soluble scavenger receptor cysteine-rich domain-containing protein SSC5D OS=Homo sapiens OX=9606 GN=SSC5D PE=1 SV=3;sp|A1L4H1-2|SRCRL_HUMAN Isoform 2 of Soluble scavenger receptor cysteine-rich domain-containing protein SSC5D OS=Homo	12.2827	13.9582	13.5155	12.8581	12.3739	13.6544	11.5848	11.8109	NaN	12.8924	12.1992	NaN	14.6361	13.4416	12.7338	13.137	13.419	NaN	13.7649	12.6602	13.4242	12.8118	12.7005	13.1673	17	17	16	17.3	17.3	15.8	165.74	34.578	2449400	96	NaN	NaN	A1L4H1;A1L4H1-2
A4QPB2-2;A4QPB2;O75197	Low-density lipoprotein receptor-related protein 5-like protein;Low-density lipoprotein receptor-related protein 5	LRP5L;LRP5	sp|A4QPB2-2|LRP5L_HUMAN Isoform 2 of Low-density lipoprotein receptor-related protein 5-like protein OS=Homo sapiens OX=9606 GN=LRP5L;sp|A4QPB2|LRP5L_HUMAN Low-density lipoprotein receptor-related protein 5-like protein OS=Homo sapiens OX=9606 GN=LRP5L PE=	NaN	NaN	NaN	NaN	NaN	NaN	NaN	NaN	NaN	NaN	NaN	NaN	NaN	NaN	NaN	NaN	NaN	NaN	NaN	NaN	NaN	NaN	NaN	NaN	2	2	2	11.2	11.2	11.2	25.62	2.0409	970020	5	NaN	NaN	A4QPB2-2;A4QPB2;O75197
A5YKK6;A5YKK6-3;A5YKK6-2;A5YKK6-4	CCR4-NOT transcription complex subunit 1	CNOT1	sp|A5YKK6|CNOT1_HUMAN CCR4-NOT transcription complex subunit 1 OS=Homo sapiens OX=9606 GN=CNOT1 PE=1 SV=2;sp|A5YKK6-3|CNOT1_HUMAN Isoform 3 of CCR4-NOT transcription complex subunit 1 OS=Homo sapiens OX=9606 GN=CNOT1;sp|A5YKK6-2|CNOT1_HUMAN Isoform 2 of CC	NaN	NaN	NaN	NaN	NaN	NaN	NaN	NaN	NaN	NaN	NaN	NaN	NaN	NaN	NaN	NaN	NaN	NaN	NaN	NaN	NaN	NaN	NaN	NaN	8	8	7	4.4	4.4	3.7	266.94	25.41	69738	8	NaN	NaN	A5YKK6;A5YKK6-3;A5YKK6-2;A5YKK6-4
A6NFI3	Zinc finger protein 316	ZNF316	sp|A6NFI3|ZN316_HUMAN Zinc finger protein 316 OS=Homo sapiens OX=9606 GN=ZNF316 PE=1 SV=1	NaN	NaN	NaN	NaN	NaN	NaN	NaN	NaN	NaN	NaN	NaN	NaN	NaN	NaN	NaN	NaN	NaN	NaN	NaN	NaN	NaN	NaN	NaN	NaN	1	1	1	1.6	1.6	1.6	108.44	2.1861	7427.9	1	1	1	A6NFI3
A8MVU1;P14598;A6NI72;P14598-2	Putative neutrophil cytosol factor 1C;Neutrophil cytosol factor 1;Putative neutrophil cytosol factor 1B	NCF1C;NCF1;NCF1B	sp|A8MVU1|NCF1C_HUMAN Putative neutrophil cytosol factor 1C OS=Homo sapiens OX=9606 GN=NCF1C PE=5 SV=1;sp|P14598|NCF1_HUMAN Neutrophil cytosol factor 1 OS=Homo sapiens OX=9606 GN=NCF1 PE=1 SV=4;sp|A6NI72|NCF1B_HUMAN Putative neutrophil cytosol factor 1B OS	NaN	NaN	NaN	NaN	NaN	NaN	NaN	NaN	NaN	NaN	NaN	NaN	NaN	NaN	NaN	NaN	NaN	NaN	NaN	NaN	NaN	NaN	NaN	NaN	6	6	6	21	21	21	41.85	23.187	293640	8	NaN	NaN	A8MVU1;P14598;A6NI72;P14598-2
A6NI73-4;A6NI73-3;A6NI73-2;A6NI73	Leukocyte immunoglobulin-like receptor subfamily A member 5	LILRA5	sp|A6NI73-4|LIRA5_HUMAN Isoform 4 of Leukocyte immunoglobulin-like receptor subfamily A member 5 OS=Homo sapiens OX=9606 GN=LILRA5;sp|A6NI73-3|LIRA5_HUMAN Isoform 3 of Leukocyte immunoglobulin-like receptor subfamily A member 5 OS=Homo sapiens OX=9606 GN=L	NaN	13.4091	13.0526	NaN	14.089	13.3394	NaN	NaN	NaN	NaN	NaN	NaN	NaN	NaN	NaN	13.6349	NaN	NaN	NaN	NaN	13.3136	NaN	NaN	NaN	4	4	4	19.8	19.8	19.8	27.852	9.6244	882560	29	NaN	NaN	A6NI73-4;A6NI73-3;A6NI73-2;A6NI73
B0I1T2	Unconventional myosin-Ig;Minor histocompatibility antigen HA-2	MYO1G	sp|B0I1T2|MYO1G_HUMAN Unconventional myosin-Ig OS=Homo sapiens OX=9606 GN=MYO1G PE=1 SV=2	13.065	11.6529	NaN	11.1694	NaN	NaN	NaN	NaN	NaN	NaN	12.1808	NaN	NaN	11.0704	NaN	NaN	NaN	NaN	NaN	NaN	NaN	NaN	NaN	NaN	5	5	5	5.8	5.8	5.8	116.44	10.882	133090	6	NaN	NaN	B0I1T2;B0I1T2-4;B0I1T2-3
Q99613-2;Q99613;B5ME19	Eukaryotic translation initiation factor 3 subunit C;Eukaryotic translation initiation factor 3 subunit C-like protein	EIF3C;EIF3CL	sp|Q99613-2|EIF3C_HUMAN Isoform 2 of Eukaryotic translation initiation factor 3 subunit C OS=Homo sapiens OX=9606 GN=EIF3C;sp|Q99613|EIF3C_HUMAN Eukaryotic translation initiation factor 3 subunit C OS=Homo sapiens OX=9606 GN=EIF3C PE=1 SV=1;sp|B5ME19|EIFCL	NaN	NaN	NaN	NaN	NaN	NaN	NaN	NaN	NaN	NaN	NaN	NaN	NaN	NaN	NaN	NaN	NaN	NaN	NaN	NaN	NaN	NaN	NaN	NaN	3	3	3	4.1	4.1	4.1	104.1	8.1636	14712	3	NaN	NaN	Q99613-2;Q99613;B5ME19
Q13765;E9PAV3-2;E9PAV3	Nascent polypeptide-associated complex subunit alpha;Nascent polypeptide-associated complex subunit alpha, muscle-specific form	NACA	sp|Q13765|NACA_HUMAN Nascent polypeptide-associated complex subunit alpha OS=Homo sapiens OX=9606 GN=NACA PE=1 SV=1;sp|E9PAV3-2|NACAM_HUMAN Isoform skNAC-2 of Nascent polypeptide-associated complex subunit alpha, muscle-specific form OS=Homo sapiens OX=960	NaN	13.584	13.9474	14.2084	14.5604	NaN	NaN	NaN	NaN	NaN	13.3644	14.2881	NaN	14.078	NaN	NaN	NaN	NaN	12.3485	NaN	NaN	13.0143	NaN	NaN	4	4	4	25.6	25.6	25.6	23.384	85.367	1272100	33	NaN	NaN	Q13765;E9PAV3-2;E9PAV3;Q9BZK3
O00116	Alkyldihydroxyacetonephosphate synthase, peroxisomal	AGPS	sp|O00116|ADAS_HUMAN Alkyldihydroxyacetonephosphate synthase, peroxisomal OS=Homo sapiens OX=9606 GN=AGPS PE=1 SV=1	17.4807	16.1426	NaN	NaN	NaN	NaN	12.8538	NaN	16.3436	NaN	NaN	11.7769	15.1219	NaN	NaN	NaN	NaN	NaN	12.9167	NaN	NaN	NaN	NaN	NaN	14	14	14	26	26	26	72.911	144.32	2652400	53	14	14	O00116
O00148;Q13838;Q13838-2	ATP-dependent RNA helicase DDX39A;Spliceosome RNA helicase DDX39B	DDX39A;DDX39B	sp|O00148|DX39A_HUMAN ATP-dependent RNA helicase DDX39A OS=Homo sapiens OX=9606 GN=DDX39A PE=1 SV=2;sp|Q13838|DX39B_HUMAN Spliceosome RNA helicase DDX39B OS=Homo sapiens OX=9606 GN=DDX39B PE=1 SV=1;sp|Q13838-2|DX39B_HUMAN Isoform 2 of Spliceosome RNA helic	NaN	NaN	NaN	NaN	NaN	NaN	NaN	NaN	NaN	NaN	NaN	NaN	NaN	NaN	NaN	NaN	NaN	NaN	NaN	NaN	NaN	NaN	NaN	NaN	3	3	3	8.4	8.4	8.4	49.129	8.7652	58582	5	NaN	NaN	O00148;Q13838;Q13838-2;O00148-3;O00148-2
O00151	PDZ and LIM domain protein 1	PDLIM1	sp|O00151|PDLI1_HUMAN PDZ and LIM domain protein 1 OS=Homo sapiens OX=9606 GN=PDLIM1 PE=1 SV=4	15.5461	14.5347	15.7506	14.057	14.8716	15.5075	17.0042	18.1084	17.2333	16.9333	16.6751	19.0835	13.991	16.8412	16.0045	16.1021	15.0571	14.8646	17.1034	17.0595	15.4523	16.9463	15.0476	17.037	24	24	24	86.9	86.9	86.9	36.071	323.31	41848000	303	24	24	O00151
O00154-2;O00154-3;O00154-6;O00154-4;O00154-5;O00154-7;O00154	Cytosolic acyl coenzyme A thioester hydrolase	ACOT7	sp|O00154-2|BACH_HUMAN Isoform 2 of Cytosolic acyl coenzyme A thioester hydrolase OS=Homo sapiens OX=9606 GN=ACOT7;sp|O00154-3|BACH_HUMAN Isoform 3 of Cytosolic acyl coenzyme A thioester hydrolase OS=Homo sapiens OX=9606 GN=ACOT7;sp|O00154-6|BACH_HUMAN Iso	NaN	NaN	NaN	NaN	NaN	NaN	NaN	NaN	NaN	NaN	NaN	NaN	NaN	NaN	NaN	NaN	NaN	NaN	NaN	NaN	NaN	NaN	NaN	NaN	2	2	2	17.5	17.5	17.5	27.041	3.7583	1461100	6	NaN	NaN	O00154-2;O00154-3;O00154-6;O00154-4;O00154-5;O00154-7;O00154
O00161;O00161-2	Synaptosomal-associated protein 23	SNAP23	sp|O00161|SNP23_HUMAN Synaptosomal-associated protein 23 OS=Homo sapiens OX=9606 GN=SNAP23 PE=1 SV=1;sp|O00161-2|SNP23_HUMAN Isoform SNAP-23b of Synaptosomal-associated protein 23 OS=Homo sapiens OX=9606 GN=SNAP23	NaN	NaN	NaN	NaN	NaN	NaN	13.1624	13.1148	NaN	NaN	NaN	NaN	NaN	NaN	NaN	NaN	NaN	NaN	11.1981	NaN	NaN	NaN	NaN	NaN	7	7	7	54	54	54	23.354	14.611	895710	18	NaN	NaN	O00161;O00161-2
O00187	Mannan-binding lectin serine protease 2;Mannan-binding lectin serine protease 2 A chain;Mannan-binding lectin serine protease 2 B chain	MASP2	sp|O00187|MASP2_HUMAN Mannan-binding lectin serine protease 2 OS=Homo sapiens OX=9606 GN=MASP2 PE=1 SV=4	17.7969	18.4124	17.3261	16.6193	17.3904	17.5204	17.3276	16.8239	17.6738	15.8176	17.096	15.7041	16.79	16.8026	17.929	17.6198	17.3825	17.324	15.3733	17.4392	16.6726	16.5407	16.9813	15.4409	21	21	21	40.2	40.2	40.2	75.702	323.31	42830000	372	NaN	NaN	O00187;O00187-2
O00194	Ras-related protein Rab-27B	RAB27B	sp|O00194|RB27B_HUMAN Ras-related protein Rab-27B OS=Homo sapiens OX=9606 GN=RAB27B PE=1 SV=4	NaN	NaN	NaN	NaN	NaN	NaN	11.6206	NaN	NaN	13.4404	NaN	NaN	NaN	NaN	NaN	NaN	NaN	NaN	NaN	NaN	NaN	13.8307	NaN	14.3257	3	3	3	19.3	19.3	19.3	24.608	5.2856	478030	17	3	3	O00194
O00231;O00231-2	26S proteasome non-ATPase regulatory subunit 11	PSMD11	sp|O00231|PSD11_HUMAN 26S proteasome non-ATPase regulatory subunit 11 OS=Homo sapiens OX=9606 GN=PSMD11 PE=1 SV=3;sp|O00231-2|PSD11_HUMAN Isoform 2 of 26S proteasome non-ATPase regulatory subunit 11 OS=Homo sapiens OX=9606 GN=PSMD11	NaN	NaN	NaN	NaN	NaN	NaN	NaN	NaN	NaN	NaN	NaN	NaN	NaN	NaN	NaN	NaN	NaN	NaN	NaN	NaN	NaN	NaN	NaN	NaN	4	4	4	11.4	11.4	11.4	47.463	5.4469	105930	8	NaN	NaN	O00231;O00231-2
O00232-2;O00232	26S proteasome non-ATPase regulatory subunit 12	PSMD12	sp|O00232-2|PSD12_HUMAN Isoform 2 of 26S proteasome non-ATPase regulatory subunit 12 OS=Homo sapiens OX=9606 GN=PSMD12;sp|O00232|PSD12_HUMAN 26S proteasome non-ATPase regulatory subunit 12 OS=Homo sapiens OX=9606 GN=PSMD12 PE=1 SV=3	NaN	NaN	NaN	NaN	NaN	NaN	NaN	NaN	NaN	NaN	NaN	NaN	NaN	NaN	NaN	NaN	NaN	NaN	NaN	NaN	NaN	NaN	NaN	NaN	1	1	1	4.8	4.8	4.8	50.578	2.5832	9349.6	1	NaN	NaN	O00232-2;O00232
O00233;O00233-2	26S proteasome non-ATPase regulatory subunit 9	PSMD9	sp|O00233|PSMD9_HUMAN 26S proteasome non-ATPase regulatory subunit 9 OS=Homo sapiens OX=9606 GN=PSMD9 PE=1 SV=3;sp|O00233-2|PSMD9_HUMAN Isoform p27-S of 26S proteasome non-ATPase regulatory subunit 9 OS=Homo sapiens OX=9606 GN=PSMD9	NaN	NaN	NaN	13.8417	NaN	NaN	NaN	NaN	NaN	NaN	NaN	NaN	NaN	NaN	NaN	NaN	NaN	NaN	NaN	NaN	12.9737	NaN	NaN	NaN	5	5	5	27.4	27.4	27.4	24.682	4.079	284920	12	NaN	NaN	O00233;O00233-2;O00233-3
O00241	Signal-regulatory protein beta-1	SIRPB1	sp|O00241|SIRB1_HUMAN Signal-regulatory protein beta-1 OS=Homo sapiens OX=9606 GN=SIRPB1 PE=1 SV=5	NaN	13.3608	NaN	11.9575	NaN	NaN	NaN	NaN	NaN	NaN	NaN	NaN	NaN	NaN	NaN	NaN	12.0173	NaN	NaN	NaN	12.3338	NaN	NaN	NaN	7	7	5	22.1	22.1	17.1	43.211	7.9083	348230	9	NaN	NaN	O00241;O00241-2
O00299	Chloride intracellular channel protein 1	CLIC1	sp|O00299|CLIC1_HUMAN Chloride intracellular channel protein 1 OS=Homo sapiens OX=9606 GN=CLIC1 PE=1 SV=4	15.6938	15.767	16.5168	15.6538	16.5226	16.2508	17.2898	17.9609	15.7633	16.8387	16.1314	18.6322	15.1894	15.3272	13.8852	16.1622	15.3573	15.5412	16.6429	17.2118	15.9656	17.8931	15.3874	16.844	15	15	15	74.3	74.3	74.3	26.922	323.31	31391000	190	15	15	O00299
O00339-4;O00339-3;O00339-2;O00339	Matrilin-2	MATN2	sp|O00339-4|MATN2_HUMAN Isoform 4 of Matrilin-2 OS=Homo sapiens OX=9606 GN=MATN2;sp|O00339-3|MATN2_HUMAN Isoform 3 of Matrilin-2 OS=Homo sapiens OX=9606 GN=MATN2;sp|O00339-2|MATN2_HUMAN Isoform 2 of Matrilin-2 OS=Homo sapiens OX=9606 GN=MATN2;sp|O00339|MAT	NaN	NaN	NaN	NaN	NaN	NaN	NaN	NaN	NaN	NaN	NaN	NaN	NaN	NaN	NaN	NaN	NaN	NaN	NaN	NaN	NaN	NaN	NaN	NaN	1	1	1	2.4	2.4	2.4	75.251	2.0773	13624	1	NaN	NaN	O00339-4;O00339-3;O00339-2;O00339
O00391;O00391-2	Sulfhydryl oxidase 1	QSOX1	sp|O00391|QSOX1_HUMAN Sulfhydryl oxidase 1 OS=Homo sapiens OX=9606 GN=QSOX1 PE=1 SV=3;sp|O00391-2|QSOX1_HUMAN Isoform 2 of Sulfhydryl oxidase 1 OS=Homo sapiens OX=9606 GN=QSOX1	17.7016	18.2645	19.2398	18.4371	19.3828	18.8483	17.6773	18.7074	18.185	16.8825	17.4962	16.3257	19.25	18.6758	18.2002	17.7028	19.079	17.9843	17.9137	18.5543	18.9741	18.6386	19.5351	18.5558	34	34	34	46.3	46.3	46.3	82.577	323.31	99703000	678	NaN	NaN	O00391;O00391-2
O00425-2;O00425	Insulin-like growth factor 2 mRNA-binding protein 3	IGF2BP3	sp|O00425-2|IF2B3_HUMAN Isoform 2 of Insulin-like growth factor 2 mRNA-binding protein 3 OS=Homo sapiens OX=9606 GN=IGF2BP3;sp|O00425|IF2B3_HUMAN Insulin-like growth factor 2 mRNA-binding protein 3 OS=Homo sapiens OX=9606 GN=IGF2BP3 PE=1 SV=2	NaN	NaN	NaN	NaN	NaN	NaN	NaN	NaN	NaN	NaN	NaN	NaN	NaN	NaN	NaN	NaN	NaN	NaN	NaN	NaN	NaN	NaN	NaN	NaN	1	1	1	8.6	8.6	8.6	21.63	2.7539	7640.4	1	NaN	NaN	O00425-2;O00425
O00429;O00429-6;O00429-3;O00429-2;O00429-8;O00429-4;O00429-5;O00429-9;O00429-7	Dynamin-1-like protein	DNM1L	sp|O00429|DNM1L_HUMAN Dynamin-1-like protein OS=Homo sapiens OX=9606 GN=DNM1L PE=1 SV=2;sp|O00429-6|DNM1L_HUMAN Isoform 6 of Dynamin-1-like protein OS=Homo sapiens OX=9606 GN=DNM1L;sp|O00429-3|DNM1L_HUMAN Isoform 2 of Dynamin-1-like protein OS=Homo sapiens	NaN	11.377	11.4576	11.0812	NaN	NaN	11.5049	13.667	13.0311	NaN	NaN	15.3451	NaN	13.3876	NaN	NaN	NaN	NaN	12.1444	13.3044	10.8722	13.6802	NaN	12.5382	13	13	13	26.9	26.9	26.9	81.876	63.686	1634100	45	NaN	NaN	O00429;O00429-6;O00429-3;O00429-2;O00429-8;O00429-4;O00429-5;O00429-9;O00429-7
O00461	Golgi integral membrane protein 4	GOLIM4	sp|O00461|GOLI4_HUMAN Golgi integral membrane protein 4 OS=Homo sapiens OX=9606 GN=GOLIM4 PE=1 SV=1	NaN	NaN	NaN	NaN	NaN	NaN	NaN	NaN	NaN	NaN	NaN	NaN	11.6361	NaN	NaN	NaN	NaN	NaN	NaN	NaN	9.52722	NaN	NaN	NaN	4	4	4	7.2	7.2	7.2	81.879	8.3917	129020	13	4	4	O00461
O00462	Beta-mannosidase	MANBA	sp|O00462|MANBA_HUMAN Beta-mannosidase OS=Homo sapiens OX=9606 GN=MANBA PE=1 SV=3	NaN	10.6297	13.0546	NaN	NaN	NaN	13.8513	NaN	NaN	NaN	NaN	NaN	NaN	11.4419	11.7832	NaN	NaN	NaN	NaN	NaN	NaN	12.0662	NaN	11.3219	10	10	10	16.6	16.6	16.6	100.89	19.877	617950	24	10	10	O00462
O00468-6;O00468-3;O00468-2;O00468-5;O00468-4;O00468-7;O00468	Agrin;Agrin N-terminal 110 kDa subunit;Agrin C-terminal 110 kDa subunit;Agrin C-terminal 90 kDa fragment;Agrin C-terminal 22 kDa fragment	AGRN	sp|O00468-6|AGRIN_HUMAN Isoform 6 of Agrin OS=Homo sapiens OX=9606 GN=AGRN;sp|O00468-3|AGRIN_HUMAN Isoform 3 of Agrin OS=Homo sapiens OX=9606 GN=AGRN;sp|O00468-2|AGRIN_HUMAN Isoform 2 of Agrin OS=Homo sapiens OX=9606 GN=AGRN;sp|O00468-5|AGRIN_HUMAN Isoform	NaN	11.6955	12.321	12.9493	12.3227	NaN	NaN	NaN	NaN	NaN	NaN	NaN	12.9191	12.3449	NaN	NaN	13.0804	NaN	NaN	NaN	12.0517	NaN	NaN	NaN	12	12	12	8.9	8.9	8.9	214.84	31.766	721400	25	NaN	NaN	O00468-6;O00468-3;O00468-2;O00468-5;O00468-4;O00468-7;O00468
O00469;O00469-2	Procollagen-lysine,2-oxoglutarate 5-dioxygenase 2	PLOD2	sp|O00469|PLOD2_HUMAN Procollagen-lysine,2-oxoglutarate 5-dioxygenase 2 OS=Homo sapiens OX=9606 GN=PLOD2 PE=1 SV=2;sp|O00469-2|PLOD2_HUMAN Isoform 2 of Procollagen-lysine,2-oxoglutarate 5-dioxygenase 2 OS=Homo sapiens OX=9606 GN=PLOD2	NaN	NaN	NaN	NaN	NaN	NaN	NaN	NaN	NaN	NaN	NaN	NaN	NaN	NaN	NaN	NaN	NaN	NaN	NaN	NaN	NaN	NaN	NaN	NaN	1	1	1	1.9	1.9	1.9	84.685	2.6476	95550	2	NaN	NaN	O00469;O00469-2
O00471	Exocyst complex component 5	EXOC5	sp|O00471|EXOC5_HUMAN Exocyst complex component 5 OS=Homo sapiens OX=9606 GN=EXOC5 PE=1 SV=1	NaN	NaN	NaN	NaN	NaN	NaN	NaN	NaN	NaN	NaN	NaN	NaN	NaN	NaN	NaN	NaN	NaN	NaN	NaN	NaN	NaN	NaN	NaN	NaN	1	1	1	1.8	1.8	1.8	81.852	3.8578	5278.6	1	1	1	O00471
O00533;O00533-2	Neural cell adhesion molecule L1-like protein;Processed neural cell adhesion molecule L1-like protein	CHL1	sp|O00533|NCHL1_HUMAN Neural cell adhesion molecule L1-like protein OS=Homo sapiens OX=9606 GN=CHL1 PE=1 SV=4;sp|O00533-2|NCHL1_HUMAN Isoform 2 of Neural cell adhesion molecule L1-like protein OS=Homo sapiens OX=9606 GN=CHL1	15.1946	16.3857	17.2486	16.0801	16.7082	16.5491	16.4393	15.9551	16.6898	15.7947	16.9517	15.582	16.4977	15.8525	15.888	16.2645	16.9492	14.7416	15.7945	16.7276	16.2232	16.5788	17.0277	15.473	30	30	30	31.5	31.5	31.5	135.07	259	28036000	381	NaN	NaN	O00533;O00533-2
O00548	Delta-like protein 1	DLL1	sp|O00548|DLL1_HUMAN Delta-like protein 1 OS=Homo sapiens OX=9606 GN=DLL1 PE=1 SV=2	NaN	NaN	13.1257	NaN	13.2583	NaN	NaN	NaN	NaN	NaN	NaN	NaN	NaN	NaN	NaN	NaN	NaN	NaN	NaN	NaN	NaN	NaN	NaN	NaN	3	3	3	6.2	6.2	6.2	78.055	3.5154	2264700	11	NaN	NaN	O00548;O00548-2
O00567	Nucleolar protein 56	NOP56	sp|O00567|NOP56_HUMAN Nucleolar protein 56 OS=Homo sapiens OX=9606 GN=NOP56 PE=1 SV=4	15.3356	13.0554	NaN	NaN	NaN	NaN	9.58699	NaN	NaN	NaN	NaN	NaN	11.5161	NaN	NaN	NaN	NaN	NaN	9.85737	NaN	NaN	NaN	NaN	NaN	15	15	13	27.8	27.8	23.6	66.049	42.667	763990	28	15	15	O00567
O00571-2;O00571;O15523-2;O15523	ATP-dependent RNA helicase DDX3X;ATP-dependent RNA helicase DDX3Y	DDX3X;DDX3Y	sp|O00571-2|DDX3X_HUMAN Isoform 2 of ATP-dependent RNA helicase DDX3X OS=Homo sapiens OX=9606 GN=DDX3X;sp|O00571|DDX3X_HUMAN ATP-dependent RNA helicase DDX3X OS=Homo sapiens OX=9606 GN=DDX3X PE=1 SV=3;sp|O15523-2|DDX3Y_HUMAN Isoform 2 of ATP-dependent RNA	13.5032	10.6494	NaN	NaN	NaN	NaN	NaN	NaN	NaN	NaN	NaN	NaN	NaN	NaN	NaN	NaN	NaN	NaN	NaN	NaN	NaN	NaN	NaN	NaN	8	7	7	14.7	13	13	71.354	10.211	201720	9	NaN	NaN	O00571-2;O00571;O15523-2;O15523;O15523-3
O00584	Ribonuclease T2	RNASET2	sp|O00584|RNT2_HUMAN Ribonuclease T2 OS=Homo sapiens OX=9606 GN=RNASET2 PE=1 SV=2	NaN	NaN	NaN	13.522	NaN	NaN	NaN	NaN	NaN	NaN	NaN	NaN	NaN	NaN	NaN	NaN	NaN	NaN	NaN	NaN	11.1217	NaN	NaN	12.8125	4	4	4	15.2	15.2	15.2	29.48	4.0362	289390	11	4	4	O00584
O00602	Ficolin-1	FCN1	sp|O00602|FCN1_HUMAN Ficolin-1 OS=Homo sapiens OX=9606 GN=FCN1 PE=1 SV=2	NaN	NaN	14.847	15.0871	14.3385	NaN	NaN	NaN	NaN	NaN	NaN	NaN	15.6161	13.2962	NaN	NaN	NaN	13.4299	NaN	NaN	13.3319	14.41	NaN	NaN	3	3	3	17.5	17.5	17.5	35.078	12.083	1543600	29	3	3	O00602
O00712-4;O00712;O00712-5;O00712-2;Q12857;P08651;Q14938;Q12857-3;P08651-2;Q12857-2;Q14938-4;Q14938-2;O00712-6;Q14938-3;Q14938-5;P08651-6;Q14938-6;P08651-3;P08651-5;P08651-4;Q12857-4	Nuclear factor 1 B-type;Nuclear factor 1 A-type;Nuclear factor 1 C-type;Nuclear factor 1 X-type	NFIB;NFIA;NFIC;NFIX	sp|O00712-4|NFIB_HUMAN Isoform 4 of Nuclear factor 1 B-type OS=Homo sapiens OX=9606 GN=NFIB;sp|O00712|NFIB_HUMAN Nuclear factor 1 B-type OS=Homo sapiens OX=9606 GN=NFIB PE=1 SV=2;sp|O00712-5|NFIB_HUMAN Isoform 5 of Nuclear factor 1 B-type OS=Homo sapiens O	NaN	NaN	NaN	NaN	NaN	NaN	NaN	NaN	NaN	NaN	NaN	NaN	NaN	NaN	NaN	NaN	NaN	NaN	NaN	NaN	NaN	NaN	NaN	NaN	2	2	2	9.3	9.3	9.3	53.048	4.5167	962270	3	NaN	NaN	O00712-4;O00712;O00712-5;O00712-2;Q12857;P08651;Q14938;Q12857-3;P08651-2;Q12857-2;Q14938-4;Q14938-2;O00712-6;Q14938-3;Q14938-5;P08651-6;Q14938-6;P08651-3;P08651-5;P08651-4;Q12857-4
O00754-2;O00754	Lysosomal alpha-mannosidase;Lysosomal alpha-mannosidase A peptide;Lysosomal alpha-mannosidase B peptide;Lysosomal alpha-mannosidase C peptide;Lysosomal alpha-mannosidase D peptide;Lysosomal alpha-mannosidase E peptide	MAN2B1	sp|O00754-2|MA2B1_HUMAN Isoform 2 of Lysosomal alpha-mannosidase OS=Homo sapiens OX=9606 GN=MAN2B1;sp|O00754|MA2B1_HUMAN Lysosomal alpha-mannosidase OS=Homo sapiens OX=9606 GN=MAN2B1 PE=1 SV=3	NaN	NaN	NaN	12.4417	NaN	NaN	10.7876	NaN	NaN	NaN	NaN	NaN	12.7818	NaN	NaN	NaN	NaN	NaN	NaN	NaN	NaN	NaN	NaN	NaN	7	7	7	10.9	10.9	10.9	113.61	11.999	297930	10	NaN	NaN	O00754-2;O00754
O14498	Immunoglobulin superfamily containing leucine-rich repeat protein	ISLR	sp|O14498|ISLR_HUMAN Immunoglobulin superfamily containing leucine-rich repeat protein OS=Homo sapiens OX=9606 GN=ISLR PE=2 SV=1	NaN	NaN	14.6176	13.7658	NaN	NaN	13.5828	NaN	13.9858	NaN	14.2523	NaN	12.8902	14.1812	13.4515	NaN	13.7967	NaN	14.1541	13.5806	13.6691	NaN	NaN	13.1695	4	4	4	11.4	11.4	11.4	45.997	8.661	1496700	36	4	4	O14498
O14579-3;O14579;O14579-2	Coatomer subunit epsilon	COPE	sp|O14579-3|COPE_HUMAN Isoform 3 of Coatomer subunit epsilon OS=Homo sapiens OX=9606 GN=COPE;sp|O14579|COPE_HUMAN Coatomer subunit epsilon OS=Homo sapiens OX=9606 GN=COPE PE=1 SV=3;sp|O14579-2|COPE_HUMAN Isoform 2 of Coatomer subunit epsilon OS=Homo sapien	NaN	NaN	NaN	NaN	NaN	NaN	NaN	NaN	NaN	NaN	NaN	NaN	NaN	NaN	NaN	NaN	NaN	NaN	NaN	NaN	NaN	NaN	NaN	NaN	4	4	4	21.1	21.1	21.1	28.772	7.9371	64754	7	NaN	NaN	O14579-3;O14579;O14579-2
O14594	Neurocan core protein	NCAN	sp|O14594|NCAN_HUMAN Neurocan core protein OS=Homo sapiens OX=9606 GN=NCAN PE=1 SV=3	NaN	NaN	NaN	11.709	NaN	NaN	11.4193	NaN	NaN	NaN	11.4907	NaN	11.6509	11.9133	12.0168	NaN	NaN	NaN	11.7823	NaN	NaN	13.5205	NaN	NaN	7	7	7	8.3	8.3	8.3	143.09	16.074	453900	17	7	7	O14594
O14656	Torsin-1A	TOR1A	sp|O14656|TOR1A_HUMAN Torsin-1A OS=Homo sapiens OX=9606 GN=TOR1A PE=1 SV=1	13.152	11.2431	NaN	NaN	NaN	NaN	NaN	NaN	NaN	NaN	NaN	NaN	NaN	NaN	NaN	NaN	NaN	NaN	NaN	NaN	NaN	NaN	NaN	NaN	2	2	2	7.2	7.2	7.2	37.808	5.1998	61396	5	2	2	O14656
O14672;O14672-2	Disintegrin and metalloproteinase domain-containing protein 10	ADAM10	sp|O14672|ADA10_HUMAN Disintegrin and metalloproteinase domain-containing protein 10 OS=Homo sapiens OX=9606 GN=ADAM10 PE=1 SV=1;sp|O14672-2|ADA10_HUMAN Isoform 2 of Disintegrin and metalloproteinase domain-containing protein 10 OS=Homo sapiens OX=9606 GN=	NaN	NaN	NaN	13.3467	NaN	NaN	NaN	NaN	NaN	NaN	NaN	NaN	10.9921	11.7718	NaN	NaN	NaN	NaN	NaN	NaN	NaN	NaN	NaN	NaN	4	4	4	10.3	10.3	10.3	84.141	7.5385	294010	8	NaN	NaN	O14672;O14672-2
O14745	Na(+)/H(+) exchange regulatory cofactor NHE-RF1	SLC9A3R1	sp|O14745|NHRF1_HUMAN Na(+)/H(+) exchange regulatory cofactor NHE-RF1 OS=Homo sapiens OX=9606 GN=SLC9A3R1 PE=1 SV=4	NaN	13.3882	NaN	13.4295	14.498	NaN	13.8206	13.3032	12.9717	NaN	NaN	15.3253	12.1199	12.8664	NaN	12.6596	12.4458	NaN	14.3538	13.816	NaN	13.9425	NaN	NaN	9	9	9	36	36	36	38.868	20.639	2010400	45	NaN	NaN	O14745;O14745-2
O14773;O14773-2	Tripeptidyl-peptidase 1	TPP1	sp|O14773|TPP1_HUMAN Tripeptidyl-peptidase 1 OS=Homo sapiens OX=9606 GN=TPP1 PE=1 SV=2;sp|O14773-2|TPP1_HUMAN Isoform 2 of Tripeptidyl-peptidase 1 OS=Homo sapiens OX=9606 GN=TPP1	NaN	10.2021	10.4035	12.4011	12.0139	NaN	NaN	NaN	NaN	NaN	NaN	12.0092	13.4213	11.3406	NaN	NaN	12.3247	NaN	11.7608	NaN	15.96	10.5192	11.5264	NaN	5	5	5	13.9	13.9	13.9	61.247	18.252	1398900	38	NaN	NaN	O14773;O14773-2
O14775-3;O14775-2;O14775	Guanine nucleotide-binding protein subunit beta-5	GNB5	sp|O14775-3|GNB5_HUMAN Isoform 3 of Guanine nucleotide-binding protein subunit beta-5 OS=Homo sapiens OX=9606 GN=GNB5;sp|O14775-2|GNB5_HUMAN Isoform 2 of Guanine nucleotide-binding protein subunit beta-5 OS=Homo sapiens OX=9606 GN=GNB5;sp|O14775|GNB5_HUMAN	NaN	NaN	NaN	NaN	NaN	NaN	NaN	NaN	NaN	NaN	NaN	NaN	NaN	NaN	NaN	NaN	NaN	NaN	NaN	NaN	NaN	NaN	NaN	NaN	2	2	2	9.5	9.5	9.5	31.247	4.4682	132560	6	NaN	NaN	O14775-3;O14775-2;O14775
O14776-2;O14776	Transcription elongation regulator 1	TCERG1	sp|O14776-2|TCRG1_HUMAN Isoform 2 of Transcription elongation regulator 1 OS=Homo sapiens OX=9606 GN=TCERG1;sp|O14776|TCRG1_HUMAN Transcription elongation regulator 1 OS=Homo sapiens OX=9606 GN=TCERG1 PE=1 SV=2	NaN	NaN	NaN	NaN	NaN	NaN	NaN	NaN	NaN	NaN	NaN	NaN	NaN	NaN	NaN	NaN	NaN	NaN	NaN	NaN	NaN	NaN	NaN	NaN	1	1	1	1.3	1.3	1.3	121.69	5.4	8337.4	1	NaN	NaN	O14776-2;O14776
O14786;O14786-3;O14786-2	Neuropilin-1	NRP1	sp|O14786|NRP1_HUMAN Neuropilin-1 OS=Homo sapiens OX=9606 GN=NRP1 PE=1 SV=3;sp|O14786-3|NRP1_HUMAN Isoform 3 of Neuropilin-1 OS=Homo sapiens OX=9606 GN=NRP1;sp|O14786-2|NRP1_HUMAN Isoform 2 of Neuropilin-1 OS=Homo sapiens OX=9606 GN=NRP1	15.3176	16.3813	17.5649	15.2687	16.674	16.504	16.123	14.6517	15.0449	15.5483	15.5338	14.2292	16.749	16.2632	15.8552	15.6678	17.406	14.7115	16.169	16.0169	16.2965	15.5078	16.5132	15.231	21	21	21	34.7	34.7	34.7	103.13	323.31	22896000	299	NaN	NaN	O14786;O14786-3;O14786-2
O14791-2;O14791;O14791-3	Apolipoprotein L1	APOL1	sp|O14791-2|APOL1_HUMAN Isoform 2 of Apolipoprotein L1 OS=Homo sapiens OX=9606 GN=APOL1;sp|O14791|APOL1_HUMAN Apolipoprotein L1 OS=Homo sapiens OX=9606 GN=APOL1 PE=1 SV=5;sp|O14791-3|APOL1_HUMAN Isoform 3 of Apolipoprotein L1 OS=Homo sapiens OX=9606 GN=APO	17.7325	18.2262	18.0452	17.6269	18.0945	17.6403	17.5891	17.7877	17.4889	17.0096	17.9024	17.1735	18.0473	18.4064	16.8635	18.4271	17.8487	17.9817	16.8559	16.6932	17.3258	19.0822	18.4008	16.0664	18	18	16	37.7	37.7	36	45.918	323.31	66241000	352	NaN	NaN	O14791-2;O14791;O14791-3
O14818;O14818-4;O14818-2	Proteasome subunit alpha type-7	PSMA7	sp|O14818|PSA7_HUMAN Proteasome subunit alpha type-7 OS=Homo sapiens OX=9606 GN=PSMA7 PE=1 SV=1;sp|O14818-4|PSA7_HUMAN Isoform 3 of Proteasome subunit alpha type-7 OS=Homo sapiens OX=9606 GN=PSMA7;sp|O14818-2|PSA7_HUMAN Isoform 2 of Proteasome subunit alph	16.2581	15.8771	15.3456	16.404	17.1176	15.8106	14.5141	14.2721	13.9288	13.821	13.0211	14.3238	16.6847	15.8039	15.443	16.1899	15.8672	16.3453	14.8424	14.3854	15.1734	14.3752	15.129	15.2442	12	12	12	53.2	53.2	53.2	27.887	323.31	13954000	192	NaN	NaN	O14818;O14818-4;O14818-2;Q8TAA3-2;Q8TAA3-5;Q8TAA3
O14828-2;O14828	Secretory carrier-associated membrane protein 3	SCAMP3	sp|O14828-2|SCAM3_HUMAN Isoform 2 of Secretory carrier-associated membrane protein 3 OS=Homo sapiens OX=9606 GN=SCAMP3;sp|O14828|SCAM3_HUMAN Secretory carrier-associated membrane protein 3 OS=Homo sapiens OX=9606 GN=SCAMP3 PE=1 SV=3	NaN	NaN	NaN	NaN	NaN	NaN	NaN	NaN	NaN	NaN	NaN	NaN	NaN	NaN	NaN	NaN	NaN	NaN	NaN	NaN	NaN	NaN	NaN	NaN	2	2	2	10.6	10.6	10.6	35.201	73.915	35783	3	NaN	NaN	O14828-2;O14828
O14929-2;O14929	Histone acetyltransferase type B catalytic subunit	HAT1	sp|O14929-2|HAT1_HUMAN Isoform B of Histone acetyltransferase type B catalytic subunit OS=Homo sapiens OX=9606 GN=HAT1;sp|O14929|HAT1_HUMAN Histone acetyltransferase type B catalytic subunit OS=Homo sapiens OX=9606 GN=HAT1 PE=1 SV=1	NaN	NaN	NaN	NaN	NaN	NaN	NaN	NaN	NaN	NaN	NaN	NaN	NaN	NaN	NaN	NaN	NaN	NaN	NaN	NaN	NaN	NaN	NaN	NaN	2	2	2	9.3	9.3	9.3	39.786	6.2478	27995	2	NaN	NaN	O14929-2;O14929
O14933-2;O14933	Ubiquitin/ISG15-conjugating enzyme E2 L6	UBE2L6	sp|O14933-2|UB2L6_HUMAN Isoform 2 of Ubiquitin/ISG15-conjugating enzyme E2 L6 OS=Homo sapiens OX=9606 GN=UBE2L6;sp|O14933|UB2L6_HUMAN Ubiquitin/ISG15-conjugating enzyme E2 L6 OS=Homo sapiens OX=9606 GN=UBE2L6 PE=1 SV=4	NaN	NaN	NaN	NaN	NaN	NaN	NaN	NaN	NaN	NaN	NaN	NaN	NaN	NaN	NaN	NaN	NaN	NaN	NaN	NaN	NaN	NaN	NaN	NaN	1	1	1	17.2	17.2	17.2	10.086	2.4677	41121	1	NaN	NaN	O14933-2;O14933
O14974-5;O14974-4;O14974-3;O14974;O14974-2	Protein phosphatase 1 regulatory subunit 12A	PPP1R12A	sp|O14974-5|MYPT1_HUMAN Isoform 5 of Protein phosphatase 1 regulatory subunit 12A OS=Homo sapiens OX=9606 GN=PPP1R12A;sp|O14974-4|MYPT1_HUMAN Isoform 4 of Protein phosphatase 1 regulatory subunit 12A OS=Homo sapiens OX=9606 GN=PPP1R12A;sp|O14974-3|MYPT1_HU	NaN	NaN	NaN	NaN	NaN	NaN	NaN	NaN	NaN	NaN	NaN	NaN	NaN	NaN	NaN	NaN	NaN	NaN	NaN	NaN	NaN	NaN	NaN	NaN	7	7	7	9.8	9.8	9.8	105.64	11.729	1019700	7	NaN	NaN	O14974-5;O14974-4;O14974-3;O14974;O14974-2
O14980	Exportin-1	XPO1	sp|O14980|XPO1_HUMAN Exportin-1 OS=Homo sapiens OX=9606 GN=XPO1 PE=1 SV=1	NaN	NaN	NaN	NaN	NaN	NaN	NaN	NaN	NaN	NaN	NaN	NaN	NaN	NaN	NaN	NaN	NaN	NaN	NaN	NaN	NaN	NaN	NaN	NaN	4	4	4	5.7	5.7	5.7	123.38	5.0167	43337	4	4	4	O14980
O15031	Plexin-B2	PLXNB2	sp|O15031|PLXB2_HUMAN Plexin-B2 OS=Homo sapiens OX=9606 GN=PLXNB2 PE=1 SV=3	NaN	13.4535	14.4448	14.9367	13.4795	14.4077	14.2344	12.9578	NaN	NaN	NaN	NaN	14.2905	14.192	14.0505	14.2492	14.4306	NaN	12.0339	13.1948	14.2098	14.2342	14.2088	14.5845	16	16	16	12.7	12.7	12.7	205.12	66.133	2210600	51	16	16	O15031
O15047	Histone-lysine N-methyltransferase SETD1A	SETD1A	sp|O15047|SET1A_HUMAN Histone-lysine N-methyltransferase SETD1A OS=Homo sapiens OX=9606 GN=SETD1A PE=1 SV=3	NaN	NaN	NaN	NaN	NaN	NaN	NaN	NaN	NaN	NaN	NaN	NaN	NaN	NaN	NaN	NaN	NaN	NaN	NaN	NaN	NaN	NaN	NaN	NaN	4	4	4	3	3	3	186.03	9.9506	93406	4	4	4	O15047
O15067	Phosphoribosylformylglycinamidine synthase	PFAS	sp|O15067|PUR4_HUMAN Phosphoribosylformylglycinamidine synthase OS=Homo sapiens OX=9606 GN=PFAS PE=1 SV=4	NaN	NaN	NaN	NaN	NaN	NaN	NaN	NaN	NaN	NaN	NaN	NaN	NaN	NaN	NaN	NaN	NaN	NaN	NaN	NaN	NaN	NaN	NaN	NaN	3	3	3	2.9	2.9	2.9	144.73	3.3297	160940	5	3	3	O15067
O15117-3;O15117-2;O15117	FYN-binding protein	FYB	sp|O15117-3|FYB1_HUMAN Isoform 3 of FYN-binding protein 1 OS=Homo sapiens OX=9606 GN=FYB1;sp|O15117-2|FYB1_HUMAN Isoform FYB-130 of FYN-binding protein 1 OS=Homo sapiens OX=9606 GN=FYB1;sp|O15117|FYB1_HUMAN FYN-binding protein 1 OS=Homo sapiens OX=9606 GN=	NaN	NaN	NaN	NaN	NaN	NaN	12.9372	NaN	NaN	NaN	NaN	14.8325	NaN	NaN	NaN	NaN	NaN	NaN	14.5013	12.8606	NaN	NaN	NaN	NaN	6	6	6	11.9	11.9	11.9	91.65	17.274	1012500	18	NaN	NaN	O15117-3;O15117-2;O15117
O15127	Secretory carrier-associated membrane protein 2	SCAMP2	sp|O15127|SCAM2_HUMAN Secretory carrier-associated membrane protein 2 OS=Homo sapiens OX=9606 GN=SCAMP2 PE=1 SV=2	NaN	NaN	NaN	NaN	NaN	NaN	NaN	NaN	NaN	NaN	NaN	NaN	NaN	NaN	NaN	NaN	NaN	NaN	NaN	NaN	NaN	NaN	NaN	NaN	1	1	1	3.6	3.6	3.6	36.648	4.0982	15714	1	1	1	O15127
O15143	Actin-related protein 2/3 complex subunit 1B	ARPC1B	sp|O15143|ARC1B_HUMAN Actin-related protein 2/3 complex subunit 1B OS=Homo sapiens OX=9606 GN=ARPC1B PE=1 SV=3	14.2994	13.8555	15.8772	16.1686	15.1059	13.645	16.006	16.801	16.4518	15.5003	15.4021	17.1217	14.8279	16.6677	15.5389	14.4109	14.5899	14.1257	17.166	16.0565	15.5337	16.6665	14.6802	16.7918	17	17	16	56.5	56.5	50.3	40.949	323.31	18130000	216	17	17	O15143
O15144	Actin-related protein 2/3 complex subunit 2	ARPC2	sp|O15144|ARPC2_HUMAN Actin-related protein 2/3 complex subunit 2 OS=Homo sapiens OX=9606 GN=ARPC2 PE=1 SV=1	13.9999	13.5746	15.151	14.9448	14.4269	14.8743	15.0951	15.7326	15.9822	14.5747	15.0541	16.3488	14.6681	15.3041	14.6718	14.9105	14.7957	13.939	16.2555	15.752	14.6545	15.642	13.8696	15.5728	16	16	16	57.3	57.3	57.3	34.333	186.7	11778000	205	16	16	O15144
O15145	Actin-related protein 2/3 complex subunit 3	ARPC3	sp|O15145|ARPC3_HUMAN Actin-related protein 2/3 complex subunit 3 OS=Homo sapiens OX=9606 GN=ARPC3 PE=1 SV=3	13.2865	10.6134	15.1861	13.9762	14.9811	NaN	12.8875	15.5049	13.8346	14.2826	13.9227	14.8564	12.0462	14.8181	12.1635	13.98	11.9218	NaN	15.0628	14.806	13.4906	14.7348	NaN	14.2575	6	6	6	34.3	34.3	34.3	20.546	15.175	3720400	69	6	6	O15145
O15204-2;O15204	ADAM DEC1	ADAMDEC1	sp|O15204-2|ADEC1_HUMAN Isoform 2 of ADAM DEC1 OS=Homo sapiens OX=9606 GN=ADAMDEC1;sp|O15204|ADEC1_HUMAN ADAM DEC1 OS=Homo sapiens OX=9606 GN=ADAMDEC1 PE=1 SV=2	NaN	13.1389	13.8761	14.4314	NaN	NaN	13.3552	NaN	13.7451	13.2673	NaN	NaN	NaN	13.8224	13.2884	NaN	14.1317	NaN	14.3641	NaN	12.5197	14.2082	NaN	13.9667	8	8	8	28.9	28.9	28.9	43.556	22.194	1829700	42	NaN	NaN	O15204-2;O15204
O15226;O15226-2	NF-kappa-B-repressing factor	NKRF	sp|O15226|NKRF_HUMAN NF-kappa-B-repressing factor OS=Homo sapiens OX=9606 GN=NKRF PE=1 SV=2;sp|O15226-2|NKRF_HUMAN Isoform 2 of NF-kappa-B-repressing factor OS=Homo sapiens OX=9606 GN=NKRF	NaN	NaN	NaN	NaN	NaN	NaN	NaN	NaN	NaN	NaN	NaN	NaN	NaN	NaN	NaN	NaN	NaN	NaN	NaN	NaN	NaN	NaN	NaN	NaN	2	2	2	3.8	3.8	3.8	77.672	4.3665	12840	2	NaN	NaN	O15226;O15226-2
O15269	Serine palmitoyltransferase 1	SPTLC1	sp|O15269|SPTC1_HUMAN Serine palmitoyltransferase 1 OS=Homo sapiens OX=9606 GN=SPTLC1 PE=1 SV=1	NaN	NaN	NaN	NaN	NaN	NaN	NaN	NaN	NaN	NaN	NaN	NaN	NaN	NaN	NaN	NaN	NaN	NaN	NaN	NaN	NaN	NaN	NaN	NaN	2	2	2	7.4	7.4	7.4	52.743	3.6741	347490	2	2	2	O15269
O15294;O15294-4;O15294-2;O15294-3	UDP-N-acetylglucosamine--peptide N-acetylglucosaminyltransferase 110 kDa subunit	OGT	sp|O15294|OGT1_HUMAN UDP-N-acetylglucosamine--peptide N-acetylglucosaminyltransferase 110 kDa subunit OS=Homo sapiens OX=9606 GN=OGT PE=1 SV=3;sp|O15294-4|OGT1_HUMAN Isoform 4 of UDP-N-acetylglucosamine--peptide N-acetylglucosaminyltransferase 110 kDa subu	NaN	NaN	NaN	NaN	NaN	NaN	NaN	NaN	NaN	NaN	NaN	NaN	NaN	NaN	NaN	NaN	NaN	NaN	NaN	NaN	NaN	NaN	NaN	NaN	2	2	2	2.3	2.3	2.3	116.92	12.423	113120	3	NaN	NaN	O15294;O15294-4;O15294-2;O15294-3
O15335	Chondroadherin	CHAD	sp|O15335|CHAD_HUMAN Chondroadherin OS=Homo sapiens OX=9606 GN=CHAD PE=1 SV=2	10.9003	NaN	11.3337	NaN	NaN	NaN	NaN	NaN	NaN	NaN	14.1974	12.7843	NaN	NaN	NaN	NaN	NaN	NaN	NaN	NaN	NaN	NaN	13.0713	NaN	7	7	7	25.3	25.3	25.3	40.475	12.751	891320	27	7	7	O15335
O15394;O15394-2	Neural cell adhesion molecule 2	NCAM2	sp|O15394|NCAM2_HUMAN Neural cell adhesion molecule 2 OS=Homo sapiens OX=9606 GN=NCAM2 PE=1 SV=2;sp|O15394-2|NCAM2_HUMAN Isoform 2 of Neural cell adhesion molecule 2 OS=Homo sapiens OX=9606 GN=NCAM2	13.1029	13.3225	13.9775	12.1213	NaN	NaN	13.0097	12.8937	14.3598	NaN	13.3599	12.2788	12.9871	NaN	12.4174	11.6429	13.8143	NaN	12.1641	12.9057	12.7307	14.6835	14.3557	NaN	10	10	10	17.4	17.4	17.4	93.045	44.931	1483000	53	NaN	NaN	O15394;O15394-2
O15400-2;O15400	Syntaxin-7	STX7	sp|O15400-2|STX7_HUMAN Isoform 2 of Syntaxin-7 OS=Homo sapiens OX=9606 GN=STX7;sp|O15400|STX7_HUMAN Syntaxin-7 OS=Homo sapiens OX=9606 GN=STX7 PE=1 SV=4	NaN	NaN	NaN	NaN	NaN	NaN	NaN	NaN	NaN	NaN	NaN	NaN	NaN	NaN	NaN	NaN	NaN	NaN	NaN	NaN	NaN	NaN	NaN	NaN	3	3	3	18.4	18.4	18.4	27.4	8.5467	326110	15	NaN	NaN	O15400-2;O15400
O15467	C-C motif chemokine 16	CCL16	sp|O15467|CCL16_HUMAN C-C motif chemokine 16 OS=Homo sapiens OX=9606 GN=CCL16 PE=1 SV=1	NaN	NaN	NaN	NaN	NaN	NaN	NaN	NaN	NaN	NaN	NaN	NaN	NaN	NaN	NaN	NaN	NaN	NaN	NaN	NaN	NaN	NaN	NaN	NaN	2	2	2	23.3	23.3	23.3	13.6	2.2495	52615	5	2	2	O15467
O15511;O15511-2	Actin-related protein 2/3 complex subunit 5	ARPC5	sp|O15511|ARPC5_HUMAN Actin-related protein 2/3 complex subunit 5 OS=Homo sapiens OX=9606 GN=ARPC5 PE=1 SV=3;sp|O15511-2|ARPC5_HUMAN Isoform 2 of Actin-related protein 2/3 complex subunit 5 OS=Homo sapiens OX=9606 GN=ARPC5	NaN	NaN	NaN	12.2274	NaN	NaN	NaN	11.7062	NaN	11.2837	NaN	15.8533	11.9465	NaN	NaN	NaN	NaN	NaN	13.8528	12.542	NaN	NaN	NaN	NaN	6	6	6	62.3	62.3	62.3	16.32	122.14	1186500	20	NaN	NaN	O15511;O15511-2
O43143	Pre-mRNA-splicing factor ATP-dependent RNA helicase DHX15	DHX15	sp|O43143|DHX15_HUMAN Pre-mRNA-splicing factor ATP-dependent RNA helicase DHX15 OS=Homo sapiens OX=9606 GN=DHX15 PE=1 SV=2	NaN	NaN	NaN	NaN	NaN	NaN	NaN	NaN	NaN	NaN	NaN	NaN	NaN	NaN	NaN	NaN	NaN	NaN	NaN	NaN	NaN	NaN	NaN	NaN	2	2	2	3.1	3.1	3.1	90.932	12.363	99527	3	2	2	O43143
O43150-2;O43150	Arf-GAP with SH3 domain, ANK repeat and PH domain-containing protein 2	ASAP2	sp|O43150-2|ASAP2_HUMAN Isoform 2 of Arf-GAP with SH3 domain, ANK repeat and PH domain-containing protein 2 OS=Homo sapiens OX=9606 GN=ASAP2;sp|O43150|ASAP2_HUMAN Arf-GAP with SH3 domain, ANK repeat and PH domain-containing protein 2 OS=Homo sapiens OX=960	NaN	NaN	NaN	NaN	NaN	NaN	NaN	NaN	NaN	NaN	NaN	NaN	NaN	NaN	NaN	NaN	NaN	NaN	NaN	NaN	NaN	NaN	NaN	NaN	2	2	2	4	4	4	106.98	3.737	163490	2	NaN	NaN	O43150-2;O43150
O43157;O43157-2;O43157-3	Plexin-B1	PLXNB1	sp|O43157|PLXB1_HUMAN Plexin-B1 OS=Homo sapiens OX=9606 GN=PLXNB1 PE=1 SV=3;sp|O43157-2|PLXB1_HUMAN Isoform 2 of Plexin-B1 OS=Homo sapiens OX=9606 GN=PLXNB1;sp|O43157-3|PLXB1_HUMAN Isoform 3 of Plexin-B1 OS=Homo sapiens OX=9606 GN=PLXNB1	NaN	11.6631	NaN	12.0679	NaN	NaN	12.6747	12.3927	NaN	11.699	12.0659	11.7175	12.2049	12.7949	NaN	NaN	13.6224	NaN	12.4658	11.7734	12.5638	12.8158	NaN	13.1716	5	5	5	4.2	4.2	4.2	232.3	31.234	755100	34	NaN	NaN	O43157;O43157-2;O43157-3
O43172-2;O43172	U4/U6 small nuclear ribonucleoprotein Prp4	PRPF4	sp|O43172-2|PRP4_HUMAN Isoform 2 of U4/U6 small nuclear ribonucleoprotein Prp4 OS=Homo sapiens OX=9606 GN=PRPF4;sp|O43172|PRP4_HUMAN U4/U6 small nuclear ribonucleoprotein Prp4 OS=Homo sapiens OX=9606 GN=PRPF4 PE=1 SV=2	14.047	12.0277	NaN	NaN	NaN	NaN	NaN	NaN	NaN	NaN	NaN	NaN	NaN	NaN	NaN	NaN	NaN	NaN	NaN	NaN	NaN	NaN	NaN	NaN	7	7	7	16.3	16.3	16.3	58.32	10.094	128460	10	NaN	NaN	O43172-2;O43172
O43175	D-3-phosphoglycerate dehydrogenase	PHGDH	sp|O43175|SERA_HUMAN D-3-phosphoglycerate dehydrogenase OS=Homo sapiens OX=9606 GN=PHGDH PE=1 SV=4	15.8749	13.4741	NaN	NaN	NaN	NaN	NaN	NaN	NaN	NaN	NaN	NaN	NaN	NaN	NaN	NaN	NaN	NaN	12.494	NaN	NaN	NaN	NaN	NaN	8	8	8	14.8	14.8	14.8	56.65	20.392	400060	20	8	8	O43175
O43182-5;O43182-3;O43182-2;O43182-4;O43182	Rho GTPase-activating protein 6	ARHGAP6	sp|O43182-5|RHG06_HUMAN Isoform 5 of Rho GTPase-activating protein 6 OS=Homo sapiens OX=9606 GN=ARHGAP6;sp|O43182-3|RHG06_HUMAN Isoform 2 of Rho GTPase-activating protein 6 OS=Homo sapiens OX=9606 GN=ARHGAP6;sp|O43182-2|RHG06_HUMAN Isoform 1 of Rho GTPase-	NaN	NaN	NaN	NaN	NaN	NaN	NaN	NaN	NaN	NaN	NaN	NaN	NaN	NaN	NaN	NaN	NaN	NaN	NaN	NaN	NaN	NaN	NaN	NaN	2	2	2	5.2	5.2	5.2	62.822	3.1039	67310	3	NaN	NaN	O43182-5;O43182-3;O43182-2;O43182-4;O43182
O43242-2;O43242	26S proteasome non-ATPase regulatory subunit 3	PSMD3	sp|O43242-2|PSMD3_HUMAN Isoform 2 of 26S proteasome non-ATPase regulatory subunit 3 OS=Homo sapiens OX=9606 GN=PSMD3;sp|O43242|PSMD3_HUMAN 26S proteasome non-ATPase regulatory subunit 3 OS=Homo sapiens OX=9606 GN=PSMD3 PE=1 SV=2	NaN	NaN	NaN	NaN	NaN	NaN	NaN	NaN	NaN	NaN	NaN	NaN	NaN	NaN	NaN	NaN	NaN	NaN	NaN	NaN	NaN	NaN	NaN	NaN	2	2	2	7.6	7.6	7.6	41.183	7.4867	141640	2	NaN	NaN	O43242-2;O43242
O43278-2;O43278	Kunitz-type protease inhibitor 1	SPINT1	sp|O43278-2|SPIT1_HUMAN Isoform 2 of Kunitz-type protease inhibitor 1 OS=Homo sapiens OX=9606 GN=SPINT1;sp|O43278|SPIT1_HUMAN Kunitz-type protease inhibitor 1 OS=Homo sapiens OX=9606 GN=SPINT1 PE=1 SV=2	NaN	NaN	NaN	NaN	NaN	NaN	NaN	NaN	NaN	NaN	NaN	NaN	NaN	NaN	NaN	NaN	NaN	NaN	NaN	NaN	NaN	NaN	NaN	NaN	1	1	1	2.7	2.7	2.7	56.885	3.048	60560	4	NaN	NaN	O43278-2;O43278
O43390-4;O43390;O43390-2;O43390-3	Heterogeneous nuclear ribonucleoprotein R	HNRNPR	sp|O43390-4|HNRPR_HUMAN Isoform 4 of Heterogeneous nuclear ribonucleoprotein R OS=Homo sapiens OX=9606 GN=HNRNPR;sp|O43390|HNRPR_HUMAN Heterogeneous nuclear ribonucleoprotein R OS=Homo sapiens OX=9606 GN=HNRNPR PE=1 SV=1;sp|O43390-2|HNRPR_HUMAN Isoform 2 o	NaN	NaN	NaN	NaN	NaN	NaN	NaN	NaN	NaN	NaN	NaN	NaN	NaN	NaN	NaN	NaN	NaN	NaN	NaN	NaN	NaN	NaN	NaN	NaN	5	5	4	11	11	8.8	59.952	9.9787	42356	5	NaN	NaN	O43390-4;O43390;O43390-2;O43390-3
O43395;O43395-3	U4/U6 small nuclear ribonucleoprotein Prp3	PRPF3	sp|O43395|PRPF3_HUMAN U4/U6 small nuclear ribonucleoprotein Prp3 OS=Homo sapiens OX=9606 GN=PRPF3 PE=1 SV=2;sp|O43395-3|PRPF3_HUMAN Isoform 2 of U4/U6 small nuclear ribonucleoprotein Prp3 OS=Homo sapiens OX=9606 GN=PRPF3	13.2605	12.5835	NaN	NaN	NaN	NaN	NaN	NaN	NaN	NaN	NaN	NaN	11.3542	NaN	NaN	NaN	NaN	NaN	NaN	NaN	NaN	NaN	NaN	NaN	5	5	5	10.2	10.2	10.2	77.528	14.829	149430	8	NaN	NaN	O43395;O43395-3
O43396	Thioredoxin-like protein 1	TXNL1	sp|O43396|TXNL1_HUMAN Thioredoxin-like protein 1 OS=Homo sapiens OX=9606 GN=TXNL1 PE=1 SV=3	NaN	12.7332	NaN	NaN	NaN	13.5285	NaN	12.5713	13.8463	NaN	13.7674	15.0107	11.9258	NaN	NaN	NaN	NaN	NaN	NaN	NaN	NaN	13.1159	NaN	12.969	6	6	6	29.1	29.1	29.1	32.251	14.081	1108700	27	6	6	O43396
O43399-2;O43399-4;O43399;O43399-3;O43399-5;O43399-7	Tumor protein D54	TPD52L2	sp|O43399-2|TPD54_HUMAN Isoform 2 of Tumor protein D54 OS=Homo sapiens OX=9606 GN=TPD52L2;sp|O43399-4|TPD54_HUMAN Isoform 4 of Tumor protein D54 OS=Homo sapiens OX=9606 GN=TPD52L2;sp|O43399|TPD54_HUMAN Tumor protein D54 OS=Homo sapiens OX=9606 GN=TPD52L2 P	NaN	NaN	NaN	NaN	NaN	NaN	NaN	NaN	NaN	NaN	NaN	NaN	NaN	NaN	NaN	NaN	NaN	NaN	NaN	NaN	NaN	NaN	NaN	NaN	3	3	3	25.8	25.8	25.8	19.901	45.867	254940	7	NaN	NaN	O43399-2;O43399-4;O43399;O43399-3;O43399-5;O43399-7;O43399-6
O43451	Maltase-glucoamylase, intestinal;Maltase;Glucoamylase	MGAM	sp|O43451|MGA_HUMAN Maltase-glucoamylase, intestinal OS=Homo sapiens OX=9606 GN=MGAM PE=1 SV=5	NaN	NaN	NaN	NaN	NaN	NaN	NaN	NaN	NaN	NaN	NaN	NaN	NaN	NaN	NaN	NaN	NaN	NaN	NaN	NaN	NaN	NaN	NaN	NaN	1	1	1	0.8	0.8	0.8	209.85	7.3973	241820	7	1	1	O43451
O43488	Aflatoxin B1 aldehyde reductase member 2	AKR7A2	sp|O43488|ARK72_HUMAN Aflatoxin B1 aldehyde reductase member 2 OS=Homo sapiens OX=9606 GN=AKR7A2 PE=1 SV=3	NaN	NaN	NaN	NaN	NaN	NaN	12.4113	NaN	NaN	11.6462	NaN	13.0323	NaN	12.9035	NaN	NaN	NaN	NaN	13.5805	NaN	NaN	NaN	NaN	NaN	5	5	4	25.9	25.9	20.6	39.589	14.412	555840	16	NaN	NaN	O43488;Q8NHP1
O43491-4;O43491-2;O43491-3;O43491	Band 4.1-like protein 2	EPB41L2	sp|O43491-4|E41L2_HUMAN Isoform 4 of Band 4.1-like protein 2 OS=Homo sapiens OX=9606 GN=EPB41L2;sp|O43491-2|E41L2_HUMAN Isoform 2 of Band 4.1-like protein 2 OS=Homo sapiens OX=9606 GN=EPB41L2;sp|O43491-3|E41L2_HUMAN Isoform 3 of Band 4.1-like protein 2 OS=	NaN	NaN	NaN	NaN	NaN	NaN	NaN	NaN	NaN	NaN	NaN	NaN	NaN	NaN	NaN	NaN	NaN	NaN	NaN	NaN	NaN	NaN	NaN	NaN	2	2	2	4.8	4.8	4.8	95.541	2.3281	83204	2	NaN	NaN	O43491-4;O43491-2;O43491-3;O43491
O43493;O43493-5;O43493-3;O43493-7	Trans-Golgi network integral membrane protein 2	TGOLN2	sp|O43493|TGON2_HUMAN Trans-Golgi network integral membrane protein 2 OS=Homo sapiens OX=9606 GN=TGOLN2 PE=1 SV=4;sp|O43493-5|TGON2_HUMAN Isoform 5 of Trans-Golgi network integral membrane protein 2 OS=Homo sapiens OX=9606 GN=TGOLN2;sp|O43493-3|TGON2_HUMAN	NaN	NaN	NaN	11.4604	NaN	NaN	11.7328	NaN	NaN	NaN	NaN	NaN	12.431	12.347	NaN	NaN	11.6857	NaN	12.2673	NaN	NaN	NaN	NaN	NaN	3	3	3	7.1	7.1	7.1	45.879	9.187	248190	13	NaN	NaN	O43493;O43493-5;O43493-3;O43493-7;O43493-6;O43493-4
O43505	Beta-1,4-glucuronyltransferase 1	B4GAT1	sp|O43505|B4GA1_HUMAN Beta-1,4-glucuronyltransferase 1 OS=Homo sapiens OX=9606 GN=B4GAT1 PE=1 SV=1	NaN	NaN	NaN	13.4944	NaN	NaN	13.4621	NaN	12.6135	NaN	NaN	NaN	14.0696	12.5503	12.4552	NaN	NaN	NaN	13.3873	NaN	NaN	13.7842	NaN	NaN	6	6	6	21	21	21	47.119	100.38	1304800	34	6	6	O43505
O43561-4;O43561-2;O43561-5;O43561;O43561-3	Linker for activation of T-cells family member 1	LAT	sp|O43561-4|LAT_HUMAN Isoform 4 of Linker for activation of T-cells family member 1 OS=Homo sapiens OX=9606 GN=LAT;sp|O43561-2|LAT_HUMAN Isoform 2 of Linker for activation of T-cells family member 1 OS=Homo sapiens OX=9606 GN=LAT;sp|O43561-5|LAT_HUMAN Isof	NaN	NaN	NaN	NaN	NaN	NaN	NaN	NaN	NaN	NaN	NaN	NaN	NaN	NaN	NaN	NaN	NaN	NaN	NaN	NaN	NaN	NaN	NaN	NaN	1	1	1	6.5	6.5	6.5	24.829	3.3028	39890	2	NaN	NaN	O43561-4;O43561-2;O43561-5;O43561;O43561-3
O43583	Density-regulated protein	DENR	sp|O43583|DENR_HUMAN Density-regulated protein OS=Homo sapiens OX=9606 GN=DENR PE=1 SV=2	NaN	NaN	NaN	NaN	NaN	NaN	NaN	NaN	NaN	NaN	NaN	NaN	NaN	NaN	NaN	NaN	NaN	NaN	NaN	NaN	NaN	NaN	NaN	NaN	2	2	2	15.2	15.2	15.2	22.092	3.7539	89795	5	2	2	O43583
O43598;O43598-2	2-deoxynucleoside 5-phosphate N-hydrolase 1	DNPH1	sp|O43598|DNPH1_HUMAN 2-deoxynucleoside 5-phosphate N-hydrolase 1 OS=Homo sapiens OX=9606 GN=DNPH1 PE=1 SV=1;sp|O43598-2|DNPH1_HUMAN Isoform 2 of 2-deoxynucleoside 5-phosphate N-hydrolase 1 OS=Homo sapiens OX=9606 GN=DNPH1	NaN	NaN	NaN	NaN	NaN	NaN	NaN	NaN	NaN	NaN	NaN	NaN	NaN	NaN	NaN	NaN	NaN	NaN	NaN	NaN	NaN	NaN	NaN	NaN	2	2	2	20.1	20.1	20.1	19.108	3.4771	80601	3	NaN	NaN	O43598;O43598-2
O43615	Mitochondrial import inner membrane translocase subunit TIM44	TIMM44	sp|O43615|TIM44_HUMAN Mitochondrial import inner membrane translocase subunit TIM44 OS=Homo sapiens OX=9606 GN=TIMM44 PE=1 SV=2	13.3811	12.6281	NaN	NaN	NaN	NaN	NaN	NaN	NaN	NaN	NaN	NaN	NaN	NaN	NaN	NaN	NaN	NaN	NaN	NaN	NaN	NaN	NaN	NaN	6	6	6	16.8	16.8	16.8	51.355	14.063	168360	10	6	6	O43615
O43639	Cytoplasmic protein NCK2	NCK2	sp|O43639|NCK2_HUMAN Cytoplasmic protein NCK2 OS=Homo sapiens OX=9606 GN=NCK2 PE=1 SV=2	NaN	NaN	NaN	NaN	NaN	NaN	NaN	NaN	NaN	NaN	NaN	NaN	NaN	NaN	NaN	NaN	NaN	NaN	NaN	NaN	NaN	NaN	NaN	NaN	4	4	4	13.4	13.4	13.4	42.915	3.6893	148810	5	4	4	O43639
O43665-2;O43665-1;O43665	Regulator of G-protein signaling 10	RGS10	sp|O43665-2|RGS10_HUMAN Isoform 2 of Regulator of G-protein signaling 10 OS=Homo sapiens OX=9606 GN=RGS10;sp|O43665-1|RGS10_HUMAN Isoform 1 of Regulator of G-protein signaling 10 OS=Homo sapiens OX=9606 GN=RGS10;sp|O43665|RGS10_HUMAN Regulator of G-protein	NaN	NaN	NaN	11.8112	NaN	NaN	12.8116	NaN	13.8633	NaN	12.8284	14.4945	NaN	13.3753	NaN	NaN	NaN	NaN	12.588	NaN	NaN	13.7908	NaN	NaN	4	4	4	23.4	23.4	23.4	19.608	12.423	1362600	23	NaN	NaN	O43665-2;O43665-1;O43665
O43670-2;O43670;O43670-4	BUB3-interacting and GLEBS motif-containing protein ZNF207	ZNF207	sp|O43670-2|ZN207_HUMAN Isoform 2 of BUB3-interacting and GLEBS motif-containing protein ZNF207 OS=Homo sapiens OX=9606 GN=ZNF207;sp|O43670|ZN207_HUMAN BUB3-interacting and GLEBS motif-containing protein ZNF207 OS=Homo sapiens OX=9606 GN=ZNF207 PE=1 SV=1;s	NaN	NaN	NaN	NaN	NaN	NaN	NaN	NaN	NaN	NaN	NaN	NaN	NaN	NaN	NaN	NaN	NaN	NaN	NaN	NaN	NaN	NaN	NaN	NaN	3	3	3	6.7	6.7	6.7	49.692	4.797	43956	3	NaN	NaN	O43670-2;O43670;O43670-4;PF3D7_1009400.1-p1;O43670-3
O43681	ATPase ASNA1	ASNA1	sp|O43681|GET3_HUMAN ATPase GET3 OS=Homo sapiens OX=9606 GN=GET3 PE=1 SV=2	NaN	NaN	NaN	NaN	NaN	NaN	NaN	NaN	NaN	NaN	NaN	NaN	NaN	NaN	NaN	NaN	NaN	NaN	NaN	NaN	NaN	NaN	NaN	NaN	3	3	3	10.6	10.6	10.6	38.792	7.2081	130420	5	3	3	O43681
O43684-2;O43684	Mitotic checkpoint protein BUB3	BUB3	sp|O43684-2|BUB3_HUMAN Isoform 2 of Mitotic checkpoint protein BUB3 OS=Homo sapiens OX=9606 GN=BUB3;sp|O43684|BUB3_HUMAN Mitotic checkpoint protein BUB3 OS=Homo sapiens OX=9606 GN=BUB3 PE=1 SV=1	14.6702	13.7607	NaN	9.65127	NaN	NaN	NaN	NaN	NaN	NaN	NaN	NaN	NaN	NaN	NaN	NaN	NaN	NaN	NaN	NaN	NaN	NaN	NaN	NaN	10	10	10	27.9	27.9	27.9	36.954	34.164	651170	21	NaN	NaN	O43684-2;O43684
O43707;O43707-2;O43707-3	Alpha-actinin-4	ACTN4	sp|O43707|ACTN4_HUMAN Alpha-actinin-4 OS=Homo sapiens OX=9606 GN=ACTN4 PE=1 SV=2;sp|O43707-2|ACTN4_HUMAN Isoform ACTN4ISO of Alpha-actinin-4 OS=Homo sapiens OX=9606 GN=ACTN4;sp|O43707-3|ACTN4_HUMAN Isoform 3 of Alpha-actinin-4 OS=Homo sapiens OX=9606 GN=AC	13.5209	10.9278	13.3941	14.4499	13.1097	13.2718	15.8174	16.297	14.4138	14.2653	14.2259	16.2634	12.4668	15.2377	13.3295	12.6811	11.3754	NaN	16.5477	15.6185	13.7436	15.5699	11.2043	15.6306	46	29	28	58.1	38.9	37.7	104.85	323.31	16226000	275	NaN	NaN	O43707;O43707-2;O43707-3
O43747;O43747-2	AP-1 complex subunit gamma-1	AP1G1	sp|O43747|AP1G1_HUMAN AP-1 complex subunit gamma-1 OS=Homo sapiens OX=9606 GN=AP1G1 PE=1 SV=5;sp|O43747-2|AP1G1_HUMAN Isoform 2 of AP-1 complex subunit gamma-1 OS=Homo sapiens OX=9606 GN=AP1G1	NaN	NaN	NaN	NaN	NaN	NaN	NaN	NaN	NaN	NaN	NaN	NaN	NaN	NaN	NaN	NaN	NaN	NaN	NaN	NaN	NaN	NaN	NaN	NaN	2	2	2	3	3	3	91.35	4.2181	117790	9	NaN	NaN	O43747;O43747-2
O43768-6;O43768-5;O43768-2;O43768;O43768-9;O43768-7;O43768-3;O43768-4	Alpha-endosulfine	ENSA	sp|O43768-6|ENSA_HUMAN Isoform 6 of Alpha-endosulfine OS=Homo sapiens OX=9606 GN=ENSA;sp|O43768-5|ENSA_HUMAN Isoform 5 of Alpha-endosulfine OS=Homo sapiens OX=9606 GN=ENSA;sp|O43768-2|ENSA_HUMAN Isoform 2 of Alpha-endosulfine OS=Homo sapiens OX=9606 GN=ENS	NaN	NaN	NaN	NaN	NaN	NaN	NaN	NaN	NaN	NaN	NaN	NaN	NaN	NaN	NaN	NaN	NaN	NaN	NaN	NaN	NaN	NaN	NaN	NaN	1	1	1	15	15	15	12.404	2.0405	137420	2	NaN	NaN	O43768-6;O43768-5;O43768-2;O43768;O43768-9;O43768-7;O43768-3;O43768-4
O43852-2;O43852;O43852-4;O43852-3;O43852-9;O43852-5;O43852-15;O43852-8;O43852-6	Calumenin	CALU	sp|O43852-2|CALU_HUMAN Isoform 2 of Calumenin OS=Homo sapiens OX=9606 GN=CALU;sp|O43852|CALU_HUMAN Calumenin OS=Homo sapiens OX=9606 GN=CALU PE=1 SV=2;sp|O43852-4|CALU_HUMAN Isoform 4 of Calumenin OS=Homo sapiens OX=9606 GN=CALU;sp|O43852-3|CALU_HUMAN Isof	NaN	NaN	NaN	13.2121	NaN	NaN	13.7098	13.67	13.4531	NaN	13.3309	13.3508	10.8234	13.2235	10.8193	NaN	12.072	NaN	13.8561	12.5574	NaN	13.2897	NaN	13.6919	8	8	8	33.3	33.3	33.3	37.134	117.37	1747300	66	NaN	NaN	O43852-2;O43852;O43852-4;O43852-3;O43852-9;O43852-5;O43852-15;O43852-8;O43852-6;O43852-12;O43852-13;O43852-14;O43852-7;O43852-11;O43852-10
O43866	CD5 antigen-like	CD5L	sp|O43866|CD5L_HUMAN CD5 antigen-like OS=Homo sapiens OX=9606 GN=CD5L PE=1 SV=1	17.8046	18.12	17.9343	17.2743	16.9193	18.1041	17.4685	16.6042	17.4835	17.1065	18.1912	16.4718	17.8656	17.5289	17.0977	18.7394	18.6235	17.9384	19.0122	18.4606	18.9904	18.5745	18.3523	17.0355	18	18	18	61.4	61.4	61.4	38.087	323.31	62237000	328	18	18	O43866
O43895	Xaa-Pro aminopeptidase 2	XPNPEP2	sp|O43895|XPP2_HUMAN Xaa-Pro aminopeptidase 2 OS=Homo sapiens OX=9606 GN=XPNPEP2 PE=1 SV=3	NaN	NaN	NaN	NaN	NaN	NaN	12.8626	NaN	NaN	NaN	13.6764	NaN	NaN	12.4857	NaN	NaN	NaN	NaN	NaN	NaN	NaN	NaN	NaN	NaN	3	3	3	6.1	6.1	6.1	75.624	3.1542	341350	9	3	3	O43895
O60234	Glia maturation factor gamma	GMFG	sp|O60234|GMFG_HUMAN Glia maturation factor gamma OS=Homo sapiens OX=9606 GN=GMFG PE=1 SV=1	NaN	NaN	NaN	NaN	14.3703	NaN	NaN	14.0604	NaN	NaN	NaN	14.4748	NaN	12.322	NaN	NaN	NaN	NaN	NaN	NaN	NaN	15.0433	NaN	13.5732	3	3	3	33.1	33.1	33.1	16.801	21.726	1437900	32	3	3	O60234
O60256-4;O60256-2;O60256	Phosphoribosyl pyrophosphate synthase-associated protein 2	PRPSAP2	sp|O60256-4|KPRB_HUMAN Isoform 4 of Phosphoribosyl pyrophosphate synthase-associated protein 2 OS=Homo sapiens OX=9606 GN=PRPSAP2;sp|O60256-2|KPRB_HUMAN Isoform 2 of Phosphoribosyl pyrophosphate synthase-associated protein 2 OS=Homo sapiens OX=9606 GN=PRPS	NaN	NaN	NaN	NaN	NaN	NaN	NaN	NaN	NaN	NaN	NaN	NaN	NaN	NaN	NaN	NaN	NaN	NaN	NaN	NaN	NaN	NaN	NaN	NaN	1	1	1	7.8	7.8	7.8	31.321	2.2409	37608	2	NaN	NaN	O60256-4;O60256-2;O60256
O60268-3;O60268	Uncharacterized protein KIAA0513	KIAA0513	sp|O60268-3|K0513_HUMAN Isoform 3 of Uncharacterized protein KIAA0513 OS=Homo sapiens OX=9606 GN=KIAA0513;sp|O60268|K0513_HUMAN Uncharacterized protein KIAA0513 OS=Homo sapiens OX=9606 GN=KIAA0513 PE=1 SV=1	NaN	NaN	NaN	NaN	NaN	NaN	NaN	NaN	NaN	NaN	NaN	NaN	NaN	NaN	NaN	NaN	NaN	NaN	NaN	NaN	NaN	NaN	NaN	NaN	2	2	2	6.7	6.7	6.7	45.537	3.4756	97985	3	NaN	NaN	O60268-3;O60268
O60282-2;O60282;P33176;Q12840	Kinesin heavy chain isoform 5C;Kinesin-1 heavy chain;Kinesin heavy chain isoform 5A	KIF5C;KIF5B;KIF5A	sp|O60282-2|KIF5C_HUMAN Isoform 2 of Kinesin heavy chain isoform 5C OS=Homo sapiens OX=9606 GN=KIF5C;sp|O60282|KIF5C_HUMAN Kinesin heavy chain isoform 5C OS=Homo sapiens OX=9606 GN=KIF5C PE=1 SV=1;sp|P33176|KINH_HUMAN Kinesin-1 heavy chain OS=Homo sapiens	NaN	NaN	NaN	NaN	NaN	NaN	NaN	NaN	NaN	NaN	NaN	NaN	NaN	NaN	NaN	NaN	NaN	NaN	NaN	NaN	NaN	NaN	NaN	NaN	2	2	2	3.2	3.2	3.2	83.177	2.0643	2461800	9	NaN	NaN	O60282-2;O60282;P33176;Q12840
O60313-13;O60313;O60313-9;O60313-11;O60313-2;O60313-10	Dynamin-like 120 kDa protein, mitochondrial;Dynamin-like 120 kDa protein, form S1	OPA1	sp|O60313-13|OPA1_HUMAN Isoform 7 of Dynamin-like 120 kDa protein, mitochondrial OS=Homo sapiens OX=9606 GN=OPA1;sp|O60313|OPA1_HUMAN Dynamin-like 120 kDa protein, mitochondrial OS=Homo sapiens OX=9606 GN=OPA1 PE=1 SV=3;sp|O60313-9|OPA1_HUMAN Isoform 3 of	NaN	NaN	NaN	NaN	NaN	NaN	NaN	NaN	NaN	NaN	NaN	NaN	NaN	NaN	NaN	NaN	NaN	NaN	NaN	NaN	NaN	NaN	NaN	NaN	2	2	2	2.6	2.6	2.6	107.57	6.7622	21986	3	NaN	NaN	O60313-13;O60313;O60313-9;O60313-11;O60313-2;O60313-10
O60341;O60341-2	Lysine-specific histone demethylase 1A	KDM1A	sp|O60341|KDM1A_HUMAN Lysine-specific histone demethylase 1A OS=Homo sapiens OX=9606 GN=KDM1A PE=1 SV=2;sp|O60341-2|KDM1A_HUMAN Isoform 2 of Lysine-specific histone demethylase 1A OS=Homo sapiens OX=9606 GN=KDM1A	NaN	NaN	NaN	NaN	NaN	NaN	NaN	NaN	NaN	NaN	NaN	NaN	NaN	NaN	NaN	NaN	NaN	NaN	NaN	NaN	NaN	NaN	NaN	NaN	1	1	1	2	2	2	92.902	2.782	97356	3	NaN	NaN	O60341;O60341-2
O60449;O60449-2;O60449-3	Lymphocyte antigen 75	LY75	sp|O60449|LY75_HUMAN Lymphocyte antigen 75 OS=Homo sapiens OX=9606 GN=LY75 PE=1 SV=3;sp|O60449-2|LY75_HUMAN Isoform 2 of Lymphocyte antigen 75 OS=Homo sapiens OX=9606 GN=LY75;sp|O60449-3|LY75_HUMAN Isoform 3 of Lymphocyte antigen 75 OS=Homo sapiens OX=9606	NaN	NaN	NaN	NaN	NaN	NaN	NaN	NaN	NaN	NaN	NaN	NaN	NaN	NaN	NaN	NaN	NaN	NaN	NaN	NaN	NaN	NaN	NaN	NaN	2	2	2	2.6	2.6	2.6	198.31	4.1876	743890	4	NaN	NaN	O60449;O60449-2;O60449-3
O60462-4;O60462-5;O60462-2;O60462-3;O60462;O60462-6	Neuropilin-2	NRP2	sp|O60462-4|NRP2_HUMAN Isoform B0 of Neuropilin-2 OS=Homo sapiens OX=9606 GN=NRP2;sp|O60462-5|NRP2_HUMAN Isoform B5 of Neuropilin-2 OS=Homo sapiens OX=9606 GN=NRP2;sp|O60462-2|NRP2_HUMAN Isoform A0 of Neuropilin-2 OS=Homo sapiens OX=9606 GN=NRP2;sp|O60462-	14.0944	14.8124	15.7025	14.3439	14.9218	15.2283	13.3361	14.4609	14.375	14.1221	14.6805	13.2638	14.1055	14.7581	14.1174	15.2636	15.4544	14.9808	14.5142	14.9395	15.0899	14.6023	15.9172	14.0231	13	13	13	20	20	20	101.38	127.65	4488700	78	NaN	NaN	O60462-4;O60462-5;O60462-2;O60462-3;O60462;O60462-6
O60493-2;O60493-4;O60493	Sorting nexin-3	SNX3	sp|O60493-2|SNX3_HUMAN Isoform 2 of Sorting nexin-3 OS=Homo sapiens OX=9606 GN=SNX3;sp|O60493-4|SNX3_HUMAN Isoform 4 of Sorting nexin-3 OS=Homo sapiens OX=9606 GN=SNX3;sp|O60493|SNX3_HUMAN Sorting nexin-3 OS=Homo sapiens OX=9606 GN=SNX3 PE=1 SV=3	NaN	NaN	NaN	NaN	NaN	NaN	NaN	NaN	NaN	NaN	NaN	NaN	NaN	NaN	NaN	NaN	NaN	NaN	NaN	NaN	NaN	NaN	NaN	NaN	3	3	3	23.1	23.1	23.1	14.766	5.6957	200860	8	NaN	NaN	O60493-2;O60493-4;O60493
O60506-4;O60506-3;O60506-2;O60506;O60506-5	Heterogeneous nuclear ribonucleoprotein Q	SYNCRIP	sp|O60506-4|HNRPQ_HUMAN Isoform 4 of Heterogeneous nuclear ribonucleoprotein Q OS=Homo sapiens OX=9606 GN=SYNCRIP;sp|O60506-3|HNRPQ_HUMAN Isoform 3 of Heterogeneous nuclear ribonucleoprotein Q OS=Homo sapiens OX=9606 GN=SYNCRIP;sp|O60506-2|HNRPQ_HUMAN Isof	NaN	NaN	NaN	NaN	NaN	NaN	NaN	NaN	NaN	NaN	NaN	NaN	NaN	NaN	NaN	NaN	NaN	NaN	NaN	NaN	NaN	NaN	NaN	NaN	4	3	3	8.9	6.6	6.6	58.735	6.5845	273030	6	NaN	NaN	O60506-4;O60506-3;O60506-2;O60506;O60506-5
O60610-2;O60610-3;O60610	Protein diaphanous homolog 1	DIAPH1	sp|O60610-2|DIAP1_HUMAN Isoform 2 of Protein diaphanous homolog 1 OS=Homo sapiens OX=9606 GN=DIAPH1;sp|O60610-3|DIAP1_HUMAN Isoform 3 of Protein diaphanous homolog 1 OS=Homo sapiens OX=9606 GN=DIAPH1;sp|O60610|DIAP1_HUMAN Protein diaphanous homolog 1 OS=Ho	NaN	NaN	NaN	NaN	NaN	NaN	NaN	NaN	NaN	NaN	NaN	NaN	NaN	NaN	NaN	NaN	NaN	NaN	NaN	NaN	NaN	NaN	NaN	NaN	8	8	8	10	10	10	138.91	13.116	263990	12	NaN	NaN	O60610-2;O60610-3;O60610
O60613	15 kDa selenoprotein	42248	sp|O60613|SEP15_HUMAN Selenoprotein F OS=Homo sapiens OX=9606 GN=SELENOF PE=1 SV=4	NaN	NaN	NaN	NaN	NaN	NaN	NaN	NaN	NaN	NaN	NaN	NaN	NaN	NaN	NaN	NaN	NaN	NaN	NaN	NaN	NaN	NaN	NaN	NaN	1	1	1	9.7	9.7	9.7	18.092	5.2611	82101	4	1	1	O60613
O60664;O60664-4;O60664-3	Perilipin-3	PLIN3	sp|O60664|PLIN3_HUMAN Perilipin-3 OS=Homo sapiens OX=9606 GN=PLIN3 PE=1 SV=3;sp|O60664-4|PLIN3_HUMAN Isoform 4 of Perilipin-3 OS=Homo sapiens OX=9606 GN=PLIN3;sp|O60664-3|PLIN3_HUMAN Isoform 3 of Perilipin-3 OS=Homo sapiens OX=9606 GN=PLIN3	13.1112	13.2055	13.4741	14.0565	12.7812	13.5758	13.1942	13.0635	NaN	NaN	NaN	13.8366	NaN	10.5931	NaN	NaN	12.2506	NaN	13.2534	11.8115	11.9792	NaN	NaN	12.5441	13	13	13	50.2	50.2	50.2	47.074	52.046	1447800	49	NaN	NaN	O60664;O60664-4;O60664-3;O60664-2
O60667-3;O60667	Fas apoptotic inhibitory molecule 3	FAIM3	sp|O60667-3|FAIM3_HUMAN Isoform 3 of Fas apoptotic inhibitory molecule 3 OS=Homo sapiens OX=9606 GN=FCMR;sp|O60667|FAIM3_HUMAN Fas apoptotic inhibitory molecule 3 OS=Homo sapiens OX=9606 GN=FCMR PE=1 SV=1	NaN	NaN	NaN	NaN	NaN	NaN	NaN	NaN	NaN	NaN	NaN	NaN	NaN	NaN	NaN	NaN	NaN	NaN	NaN	NaN	NaN	NaN	NaN	NaN	1	1	1	6.2	6.2	6.2	33.827	58.841	629040	9	NaN	NaN	O60667-3;O60667
O60701-3;O60701;O60701-2	UDP-glucose 6-dehydrogenase	UGDH	sp|O60701-3|UGDH_HUMAN Isoform 3 of UDP-glucose 6-dehydrogenase OS=Homo sapiens OX=9606 GN=UGDH;sp|O60701|UGDH_HUMAN UDP-glucose 6-dehydrogenase OS=Homo sapiens OX=9606 GN=UGDH PE=1 SV=1;sp|O60701-2|UGDH_HUMAN Isoform 2 of UDP-glucose 6-dehydrogenase OS=Ho	NaN	NaN	NaN	NaN	NaN	NaN	NaN	NaN	NaN	NaN	NaN	NaN	NaN	NaN	NaN	NaN	NaN	NaN	NaN	NaN	NaN	NaN	NaN	NaN	2	2	2	10.3	10.3	10.3	44.414	4.6406	99067	2	NaN	NaN	O60701-3;O60701;O60701-2
O60749-2;O60749	Sorting nexin-2	SNX2	sp|O60749-2|SNX2_HUMAN Isoform 2 of Sorting nexin-2 OS=Homo sapiens OX=9606 GN=SNX2;sp|O60749|SNX2_HUMAN Sorting nexin-2 OS=Homo sapiens OX=9606 GN=SNX2 PE=1 SV=2	11.1248	NaN	NaN	NaN	NaN	NaN	NaN	12.2367	NaN	NaN	NaN	11.9587	NaN	NaN	NaN	NaN	NaN	NaN	NaN	NaN	NaN	NaN	NaN	NaN	3	3	2	10.2	10.2	7.5	46.097	4.7423	201530	16	NaN	NaN	O60749-2;O60749
O60763;O60763-2	General vesicular transport factor p115	USO1	sp|O60763|USO1_HUMAN General vesicular transport factor p115 OS=Homo sapiens OX=9606 GN=USO1 PE=1 SV=2;sp|O60763-2|USO1_HUMAN Isoform 2 of General vesicular transport factor p115 OS=Homo sapiens OX=9606 GN=USO1	NaN	NaN	NaN	NaN	NaN	NaN	10.8751	NaN	NaN	NaN	NaN	NaN	NaN	12.3736	NaN	NaN	NaN	NaN	12.9972	NaN	NaN	NaN	NaN	NaN	5	5	5	7.7	7.7	7.7	107.89	42.068	292990	19	NaN	NaN	O60763;O60763-2
Q5QNW6-2;P58876;P62807;Q5QNW6;Q93079;Q99877;Q99879;Q99880;O60814;Q16778;P57053;P23527;P33778;P06899;Q8N257;Q96A08	Histone H2B type 2-F;Histone H2B type 1-D;Histone H2B type 1-C/E/F/G/I;Histone H2B type 1-H;Histone H2B type 1-N;Histone H2B type 1-M;Histone H2B type 1-L;Histone H2B type 1-K;Histone H2B type 2-E;Histone H2B type F-S;Histone H2B type 1-O;Histone H2B type 1-B;Histone H2B type 1-J;Histone H2B type 3-B;Histone H2B type 1-A	HIST2H2BF;HIST1H2BD;HIST1H2BC;HIST1H2BH;HIST1H2BN;HIST1H2BM;HIST1H2BL;HIST1H2BK;HIST2H2BE;H2BFS;HIST1H2BO;HIST1H2BB;HIST1H2BJ;HIST3H2BB;HIST1H2BA	sp|Q5QNW6-2|H2B2F_HUMAN Isoform 2 of Histone H2B type 2-F OS=Homo sapiens OX=9606 GN=H2BC18;sp|P58876|H2B1D_HUMAN Histone H2B type 1-D OS=Homo sapiens OX=9606 GN=H2BC5 PE=1 SV=2;sp|P62807|H2B1C_HUMAN Histone H2B type 1-C/E/F/G/I OS=Homo sapiens OX=9606 GN=	15.3181	15.7603	18.2361	18.5415	19.1307	16.1833	NaN	NaN	12.8705	NaN	NaN	NaN	15.3079	15.5022	NaN	16.3645	15.2711	16.955	16.7659	13.9232	16.3766	14.1368	17.8005	NaN	8	8	7	55.2	55.2	52.2	14.841	157.56	11404000	107	NaN	NaN	Q5QNW6-2;P58876;P62807;Q5QNW6;Q93079;Q99877;Q99879;Q99880;O60814;Q16778;P57053;P23527;P33778;P06899;Q8N257;Q96A08;A0A2R8Y619;Q6DRA6;PF3D7_1105100.1-p1;Q6DN03
O60831	PRA1 family protein 2	PRAF2	sp|O60831|PRAF2_HUMAN PRA1 family protein 2 OS=Homo sapiens OX=9606 GN=PRAF2 PE=1 SV=1	NaN	NaN	NaN	NaN	NaN	NaN	NaN	NaN	NaN	NaN	NaN	NaN	NaN	NaN	NaN	NaN	NaN	NaN	NaN	NaN	NaN	NaN	NaN	NaN	1	1	1	10.1	10.1	10.1	19.258	6.625	38396	3	1	1	O60831
O60844	Zymogen granule membrane protein 16	ZG16	sp|O60844|ZG16_HUMAN Zymogen granule membrane protein 16 OS=Homo sapiens OX=9606 GN=ZG16 PE=1 SV=2	NaN	NaN	NaN	NaN	NaN	NaN	NaN	NaN	NaN	NaN	NaN	NaN	NaN	NaN	NaN	NaN	NaN	NaN	NaN	NaN	NaN	NaN	NaN	NaN	2	2	2	20.4	20.4	20.4	18.146	3.0551	132040	7	2	2	O60844
O60869-2;O60869-3;O60869	Endothelial differentiation-related factor 1	EDF1	sp|O60869-2|EDF1_HUMAN Isoform 2 of Endothelial differentiation-related factor 1 OS=Homo sapiens OX=9606 GN=EDF1;sp|O60869-3|EDF1_HUMAN Isoform 3 of Endothelial differentiation-related factor 1 OS=Homo sapiens OX=9606 GN=EDF1;sp|O60869|EDF1_HUMAN Endotheli	NaN	NaN	NaN	NaN	NaN	NaN	NaN	NaN	NaN	NaN	NaN	NaN	NaN	NaN	NaN	NaN	NaN	NaN	NaN	NaN	NaN	NaN	NaN	NaN	1	1	1	10.8	10.8	10.8	15.48	4.6055	46235	3	NaN	NaN	O60869-2;O60869-3;O60869
O60888-3;O60888;O60888-2	Protein CutA	CUTA	sp|O60888-3|CUTA_HUMAN Isoform C of Protein CutA OS=Homo sapiens OX=9606 GN=CUTA;sp|O60888|CUTA_HUMAN Protein CutA OS=Homo sapiens OX=9606 GN=CUTA PE=1 SV=2;sp|O60888-2|CUTA_HUMAN Isoform A of Protein CutA OS=Homo sapiens OX=9606 GN=CUTA	NaN	NaN	NaN	NaN	NaN	NaN	NaN	NaN	NaN	NaN	NaN	NaN	NaN	NaN	NaN	NaN	NaN	NaN	NaN	NaN	NaN	NaN	NaN	NaN	2	2	2	17.9	17.9	17.9	16.832	3.0924	400500	7	NaN	NaN	O60888-3;O60888;O60888-2
O75015	Low affinity immunoglobulin gamma Fc region receptor III-B	FCGR3B	sp|O75015|FCG3B_HUMAN Low affinity immunoglobulin gamma Fc region receptor III-B OS=Homo sapiens OX=9606 GN=FCGR3B PE=1 SV=2	16.0577	17.6658	17.9447	18.2521	17.0061	17.1674	17.115	15.9309	16.6941	15.2728	16.7502	13.5066	18.3406	17.697	14.712	16.2607	17.8329	17.129	17.5496	16.5023	18.062	16.3788	17.5942	16.6002	8	8	4	27	27	18.5	26.216	53.01	32831000	197	8	8	O75015
O75022;O75022-3;O75022-2;P59901-2;P59901	Leukocyte immunoglobulin-like receptor subfamily B member 3;Leukocyte immunoglobulin-like receptor subfamily A member 4	LILRB3;LILRA4	sp|O75022|LIRB3_HUMAN Leukocyte immunoglobulin-like receptor subfamily B member 3 OS=Homo sapiens OX=9606 GN=LILRB3 PE=1 SV=3;sp|O75022-3|LIRB3_HUMAN Isoform 3 of Leukocyte immunoglobulin-like receptor subfamily B member 3 OS=Homo sapiens OX=9606 GN=LILRB3	NaN	NaN	NaN	NaN	NaN	NaN	NaN	NaN	NaN	NaN	NaN	NaN	NaN	NaN	NaN	NaN	NaN	NaN	NaN	NaN	NaN	NaN	NaN	NaN	4	1	1	7.3	1.6	1.6	69.385	3.1738	52022	2	NaN	NaN	O75022;O75022-3;O75022-2;P59901-2;P59901
O75023-3;O75023;O75023-2	Leukocyte immunoglobulin-like receptor subfamily B member 5	LILRB5	sp|O75023-3|LIRB5_HUMAN Isoform 3 of Leukocyte immunoglobulin-like receptor subfamily B member 5 OS=Homo sapiens OX=9606 GN=LILRB5;sp|O75023|LIRB5_HUMAN Leukocyte immunoglobulin-like receptor subfamily B member 5 OS=Homo sapiens OX=9606 GN=LILRB5 PE=1 SV=1	NaN	12.1956	NaN	NaN	NaN	NaN	11.9043	NaN	NaN	NaN	NaN	NaN	12.3549	NaN	NaN	NaN	NaN	NaN	12.7326	NaN	NaN	NaN	NaN	NaN	7	7	6	16.2	16.2	13	64.196	14.351	250850	12	NaN	NaN	O75023-3;O75023;O75023-2
O75083;O75083-3	WD repeat-containing protein 1	WDR1	sp|O75083|WDR1_HUMAN WD repeat-containing protein 1 OS=Homo sapiens OX=9606 GN=WDR1 PE=1 SV=4;sp|O75083-3|WDR1_HUMAN Isoform 2 of WD repeat-containing protein 1 OS=Homo sapiens OX=9606 GN=WDR1	14.6393	14.6713	15.9923	14.9948	15.6491	13.0673	16.6006	16.6007	16.4565	15.6105	16.0309	18.2697	15.3155	16.4293	14.8926	14.8059	13.5768	13.4294	16.5019	16.3805	15.0087	17.2605	13.3865	16.9061	25	25	25	58.6	58.6	58.6	66.193	323.31	46577000	470	NaN	NaN	O75083;O75083-3
O75116	Rho-associated protein kinase 2	ROCK2	sp|O75116|ROCK2_HUMAN Rho-associated protein kinase 2 OS=Homo sapiens OX=9606 GN=ROCK2 PE=1 SV=4	NaN	NaN	NaN	NaN	NaN	NaN	NaN	NaN	NaN	NaN	NaN	NaN	NaN	NaN	NaN	NaN	NaN	NaN	NaN	NaN	NaN	NaN	NaN	NaN	2	2	2	2	2	2	160.9	5.715	43943	3	2	2	O75116
O75131	Copine-3	CPNE3	sp|O75131|CPNE3_HUMAN Copine-3 OS=Homo sapiens OX=9606 GN=CPNE3 PE=1 SV=1	NaN	NaN	NaN	NaN	NaN	NaN	NaN	NaN	NaN	NaN	NaN	NaN	NaN	NaN	NaN	NaN	NaN	NaN	NaN	NaN	NaN	NaN	NaN	NaN	4	4	4	13.4	13.4	13.4	60.13	6.5499	122430	6	4	4	O75131
O75144-2;O75144	ICOS ligand	ICOSLG	sp|O75144-2|ICOSL_HUMAN Isoform 2 of ICOS ligand OS=Homo sapiens OX=9606 GN=ICOSLG;sp|O75144|ICOSL_HUMAN ICOS ligand OS=Homo sapiens OX=9606 GN=ICOSLG PE=1 SV=2	13.3927	NaN	NaN	NaN	NaN	NaN	15.342	15.4244	15.6676	NaN	NaN	13.9732	13.459	NaN	13.5602	NaN	14.7305	NaN	NaN	NaN	NaN	14.5049	NaN	NaN	3	3	3	14.2	14.2	14.2	34.225	54.363	2386700	29	NaN	NaN	O75144-2;O75144;O75144-3
O75150;O75150-4;O75150-3	E3 ubiquitin-protein ligase BRE1B	RNF40	sp|O75150|BRE1B_HUMAN E3 ubiquitin-protein ligase BRE1B OS=Homo sapiens OX=9606 GN=RNF40 PE=1 SV=5;sp|O75150-4|BRE1B_HUMAN Isoform 4 of E3 ubiquitin-protein ligase BRE1B OS=Homo sapiens OX=9606 GN=RNF40;sp|O75150-3|BRE1B_HUMAN Isoform 3 of E3 ubiquitin-pro	NaN	NaN	NaN	NaN	NaN	NaN	NaN	NaN	NaN	NaN	NaN	NaN	NaN	NaN	NaN	NaN	NaN	NaN	NaN	NaN	NaN	NaN	NaN	NaN	5	5	5	7.8	7.8	7.8	113.68	9.5698	31797	5	NaN	NaN	O75150;O75150-4;O75150-3
O75165	DnaJ homolog subfamily C member 13	DNAJC13	sp|O75165|DJC13_HUMAN DnaJ homolog subfamily C member 13 OS=Homo sapiens OX=9606 GN=DNAJC13 PE=1 SV=5	NaN	NaN	NaN	NaN	NaN	NaN	NaN	NaN	NaN	NaN	NaN	NaN	NaN	NaN	NaN	NaN	NaN	NaN	NaN	NaN	NaN	NaN	NaN	NaN	1	1	1	0.7	0.7	0.7	254.41	14.269	6144.9	1	1	1	O75165
O75175	CCR4-NOT transcription complex subunit 3	CNOT3	sp|O75175|CNOT3_HUMAN CCR4-NOT transcription complex subunit 3 OS=Homo sapiens OX=9606 GN=CNOT3 PE=1 SV=1	NaN	NaN	NaN	NaN	NaN	NaN	NaN	NaN	NaN	NaN	NaN	NaN	NaN	NaN	NaN	NaN	NaN	NaN	NaN	NaN	NaN	NaN	NaN	NaN	1	1	1	2.5	2.5	2.5	81.871	2.1397	50683	2	1	1	O75175
O75223	Gamma-glutamylcyclotransferase	GGCT	sp|O75223|GGCT_HUMAN Gamma-glutamylcyclotransferase OS=Homo sapiens OX=9606 GN=GGCT PE=1 SV=1	NaN	NaN	NaN	NaN	NaN	NaN	NaN	NaN	NaN	NaN	NaN	NaN	NaN	NaN	NaN	NaN	NaN	NaN	NaN	NaN	NaN	NaN	NaN	NaN	3	3	2	21.3	21.3	12.2	21.007	2.0466	98472	3	NaN	NaN	O75223;O75223-3
O75326;O75326-2	Semaphorin-7A	SEMA7A	sp|O75326|SEM7A_HUMAN Semaphorin-7A OS=Homo sapiens OX=9606 GN=SEMA7A PE=1 SV=1;sp|O75326-2|SEM7A_HUMAN Isoform 2 of Semaphorin-7A OS=Homo sapiens OX=9606 GN=SEMA7A	13.1391	12.975	NaN	12.9481	12.4007	NaN	NaN	NaN	NaN	NaN	NaN	NaN	13.6703	14.204	NaN	12.4347	12.3591	NaN	NaN	11.3012	11.6729	11.8505	NaN	12.088	15	15	15	33.8	33.8	33.8	74.823	39.475	1188900	49	NaN	NaN	O75326;O75326-2
O75339	Cartilage intermediate layer protein 1;Cartilage intermediate layer protein 1 C1;Cartilage intermediate layer protein 1 C2	CILP	sp|O75339|CILP1_HUMAN Cartilage intermediate layer protein 1 OS=Homo sapiens OX=9606 GN=CILP PE=1 SV=4	NaN	NaN	NaN	NaN	NaN	NaN	NaN	NaN	NaN	NaN	NaN	NaN	NaN	NaN	NaN	NaN	NaN	NaN	NaN	NaN	NaN	NaN	NaN	NaN	2	2	2	1.9	1.9	1.9	132.56	3.8181	12388	2	2	2	O75339
O75340-2;O75340	Programmed cell death protein 6	PDCD6	sp|O75340-2|PDCD6_HUMAN Isoform 2 of Programmed cell death protein 6 OS=Homo sapiens OX=9606 GN=PDCD6;sp|O75340|PDCD6_HUMAN Programmed cell death protein 6 OS=Homo sapiens OX=9606 GN=PDCD6 PE=1 SV=1	NaN	NaN	12.7575	11.8792	NaN	NaN	NaN	NaN	NaN	NaN	NaN	NaN	11.665	12.6826	NaN	NaN	NaN	NaN	NaN	NaN	NaN	NaN	NaN	NaN	3	3	3	18	18	18	21.664	5.054	269740	12	NaN	NaN	O75340-2;O75340
O75347;O75347-2	Tubulin-specific chaperone A	TBCA	sp|O75347|TBCA_HUMAN Tubulin-specific chaperone A OS=Homo sapiens OX=9606 GN=TBCA PE=1 SV=3;sp|O75347-2|TBCA_HUMAN Isoform 2 of Tubulin-specific chaperone A OS=Homo sapiens OX=9606 GN=TBCA	NaN	13.6169	13.9087	14.5804	NaN	NaN	13.9199	14.659	14.6103	NaN	14.0203	14.5639	13.474	13.5996	NaN	NaN	NaN	NaN	13.1214	13.8442	NaN	14.1777	NaN	14.4134	5	5	5	35.2	35.2	35.2	12.855	28.697	2174800	47	NaN	NaN	O75347;O75347-2
O95670-2;O95670;O75348	V-type proton ATPase subunit G 2;V-type proton ATPase subunit G 1	ATP6V1G2;ATP6V1G1	sp|O95670-2|VATG2_HUMAN Isoform 2 of V-type proton ATPase subunit G 2 OS=Homo sapiens OX=9606 GN=ATP6V1G2;sp|O95670|VATG2_HUMAN V-type proton ATPase subunit G 2 OS=Homo sapiens OX=9606 GN=ATP6V1G2 PE=1 SV=1;sp|O75348|VATG1_HUMAN V-type proton ATPase subuni	NaN	NaN	NaN	NaN	NaN	NaN	NaN	NaN	NaN	NaN	NaN	NaN	NaN	NaN	NaN	NaN	NaN	NaN	NaN	NaN	NaN	NaN	NaN	NaN	2	2	2	20.5	20.5	20.5	8.9543	19.616	3118600	9	NaN	NaN	O95670-2;O95670;O75348
O75351	Vacuolar protein sorting-associated protein 4B	VPS4B	sp|O75351|VPS4B_HUMAN Vacuolar protein sorting-associated protein 4B OS=Homo sapiens OX=9606 GN=VPS4B PE=1 SV=2	NaN	NaN	NaN	NaN	NaN	NaN	NaN	NaN	NaN	NaN	NaN	NaN	NaN	NaN	NaN	NaN	NaN	NaN	NaN	NaN	NaN	NaN	NaN	NaN	2	2	2	7.9	7.9	7.9	49.301	2.9452	63828	2	2	2	O75351
O75356	Ectonucleoside triphosphate diphosphohydrolase 5	ENTPD5	sp|O75356|ENTP5_HUMAN Ectonucleoside triphosphate diphosphohydrolase 5 OS=Homo sapiens OX=9606 GN=ENTPD5 PE=1 SV=1	NaN	NaN	NaN	NaN	NaN	NaN	NaN	NaN	NaN	NaN	NaN	NaN	12.6068	NaN	NaN	NaN	12.5128	NaN	NaN	NaN	NaN	NaN	NaN	NaN	3	3	3	9.6	9.6	9.6	47.517	112.33	585850	23	3	3	O75356
O75367-2;O75367-3;O75367	Core histone macro-H2A.1	H2AFY	sp|O75367-2|H2AY_HUMAN Isoform 1 of Core histone macro-H2A.1 OS=Homo sapiens OX=9606 GN=MACROH2A1;sp|O75367-3|H2AY_HUMAN Isoform 3 of Core histone macro-H2A.1 OS=Homo sapiens OX=9606 GN=MACROH2A1;sp|O75367|H2AY_HUMAN Core histone macro-H2A.1 OS=Homo sapien	NaN	NaN	NaN	13.2078	NaN	NaN	NaN	NaN	NaN	NaN	NaN	NaN	NaN	NaN	NaN	NaN	NaN	NaN	11.8256	NaN	12.7236	NaN	NaN	NaN	3	3	3	17.1	17.1	17.1	39.183	7.8675	271900	8	NaN	NaN	O75367-2;O75367-3;O75367
O75368	SH3 domain-binding glutamic acid-rich-like protein	SH3BGRL	sp|O75368|SH3L1_HUMAN SH3 domain-binding glutamic acid-rich-like protein OS=Homo sapiens OX=9606 GN=SH3BGRL PE=1 SV=1	NaN	12.7985	13.0442	15.0212	NaN	NaN	14.7907	15.2166	13.6344	12.8498	NaN	16.054	NaN	13.9127	NaN	NaN	NaN	NaN	14.6935	14.5379	NaN	15.2677	NaN	14.8465	6	6	6	74.6	74.6	74.6	12.774	123.86	4395700	59	6	6	O75368
O75369-5;O75369-4;O75369-6;O75369-3;O75369-2;O75369-9;O75369;O75369-8	Filamin-B	FLNB	sp|O75369-5|FLNB_HUMAN Isoform 5 of Filamin-B OS=Homo sapiens OX=9606 GN=FLNB;sp|O75369-4|FLNB_HUMAN Isoform 4 of Filamin-B OS=Homo sapiens OX=9606 GN=FLNB;sp|O75369-6|FLNB_HUMAN Isoform 6 of Filamin-B OS=Homo sapiens OX=9606 GN=FLNB;sp|O75369-3|FLNB_HUMAN	NaN	NaN	NaN	NaN	NaN	NaN	NaN	NaN	NaN	NaN	NaN	NaN	NaN	NaN	NaN	NaN	NaN	NaN	NaN	NaN	NaN	NaN	NaN	NaN	9	4	4	4.9	2.8	2.8	230.29	7.1759	51093	5	NaN	NaN	O75369-5;O75369-4;O75369-6;O75369-3;O75369-2;O75369-9;O75369;O75369-8;O75369-7
O75390	Citrate synthase, mitochondrial	CS	sp|O75390|CISY_HUMAN Citrate synthase, mitochondrial OS=Homo sapiens OX=9606 GN=CS PE=1 SV=2	NaN	NaN	NaN	NaN	NaN	NaN	NaN	NaN	NaN	NaN	NaN	NaN	NaN	NaN	NaN	NaN	NaN	NaN	NaN	NaN	NaN	NaN	NaN	NaN	1	1	1	3.4	3.4	3.4	51.712	2.0889	69638	2	1	1	O75390
O75396	Vesicle-trafficking protein SEC22b	SEC22B	sp|O75396|SC22B_HUMAN Vesicle-trafficking protein SEC22b OS=Homo sapiens OX=9606 GN=SEC22B PE=1 SV=4	NaN	NaN	NaN	NaN	NaN	NaN	NaN	NaN	NaN	NaN	NaN	NaN	NaN	NaN	NaN	NaN	NaN	NaN	NaN	NaN	NaN	NaN	NaN	NaN	3	3	3	20.9	20.9	20.9	24.593	8.1764	149080	5	3	3	O75396
O75400-2;O75400;O75400-3	Pre-mRNA-processing factor 40 homolog A	PRPF40A	sp|O75400-2|PR40A_HUMAN Isoform 2 of Pre-mRNA-processing factor 40 homolog A OS=Homo sapiens OX=9606 GN=PRPF40A;sp|O75400|PR40A_HUMAN Pre-mRNA-processing factor 40 homolog A OS=Homo sapiens OX=9606 GN=PRPF40A PE=1 SV=2;sp|O75400-3|PR40A_HUMAN Isoform 3 of	15.2051	13.5033	NaN	NaN	NaN	NaN	10.8932	NaN	NaN	NaN	NaN	NaN	12.7184	NaN	NaN	NaN	NaN	NaN	11.8089	NaN	NaN	NaN	NaN	NaN	20	20	20	21.3	21.3	21.3	105.93	205.21	1089400	53	NaN	NaN	O75400-2;O75400;O75400-3;Q6NWY9-2;Q6NWY9-3;Q6NWY9
O75410-3;O75410-7;O75410-9;O75410;O75410-2	Transforming acidic coiled-coil-containing protein 1	TACC1	sp|O75410-3|TACC1_HUMAN Isoform 3 of Transforming acidic coiled-coil-containing protein 1 OS=Homo sapiens OX=9606 GN=TACC1;sp|O75410-7|TACC1_HUMAN Isoform 7 of Transforming acidic coiled-coil-containing protein 1 OS=Homo sapiens OX=9606 GN=TACC1;sp|O75410-	NaN	NaN	NaN	NaN	NaN	NaN	NaN	NaN	NaN	NaN	NaN	NaN	NaN	NaN	NaN	NaN	NaN	NaN	NaN	NaN	NaN	NaN	NaN	NaN	1	1	1	2.1	2.1	2.1	67.072	6.562	15223	1	NaN	NaN	O75410-3;O75410-7;O75410-9;O75410;O75410-2
O75427	Leucine-rich repeat and calponin homology domain-containing protein 4	LRCH4	sp|O75427|LRCH4_HUMAN Leucine-rich repeat and calponin homology domain-containing protein 4 OS=Homo sapiens OX=9606 GN=LRCH4 PE=1 SV=2	NaN	NaN	NaN	NaN	NaN	NaN	NaN	NaN	NaN	NaN	NaN	NaN	NaN	NaN	NaN	NaN	NaN	NaN	NaN	NaN	NaN	NaN	NaN	NaN	1	1	1	4.4	4.4	4.4	73.449	2.1576	43002000	7	1	1	O75427
O75448-2;O75448	Mediator of RNA polymerase II transcription subunit 24	MED24	sp|O75448-2|MED24_HUMAN Isoform 2 of Mediator of RNA polymerase II transcription subunit 24 OS=Homo sapiens OX=9606 GN=MED24;sp|O75448|MED24_HUMAN Mediator of RNA polymerase II transcription subunit 24 OS=Homo sapiens OX=9606 GN=MED24 PE=1 SV=1	NaN	NaN	NaN	NaN	NaN	NaN	NaN	NaN	NaN	NaN	NaN	NaN	NaN	NaN	NaN	NaN	NaN	NaN	NaN	NaN	NaN	NaN	NaN	NaN	1	1	1	1.8	1.8	1.8	108.94	4.4928	13138	1	NaN	NaN	O75448-2;O75448
O75477;O94905	Erlin-1;Erlin-2	ERLIN1;ERLIN2	sp|O75477|ERLN1_HUMAN Erlin-1 OS=Homo sapiens OX=9606 GN=ERLIN1 PE=1 SV=2;sp|O94905|ERLN2_HUMAN Erlin-2 OS=Homo sapiens OX=9606 GN=ERLIN2 PE=1 SV=1	NaN	NaN	NaN	NaN	NaN	NaN	NaN	NaN	NaN	NaN	NaN	NaN	NaN	NaN	NaN	NaN	NaN	NaN	NaN	NaN	NaN	NaN	NaN	NaN	2	2	2	7.2	7.2	7.2	39.171	5.1549	156880	2	NaN	NaN	O75477;O94905
O75529	TAF5-like RNA polymerase II p300/CBP-associated factor-associated factor 65 kDa subunit 5L	TAF5L	sp|O75529|TAF5L_HUMAN TAF5-like RNA polymerase II p300/CBP-associated factor-associated factor 65 kDa subunit 5L OS=Homo sapiens OX=9606 GN=TAF5L PE=1 SV=1	NaN	NaN	NaN	NaN	NaN	NaN	NaN	NaN	NaN	NaN	NaN	NaN	NaN	NaN	NaN	NaN	NaN	NaN	NaN	NaN	NaN	NaN	NaN	NaN	1	1	1	1.9	1.9	1.9	66.155	3.7538	8165.8	1	1	1	O75529
O75533	Splicing factor 3B subunit 1	SF3B1	sp|O75533|SF3B1_HUMAN Splicing factor 3B subunit 1 OS=Homo sapiens OX=9606 GN=SF3B1 PE=1 SV=3	NaN	NaN	NaN	NaN	NaN	NaN	NaN	NaN	NaN	NaN	NaN	NaN	NaN	NaN	NaN	NaN	NaN	NaN	NaN	NaN	NaN	NaN	NaN	NaN	2	2	2	1.9	1.9	1.9	145.83	9.5566	29246	3	2	2	O75533
O75558	Syntaxin-11	STX11	sp|O75558|STX11_HUMAN Syntaxin-11 OS=Homo sapiens OX=9606 GN=STX11 PE=1 SV=1	NaN	NaN	NaN	NaN	NaN	NaN	NaN	12.2706	NaN	NaN	NaN	NaN	NaN	NaN	NaN	NaN	NaN	NaN	12.4761	NaN	NaN	NaN	NaN	NaN	2	2	2	11.1	11.1	11.1	33.195	3.9141	134000	7	2	2	O75558
O75563	Src kinase-associated phosphoprotein 2	SKAP2	sp|O75563|SKAP2_HUMAN Src kinase-associated phosphoprotein 2 OS=Homo sapiens OX=9606 GN=SKAP2 PE=1 SV=1	NaN	NaN	NaN	NaN	NaN	NaN	NaN	NaN	NaN	NaN	NaN	NaN	NaN	NaN	NaN	NaN	NaN	NaN	NaN	NaN	NaN	NaN	NaN	NaN	4	4	4	19.8	19.8	19.8	41.216	12.512	204670	9	4	4	O75563
O75594	Peptidoglycan recognition protein 1	PGLYRP1	sp|O75594|PGRP1_HUMAN Peptidoglycan recognition protein 1 OS=Homo sapiens OX=9606 GN=PGLYRP1 PE=1 SV=1	12.3477	NaN	NaN	14.8528	NaN	13.6216	NaN	NaN	NaN	NaN	NaN	NaN	13.1253	12.359	NaN	NaN	NaN	NaN	12.7669	NaN	13.6406	12.6629	13.4562	NaN	3	3	3	27.6	27.6	27.6	21.731	100.63	974450	27	3	3	O75594
O75607	Nucleoplasmin-3	NPM3	sp|O75607|NPM3_HUMAN Nucleoplasmin-3 OS=Homo sapiens OX=9606 GN=NPM3 PE=1 SV=3	NaN	NaN	NaN	NaN	NaN	NaN	NaN	NaN	NaN	NaN	NaN	NaN	NaN	NaN	NaN	NaN	NaN	NaN	NaN	NaN	NaN	NaN	NaN	NaN	2	2	2	10.1	10.1	10.1	19.343	2.229	21739	2	2	2	O75607
O75636;O75636-2	Ficolin-3	FCN3	sp|O75636|FCN3_HUMAN Ficolin-3 OS=Homo sapiens OX=9606 GN=FCN3 PE=1 SV=2;sp|O75636-2|FCN3_HUMAN Isoform 2 of Ficolin-3 OS=Homo sapiens OX=9606 GN=FCN3	19.8936	21.236	20.4862	19.0837	20.7714	20.4646	20.7272	19.3729	19.9433	19.9393	19.2341	18.5832	20.0036	19.2914	18.5729	19.9148	20.3717	19.231	19.4064	19.9665	20.0355	19.2254	20.2986	19.8787	15	15	14	52.8	52.8	52.8	32.903	323.31	432000000	804	NaN	NaN	O75636;O75636-2
O75643;O75643-2	U5 small nuclear ribonucleoprotein 200 kDa helicase	SNRNP200	sp|O75643|U520_HUMAN U5 small nuclear ribonucleoprotein 200 kDa helicase OS=Homo sapiens OX=9606 GN=SNRNP200 PE=1 SV=2;sp|O75643-2|U520_HUMAN Isoform 2 of U5 small nuclear ribonucleoprotein 200 kDa helicase OS=Homo sapiens OX=9606 GN=SNRNP200	13.9233	12.7794	NaN	NaN	NaN	NaN	NaN	NaN	NaN	NaN	NaN	NaN	NaN	NaN	NaN	NaN	NaN	NaN	NaN	NaN	NaN	NaN	NaN	NaN	11	11	11	6.1	6.1	6.1	244.5	30.827	192050	12	NaN	NaN	O75643;O75643-2
O75694-2;O75694	Nuclear pore complex protein Nup155	NUP155	sp|O75694-2|NU155_HUMAN Isoform 2 of Nuclear pore complex protein Nup155 OS=Homo sapiens OX=9606 GN=NUP155;sp|O75694|NU155_HUMAN Nuclear pore complex protein Nup155 OS=Homo sapiens OX=9606 GN=NUP155 PE=1 SV=1	14.151	13.4688	NaN	10.4098	NaN	NaN	NaN	NaN	NaN	NaN	NaN	NaN	12.826	NaN	NaN	NaN	NaN	NaN	NaN	NaN	NaN	NaN	NaN	NaN	9	9	9	8.3	8.3	8.3	149.01	20.109	364980	15	NaN	NaN	O75694-2;O75694
O75787-2;O75787	Renin receptor	ATP6AP2	sp|O75787-2|RENR_HUMAN Isoform 2 of Renin receptor OS=Homo sapiens OX=9606 GN=ATP6AP2;sp|O75787|RENR_HUMAN Renin receptor OS=Homo sapiens OX=9606 GN=ATP6AP2 PE=1 SV=2	NaN	NaN	NaN	NaN	NaN	NaN	NaN	NaN	NaN	NaN	NaN	NaN	NaN	NaN	NaN	NaN	NaN	NaN	NaN	NaN	NaN	NaN	NaN	NaN	3	3	3	17.6	17.6	17.6	35.612	3.3983	123440	3	NaN	NaN	O75787-2;O75787
O75791;O75791-2	GRB2-related adapter protein 2	GRAP2	sp|O75791|GRAP2_HUMAN GRB2-related adapter protein 2 OS=Homo sapiens OX=9606 GN=GRAP2 PE=1 SV=1;sp|O75791-2|GRAP2_HUMAN Isoform 2 of GRB2-related adapter protein 2 OS=Homo sapiens OX=9606 GN=GRAP2	NaN	NaN	NaN	NaN	NaN	NaN	NaN	NaN	NaN	NaN	NaN	NaN	NaN	NaN	NaN	NaN	NaN	NaN	NaN	NaN	NaN	NaN	NaN	NaN	7	7	7	28.2	28.2	28.2	37.909	5.4962	285580	7	NaN	NaN	O75791;O75791-2
O75822;O75822-3;O75822-2	Eukaryotic translation initiation factor 3 subunit J	EIF3J	sp|O75822|EIF3J_HUMAN Eukaryotic translation initiation factor 3 subunit J OS=Homo sapiens OX=9606 GN=EIF3J PE=1 SV=2;sp|O75822-3|EIF3J_HUMAN Isoform 3 of Eukaryotic translation initiation factor 3 subunit J OS=Homo sapiens OX=9606 GN=EIF3J;sp|O75822-2|EIF	NaN	NaN	NaN	NaN	NaN	NaN	NaN	NaN	NaN	NaN	NaN	NaN	NaN	NaN	NaN	NaN	NaN	NaN	NaN	NaN	NaN	NaN	NaN	NaN	2	2	2	17.4	17.4	17.4	29.062	26.846	31079	2	NaN	NaN	O75822;O75822-3;O75822-2
O75832;O75832-2	26S proteasome non-ATPase regulatory subunit 10	PSMD10	sp|O75832|PSD10_HUMAN 26S proteasome non-ATPase regulatory subunit 10 OS=Homo sapiens OX=9606 GN=PSMD10 PE=1 SV=1;sp|O75832-2|PSD10_HUMAN Isoform 2 of 26S proteasome non-ATPase regulatory subunit 10 OS=Homo sapiens OX=9606 GN=PSMD10	NaN	NaN	NaN	12.8037	NaN	NaN	NaN	NaN	NaN	NaN	NaN	NaN	NaN	NaN	NaN	NaN	NaN	NaN	10.8398	NaN	NaN	NaN	NaN	NaN	4	4	4	21.7	21.7	21.7	24.428	11.631	118880	6	NaN	NaN	O75832;O75832-2
O75874	Isocitrate dehydrogenase [NADP] cytoplasmic	IDH1	sp|O75874|IDHC_HUMAN Isocitrate dehydrogenase [NADP] cytoplasmic OS=Homo sapiens OX=9606 GN=IDH1 PE=1 SV=2	14.4307	14.9737	16.8581	15.1073	16.6575	15.0854	13.9802	NaN	NaN	NaN	NaN	14.4663	14.8524	13.5402	13.3287	14.8678	14.3922	15.5812	15.1379	NaN	NaN	15.1746	13.2966	NaN	12	12	12	39.6	39.6	39.6	46.659	256.64	5164800	86	12	12	O75874
O75882;O75882-2;O75882-3	Attractin	ATRN	sp|O75882|ATRN_HUMAN Attractin OS=Homo sapiens OX=9606 GN=ATRN PE=1 SV=2;sp|O75882-2|ATRN_HUMAN Isoform 2 of Attractin OS=Homo sapiens OX=9606 GN=ATRN;sp|O75882-3|ATRN_HUMAN Isoform 3 of Attractin OS=Homo sapiens OX=9606 GN=ATRN	18.6457	19.1473	18.8353	18.7694	18.9409	18.9143	19.3268	19.2827	19.284	18.6387	19.7461	18.5023	19.1194	18.6874	18.3231	18.9072	18.9251	18.4913	19.2221	19.0652	18.875	19.0519	19.6399	18.5312	47	47	47	34.3	34.3	34.3	158.54	323.31	278340000	1472	NaN	NaN	O75882;O75882-2;O75882-3
O75909-1;O75909;O75909-4;O75909-2	Cyclin-K	CCNK	sp|O75909-1|CCNK_HUMAN Isoform 3 of Cyclin-K OS=Homo sapiens OX=9606 GN=CCNK;sp|O75909|CCNK_HUMAN Cyclin-K OS=Homo sapiens OX=9606 GN=CCNK PE=1 SV=2;sp|O75909-4|CCNK_HUMAN Isoform 4 of Cyclin-K OS=Homo sapiens OX=9606 GN=CCNK;sp|O75909-2|CCNK_HUMAN Isoform	NaN	NaN	NaN	NaN	NaN	NaN	NaN	NaN	NaN	NaN	NaN	NaN	NaN	NaN	NaN	NaN	NaN	NaN	NaN	NaN	NaN	NaN	NaN	NaN	2	2	2	9.8	9.8	9.8	41.293	10.92	30530	3	NaN	NaN	O75909-1;O75909;O75909-4;O75909-2
O75934	Pre-mRNA-splicing factor SPF27	BCAS2	sp|O75934|SPF27_HUMAN Pre-mRNA-splicing factor SPF27 OS=Homo sapiens OX=9606 GN=BCAS2 PE=1 SV=1	NaN	NaN	NaN	NaN	NaN	NaN	NaN	NaN	NaN	NaN	NaN	NaN	NaN	NaN	NaN	NaN	NaN	NaN	NaN	NaN	NaN	NaN	NaN	NaN	2	2	2	9.8	9.8	9.8	26.131	4.2849	26764	2	2	2	O75934
O75955;O75955-2	Flotillin-1	FLOT1	sp|O75955|FLOT1_HUMAN Flotillin-1 OS=Homo sapiens OX=9606 GN=FLOT1 PE=1 SV=3;sp|O75955-2|FLOT1_HUMAN Isoform 2 of Flotillin-1 OS=Homo sapiens OX=9606 GN=FLOT1	NaN	NaN	NaN	NaN	NaN	NaN	NaN	NaN	NaN	NaN	NaN	NaN	NaN	NaN	NaN	NaN	NaN	NaN	NaN	NaN	NaN	NaN	NaN	NaN	3	3	3	10.1	10.1	10.1	47.355	3.8373	98207	3	NaN	NaN	O75955;O75955-2
O75976	Carboxypeptidase D	CPD	sp|O75976|CBPD_HUMAN Carboxypeptidase D OS=Homo sapiens OX=9606 GN=CPD PE=1 SV=2	NaN	NaN	NaN	12.4744	NaN	NaN	NaN	NaN	NaN	NaN	11.4389	NaN	12.4861	13.7769	NaN	NaN	12.5301	NaN	NaN	NaN	NaN	NaN	NaN	NaN	5	5	5	7.1	7.1	7.1	152.93	9.7476	462480	18	5	5	O75976
O76061	Stanniocalcin-2	STC2	sp|O76061|STC2_HUMAN Stanniocalcin-2 OS=Homo sapiens OX=9606 GN=STC2 PE=1 SV=1	NaN	13.3211	NaN	NaN	NaN	NaN	NaN	NaN	NaN	NaN	10.6418	NaN	NaN	NaN	NaN	NaN	NaN	NaN	NaN	NaN	11.4408	NaN	NaN	NaN	3	3	3	11.9	11.9	11.9	33.248	4.8243	378040	12	3	3	O76061
O76074-2;O76074	cGMP-specific 3,5-cyclic phosphodiesterase	PDE5A	sp|O76074-2|PDE5A_HUMAN Isoform PDE5A2 of cGMP-specific 3,5-cyclic phosphodiesterase OS=Homo sapiens OX=9606 GN=PDE5A;sp|O76074|PDE5A_HUMAN cGMP-specific 3,5-cyclic phosphodiesterase OS=Homo sapiens OX=9606 GN=PDE5A PE=1 SV=2	NaN	NaN	NaN	NaN	NaN	NaN	NaN	12.6357	NaN	NaN	11.8889	12.804	NaN	NaN	11.4418	NaN	NaN	NaN	13.2754	12.9126	NaN	11.5645	NaN	NaN	13	13	13	19.8	19.8	19.8	94.804	23.229	614330	23	NaN	NaN	O76074-2;O76074
O76094;O76094-2	Signal recognition particle subunit SRP72	SRP72	sp|O76094|SRP72_HUMAN Signal recognition particle subunit SRP72 OS=Homo sapiens OX=9606 GN=SRP72 PE=1 SV=3;sp|O76094-2|SRP72_HUMAN Isoform 2 of Signal recognition particle subunit SRP72 OS=Homo sapiens OX=9606 GN=SRP72	14.7322	14.344	NaN	NaN	NaN	NaN	12.7782	NaN	NaN	NaN	NaN	NaN	12.017	NaN	NaN	NaN	NaN	NaN	9.63945	NaN	NaN	NaN	NaN	NaN	15	15	15	24.3	24.3	24.3	74.605	90.19	7610400	40	NaN	NaN	O76094;O76094-2
O94769;O94769-2	Extracellular matrix protein 2	ECM2	sp|O94769|ECM2_HUMAN Extracellular matrix protein 2 OS=Homo sapiens OX=9606 GN=ECM2 PE=2 SV=1;sp|O94769-2|ECM2_HUMAN Isoform 2 of Extracellular matrix protein 2 OS=Homo sapiens OX=9606 GN=ECM2	NaN	NaN	NaN	NaN	NaN	NaN	10.7232	NaN	NaN	NaN	NaN	NaN	NaN	NaN	NaN	NaN	NaN	NaN	11.2069	NaN	NaN	NaN	NaN	NaN	3	3	3	6	6	6	79.788	7.4052	165610	7	NaN	NaN	O94769;O94769-2
O94776	Metastasis-associated protein MTA2	MTA2	sp|O94776|MTA2_HUMAN Metastasis-associated protein MTA2 OS=Homo sapiens OX=9606 GN=MTA2 PE=1 SV=1	13.5075	12.6039	NaN	NaN	NaN	NaN	NaN	NaN	NaN	NaN	NaN	NaN	NaN	NaN	NaN	NaN	NaN	NaN	NaN	NaN	NaN	NaN	NaN	NaN	5	5	5	9.9	9.9	9.9	75.022	19.061	314080	7	NaN	NaN	O94776;O94776-2
O94804	Serine/threonine-protein kinase 10	STK10	sp|O94804|STK10_HUMAN Serine/threonine-protein kinase 10 OS=Homo sapiens OX=9606 GN=STK10 PE=1 SV=1	NaN	NaN	NaN	NaN	NaN	NaN	NaN	NaN	NaN	NaN	NaN	NaN	NaN	NaN	NaN	NaN	NaN	NaN	NaN	NaN	NaN	NaN	NaN	NaN	3	3	3	4.5	4.5	4.5	112.13	3.8045	52580	3	3	3	O94804
O94842-3;O94842-2;O94842;O15405-2;O15405;Q96NM4-3;Q96NM4-4;Q96NM4-2;O94900	TOX high mobility group box family member 4;TOX high mobility group box family member 3;TOX high mobility group box family member 2;Thymocyte selection-associated high mobility group box protein TOX	TOX4;TOX3;TOX2;TOX	sp|O94842-3|TOX4_HUMAN Isoform 3 of TOX high mobility group box family member 4 OS=Homo sapiens OX=9606 GN=TOX4;sp|O94842-2|TOX4_HUMAN Isoform 2 of TOX high mobility group box family member 4 OS=Homo sapiens OX=9606 GN=TOX4;sp|O94842|TOX4_HUMAN TOX high mo	NaN	NaN	NaN	NaN	NaN	NaN	NaN	NaN	NaN	NaN	NaN	NaN	NaN	NaN	NaN	NaN	NaN	NaN	NaN	NaN	NaN	NaN	NaN	NaN	4	4	4	9.7	9.7	9.7	63.594	15.524	39761	6	NaN	NaN	O94842-3;O94842-2;O94842;O15405-2;O15405;Q96NM4-3;Q96NM4-4;Q96NM4-2;O94900;Q96NM4
O94874-2;O94874	E3 UFM1-protein ligase 1	UFL1	sp|O94874-2|UFL1_HUMAN Isoform 2 of E3 UFM1-protein ligase 1 OS=Homo sapiens OX=9606 GN=UFL1;sp|O94874|UFL1_HUMAN E3 UFM1-protein ligase 1 OS=Homo sapiens OX=9606 GN=UFL1 PE=1 SV=2	NaN	NaN	NaN	NaN	NaN	NaN	NaN	NaN	NaN	NaN	NaN	NaN	NaN	NaN	NaN	NaN	NaN	NaN	NaN	NaN	NaN	NaN	NaN	NaN	1	1	1	2.1	2.1	2.1	82.097	2.2612	4255.9	1	NaN	NaN	O94874-2;O94874
O94888	UBX domain-containing protein 7	UBXN7	sp|O94888|UBXN7_HUMAN UBX domain-containing protein 7 OS=Homo sapiens OX=9606 GN=UBXN7 PE=1 SV=2	NaN	NaN	NaN	NaN	NaN	NaN	NaN	NaN	NaN	NaN	NaN	NaN	NaN	NaN	NaN	NaN	NaN	NaN	NaN	NaN	NaN	NaN	NaN	NaN	1	1	1	2.9	2.9	2.9	54.862	2.7344	2832.4	1	1	1	O94888
O94906-2;O94906	Pre-mRNA-processing factor 6	PRPF6	sp|O94906-2|PRP6_HUMAN Isoform 2 of Pre-mRNA-processing factor 6 OS=Homo sapiens OX=9606 GN=PRPF6;sp|O94906|PRP6_HUMAN Pre-mRNA-processing factor 6 OS=Homo sapiens OX=9606 GN=PRPF6 PE=1 SV=1	13.151	12.9421	NaN	NaN	NaN	NaN	NaN	NaN	NaN	NaN	NaN	NaN	NaN	NaN	NaN	NaN	NaN	NaN	NaN	NaN	NaN	NaN	NaN	NaN	5	5	5	6.5	6.5	6.5	102.43	10.743	139140	10	NaN	NaN	O94906-2;O94906
O94919	Endonuclease domain-containing 1 protein	ENDOD1	sp|O94919|ENDD1_HUMAN Endonuclease domain-containing 1 protein OS=Homo sapiens OX=9606 GN=ENDOD1 PE=1 SV=2	NaN	NaN	NaN	NaN	NaN	NaN	12.4414	NaN	12.8342	NaN	NaN	NaN	NaN	NaN	NaN	NaN	NaN	NaN	NaN	NaN	NaN	NaN	NaN	NaN	2	2	2	7	7	7	55.016	6.6782	185620	7	2	2	O94919
O94985-2;O94985	Calsyntenin-1;Soluble Alc-alpha;CTF1-alpha	CLSTN1	sp|O94985-2|CSTN1_HUMAN Isoform 2 of Calsyntenin-1 OS=Homo sapiens OX=9606 GN=CLSTN1;sp|O94985|CSTN1_HUMAN Calsyntenin-1 OS=Homo sapiens OX=9606 GN=CLSTN1 PE=1 SV=1	NaN	NaN	NaN	NaN	NaN	NaN	14.1376	NaN	NaN	11.9865	14.6503	12.1833	NaN	NaN	NaN	13.2499	NaN	NaN	13.9545	NaN	13.2234	NaN	NaN	NaN	8	8	8	13.4	13.4	13.4	108.64	47.128	1379500	31	NaN	NaN	O94985-2;O94985
O95069-2;O95069-3;O95069	Potassium channel subfamily K member 2	KCNK2	sp|O95069-2|KCNK2_HUMAN Isoform 2 of Potassium channel subfamily K member 2 OS=Homo sapiens OX=9606 GN=KCNK2;sp|O95069-3|KCNK2_HUMAN Isoform 3 of Potassium channel subfamily K member 2 OS=Homo sapiens OX=9606 GN=KCNK2;sp|O95069|KCNK2_HUMAN Potassium channe	NaN	NaN	NaN	NaN	NaN	NaN	NaN	NaN	NaN	NaN	NaN	NaN	17.5516	NaN	NaN	NaN	NaN	NaN	17.4523	NaN	NaN	NaN	NaN	NaN	2	2	2	4.4	4.4	4.4	45.494	2.7259	8985600	13	NaN	NaN	O95069-2;O95069-3;O95069
O95104-2;O95104-3;O95104	Splicing factor, arginine/serine-rich 15	SCAF4	sp|O95104-2|SCAF4_HUMAN Isoform 2 of SR-related and CTD-associated factor 4 OS=Homo sapiens OX=9606 GN=SCAF4;sp|O95104-3|SCAF4_HUMAN Isoform 3 of SR-related and CTD-associated factor 4 OS=Homo sapiens OX=9606 GN=SCAF4;sp|O95104|SCAF4_HUMAN SR-related and C	NaN	NaN	NaN	NaN	NaN	NaN	NaN	NaN	NaN	NaN	NaN	NaN	NaN	NaN	NaN	NaN	NaN	NaN	NaN	NaN	NaN	NaN	NaN	NaN	1	1	1	1.2	1.2	1.2	123.64	15.958	90090	4	NaN	NaN	O95104-2;O95104-3;O95104
O95218-2;O95218	Zinc finger Ran-binding domain-containing protein 2	ZRANB2	sp|O95218-2|ZRAB2_HUMAN Isoform 2 of Zinc finger Ran-binding domain-containing protein 2 OS=Homo sapiens OX=9606 GN=ZRANB2;sp|O95218|ZRAB2_HUMAN Zinc finger Ran-binding domain-containing protein 2 OS=Homo sapiens OX=9606 GN=ZRANB2 PE=1 SV=2	NaN	NaN	NaN	NaN	NaN	NaN	NaN	NaN	NaN	NaN	NaN	NaN	NaN	NaN	NaN	NaN	NaN	NaN	NaN	NaN	NaN	NaN	NaN	NaN	2	2	2	4.7	4.7	4.7	36.318	6.2402	5455.3	2	NaN	NaN	O95218-2;O95218
O95232	Luc7-like protein 3	LUC7L3	sp|O95232|LC7L3_HUMAN Luc7-like protein 3 OS=Homo sapiens OX=9606 GN=LUC7L3 PE=1 SV=2	NaN	NaN	NaN	NaN	NaN	NaN	NaN	NaN	NaN	NaN	NaN	NaN	NaN	NaN	NaN	NaN	NaN	NaN	NaN	NaN	NaN	NaN	NaN	NaN	3	3	3	9.5	9.5	9.5	51.466	8.9043	79874	4	3	3	O95232
O95239-2;O95239	Chromosome-associated kinesin KIF4A	KIF4A	sp|O95239-2|KIF4A_HUMAN Isoform 2 of Chromosome-associated kinesin KIF4A OS=Homo sapiens OX=9606 GN=KIF4A;sp|O95239|KIF4A_HUMAN Chromosome-associated kinesin KIF4A OS=Homo sapiens OX=9606 GN=KIF4A PE=1 SV=3	11.2585	8.07543	NaN	NaN	NaN	NaN	NaN	NaN	NaN	NaN	NaN	NaN	NaN	NaN	NaN	NaN	NaN	NaN	NaN	NaN	NaN	NaN	NaN	NaN	2	2	1	2.4	2.4	1.2	128.46	5.3102	16969	2	NaN	NaN	O95239-2;O95239
O95292;O95292-2	Vesicle-associated membrane protein-associated protein B/C	VAPB	sp|O95292|VAPB_HUMAN Vesicle-associated membrane protein-associated protein B/C OS=Homo sapiens OX=9606 GN=VAPB PE=1 SV=3;sp|O95292-2|VAPB_HUMAN Isoform 2 of Vesicle-associated membrane protein-associated protein B/C OS=Homo sapiens OX=9606 GN=VAPB	NaN	NaN	NaN	NaN	NaN	NaN	NaN	NaN	NaN	NaN	NaN	NaN	NaN	NaN	NaN	NaN	NaN	NaN	NaN	NaN	NaN	NaN	NaN	NaN	4	3	3	22.6	17.7	17.7	27.228	4.3002	61145	3	NaN	NaN	O95292;O95292-2
O95295	SNARE-associated protein Snapin	SNAPIN	sp|O95295|SNAPN_HUMAN SNARE-associated protein Snapin OS=Homo sapiens OX=9606 GN=SNAPIN PE=1 SV=1	NaN	NaN	NaN	NaN	NaN	NaN	NaN	NaN	NaN	NaN	NaN	NaN	NaN	NaN	NaN	NaN	NaN	NaN	NaN	NaN	NaN	NaN	NaN	NaN	1	1	1	15.4	15.4	15.4	14.874	3.783	2579.3	1	1	1	O95295
O95319-5;O95319-2;O95319;O95319-4;O95319-3	CUGBP Elav-like family member 2	CELF2	sp|O95319-5|CELF2_HUMAN Isoform 5 of CUGBP Elav-like family member 2 OS=Homo sapiens OX=9606 GN=CELF2;sp|O95319-2|CELF2_HUMAN Isoform 2 of CUGBP Elav-like family member 2 OS=Homo sapiens OX=9606 GN=CELF2;sp|O95319|CELF2_HUMAN CUGBP Elav-like family member	16.0062	14.9467	NaN	NaN	NaN	NaN	13.1011	NaN	NaN	NaN	NaN	NaN	13.742	NaN	NaN	NaN	NaN	NaN	14.4256	NaN	NaN	NaN	NaN	NaN	8	6	6	16.2	11.9	11.9	52.054	95.55	1748100	44	NaN	NaN	O95319-5;O95319-2;O95319;O95319-4;O95319-3
O95336	6-phosphogluconolactonase	PGLS	sp|O95336|6PGL_HUMAN 6-phosphogluconolactonase OS=Homo sapiens OX=9606 GN=PGLS PE=1 SV=2	NaN	NaN	NaN	NaN	13.2322	NaN	NaN	13.7314	NaN	NaN	NaN	14.4569	NaN	NaN	NaN	NaN	NaN	NaN	NaN	NaN	NaN	13.5937	NaN	13.219	6	6	6	39.1	39.1	39.1	27.547	22.687	878150	22	6	6	O95336
O95347-2;O95347	Structural maintenance of chromosomes protein 2	SMC2	sp|O95347-2|SMC2_HUMAN Isoform 2 of Structural maintenance of chromosomes protein 2 OS=Homo sapiens OX=9606 GN=SMC2;sp|O95347|SMC2_HUMAN Structural maintenance of chromosomes protein 2 OS=Homo sapiens OX=9606 GN=SMC2 PE=1 SV=2	NaN	NaN	NaN	NaN	NaN	NaN	NaN	NaN	NaN	NaN	NaN	NaN	NaN	NaN	NaN	NaN	NaN	NaN	NaN	NaN	NaN	NaN	NaN	NaN	3	3	3	4.4	4.4	4.4	124.92	9.2416	668110	4	NaN	NaN	O95347-2;O95347
O95373	Importin-7	IPO7	sp|O95373|IPO7_HUMAN Importin-7 OS=Homo sapiens OX=9606 GN=IPO7 PE=1 SV=1	NaN	NaN	NaN	NaN	NaN	NaN	NaN	NaN	NaN	NaN	NaN	NaN	NaN	NaN	NaN	NaN	NaN	NaN	NaN	NaN	NaN	NaN	NaN	NaN	1	1	1	1.5	1.5	1.5	119.52	2.0739	13840	2	1	1	O95373
O95428-6;O95428-5;O95428;O95428-4	Papilin	PAPLN	sp|O95428-6|PPN_HUMAN Isoform 6 of Papilin OS=Homo sapiens OX=9606 GN=PAPLN;sp|O95428-5|PPN_HUMAN Isoform 5 of Papilin OS=Homo sapiens OX=9606 GN=PAPLN;sp|O95428|PPN_HUMAN Papilin OS=Homo sapiens OX=9606 GN=PAPLN PE=2 SV=4;sp|O95428-4|PPN_HUMAN Isoform 4 o	12.97	NaN	NaN	12.196	NaN	NaN	12.6062	12.0654	NaN	13.5241	13.2846	11.3514	12.4435	12.5839	NaN	NaN	NaN	NaN	13.7428	12.414	NaN	NaN	13.4271	NaN	14	14	13	15.7	15.7	14.2	134.84	76.906	1138200	52	NaN	NaN	O95428-6;O95428-5;O95428;O95428-4;O95428-2;O95428-3
O95433-2;O95433	Activator of 90 kDa heat shock protein ATPase homolog 1	AHSA1	sp|O95433-2|AHSA1_HUMAN Isoform 2 of Activator of 90 kDa heat shock protein ATPase homolog 1 OS=Homo sapiens OX=9606 GN=AHSA1;sp|O95433|AHSA1_HUMAN Activator of 90 kDa heat shock protein ATPase homolog 1 OS=Homo sapiens OX=9606 GN=AHSA1 PE=1 SV=1	NaN	NaN	NaN	NaN	NaN	NaN	NaN	NaN	NaN	NaN	NaN	NaN	NaN	NaN	NaN	NaN	NaN	NaN	NaN	NaN	NaN	NaN	NaN	NaN	3	3	3	16	16	16	32.339	14.534	611730	9	NaN	NaN	O95433-2;O95433
O95445	Apolipoprotein M	APOM	sp|O95445|APOM_HUMAN Apolipoprotein M OS=Homo sapiens OX=9606 GN=APOM PE=1 SV=2	16.387	16.6342	16.1353	17.059	17.5204	16.601	18.3391	18.0106	16.6221	17.1446	18.5463	16.7018	17.4668	18.0189	16.5448	17.9481	16.2549	16.0092	17.1155	18.0841	18.0254	17.7059	16.7925	17.7403	11	11	2	68.1	68.1	25.5	21.253	304.66	52483000	271	11	11	O95445
O95466;O95466-2;O95466-3	Formin-like protein 1	FMNL1	sp|O95466|FMNL1_HUMAN Formin-like protein 1 OS=Homo sapiens OX=9606 GN=FMNL1 PE=1 SV=3;sp|O95466-2|FMNL1_HUMAN Isoform 2 of Formin-like protein 1 OS=Homo sapiens OX=9606 GN=FMNL1;sp|O95466-3|FMNL1_HUMAN Isoform 3 of Formin-like protein 1 OS=Homo sapiens OX	NaN	NaN	NaN	NaN	NaN	NaN	NaN	NaN	NaN	NaN	NaN	NaN	NaN	NaN	NaN	NaN	NaN	NaN	NaN	NaN	NaN	NaN	NaN	NaN	2	2	2	2.5	2.5	2.5	121.85	3.7878	51208	4	NaN	NaN	O95466;O95466-2;O95466-3
O95479;O95479-2	GDH/6PGL endoplasmic bifunctional protein;Glucose 1-dehydrogenase;6-phosphogluconolactonase	H6PD	sp|O95479|G6PE_HUMAN GDH/6PGL endoplasmic bifunctional protein OS=Homo sapiens OX=9606 GN=H6PD PE=1 SV=2;sp|O95479-2|G6PE_HUMAN Isoform 2 of GDH/6PGL endoplasmic bifunctional protein OS=Homo sapiens OX=9606 GN=H6PD	13.6692	14.9485	13.4396	13.8826	17.3299	14.8486	13.5992	12.9208	12.0217	14.0101	12.8191	12.9622	14.7024	13.5744	NaN	15.6819	15.1156	NaN	13.5225	14.0308	13.9458	13.8938	14.0172	13.3099	21	21	21	31.7	31.7	31.7	88.892	211.63	7200600	132	NaN	NaN	O95479;O95479-2
O95497	Pantetheinase	VNN1	sp|O95497|VNN1_HUMAN Pantetheinase OS=Homo sapiens OX=9606 GN=VNN1 PE=1 SV=2	15.7977	16.4495	15.2336	16.0494	16.9506	15.2381	15.7078	15.249	15.7555	15.3955	16.6654	14.736	17.4003	15.7418	15.7817	15.8438	16.4833	13.1687	15.9223	14.1923	16.4333	16.797	17.0329	13.9034	11	11	11	26.7	26.7	26.7	57.011	323.31	19775000	191	NaN	NaN	O95497;Q9NY84-5;Q9NY84
O95502	Neuronal pentraxin receptor	NPTXR	sp|O95502|NPTXR_HUMAN Neuronal pentraxin receptor OS=Homo sapiens OX=9606 GN=NPTXR PE=3 SV=2	NaN	NaN	NaN	NaN	NaN	NaN	NaN	NaN	NaN	NaN	NaN	NaN	NaN	NaN	NaN	NaN	NaN	NaN	NaN	NaN	NaN	NaN	NaN	NaN	2	2	2	10	10	10	52.846	48.957	256140	4	2	2	O95502
O95573	Long-chain-fatty-acid--CoA ligase 3	ACSL3	sp|O95573|ACSL3_HUMAN Long-chain-fatty-acid--CoA ligase 3 OS=Homo sapiens OX=9606 GN=ACSL3 PE=1 SV=3	13.7806	12.6629	NaN	NaN	NaN	NaN	NaN	NaN	NaN	NaN	NaN	NaN	NaN	NaN	NaN	NaN	NaN	NaN	NaN	NaN	NaN	NaN	NaN	NaN	3	3	1	7.8	7.8	2.1	80.419	3.4891	137980	6	3	3	O95573
O95633-2;O95633	Follistatin-related protein 3	FSTL3	sp|O95633-2|FSTL3_HUMAN Isoform 2 of Follistatin-related protein 3 OS=Homo sapiens OX=9606 GN=FSTL3;sp|O95633|FSTL3_HUMAN Follistatin-related protein 3 OS=Homo sapiens OX=9606 GN=FSTL3 PE=1 SV=1	NaN	NaN	NaN	NaN	NaN	NaN	NaN	NaN	NaN	NaN	NaN	NaN	NaN	NaN	NaN	NaN	NaN	NaN	NaN	NaN	NaN	NaN	NaN	NaN	2	2	2	10.5	10.5	10.5	24.96	2.4595	38995	2	NaN	NaN	O95633-2;O95633
O95674	Phosphatidate cytidylyltransferase 2	CDS2	sp|O95674|CDS2_HUMAN Phosphatidate cytidylyltransferase 2 OS=Homo sapiens OX=9606 GN=CDS2 PE=1 SV=1	12.219	11.7369	NaN	NaN	NaN	NaN	NaN	NaN	NaN	NaN	NaN	NaN	NaN	NaN	NaN	NaN	NaN	NaN	NaN	NaN	NaN	NaN	NaN	NaN	2	2	2	7.9	7.9	7.9	51.417	40.722	471760	7	2	2	O95674
O95727	Cytotoxic and regulatory T-cell molecule	CRTAM	sp|O95727|CRTAM_HUMAN Cytotoxic and regulatory T-cell molecule OS=Homo sapiens OX=9606 GN=CRTAM PE=1 SV=2	NaN	NaN	NaN	NaN	NaN	NaN	NaN	NaN	NaN	NaN	NaN	NaN	NaN	NaN	NaN	NaN	NaN	NaN	NaN	NaN	NaN	NaN	NaN	NaN	3	3	3	11.7	11.7	11.7	44.64	7.134	111280	7	3	3	O95727
O95747	Serine/threonine-protein kinase OSR1	OXSR1	sp|O95747|OXSR1_HUMAN Serine/threonine-protein kinase OSR1 OS=Homo sapiens OX=9606 GN=OXSR1 PE=1 SV=1	NaN	NaN	NaN	NaN	NaN	NaN	NaN	NaN	NaN	NaN	NaN	NaN	NaN	NaN	NaN	NaN	NaN	NaN	NaN	NaN	NaN	NaN	NaN	NaN	3	3	2	8.3	8.3	6.5	58.022	5.7739	1956700	6	3	3	O95747
O95758-7;O95758-1;O95758-6;O95758-2;O95758;O95758-5;O95758-4	Polypyrimidine tract-binding protein 3	PTBP3	sp|O95758-7|PTBP3_HUMAN Isoform 7 of Polypyrimidine tract-binding protein 3 OS=Homo sapiens OX=9606 GN=PTBP3;sp|O95758-1|PTBP3_HUMAN Isoform 1 of Polypyrimidine tract-binding protein 3 OS=Homo sapiens OX=9606 GN=PTBP3;sp|O95758-6|PTBP3_HUMAN Isoform 6 of P	NaN	NaN	NaN	NaN	NaN	NaN	NaN	NaN	NaN	NaN	NaN	NaN	NaN	NaN	NaN	NaN	NaN	NaN	NaN	NaN	NaN	NaN	NaN	NaN	3	2	2	8.3	6.8	6.8	49.539	2.487	22427	2	NaN	NaN	O95758-7;O95758-1;O95758-6;O95758-2;O95758;O95758-5;O95758-4;Q9UKA9;Q9UKA9-2;Q9UKA9-4;Q9UKA9-3
O95782-2;O95782;O94973-3;O94973;O94973-2	AP-2 complex subunit alpha-1;AP-2 complex subunit alpha-2	AP2A1;AP2A2	sp|O95782-2|AP2A1_HUMAN Isoform B of AP-2 complex subunit alpha-1 OS=Homo sapiens OX=9606 GN=AP2A1;sp|O95782|AP2A1_HUMAN AP-2 complex subunit alpha-1 OS=Homo sapiens OX=9606 GN=AP2A1 PE=1 SV=3;sp|O94973-3|AP2A2_HUMAN Isoform 3 of AP-2 complex subunit alpha	NaN	NaN	NaN	NaN	NaN	NaN	NaN	NaN	NaN	NaN	NaN	NaN	NaN	NaN	NaN	NaN	NaN	NaN	NaN	NaN	NaN	NaN	NaN	NaN	3	3	3	4.3	4.3	4.3	105.36	3.7583	115460	3	NaN	NaN	O95782-2;O95782;O94973-3;O94973;O94973-2
O95810	Serum deprivation-response protein	SDPR	sp|O95810|CAVN2_HUMAN Caveolae-associated protein 2 OS=Homo sapiens OX=9606 GN=CAVIN2 PE=1 SV=3	14.4016	13.2735	13.6977	12.5635	14.2625	10.6905	16.7955	17.8738	16.2077	16.1331	16.1095	18.5642	12.5873	15.7631	14.184	14.9551	13.4667	NaN	17.2266	16.6007	13.6997	16.4807	13.9811	15.5816	17	17	16	48	48	40.9	47.173	323.31	33949000	277	17	17	O95810
O95834;O95834-2;O95834-3	Echinoderm microtubule-associated protein-like 2	EML2	sp|O95834|EMAL2_HUMAN Echinoderm microtubule-associated protein-like 2 OS=Homo sapiens OX=9606 GN=EML2 PE=1 SV=1;sp|O95834-2|EMAL2_HUMAN Isoform 2 of Echinoderm microtubule-associated protein-like 2 OS=Homo sapiens OX=9606 GN=EML2;sp|O95834-3|EMAL2_HUMAN I	NaN	NaN	NaN	NaN	NaN	NaN	NaN	13.4049	NaN	NaN	NaN	14.4519	NaN	NaN	NaN	NaN	NaN	NaN	12.4836	NaN	NaN	NaN	NaN	NaN	6	6	6	13.9	13.9	13.9	70.678	10.772	578400	15	NaN	NaN	O95834;O95834-2;O95834-3
O95837	Guanine nucleotide-binding protein subunit alpha-14	GNA14	sp|O95837|GNA14_HUMAN Guanine nucleotide-binding protein subunit alpha-14 OS=Homo sapiens OX=9606 GN=GNA14 PE=1 SV=1	NaN	NaN	NaN	NaN	NaN	NaN	NaN	NaN	NaN	NaN	NaN	NaN	NaN	NaN	NaN	NaN	NaN	NaN	NaN	NaN	NaN	NaN	NaN	NaN	1	1	1	3.7	3.7	3.7	41.57	4.4017	39737	5	1	1	O95837
O95861-3;O95861-4;O95861;O95861-2	3(2),5-bisphosphate nucleotidase 1	BPNT1	sp|O95861-3|BPNT1_HUMAN Isoform 3 of 3(2),5-bisphosphate nucleotidase 1 OS=Homo sapiens OX=9606 GN=BPNT1;sp|O95861-4|BPNT1_HUMAN Isoform 4 of 3(2),5-bisphosphate nucleotidase 1 OS=Homo sapiens OX=9606 GN=BPNT1;sp|O95861|BPNT1_HUMAN 3(2),5-bisphosp	NaN	NaN	NaN	NaN	NaN	NaN	NaN	NaN	NaN	NaN	NaN	NaN	NaN	NaN	NaN	NaN	NaN	NaN	NaN	NaN	NaN	NaN	NaN	NaN	3	3	3	18.2	18.2	18.2	27.543	2.9686	119800	3	NaN	NaN	O95861-3;O95861-4;O95861;O95861-2
O95865	N(G),N(G)-dimethylarginine dimethylaminohydrolase 2	DDAH2	sp|O95865|DDAH2_HUMAN N(G),N(G)-dimethylarginine dimethylaminohydrolase 2 OS=Homo sapiens OX=9606 GN=DDAH2 PE=1 SV=1	NaN	NaN	NaN	NaN	NaN	NaN	NaN	NaN	NaN	NaN	NaN	NaN	NaN	NaN	NaN	NaN	NaN	NaN	NaN	NaN	NaN	NaN	NaN	NaN	3	3	3	21.1	21.1	21.1	29.644	5.2607	104990	7	3	3	O95865
O95866-5;O95866-3;O95866;O95866-4;O95866-7;O95866-6;O95866-2	Protein G6b	G6B	sp|O95866-5|G6B_HUMAN Isoform E of Megakaryocyte and platelet inhibitory receptor G6b OS=Homo sapiens OX=9606 GN=MPIG6B;sp|O95866-3|G6B_HUMAN Isoform C of Megakaryocyte and platelet inhibitory receptor G6b OS=Homo sapiens OX=9606 GN=MPIG6B;sp|O95866|G6B_HU	NaN	NaN	NaN	NaN	NaN	NaN	NaN	NaN	NaN	NaN	NaN	NaN	NaN	NaN	NaN	NaN	NaN	NaN	NaN	NaN	NaN	NaN	NaN	NaN	2	2	2	19.3	19.3	19.3	21.329	4.45	28572	2	NaN	NaN	O95866-5;O95866-3;O95866;O95866-4;O95866-7;O95866-6;O95866-2
O95897	Noelin-2	OLFM2	sp|O95897|NOE2_HUMAN Noelin-2 OS=Homo sapiens OX=9606 GN=OLFM2 PE=1 SV=2	NaN	NaN	NaN	NaN	NaN	NaN	NaN	NaN	NaN	NaN	NaN	NaN	NaN	NaN	NaN	NaN	NaN	NaN	NaN	NaN	NaN	NaN	NaN	NaN	1	1	1	3.3	3.3	3.3	51.386	2.1228	55956	3	1	1	O95897
O95967	EGF-containing fibulin-like extracellular matrix protein 2	EFEMP2	sp|O95967|FBLN4_HUMAN EGF-containing fibulin-like extracellular matrix protein 2 OS=Homo sapiens OX=9606 GN=EFEMP2 PE=1 SV=3	14.0976	NaN	NaN	12.3085	NaN	NaN	NaN	NaN	NaN	NaN	NaN	NaN	NaN	12.4587	13.4942	NaN	NaN	NaN	NaN	NaN	13.1746	NaN	NaN	NaN	5	5	5	13.1	13.1	13.1	49.405	11.863	480610	20	5	5	O95967
O95980	Reversion-inducing cysteine-rich protein with Kazal motifs	RECK	sp|O95980|RECK_HUMAN Reversion-inducing cysteine-rich protein with Kazal motifs OS=Homo sapiens OX=9606 GN=RECK PE=1 SV=1	NaN	NaN	NaN	11.7111	NaN	NaN	12.4245	NaN	NaN	NaN	NaN	NaN	NaN	NaN	NaN	NaN	NaN	NaN	12.6658	NaN	NaN	NaN	NaN	NaN	6	6	6	7.5	7.5	7.5	106.46	10.871	422650	17	6	6	O95980
O95989	Diphosphoinositol polyphosphate phosphohydrolase 1	NUDT3	sp|O95989|NUDT3_HUMAN Diphosphoinositol polyphosphate phosphohydrolase 1 OS=Homo sapiens OX=9606 GN=NUDT3 PE=1 SV=1	NaN	NaN	NaN	NaN	NaN	NaN	NaN	NaN	NaN	NaN	NaN	NaN	NaN	NaN	NaN	NaN	NaN	NaN	NaN	NaN	NaN	NaN	NaN	NaN	3	3	3	29.7	29.7	29.7	19.471	5.2125	78830	4	3	3	O95989
O95998;O95998-4	Interleukin-18-binding protein	IL18BP	sp|O95998|I18BP_HUMAN Interleukin-18-binding protein OS=Homo sapiens OX=9606 GN=IL18BP PE=1 SV=2;sp|O95998-4|I18BP_HUMAN Isoform D of Interleukin-18-binding protein OS=Homo sapiens OX=9606 GN=IL18BP	NaN	NaN	NaN	NaN	NaN	NaN	NaN	NaN	NaN	NaN	NaN	NaN	NaN	NaN	NaN	NaN	NaN	NaN	NaN	NaN	NaN	NaN	NaN	NaN	2	2	2	9.8	9.8	9.8	21.099	2.4983	414070	4	NaN	NaN	O95998;O95998-4
O96011-2;O96011	Peroxisomal membrane protein 11B	PEX11B	sp|O96011-2|PX11B_HUMAN Isoform 2 of Peroxisomal membrane protein 11B OS=Homo sapiens OX=9606 GN=PEX11B;sp|O96011|PX11B_HUMAN Peroxisomal membrane protein 11B OS=Homo sapiens OX=9606 GN=PEX11B PE=1 SV=1	NaN	NaN	NaN	NaN	NaN	NaN	NaN	NaN	NaN	NaN	NaN	NaN	NaN	NaN	NaN	NaN	NaN	NaN	NaN	NaN	NaN	NaN	NaN	NaN	1	1	1	5.3	5.3	5.3	26.724	42.512	11615	1	NaN	NaN	O96011-2;O96011
P00167-2;P00167-3;P00167	Cytochrome b5	CYB5A	sp|P00167-2|CYB5_HUMAN Isoform 2 of Cytochrome b5 OS=Homo sapiens OX=9606 GN=CYB5A;sp|P00167-3|CYB5_HUMAN Isoform 3 of Cytochrome b5 OS=Homo sapiens OX=9606 GN=CYB5A;sp|P00167|CYB5_HUMAN Cytochrome b5 OS=Homo sapiens OX=9606 GN=CYB5A PE=1 SV=2	NaN	NaN	NaN	NaN	NaN	NaN	NaN	NaN	NaN	NaN	NaN	NaN	NaN	NaN	NaN	NaN	NaN	NaN	NaN	NaN	NaN	NaN	NaN	NaN	2	2	2	34.7	34.7	34.7	11.268	3.4891	36514	3	NaN	NaN	P00167-2;P00167-3;P00167
P00325-2;P00325	Alcohol dehydrogenase 1B	ADH1B	sp|P00325-2|ADH1B_HUMAN Isoform 2 of All-trans-retinol dehydrogenase [NAD(+)] ADH1B OS=Homo sapiens OX=9606 GN=ADH1B;sp|P00325|ADH1B_HUMAN All-trans-retinol dehydrogenase [NAD(+)] ADH1B OS=Homo sapiens OX=9606 GN=ADH1B PE=1 SV=2	NaN	NaN	NaN	NaN	NaN	NaN	NaN	NaN	NaN	NaN	NaN	NaN	NaN	NaN	NaN	NaN	NaN	NaN	NaN	NaN	NaN	NaN	NaN	NaN	6	1	1	26	12.2	12.2	35.412	14.194	12231	1	NaN	NaN	P00325-2;P00325
P00338;P00338-3;P00338-4;P00338-5;P00338-2	L-lactate dehydrogenase A chain	LDHA	sp|P00338|LDHA_HUMAN L-lactate dehydrogenase A chain OS=Homo sapiens OX=9606 GN=LDHA PE=1 SV=2;sp|P00338-3|LDHA_HUMAN Isoform 3 of L-lactate dehydrogenase A chain OS=Homo sapiens OX=9606 GN=LDHA;sp|P00338-4|LDHA_HUMAN Isoform 4 of L-lactate dehydrogenase A	17.0065	17.9071	18.9398	18.1871	18.2111	17.6348	17.9635	18.1756	17.6559	16.8829	16.995	18.2315	17.9546	17.486	16.6628	17.9094	17.0573	17.3304	17.7536	17.3238	17.6727	17.4763	17.2182	17.1817	21	21	20	43.4	43.4	39.8	36.688	198.24	47447000	264	NaN	NaN	P00338;P00338-3;P00338-4;P00338-5;P00338-2;Q6ZMR3;P07864
P00352	Retinal dehydrogenase 1	ALDH1A1	sp|P00352|AL1A1_HUMAN Retinal dehydrogenase 1 OS=Homo sapiens OX=9606 GN=ALDH1A1 PE=1 SV=2	13.968	14.8727	17.2783	15.6182	17.6364	12.278	11.4096	11.923	12.0299	NaN	12.5078	12.2395	15.9188	12.801	13.3581	14.4293	15.2311	13.8504	11.9142	13.6872	14.8515	13.0919	14.7901	10.5843	22	22	20	50.5	50.5	42.9	54.861	131.94	10640000	152	22	22	P00352
P00387-2;P00387;P00387-3	NADH-cytochrome b5 reductase 3;NADH-cytochrome b5 reductase 3 membrane-bound form;NADH-cytochrome b5 reductase 3 soluble form	CYB5R3	sp|P00387-2|NB5R3_HUMAN Isoform 2 of NADH-cytochrome b5 reductase 3 OS=Homo sapiens OX=9606 GN=CYB5R3;sp|P00387|NB5R3_HUMAN NADH-cytochrome b5 reductase 3 OS=Homo sapiens OX=9606 GN=CYB5R3 PE=1 SV=3;sp|P00387-3|NB5R3_HUMAN Isoform 3 of NADH-cytochrome b5 r	NaN	NaN	NaN	NaN	NaN	NaN	NaN	NaN	NaN	NaN	NaN	NaN	NaN	NaN	NaN	NaN	NaN	NaN	NaN	NaN	NaN	NaN	NaN	NaN	4	4	4	17.6	17.6	17.6	31.628	10.123	90153	9	NaN	NaN	P00387-2;P00387;P00387-3
P00390-2;P00390;P00390-3;P00390-4;P00390-5	Glutathione reductase, mitochondrial	GSR	sp|P00390-2|GSHR_HUMAN Isoform Cytoplasmic of Glutathione reductase, mitochondrial OS=Homo sapiens OX=9606 GN=GSR;sp|P00390|GSHR_HUMAN Glutathione reductase, mitochondrial OS=Homo sapiens OX=9606 GN=GSR PE=1 SV=2;sp|P00390-3|GSHR_HUMAN Isoform 2 of Glutath	13.5772	15.159	13.6563	12.0595	15.1891	15.028	11.4186	12.6907	NaN	11.3683	NaN	NaN	13.9113	NaN	12.2973	NaN	12.5295	NaN	13.5687	12.8924	12.3062	10.6983	NaN	12.3009	13	13	11	40.3	40.3	35.9	51.7	63.639	2240100	64	NaN	NaN	P00390-2;P00390;P00390-3;P00390-4;P00390-5
P00441	Superoxide dismutase [Cu-Zn]	SOD1	sp|P00441|SODC_HUMAN Superoxide dismutase [Cu-Zn] OS=Homo sapiens OX=9606 GN=SOD1 PE=1 SV=2	NaN	16.1429	NaN	16.0604	16.8589	NaN	15.7413	15.7932	NaN	NaN	15.4952	15.8269	14.7715	NaN	15.6585	NaN	14.278	NaN	15.5614	NaN	15.9228	NaN	15.8112	12.0655	7	7	7	72.1	72.1	72.1	15.936	323.31	6875500	54	7	7	P00441
P00450	Ceruloplasmin	CP	sp|P00450|CERU_HUMAN Ceruloplasmin OS=Homo sapiens OX=9606 GN=CP PE=1 SV=1	22.7396	23.264	23.1178	23.297	22.8025	23.7306	22.8948	22.6163	23.0579	22.8911	22.8439	22.3431	23.2214	23.6325	23.5007	23.5961	23.024	23.3381	22.5752	23.017	23.5937	23.2352	23.202	23.3337	93	93	82	83.5	83.5	82.2	122.2	323.31	15511000000	21086	93	93	P00450
P00451	Coagulation factor VIII;Factor VIIIa heavy chain, 200 kDa isoform;Factor VIIIa heavy chain, 92 kDa isoform;Factor VIII B chain;Factor VIIIa light chain	F8	sp|P00451|FA8_HUMAN Coagulation factor VIII OS=Homo sapiens OX=9606 GN=F8 PE=1 SV=1	15.6153	15.3079	13.6695	13.8183	15.1315	13.2467	11.7899	NaN	11.9778	NaN	NaN	NaN	14.0112	13.4667	14.0669	14.1922	14.7447	14.6599	13.9753	13.4269	15.3062	12.8551	NaN	14.8591	28	28	27	15.5	15.5	15	267.01	65.685	3210900	71	NaN	NaN	P00451;P00451-2
P00480	Ornithine carbamoyltransferase, mitochondrial	OTC	sp|P00480|OTC_HUMAN Ornithine transcarbamylase, mitochondrial OS=Homo sapiens OX=9606 GN=OTC PE=1 SV=3	NaN	NaN	NaN	NaN	NaN	NaN	NaN	NaN	NaN	NaN	NaN	NaN	NaN	NaN	NaN	NaN	NaN	NaN	NaN	NaN	NaN	NaN	NaN	NaN	3	3	3	11.3	11.3	11.3	39.935	3.8149	80440	4	3	3	P00480
P00488	Coagulation factor XIII A chain	F13A1	sp|P00488|F13A_HUMAN Coagulation factor XIII A chain OS=Homo sapiens OX=9606 GN=F13A1 PE=1 SV=4	17.3439	17.9338	16.7293	16.1859	16.3066	16.4958	19.2217	18.7449	18.3058	17.7262	18.7107	18.4889	16.2235	17.4525	17.7973	17.6393	16.9045	16.0188	19.2342	18.8199	17.0512	18.2765	17.5354	18.7615	38	38	37	53.7	53.7	53.6	83.266	323.31	178100000	961	38	38	P00488
P00491	Purine nucleoside phosphorylase	PNP	sp|P00491|PNPH_HUMAN Purine nucleoside phosphorylase OS=Homo sapiens OX=9606 GN=PNP PE=1 SV=2	14.8038	15.9015	15.7688	15.2673	15.379	16.2067	16.9097	17.3214	17.0307	15.3966	16.6105	17.3127	15.5407	16.4384	14.9128	15.7842	14.5485	14.0635	16.3936	16.7931	16.0261	16.3687	16.9356	17.1652	17	17	17	70.6	70.6	70.6	32.118	147.98	17397000	196	17	17	P00491
P00492	Hypoxanthine-guanine phosphoribosyltransferase	HPRT1	sp|P00492|HPRT_HUMAN Hypoxanthine-guanine phosphoribosyltransferase OS=Homo sapiens OX=9606 GN=HPRT1 PE=1 SV=2	14.5735	13.7492	15.8838	14.2222	15.028	14.1331	12.9711	NaN	12.2889	NaN	NaN	NaN	14.6151	14.1957	13.2017	14.0434	13.8748	NaN	13.3092	13.0885	13.6108	13.7171	NaN	NaN	8	8	8	52.8	52.8	52.8	24.579	21.55	2451400	51	8	8	P00492
P00505;P00505-2	Aspartate aminotransferase, mitochondrial	GOT2	sp|P00505|AATM_HUMAN Aspartate aminotransferase, mitochondrial OS=Homo sapiens OX=9606 GN=GOT2 PE=1 SV=3;sp|P00505-2|AATM_HUMAN Isoform 2 of Aspartate aminotransferase, mitochondrial OS=Homo sapiens OX=9606 GN=GOT2	NaN	NaN	NaN	NaN	NaN	NaN	NaN	NaN	NaN	NaN	NaN	NaN	NaN	NaN	NaN	NaN	NaN	NaN	NaN	NaN	NaN	NaN	NaN	NaN	6	6	5	17.4	17.4	13.7	47.517	6.7038	242010	7	NaN	NaN	P00505;P00505-2
P00533-4;P00533-3;P00533;P00533-2	Epidermal growth factor receptor	EGFR	sp|P00533-4|EGFR_HUMAN Isoform 4 of Epidermal growth factor receptor OS=Homo sapiens OX=9606 GN=EGFR;sp|P00533-3|EGFR_HUMAN Isoform 3 of Epidermal growth factor receptor OS=Homo sapiens OX=9606 GN=EGFR;sp|P00533|EGFR_HUMAN Epidermal growth factor receptor	NaN	14.4621	NaN	13.823	NaN	NaN	14.7794	NaN	NaN	NaN	NaN	NaN	14.5828	13.975	NaN	NaN	NaN	NaN	15.2212	15.2802	NaN	NaN	NaN	NaN	7	7	7	15.4	15.4	15.4	69.227	13.943	1457200	32	NaN	NaN	P00533-4;P00533-3;P00533;P00533-2
P00558;P00558-2	Phosphoglycerate kinase 1	PGK1	sp|P00558|PGK1_HUMAN Phosphoglycerate kinase 1 OS=Homo sapiens OX=9606 GN=PGK1 PE=1 SV=3;sp|P00558-2|PGK1_HUMAN Isoform 2 of Phosphoglycerate kinase 1 OS=Homo sapiens OX=9606 GN=PGK1	15.273	16.0141	16.8153	16.961	16.8407	15.9455	16.4408	17.5205	17.1562	15.9183	16.566	17.6907	16.2193	16.3917	15.9177	15.5288	15.6787	15.8476	16.9302	16.9179	16.321	17.1855	16.5689	17.3451	22	22	18	65.2	65.2	54	44.614	323.31	61384000	508	NaN	NaN	P00558;P00558-2
P00568	Adenylate kinase isoenzyme 1	AK1	sp|P00568|KAD1_HUMAN Adenylate kinase isoenzyme 1 OS=Homo sapiens OX=9606 GN=AK1 PE=1 SV=3	NaN	NaN	NaN	NaN	NaN	NaN	12.2307	NaN	NaN	NaN	11.7942	NaN	NaN	NaN	12.4353	NaN	NaN	NaN	NaN	NaN	NaN	NaN	12.0989	NaN	5	5	5	42.3	42.3	42.3	21.635	26.026	522390	19	5	5	P00568
P00734	Prothrombin;Activation peptide fragment 1;Activation peptide fragment 2;Thrombin light chain;Thrombin heavy chain	F2	sp|P00734|THRB_HUMAN Prothrombin OS=Homo sapiens OX=9606 GN=F2 PE=1 SV=2	21.8439	21.8658	20.7448	21.8869	19.2599	21.4223	22.0897	21.7421	22.3133	22.2852	22.5112	21.9068	21.9299	22.0506	22.3504	22.0283	21.8645	21.6566	20.9678	21.8761	22.1069	22.2282	22.1532	22.5146	51	51	43	67.2	67.2	59	70.036	323.31	4221400000	6793	51	51	P00734
P00736	Complement C1r subcomponent;Complement C1r subcomponent heavy chain;Complement C1r subcomponent light chain	C1R	sp|P00736|C1R_HUMAN Complement C1r subcomponent OS=Homo sapiens OX=9606 GN=C1R PE=1 SV=2	20.3025	20.0881	19.9496	21.5108	19.6494	20.3532	21.7003	21.1186	21.3291	21.5522	21.6545	20.6114	20.8502	21.2048	20.4709	20.3658	21.0765	20.6148	20.9036	20.9596	20.6997	21.5052	21.174	21.1658	37	37	35	57.6	57.6	56.3	80.118	323.31	1045500000	2471	37	37	P00736
P00738;P00738-2	Haptoglobin;Haptoglobin alpha chain;Haptoglobin beta chain	HP	sp|P00738|HPT_HUMAN Haptoglobin OS=Homo sapiens OX=9606 GN=HP PE=1 SV=1;sp|P00738-2|HPT_HUMAN Isoform 2 of Haptoglobin OS=Homo sapiens OX=9606 GN=HP	16.3534	16.7155	16.0351	16.4095	14.4807	14.686	17.8482	17.1975	17.4809	18.3203	16.3299	16.5147	18.5548	17.6914	15.8582	13.7621	17.2846	15.376	14.7054	16.1513	16.6554	18.6555	17.5219	17.1815	26	26	15	53.7	53.7	34.5	45.205	304.72	57269000	383	NaN	NaN	P00738;P00738-2
P00739;P00739-2	Haptoglobin-related protein	HPR	sp|P00739|HPTR_HUMAN Haptoglobin-related protein OS=Homo sapiens OX=9606 GN=HPR PE=2 SV=2;sp|P00739-2|HPTR_HUMAN Isoform 2 of Haptoglobin-related protein OS=Homo sapiens OX=9606 GN=HPR	15.9201	16.2765	16.6392	16.3931	16.5684	15.6787	17.575	15.1478	15.4982	16.9634	15.9087	13.7343	18.1212	17.904	16.1739	14.1664	16.6747	NaN	14.6519	16.1073	17.3926	16.0786	17.6859	16.7305	18	7	7	56.3	33.9	33.9	39.029	68.323	35065000	224	NaN	NaN	P00739;P00739-2
P00740;P00740-2	Coagulation factor IX;Coagulation factor IXa light chain;Coagulation factor IXa heavy chain	F9	sp|P00740|FA9_HUMAN Coagulation factor IX OS=Homo sapiens OX=9606 GN=F9 PE=1 SV=2;sp|P00740-2|FA9_HUMAN Isoform 2 of Coagulation factor IX OS=Homo sapiens OX=9606 GN=F9	18.2417	18.1798	17.8356	18.6097	16.6461	19.2692	17.7311	17.2502	18.5513	17.6221	17.9047	17.1253	18.223	18.6419	19.1467	18.4953	18.2758	18.8837	17.1472	17.4969	19.1489	17.3889	18.1218	18.0419	16	16	16	46.9	46.9	46.9	51.778	323.31	154160000	753	NaN	NaN	P00740;P00740-2
P00742	Coagulation factor X;Factor X light chain;Factor X heavy chain;Activated factor Xa heavy chain	F10	sp|P00742|FA10_HUMAN Coagulation factor X OS=Homo sapiens OX=9606 GN=F10 PE=1 SV=2	19.0104	20.2162	18.5927	19.7324	18.7717	19.7409	18.5744	17.9938	18.8182	18.3761	18.5932	17.7656	19.2893	18.7847	19.6032	20.0158	19.0703	19.6181	19.1124	19.0617	19.1864	18.0977	19.1127	18.7873	27	27	27	49.6	49.6	49.6	54.731	323.31	246760000	780	27	27	P00742
P00746	Complement factor D	CFD	sp|P00746|CFAD_HUMAN Complement factor D OS=Homo sapiens OX=9606 GN=CFD PE=1 SV=5	15.1579	16.2041	16.2305	17.9171	15.7638	13.9104	17.6149	16.5015	17.7079	16.3112	17.2816	15.1567	16.1592	16.6512	15.8593	14.6232	15.7001	14.9217	16.9969	16.489	15.7246	16.4627	16.5498	16.6911	15	15	15	61.3	61.3	61.3	27.033	323.31	46551000	425	15	15	P00746
P00747	Plasminogen;Plasmin heavy chain A;Activation peptide;Angiostatin;Plasmin heavy chain A, short form;Plasmin light chain B	PLG	sp|P00747|PLMN_HUMAN Plasminogen OS=Homo sapiens OX=9606 GN=PLG PE=1 SV=2	22.0252	21.343	20.1002	21.9685	19.046	21.4342	22.2167	21.3172	22.1176	22.1034	22.1291	21.6421	21.7632	21.5736	22.0728	21.675	20.9325	21.3597	21.4568	21.7647	21.5874	21.7556	21.5398	21.9379	84	84	77	88.6	88.6	82.2	90.568	323.31	4675300000	7287	NaN	NaN	P00747;Q02325;Q15195
P00748	Coagulation factor XII;Coagulation factor XIIa heavy chain;Beta-factor XIIa part 1;Coagulation factor XIIa light chain	F12	sp|P00748|FA12_HUMAN Coagulation factor XII OS=Homo sapiens OX=9606 GN=F12 PE=1 SV=3	18.1694	18.9276	18.4313	19.6573	18.4214	16.6782	20.9285	19.091	20.7365	21.0522	20.7588	20.3075	19.0459	20.3301	18.688	19.528	20.3771	19.6989	20.8809	20.2538	20.4663	19.6957	19.7625	20.4006	26	26	26	47.3	47.3	47.3	67.791	323.31	423470000	1148	26	26	P00748
P00750-4;P00750-3;P00750;P00750-2	Tissue-type plasminogen activator;Tissue-type plasminogen activator chain A;Tissue-type plasminogen activator chain B	PLAT	sp|P00750-4|TPA_HUMAN Isoform 4 of Tissue-type plasminogen activator OS=Homo sapiens OX=9606 GN=PLAT;sp|P00750-3|TPA_HUMAN Isoform 3 of Tissue-type plasminogen activator OS=Homo sapiens OX=9606 GN=PLAT;sp|P00750|TPA_HUMAN Tissue-type plasminogen activator	NaN	NaN	NaN	NaN	NaN	NaN	NaN	NaN	NaN	NaN	NaN	NaN	NaN	NaN	NaN	NaN	NaN	NaN	NaN	NaN	NaN	NaN	NaN	NaN	2	2	2	8.4	8.4	8.4	44.373	2.443	237110	2	NaN	NaN	P00750-4;P00750-3;P00750;P00750-2
P00751;P00751-2	Complement factor B;Complement factor B Ba fragment;Complement factor B Bb fragment	CFB	sp|P00751|CFAB_HUMAN Complement factor B OS=Homo sapiens OX=9606 GN=CFB PE=1 SV=2;sp|P00751-2|CFAB_HUMAN Isoform 2 of Complement factor B OS=Homo sapiens OX=9606 GN=CFB	22.6774	23.0199	22.7652	22.287	21.9684	22.8585	22.306	22.2963	22.5596	23.1006	22.0847	22.3397	22.4942	22.2268	23.1163	23.487	23.6234	23.5805	21.7269	22.682	22.8518	22.5404	23.103	22.9079	69	69	65	75.4	75.4	70.4	85.532	323.31	7118100000	7397	NaN	NaN	P00751;P00751-2
P00813	Adenosine deaminase	ADA	sp|P00813|ADA_HUMAN Adenosine deaminase OS=Homo sapiens OX=9606 GN=ADA PE=1 SV=3	NaN	NaN	NaN	NaN	NaN	NaN	NaN	NaN	NaN	NaN	NaN	NaN	NaN	NaN	NaN	NaN	NaN	NaN	NaN	NaN	NaN	NaN	NaN	NaN	4	4	4	14	14	14	40.764	6.227	212530	6	4	4	P00813
P00915	Carbonic anhydrase 1	CA1	sp|P00915|CAH1_HUMAN Carbonic anhydrase 1 OS=Homo sapiens OX=9606 GN=CA1 PE=1 SV=2	18.0112	18.5603	17.7577	19.9309	17.8476	19.0761	17.4163	18.5011	19.8741	15.5408	18.411	18.0978	19.2231	15.7739	15.3234	18.0136	17.1666	17.9285	18.7971	20.1372	17.8464	16.7173	20.2873	17.562	19	19	18	71.6	71.6	71.6	28.87	323.31	119930000	455	19	19	P00915
P00918	Carbonic anhydrase 2	CA2	sp|P00918|CAH2_HUMAN Carbonic anhydrase 2 OS=Homo sapiens OX=9606 GN=CA2 PE=1 SV=2	13.3472	13.1857	15.413	15.3621	13.7406	13.0451	15.2774	15.657	16.9478	13.8903	16.6855	15.9329	15.5748	15.0225	15.571	13.1646	12.0964	12.3578	16.1139	16.9545	16.3262	15.6606	16.9263	14.4858	14	14	14	59.6	59.6	59.6	29.246	74.172	16793000	198	NaN	NaN	P00918;CON__crap_thegpm|Carbonic_anhydrase_2|Bos_taurus|P00921|Uniprot
P00995	Pancreatic secretory trypsin inhibitor	SPINK1	sp|P00995|ISK1_HUMAN Serine protease inhibitor Kazal-type 1 OS=Homo sapiens OX=9606 GN=SPINK1 PE=1 SV=2	NaN	13.3635	NaN	15.2541	NaN	NaN	NaN	NaN	NaN	NaN	NaN	NaN	13.684	NaN	NaN	NaN	18.0549	NaN	NaN	NaN	12.7866	NaN	NaN	NaN	2	2	2	43	43	43	8.5067	49.224	1748300	14	2	2	P00995
P01008	Antithrombin-III	SERPINC1	sp|P01008|ANT3_HUMAN Antithrombin-III OS=Homo sapiens OX=9606 GN=SERPINC1 PE=1 SV=1	22.1445	22.3741	22.4429	22.2527	21.1651	22.4245	22.9134	22.0479	22.4784	22.331	22.6593	21.7832	22.6761	21.9095	22.5273	22.0296	21.8648	22.2413	22.128	22.2569	22.3147	22.526	22.2109	22.7178	52	52	41	72.6	72.6	65.7	52.602	323.31	5561000000	9411	52	52	P01008
P01009;P01009-2;P01009-3	Alpha-1-antitrypsin;Short peptide from AAT	SERPINA1	sp|P01009|A1AT_HUMAN Alpha-1-antitrypsin OS=Homo sapiens OX=9606 GN=SERPINA1 PE=1 SV=3;sp|P01009-2|A1AT_HUMAN Isoform 2 of Alpha-1-antitrypsin OS=Homo sapiens OX=9606 GN=SERPINA1;sp|P01009-3|A1AT_HUMAN Isoform 3 of Alpha-1-antitrypsin OS=Homo sapiens OX=96	21.6045	22.6902	22.8839	21.7596	22.5897	21.4096	20.9647	20.3685	20.7617	21.4424	20.7307	20.638	22.0373	21.6014	21.8503	21.221	22.1864	21.3237	21.5579	20.8496	22.0212	21.4078	21.7465	22.0318	47	47	47	71.8	71.8	71.8	46.736	323.31	3220700000	7566	NaN	NaN	P01009;P01009-2;P01009-3;P20848
P01011	Alpha-1-antichymotrypsin;Alpha-1-antichymotrypsin His-Pro-less	SERPINA3	sp|P01011|AACT_HUMAN Alpha-1-antichymotrypsin OS=Homo sapiens OX=9606 GN=SERPINA3 PE=1 SV=2	24.2263	24.5294	24.4765	23.9845	23.9201	25.0744	22.5091	22.6543	22.5451	23.3377	22.6755	22.6331	23.618	23.6413	24.1465	24.6144	24.4889	24.7818	22.3642	23.0689	24.029	23.5575	23.2613	23.9327	38	38	37	76.4	76.4	76.4	47.65	323.31	13894000000	13536	NaN	NaN	P01011;P01011-2;P01011-3
P01019	Angiotensinogen;Angiotensin-1;Angiotensin-2;Angiotensin-3;Angiotensin-4;Angiotensin 1-9;Angiotensin 1-7;Angiotensin 1-5;Angiotensin 1-4	AGT	sp|P01019|ANGT_HUMAN Angiotensinogen OS=Homo sapiens OX=9606 GN=AGT PE=1 SV=1	22.0913	22.0506	22.3703	22.3715	22.6601	23.0785	20.1495	20.3428	20.4088	20.6716	20.4374	20.1605	20.8428	22.4346	21.9647	21.421	21.9386	21.5244	20.273	20.5072	22.3788	21.3294	20.68	21.5029	22	22	21	49.7	49.7	49.7	53.154	323.31	1702800000	2496	22	22	P01019
P01023	Alpha-2-macroglobulin	A2M	sp|P01023|A2MG_HUMAN Alpha-2-macroglobulin OS=Homo sapiens OX=9606 GN=A2M PE=1 SV=3	18.6704	19.5015	18.7535	19.0516	18.752	18.0085	20.8722	20.1929	21.6173	19.2546	20.5218	21.2463	19.5218	18.5339	18.3488	18.1402	17.6957	18.2059	19.1539	18.4864	18.4456	18.6474	20.0587	18.9936	86	86	77	61.4	61.4	56	163.29	323.31	1070100000	3667	86	86	P01023
P01024	Complement C3;Complement C3 beta chain;C3-beta-c;Complement C3 alpha chain;C3a anaphylatoxin;Acylation stimulating protein;Complement C3b alpha chain;Complement C3c alpha chain fragment 1;Complement C3dg fragment;Complement C3g fragment;Complement C3d fragment;Complement C3f fragment;Complement C3c alpha chain fragment 2	C3	sp|P01024|CO3_HUMAN Complement C3 OS=Homo sapiens OX=9606 GN=C3 PE=1 SV=2	22.5239	22.9098	22.903	22.6474	22.6054	22.4592	23.3204	23.2598	23.68	23.5871	23.4615	23.3389	23.1141	22.9422	23.7094	23.0081	22.934	23.6574	22.74	23.4194	22.7505	23.431	23.5984	23.2269	208	208	187	91.2	91.2	87.9	187.15	323.31	33549000000	48767	NaN	NaN	P01024;O95568
P01031	Complement C5;Complement C5 beta chain;Complement C5 alpha chain;C5a anaphylatoxin;Complement C5 alpha chain	C5	sp|P01031|CO5_HUMAN Complement C5 OS=Homo sapiens OX=9606 GN=C5 PE=1 SV=4	20.9753	21.1726	21.0208	21.2691	19.9455	20.7792	20.7522	20.6512	20.8799	20.8485	20.6555	20.306	21.2337	20.0832	21.2701	21.1375	21.3533	21.4766	20.3366	20.9975	20.5978	20.7567	21.1025	20.9058	107	107	94	63.5	63.5	60.6	188.3	323.31	1983700000	6013	107	107	P01031
P01033	Metalloproteinase inhibitor 1	TIMP1	sp|P01033|TIMP1_HUMAN Metalloproteinase inhibitor 1 OS=Homo sapiens OX=9606 GN=TIMP1 PE=1 SV=1	15.6106	16.1793	14.8715	17.231	14.4221	16.1784	15.5075	15.2437	15.8146	15.28	15.1373	15.5908	16.7695	15.6358	15.1202	15.9853	17.6106	16.7181	14.8829	15.7996	16.8739	15.7333	16.3841	15.8251	8	8	8	57.5	57.5	57.5	23.171	228.76	23974000	210	8	8	P01033
P01034	Cystatin-C	CST3	sp|P01034|CYTC_HUMAN Cystatin-C OS=Homo sapiens OX=9606 GN=CST3 PE=1 SV=1	16.8716	17.996	16.3453	18.1112	18.3419	17.4718	16.2562	16.4161	16.3815	15.6582	16.1706	15.7578	17.4205	16.2154	16.9343	15.4167	18.1666	16.5722	16.5115	16.5172	17.0389	16.793	16.2448	16.2009	8	8	8	51.4	51.4	51.4	15.799	134.41	45715000	244	8	8	P01034
P01040	Cystatin-A;Cystatin-A, N-terminally processed	CSTA	sp|P01040|CYTA_HUMAN Cystatin-A OS=Homo sapiens OX=9606 GN=CSTA PE=1 SV=1	NaN	NaN	NaN	NaN	NaN	NaN	NaN	NaN	NaN	NaN	NaN	NaN	NaN	NaN	NaN	NaN	NaN	NaN	NaN	NaN	NaN	NaN	NaN	NaN	3	3	3	40.8	40.8	40.8	11.006	4.6982	47665	4	3	3	P01040
P01042	Kininogen-1;Kininogen-1 heavy chain;T-kinin;Bradykinin;Lysyl-bradykinin;Kininogen-1 light chain;Low molecular weight growth-promoting factor	KNG1	sp|P01042|KNG1_HUMAN Kininogen-1 OS=Homo sapiens OX=9606 GN=KNG1 PE=1 SV=2	21.4056	22.0376	21.5635	22.3175	20.7502	21.4748	22.3639	21.8357	22.229	22.1899	22.2242	21.9882	22.3631	21.8253	22.221	21.5611	22.2151	22.5608	21.704	22.2713	22.1915	22.1495	22.1424	22.1993	52	52	14	57.5	57.5	17.9	71.957	323.31	3709500000	5529	NaN	NaN	P01042;CON__crap_maxquant|Kininogen-2|Bos_taurus|P01045-1|Swissprot;CON__crap_maxquant|Kininogen-1|Bos_taurus|Q2KJ62|TrEMBL;CON__crap_maxquant|Kininogen-1|Bos_taurus|P01044-1|Swissprot
P01042-2;P01042-3	Kininogen-1;Kininogen-1 heavy chain;T-kinin;Bradykinin;Lysyl-bradykinin;Kininogen-1 light chain;Low molecular weight growth-promoting factor	KNG1	sp|P01042-2|KNG1_HUMAN Isoform LMW of Kininogen-1 OS=Homo sapiens OX=9606 GN=KNG1;sp|P01042-3|KNG1_HUMAN Isoform 3 of Kininogen-1 OS=Homo sapiens OX=9606 GN=KNG1	19.6946	21.2336	21.5348	20.7332	19.7517	20.7446	21.1612	20.8545	21.3253	20.7511	21.1412	20.1566	20.6365	20.9164	21.1105	21.1101	20.7258	20.3495	20.4022	20.9543	20.6296	21.5273	20.9818	21.2529	43	5	5	67.9	8.2	8.2	47.883	323.31	505190000	911	NaN	NaN	P01042-2;P01042-3
P01130-3;P01130-6;P01130-4;P01130-5;P01130;P01130-2	Low-density lipoprotein receptor	LDLR	sp|P01130-3|LDLR_HUMAN Isoform 3 of Low-density lipoprotein receptor OS=Homo sapiens OX=9606 GN=LDLR;sp|P01130-6|LDLR_HUMAN Isoform 6 of Low-density lipoprotein receptor OS=Homo sapiens OX=9606 GN=LDLR;sp|P01130-4|LDLR_HUMAN Isoform 4 of Low-density lipopr	NaN	13.9402	NaN	16.1699	NaN	NaN	14.1264	NaN	NaN	NaN	NaN	NaN	14.1735	13.9629	NaN	NaN	14.4659	NaN	13.8436	NaN	11.0572	NaN	NaN	13.6032	10	10	9	20.1	20.1	17.1	76.855	17.988	2086300	36	NaN	NaN	P01130-3;P01130-6;P01130-4;P01130-5;P01130;P01130-2
P01137	Transforming growth factor beta-1;Latency-associated peptide	TGFB1	sp|P01137|TGFB1_HUMAN Transforming growth factor beta-1 proprotein OS=Homo sapiens OX=9606 GN=TGFB1 PE=1 SV=2	NaN	NaN	NaN	NaN	NaN	NaN	NaN	14.4676	14.2669	NaN	NaN	14.7908	NaN	NaN	NaN	NaN	NaN	NaN	15.2262	14.0455	NaN	NaN	14.1974	NaN	9	9	8	34.9	34.9	34.4	44.341	13.277	1248800	20	9	9	P01137
P01189	Pro-opiomelanocortin;NPP;Melanotropin gamma;Potential peptide;Corticotropin;Melanotropin alpha;Corticotropin-like intermediary peptide;Lipotropin beta;Lipotropin gamma;Melanotropin beta;Beta-endorphin;Met-enkephalin	POMC	sp|P01189|COLI_HUMAN Pro-opiomelanocortin OS=Homo sapiens OX=9606 GN=POMC PE=1 SV=2	NaN	NaN	NaN	NaN	NaN	NaN	NaN	NaN	NaN	NaN	NaN	NaN	NaN	NaN	NaN	NaN	NaN	NaN	NaN	NaN	NaN	NaN	NaN	NaN	1	1	1	7.5	7.5	7.5	29.424	2.2922	9105	1	1	1	P01189
P01236	Prolactin	PRL	sp|P01236|PRL_HUMAN Prolactin OS=Homo sapiens OX=9606 GN=PRL PE=1 SV=1	NaN	NaN	NaN	13.3906	NaN	NaN	NaN	NaN	NaN	NaN	NaN	NaN	NaN	NaN	NaN	NaN	NaN	NaN	NaN	NaN	10.8646	NaN	NaN	12.1519	4	4	4	22.5	22.5	22.5	25.876	6.9196	281040	10	4	4	P01236
P01258;P01258-2;P06881	Calcitonin;Calcitonin;Katacalcin;Calcitonin gene-related peptide 1	CALCA	sp|P01258|CALC_HUMAN Calcitonin OS=Homo sapiens OX=9606 GN=CALCA PE=1 SV=3;sp|P01258-2|CALC_HUMAN Isoform 2 of Calcitonin OS=Homo sapiens OX=9606 GN=CALCA;sp|P06881|CALCA_HUMAN Calcitonin gene-related peptide 1 OS=Homo sapiens OX=9606 GN=CALCA PE=1 SV=4	NaN	13.543	15.7477	16.1727	NaN	14.4148	NaN	NaN	NaN	NaN	NaN	NaN	NaN	14.0564	NaN	NaN	14.8669	NaN	NaN	NaN	15.7297	NaN	NaN	NaN	4	4	4	46.1	46.1	46.1	15.467	80.582	1587700	22	NaN	NaN	P01258;P01258-2;P06881;P10092
P01275	Glucagon;Glicentin;Glicentin-related polypeptide;Oxyntomodulin;Glucagon;Glucagon-like peptide 1;Glucagon-like peptide 1(7-37);Glucagon-like peptide 1(7-36);Glucagon-like peptide 2	GCG	sp|P01275|GLUC_HUMAN Pro-glucagon OS=Homo sapiens OX=9606 GN=GCG PE=1 SV=3	NaN	NaN	NaN	NaN	NaN	NaN	NaN	NaN	NaN	NaN	NaN	NaN	NaN	NaN	NaN	NaN	NaN	NaN	NaN	NaN	NaN	NaN	NaN	NaN	2	2	2	13.3	13.3	13.3	20.909	3.0699	71888	3	2	2	P01275
P01344;P01344-2;P01344-3	Insulin-like growth factor II;Insulin-like growth factor II;Insulin-like growth factor II Ala-25 Del;Preptin	IGF2	sp|P01344|IGF2_HUMAN Insulin-like growth factor II OS=Homo sapiens OX=9606 GN=IGF2 PE=1 SV=1;sp|P01344-2|IGF2_HUMAN Isoform 2 of Insulin-like growth factor II OS=Homo sapiens OX=9606 GN=IGF2;sp|P01344-3|IGF2_HUMAN Isoform 3 of Insulin-like growth factor II	15.8706	16.4247	NaN	NaN	NaN	NaN	NaN	NaN	NaN	NaN	NaN	16.6776	NaN	NaN	NaN	NaN	NaN	NaN	NaN	13.7076	NaN	NaN	NaN	NaN	2	2	2	13.9	13.9	13.9	20.14	22.465	3378000	30	NaN	NaN	P01344;P01344-2;P01344-3
P01591	Immunoglobulin J chain	IGJ	sp|P01591|IGJ_HUMAN Immunoglobulin J chain OS=Homo sapiens OX=9606 GN=JCHAIN PE=1 SV=4	NaN	NaN	NaN	NaN	NaN	NaN	NaN	NaN	NaN	NaN	NaN	NaN	NaN	NaN	NaN	NaN	NaN	NaN	NaN	NaN	NaN	NaN	NaN	NaN	1	1	1	6.3	6.3	6.3	18.098	2.5441	364480	6	1	1	P01591
P01594;P01593	Ig kappa chain V-I region AU;Ig kappa chain V-I region AG		sp|P01594|KV133_HUMAN Immunoglobulin kappa variable 1-33 OS=Homo sapiens OX=9606 GN=IGKV1-33 PE=1 SV=2;sp|P01593|KVD33_HUMAN Immunoglobulin kappa variable 1D-33 OS=Homo sapiens OX=9606 GN=IGKV1D-33 PE=1 SV=2	NaN	NaN	NaN	NaN	NaN	NaN	NaN	NaN	NaN	NaN	NaN	NaN	NaN	NaN	NaN	NaN	NaN	NaN	NaN	NaN	NaN	NaN	NaN	NaN	1	1	1	13.7	13.7	13.7	12.848	16.272	1223700	31	NaN	NaN	P01594;P01593
P01602	Ig kappa chain V-I region HK102	IGKV1-5	sp|P01602|KV105_HUMAN Immunoglobulin kappa variable 1-5 OS=Homo sapiens OX=9606 GN=IGKV1-5 PE=1 SV=2	12.2567	12.9725	NaN	NaN	NaN	NaN	NaN	NaN	NaN	NaN	NaN	NaN	NaN	NaN	NaN	NaN	NaN	NaN	NaN	NaN	NaN	NaN	NaN	NaN	2	1	1	13.7	13.7	13.7	12.781	4.4858	164460	7	2	1	P01602
P01619	Ig kappa chain V-III region B6		sp|P01619|KV320_HUMAN Immunoglobulin kappa variable 3-20 OS=Homo sapiens OX=9606 GN=IGKV3-20 PE=1 SV=2	NaN	13.5263	12.7346	NaN	NaN	NaN	NaN	NaN	NaN	NaN	NaN	NaN	NaN	NaN	NaN	NaN	NaN	NaN	NaN	NaN	NaN	NaN	NaN	NaN	2	2	1	21.6	21.6	7.8	12.557	10.198	435240	16	2	2	P01619
P01700;P01699	Ig lambda chain V-I region HA;Ig lambda chain V-I region VOR		sp|P01700|LV147_HUMAN Immunoglobulin lambda variable 1-47 OS=Homo sapiens OX=9606 GN=IGLV1-47 PE=1 SV=2;sp|P01699|LV144_HUMAN Immunoglobulin lambda variable 1-44 OS=Homo sapiens OX=9606 GN=IGLV1-44 PE=1 SV=2	NaN	NaN	NaN	NaN	NaN	NaN	NaN	NaN	NaN	NaN	NaN	NaN	NaN	NaN	NaN	NaN	NaN	NaN	NaN	NaN	NaN	NaN	NaN	NaN	2	2	2	17.9	17.9	17.9	12.283	3.9707	77400	4	NaN	NaN	P01700;P01699
P01701	Ig lambda chain V-I region NEW		sp|P01701|LV151_HUMAN Immunoglobulin lambda variable 1-51 OS=Homo sapiens OX=9606 GN=IGLV1-51 PE=1 SV=2	NaN	NaN	NaN	NaN	NaN	NaN	NaN	NaN	NaN	NaN	NaN	NaN	NaN	NaN	NaN	NaN	NaN	NaN	NaN	NaN	NaN	NaN	NaN	NaN	2	2	2	17.9	17.9	17.9	12.249	5.5835	143460	3	2	2	P01701
P01718;A0A075B6K0;P01717	Ig lambda chain V-IV region Kern;Ig lambda chain V-IV region Hil	IGLV3-16	sp|P01718|LV327_HUMAN Immunoglobulin lambda variable 3-27 OS=Homo sapiens OX=9606 GN=IGLV3-27 PE=1 SV=2;sp|A0A075B6K0|LV316_HUMAN Immunoglobulin lambda variable 3-16 OS=Homo sapiens OX=9606 GN=IGLV3-16 PE=3 SV=2;sp|P01717|LV325_HUMAN Immunoglobulin lambda	NaN	NaN	NaN	NaN	NaN	NaN	NaN	NaN	NaN	NaN	NaN	NaN	NaN	NaN	NaN	NaN	NaN	NaN	NaN	NaN	NaN	NaN	NaN	NaN	2	2	2	23.9	23.9	23.9	12.165	4.0102	338830	5	NaN	NaN	P01718;A0A075B6K0;P01717
P01743	Ig heavy chain V-I region HG3		sp|P01743|HV146_HUMAN Immunoglobulin heavy variable 1-46 OS=Homo sapiens OX=9606 GN=IGHV1-46 PE=1 SV=2	NaN	NaN	NaN	NaN	NaN	NaN	NaN	NaN	NaN	NaN	NaN	NaN	NaN	NaN	NaN	NaN	NaN	NaN	NaN	NaN	NaN	NaN	NaN	NaN	1	1	1	12.8	12.8	12.8	12.933	2.4279	144050	4	1	1	P01743
P0DP02;P01772;A0A0C4DH42;P0DP03;P01767;P01768;P01764	Ig heavy chain V-III region KOL;Ig heavy chain V-III region BUT;Ig heavy chain V-III region CAM;Ig heavy chain V-III region 23	IGHV3-66;IGHV3-23	sp|P0DP02|HVC33_HUMAN Immunoglobulin heavy variable 3-30-3 OS=Homo sapiens OX=9606 GN=IGHV3-30-3 PE=3 SV=1;sp|P01772|HV333_HUMAN Immunoglobulin heavy variable 3-33 OS=Homo sapiens OX=9606 GN=IGHV3-33 PE=1 SV=2;sp|A0A0C4DH42|HV366_HUMAN Immunoglobulin heavy	13.4546	16.9928	NaN	NaN	NaN	NaN	NaN	NaN	NaN	NaN	NaN	NaN	15.116	9.52468	NaN	NaN	10.7977	NaN	NaN	NaN	NaN	NaN	NaN	NaN	6	3	2	34.2	24.8	20.5	12.989	6.8554	1133600	15	NaN	NaN	P0DP02;P01772;A0A0C4DH42;P0DP03;P01767;P01768;P01764
P01780;A0A0B4J1V1;P01763;P01762;A0A0C4DH32;P01782	Ig heavy chain V-III region JON;Ig heavy chain V-III region WEA;Ig heavy chain V-III region TRO;Ig heavy chain V-III region DOB	IGHV3-21;IGHV3-20	sp|P01780|HV307_HUMAN Immunoglobulin heavy variable 3-7 OS=Homo sapiens OX=9606 GN=IGHV3-7 PE=1 SV=2;sp|A0A0B4J1V1|HV321_HUMAN Immunoglobulin heavy variable 3-21 OS=Homo sapiens OX=9606 GN=IGHV3-21 PE=1 SV=1;sp|P01763|HV348_HUMAN Immunoglobulin heavy varia	17.5991	18.1915	14.3595	16.0049	16.7862	13.8627	15.8302	15.8333	15.6586	14.0375	15.6067	NaN	16.5128	14.5613	NaN	NaN	16.2554	NaN	13.1438	12.7677	16.1371	NaN	14.4062	14.5612	7	5	3	47	37.6	33.3	12.943	9.8095	8425500	47	NaN	NaN	P01780;A0A0B4J1V1;P01763;P01762;A0A0C4DH32;P01782;P01766
P01833	Polymeric immunoglobulin receptor;Secretory component	PIGR	sp|P01833|PIGR_HUMAN Polymeric immunoglobulin receptor OS=Homo sapiens OX=9606 GN=PIGR PE=1 SV=4	NaN	NaN	NaN	12.7928	NaN	NaN	NaN	NaN	NaN	NaN	NaN	NaN	13.9855	10.7882	NaN	NaN	NaN	NaN	NaN	NaN	NaN	NaN	NaN	NaN	4	4	4	7.2	7.2	7.2	83.283	162.2	369020	10	4	4	P01833
P01834	Ig kappa chain C region	IGKC	sp|P01834|IGKC_HUMAN Immunoglobulin kappa constant OS=Homo sapiens OX=9606 GN=IGKC PE=1 SV=2	18.459	19.6574	NaN	NaN	18.445	NaN	20.0374	NaN	NaN	NaN	NaN	NaN	20.7157	NaN	NaN	NaN	NaN	NaN	NaN	NaN	NaN	NaN	NaN	18.2356	12	2	2	100	17.8	17.8	11.765	111.65	96214000	141	12	2	P01834
P0DOX5;P01857	Ig gamma-1 chain C region	IGHG1	sp|P0DOX5|IGG1_HUMAN Immunoglobulin gamma-1 heavy chain OS=Homo sapiens OX=9606 PE=1 SV=2;sp|P01857|IGHG1_HUMAN Immunoglobulin heavy constant gamma 1 OS=Homo sapiens OX=9606 GN=IGHG1 PE=1 SV=1	20.1026	20.827	19.3618	19.2686	18.2988	18.9563	19.9543	19.7997	19.7732	18.3981	19.3214	17.9821	20.511	18.7375	16.6151	17.7501	19.6695	18.4158	20.5702	19.8383	19.2044	18.6196	20.0764	20.0534	21	21	9	51.7	51.7	24.9	49.328	323.31	315210000	829	NaN	NaN	P0DOX5;P01857
P01859	Ig gamma-2 chain C region	IGHG2	sp|P01859|IGHG2_HUMAN Immunoglobulin heavy constant gamma 2 OS=Homo sapiens OX=9606 GN=IGHG2 PE=1 SV=2	NaN	NaN	NaN	NaN	NaN	NaN	16.5147	NaN	NaN	NaN	NaN	NaN	NaN	NaN	NaN	NaN	NaN	NaN	15.4978	NaN	NaN	NaN	16.2618	NaN	11	3	3	41.1	13.8	13.8	35.9	114.7	2416300	16	11	3	P01859
P01860	Ig gamma-3 chain C region	IGHG3	sp|P01860|IGHG3_HUMAN Immunoglobulin heavy constant gamma 3 OS=Homo sapiens OX=9606 GN=IGHG3 PE=1 SV=2	18.808	16.8444	15.17	15.3343	15.3594	15.2564	16.7602	14.164	15.266	13.4863	15.2038	12.7919	17.1947	14.5366	14.7139	NaN	13.4355	NaN	17.6923	15.7034	15.2859	13.9738	14.8971	14.4605	18	9	7	53.1	33.7	26.3	41.287	323.31	23986000	220	18	9	P01860
P01861	Ig gamma-4 chain C region	IGHG4	sp|P01861|IGHG4_HUMAN Immunoglobulin heavy constant gamma 4 OS=Homo sapiens OX=9606 GN=IGHG4 PE=1 SV=1	NaN	16.3129	NaN	NaN	NaN	13.208	NaN	NaN	NaN	NaN	NaN	NaN	NaN	NaN	NaN	NaN	NaN	NaN	NaN	12.8305	NaN	NaN	NaN	NaN	13	5	4	53.5	26.9	22.6	35.94	17.178	1003500	16	13	5	P01861
P01871;P01871-2	Ig mu chain C region	IGHM	sp|P01871|IGHM_HUMAN Immunoglobulin heavy constant mu OS=Homo sapiens OX=9606 GN=IGHM PE=1 SV=4;sp|P01871-2|IGHM_HUMAN Isoform 2 of Immunoglobulin heavy constant mu OS=Homo sapiens OX=9606 GN=IGHM	18.2224	18.0884	15.4245	16.4797	17.2366	17.5845	17.9245	15.9103	14.8865	15.5903	16.756	15.2222	19.4138	16.2278	15.8816	15.8125	17.3005	16.1186	18.8625	15.8385	16.59	15.9969	17.0836	15.8706	20	20	7	50.8	50.8	19.4	49.439	323.31	69118000	359	NaN	NaN	P01871;P01871-2
P01876	Ig alpha-1 chain C region	IGHA1	sp|P01876|IGHA1_HUMAN Immunoglobulin heavy constant alpha 1 OS=Homo sapiens OX=9606 GN=IGHA1 PE=1 SV=2	16.1121	17.1088	14.6763	15.3125	17.0317	14.6094	16.0628	15.3534	15.4424	14.7975	NaN	NaN	17.6298	13.7249	NaN	NaN	16.9359	NaN	16.5905	16.4165	16.589	NaN	16.1483	15.3551	14	8	8	46.7	29.5	29.5	37.654	132.92	12474000	81	14	8	P01876
P01889	HLA class I histocompatibility antigen, B-7 alpha chain	HLA-B	sp|P01889|HLAB_HUMAN HLA class I histocompatibility antigen, B alpha chain OS=Homo sapiens OX=9606 GN=HLA-B PE=1 SV=3	14.4392	15.9265	13.075	NaN	NaN	15.1225	12.2718	NaN	NaN	12.9322	13.1452	NaN	13.2545	13.1026	13.0369	NaN	14.8243	NaN	NaN	13.5624	12.1013	NaN	NaN	NaN	11	6	6	43.1	24.6	24.6	40.46	323.31	1578800	38	NaN	NaN	P01889;P13747;P17693-6;P17693-2
P01893	Putative HLA class I histocompatibility antigen, alpha chain H	HLA-H	sp|P01893|HLAH_HUMAN Putative HLA class I histocompatibility antigen, alpha chain H OS=Homo sapiens OX=9606 GN=HLA-H PE=5 SV=3	NaN	NaN	NaN	NaN	NaN	NaN	14.5007	NaN	NaN	NaN	NaN	NaN	14.0405	NaN	NaN	NaN	NaN	NaN	NaN	NaN	NaN	NaN	NaN	NaN	8	1	1	30.1	4.7	4.7	40.891	2.8141	429260	7	NaN	NaN	P01893;P30511-2;P30511;P30511-3
P01903;P01906	HLA class II histocompatibility antigen, DR alpha chain;HLA class II histocompatibility antigen, DQ alpha 2 chain	HLA-DRA;HLA-DQA2	sp|P01903|DRA_HUMAN HLA class II histocompatibility antigen, DR alpha chain OS=Homo sapiens OX=9606 GN=HLA-DRA PE=1 SV=2;sp|P01906|DQA2_HUMAN HLA class II histocompatibility antigen, DQ alpha 2 chain OS=Homo sapiens OX=9606 GN=HLA-DQA2 PE=1 SV=2	NaN	NaN	NaN	NaN	NaN	NaN	NaN	NaN	NaN	NaN	NaN	NaN	11.1344	11.4911	NaN	NaN	NaN	NaN	NaN	NaN	NaN	NaN	NaN	NaN	2	2	2	11.4	11.4	11.4	28.621	3.7427	81687	7	NaN	NaN	P01903;P01906
P02008	Hemoglobin subunit zeta	HBZ	sp|P02008|HBAZ_HUMAN Hemoglobin subunit zeta OS=Homo sapiens OX=9606 GN=HBZ PE=1 SV=2	NaN	NaN	NaN	15.9137	NaN	NaN	NaN	NaN	NaN	NaN	NaN	NaN	NaN	NaN	NaN	NaN	15.0282	NaN	NaN	NaN	NaN	NaN	18.0397	NaN	5	4	4	40.1	35.2	35.2	15.637	23.723	1234000	13	5	4	P02008
P02042	Hemoglobin subunit delta	HBD	sp|P02042|HBD_HUMAN Hemoglobin subunit delta OS=Homo sapiens OX=9606 GN=HBD PE=1 SV=2	20.1768	20.0526	21.2155	20.105	20.3474	21.3713	13.9553	NaN	15.3754	NaN	16.8468	NaN	21.42	19.5149	21.8789	20.7408	20.377	21.3311	20.3448	21.5907	21.8857	15.2913	21.4793	18.3457	22	14	14	97.3	79.6	79.6	16.055	323.31	427780000	679	22	14	P02042
P02144	Myoglobin	MB	sp|P02144|MYG_HUMAN Myoglobin OS=Homo sapiens OX=9606 GN=MB PE=1 SV=2	12.8652	13.3285	NaN	NaN	13.4042	NaN	NaN	NaN	NaN	NaN	NaN	NaN	13.0424	NaN	NaN	NaN	NaN	NaN	NaN	NaN	NaN	NaN	NaN	NaN	3	3	3	27.9	27.9	27.9	17.184	10.547	399190	15	3	3	P02144
P02452	Collagen alpha-1(I) chain	COL1A1	sp|P02452|CO1A1_HUMAN Collagen alpha-1(I) chain OS=Homo sapiens OX=9606 GN=COL1A1 PE=1 SV=5	16.0981	15.668	16.5805	14.4411	16.1017	13.6449	17.3114	17.009	16.7592	16.897	17.142	16.5463	16.6586	16.4618	15.9877	14.1727	14.539	NaN	15.5119	15.4525	15.0945	16.4152	15.1073	15.3806	13	13	12	12.2	12.2	12.2	138.94	125.93	13924000	135	NaN	NaN	P02452;CON__crap_maxquant|Similar_to_pro_alpha_1(I)_collagen|Bos_taurus|Q862S4|TrEMBL
P02458;P02458-1	Collagen alpha-1(II) chain;Collagen alpha-1(II) chain;Chondrocalcin	COL2A1	sp|P02458|CO2A1_HUMAN Collagen alpha-1(II) chain OS=Homo sapiens OX=9606 GN=COL2A1 PE=1 SV=3;sp|P02458-1|CO2A1_HUMAN Isoform 1 of Collagen alpha-1(II) chain OS=Homo sapiens OX=9606 GN=COL2A1	NaN	NaN	NaN	NaN	NaN	NaN	12.6139	NaN	NaN	NaN	12.9638	NaN	NaN	NaN	NaN	NaN	NaN	NaN	NaN	NaN	NaN	NaN	NaN	NaN	7	6	5	6	6	4.8	141.78	72.983	473820	23	NaN	NaN	P02458;P02458-1;P02458-3
P02545-2;P02545-6;P02545-3;P02545;P02545-5;P02545-4	Prelamin-A/C;Lamin-A/C	LMNA	sp|P02545-2|LMNA_HUMAN Isoform C of Prelamin-A/C OS=Homo sapiens OX=9606 GN=LMNA;sp|P02545-6|LMNA_HUMAN Isoform 6 of Prelamin-A/C OS=Homo sapiens OX=9606 GN=LMNA;sp|P02545-3|LMNA_HUMAN Isoform ADelta10 of Prelamin-A/C OS=Homo sapiens OX=9606 GN=LMNA;sp|P02	NaN	NaN	12.5584	13.8534	13.8408	NaN	13.0524	NaN	NaN	12.9832	NaN	NaN	NaN	NaN	NaN	NaN	11.7966	NaN	NaN	NaN	NaN	NaN	NaN	NaN	6	6	6	13.8	13.8	13.8	65.134	9.2936	547770	13	NaN	NaN	P02545-2;P02545-6;P02545-3;P02545;P02545-5;P02545-4
P02549;P02549-2	Spectrin alpha chain, erythrocytic 1	SPTA1	sp|P02549|SPTA1_HUMAN Spectrin alpha chain, erythrocytic 1 OS=Homo sapiens OX=9606 GN=SPTA1 PE=1 SV=5;sp|P02549-2|SPTA1_HUMAN Isoform 2 of Spectrin alpha chain, erythrocytic 1 OS=Homo sapiens OX=9606 GN=SPTA1	NaN	NaN	NaN	8.76354	NaN	NaN	8.40808	NaN	8.84474	NaN	NaN	NaN	10.7491	NaN	8.0439	NaN	NaN	NaN	15.5734	NaN	NaN	7.95	9.5205	NaN	38	38	36	20.8	20.8	19.2	280.01	315.92	2468900	61	NaN	NaN	P02549;P02549-2
P02647	Apolipoprotein A-I;Proapolipoprotein A-I;Truncated apolipoprotein A-I	APOA1	sp|P02647|APOA1_HUMAN Apolipoprotein A-I OS=Homo sapiens OX=9606 GN=APOA1 PE=1 SV=1	21.9444	21.9086	22.0488	21.9871	21.6168	23.2924	22.9485	23.6231	22.6918	23.0325	23.1662	22.8338	22.2514	22.6737	22.9332	23.1289	22.7106	23.259	22.2591	23.0395	22.4846	23.0443	22.9089	22.6561	55	55	55	92.9	92.9	92.9	30.777	323.31	9859500000	9130	NaN	NaN	P02647;CON__crap_maxquant|Apolipoprotein_A-I|Bos_taurus|P15497|Swissprot
P02649	Apolipoprotein E	APOE	sp|P02649|APOE_HUMAN Apolipoprotein E OS=Homo sapiens OX=9606 GN=APOE PE=1 SV=1	21.8877	21.5802	20.9273	21.4347	20.2561	22.4143	20.5631	19.4347	18.3972	19.9714	19.7362	20.0336	21.0408	20.939	21.6666	22.0884	21.1204	22.6466	19.9486	20.2153	21.366	21.072	20.556	21.6814	40	40	36	87.4	87.4	82	36.154	323.31	1728100000	3037	40	40	P02649
P02652	Apolipoprotein A-II;Proapolipoprotein A-II;Truncated apolipoprotein A-II	APOA2	sp|P02652|APOA2_HUMAN Apolipoprotein A-II OS=Homo sapiens OX=9606 GN=APOA2 PE=1 SV=1	20.8424	21.3666	22.1127	21.1638	21.3088	21.826	22.0082	22.392	21.5795	21.6467	21.2965	22.2013	21.318	21.2804	21.6625	21.5578	22.2651	21.9457	21.4443	21.4563	21.3304	21.9342	21.8238	21.9831	13	13	13	77	77	77	11.175	323.31	1111500000	1031	13	13	P02652
P02654	Apolipoprotein C-I;Truncated apolipoprotein C-I	APOC1	sp|P02654|APOC1_HUMAN Apolipoprotein C-I OS=Homo sapiens OX=9606 GN=APOC1 PE=1 SV=1	20.1495	20.1662	20.2093	18.9504	19.5403	21.0247	20.8737	20.7796	20.2703	20.2698	21.0547	20.5225	20.2958	20.3085	19.4221	20.834	19.8855	21.7458	20.3276	20.179	20.4226	19.4571	20.4679	20.5244	9	9	9	48.2	48.2	48.2	9.3318	154.14	327640000	390	9	9	P02654
P02655	Apolipoprotein C-II;Proapolipoprotein C-II	APOC2	sp|P02655|APOC2_HUMAN Apolipoprotein C-II OS=Homo sapiens OX=9606 GN=APOC2 PE=1 SV=1	17.8908	20.447	19.3792	18.9584	19.8964	18.1067	17.8696	17.3656	NaN	18.0824	17.1422	17.9	15.685	17.0329	18.8085	20.0917	19.4795	21.3436	16.1294	17.1415	17.6471	18.1176	17.7728	18.3804	5	5	5	56.4	56.4	56.4	11.284	323.31	89095000	179	5	5	P02655
P02656	Apolipoprotein C-III	APOC3	sp|P02656|APOC3_HUMAN Apolipoprotein C-III OS=Homo sapiens OX=9606 GN=APOC3 PE=1 SV=1	21.5904	21.1986	19.8617	21.0375	19.4847	21.7446	20.1129	19.571	19.8421	19.233	20.9393	19.1893	20.363	19.7895	20.5498	21.6764	21.7325	21.7988	20.0453	19.274	20.4234	19.2187	20.6254	21.1009	7	7	7	58.6	58.6	58.6	10.852	323.31	364610000	706	7	7	P02656
P02671;P02671-2	Fibrinogen alpha chain;Fibrinopeptide A;Fibrinogen alpha chain	FGA	sp|P02671|FIBA_HUMAN Fibrinogen alpha chain OS=Homo sapiens OX=9606 GN=FGA PE=1 SV=2;sp|P02671-2|FIBA_HUMAN Isoform 2 of Fibrinogen alpha chain OS=Homo sapiens OX=9606 GN=FGA	22.6039	19.1763	18.9575	20.5329	18.4741	19.3922	21.2072	18.3923	20.7333	21.397	20.9381	21.0465	19.8373	19.3065	19.2493	18.9308	19.2039	18.6869	20.8281	18.6985	19.7817	18.7812	22.6124	20.9098	52	52	52	52	52	52	94.972	323.31	938480000	2088	NaN	NaN	P02671;P02671-2;CON__crap_maxquant|Fibrinogen_alpha_chain|Bos_taurus|P02672|Swissprot
P02675	Fibrinogen beta chain;Fibrinopeptide B;Fibrinogen beta chain	FGB	sp|P02675|FIBB_HUMAN Fibrinogen beta chain OS=Homo sapiens OX=9606 GN=FGB PE=1 SV=2	22.1427	17.3119	16.0334	16.2149	15.8087	16.2374	18.5466	15.8319	16.9199	17.1627	16.5295	15.1142	17.6124	16.1926	16.2605	16.7419	16.9074	16.3505	19.1856	16.1795	16.6707	16.4215	17.291	18.1309	52	52	52	89.4	89.4	89.4	55.928	323.31	245670000	1065	NaN	NaN	P02675;CON__crap_maxquant|Fibrinogen_beta_chain|Bos_taurus|P02676|Swissprot
P02679;P02679-2	Fibrinogen gamma chain	FGG	sp|P02679|FIBG_HUMAN Fibrinogen gamma chain OS=Homo sapiens OX=9606 GN=FGG PE=1 SV=3;sp|P02679-2|FIBG_HUMAN Isoform Gamma-A of Fibrinogen gamma chain OS=Homo sapiens OX=9606 GN=FGG	21.6583	17.6224	17.2835	16.5757	17.0259	17.0225	18.7	16.1697	16.8676	17.6441	16.8099	15.8505	17.4421	16.1722	16.5502	17.0704	17.7121	15.4133	19.2475	15.9851	16.8562	16.4749	17.5772	18.1484	39	39	38	77	77	77	51.511	323.31	167860000	917	NaN	NaN	P02679;P02679-2
P02724-3;P02724-2;P02724	Glycophorin-A	GYPA	sp|P02724-3|GLPA_HUMAN Isoform 3 of Glycophorin-A OS=Homo sapiens OX=9606 GN=GYPA;sp|P02724-2|GLPA_HUMAN Isoform 2 of Glycophorin-A OS=Homo sapiens OX=9606 GN=GYPA;sp|P02724|GLPA_HUMAN Glycophorin-A OS=Homo sapiens OX=9606 GN=GYPA PE=1 SV=2	15.0029	NaN	NaN	NaN	NaN	18.0133	NaN	NaN	NaN	NaN	NaN	NaN	16.2236	NaN	15.8018	17.6973	17.6588	NaN	NaN	14.5056	NaN	NaN	NaN	NaN	2	2	2	26.5	26.5	26.5	13	323.31	6657800	38	NaN	NaN	P02724-3;P02724-2;P02724
P02730;P02730-2	Band 3 anion transport protein	SLC4A1	sp|P02730|B3AT_HUMAN Band 3 anion transport protein OS=Homo sapiens OX=9606 GN=SLC4A1 PE=1 SV=3;sp|P02730-2|B3AT_HUMAN Isoform 2 of Band 3 anion transport protein OS=Homo sapiens OX=9606 GN=SLC4A1	NaN	12.6832	NaN	14.8734	11.2201	NaN	12.9391	NaN	NaN	NaN	NaN	NaN	14.8242	NaN	NaN	NaN	11.5717	NaN	16.4319	NaN	12.7082	NaN	14.3394	NaN	11	11	11	17.7	17.7	17.7	101.79	134.12	5051600	71	NaN	NaN	P02730;P02730-2
P02741;P02741-2	C-reactive protein;C-reactive protein(1-205)	CRP	sp|P02741|CRP_HUMAN C-reactive protein OS=Homo sapiens OX=9606 GN=CRP PE=1 SV=1;sp|P02741-2|CRP_HUMAN Isoform 2 of C-reactive protein OS=Homo sapiens OX=9606 GN=CRP	22.6063	22.8464	22.9987	21.0767	23.546	22.5571	15.4731	12.3959	15.3727	18.931	13.5468	8.60825	21.27	20.4042	21.9869	23.4232	22.9005	22.9885	17.9375	19.3067	22.1334	19.7891	21.4225	20.8935	12	12	12	29	29	29	25.038	262.14	972060000	1115	NaN	NaN	P02741;P02741-2
P02743	Serum amyloid P-component;Serum amyloid P-component(1-203)	APCS	sp|P02743|SAMP_HUMAN Serum amyloid P-component OS=Homo sapiens OX=9606 GN=APCS PE=1 SV=2	20.4059	20.7318	18.3918	19.3412	20.0683	20.8139	19.6732	19.5027	20.0048	20.3547	17.8093	17.9789	19.9438	19.5978	19.5532	19.5981	19.0207	19.7933	18.3407	19.3959	19.2558	19.2218	20.0109	19.1154	14	14	14	32.7	32.7	32.7	25.387	323.31	307770000	961	14	14	P02743
P02745	Complement C1q subcomponent subunit A	C1QA	sp|P02745|C1QA_HUMAN Complement C1q subcomponent subunit A OS=Homo sapiens OX=9606 GN=C1QA PE=1 SV=2	20.6067	18.7671	21.3031	19.7172	19.2961	20.3806	20.947	20.0609	20.8823	20.982	20.1928	20.0608	19.8552	20.6627	19.4492	18.7775	20.5485	20.4879	21.0401	19.9153	19.7797	21.4224	20.9209	21.3296	10	10	10	41.2	41.2	41.2	26.016	246.85	283610000	373	10	10	P02745
P02746	Complement C1q subcomponent subunit B	C1QB	sp|P02746|C1QB_HUMAN Complement C1q subcomponent subunit B OS=Homo sapiens OX=9606 GN=C1QB PE=1 SV=3	21.4341	19.2535	21.0554	20.6194	19.6985	20.7996	20.5584	20.1193	21.175	21.2795	21.0382	20.6313	20.7906	20.7662	19.728	21.443	21.8418	21.84	20.8699	20.6196	20.1303	21.5618	21.2697	20.3802	10	10	10	46.6	46.6	46.6	26.721	323.31	584530000	1175	10	10	P02746
P02747	Complement C1q subcomponent subunit C	C1QC	sp|P02747|C1QC_HUMAN Complement C1q subcomponent subunit C OS=Homo sapiens OX=9606 GN=C1QC PE=1 SV=3	22.2868	21.5721	21.5991	20.3937	21.1988	21.3879	20.7305	21.5848	21.3687	22.0867	21.431	21.8405	21.3321	20.6708	21.2286	21.8108	22.4559	22.1672	18.962	21.9842	21.096	21.1343	21.8999	21.2843	9	9	9	44.5	44.5	44.5	25.773	323.31	562450000	907	9	9	P02747
P02748	Complement component C9;Complement component C9a;Complement component C9b	C9	sp|P02748|CO9_HUMAN Complement component C9 OS=Homo sapiens OX=9606 GN=C9 PE=1 SV=2	21.2999	21.6974	20.9398	21.2768	20.7447	21.7957	20.9891	19.9735	21.192	22.0159	20.8843	20.5987	21.4128	20.7839	21.8885	22.2614	21.6371	22.124	20.7052	21.4573	21.3038	21.2986	21.4519	21.3453	41	41	41	58.9	58.9	58.9	63.173	323.31	1470600000	2745	NaN	NaN	P02748;CON__crap_maxquant|Complement_component_C9|Bos_taurus|Q3MHN2|Swissprot;REV__Q4AC99;Q96BY6-2;Q96BY6-3;Q96BY6
P02749	Beta-2-glycoprotein 1	APOH	sp|P02749|APOH_HUMAN Beta-2-glycoprotein 1 OS=Homo sapiens OX=9606 GN=APOH PE=1 SV=3	21.6571	21.9153	19.9219	21.0622	19.5359	21.4844	21.0244	20.6857	21.068	20.8051	20.8536	20.2984	21.4969	20.5731	21.442	21.4191	20.9612	21.3891	20.5304	21.0838	21.2231	20.3392	20.8676	20.6611	23	23	20	69	69	62.9	38.298	323.31	1231700000	2333	23	23	P02749
P02750	Leucine-rich alpha-2-glycoprotein	LRG1	sp|P02750|A2GL_HUMAN Leucine-rich alpha-2-glycoprotein OS=Homo sapiens OX=9606 GN=LRG1 PE=1 SV=2	21.4949	23.1175	23.3534	22.3406	22.6824	23.5669	21.3971	21.0718	21.7557	22.504	21.0919	21.2668	22.6959	21.5543	22.6954	23.0546	23.503	24.1848	21.1945	22.1434	22.6723	21.4926	22.8439	22.8251	19	19	19	55.6	55.6	55.6	38.177	323.31	2446400000	2521	19	19	P02750
P02751-1;P02751-3;P02751-8;P02751-14;P02751-17;P02751;P02751-7;P02751-9;P02751-6;P02751-4;P02751-12	Fibronectin;Anastellin;Ugl-Y1;Ugl-Y2;Ugl-Y3	FN1	sp|P02751-1|FINC_HUMAN Isoform 1 of Fibronectin OS=Homo sapiens OX=9606 GN=FN1;sp|P02751-3|FINC_HUMAN Isoform 3 of Fibronectin OS=Homo sapiens OX=9606 GN=FN1;sp|P02751-8|FINC_HUMAN Isoform 8 of Fibronectin OS=Homo sapiens OX=9606 GN=FN1;sp|P02751-14|FINC_H	22.6314	16.006	18.6327	20.0386	18.9372	19.4132	21.3363	21.5599	19.506	21.4226	21.4411	20.9268	15.6236	20.9139	19.5147	20.1922	17.4472	20.266	20.9755	20.4512	20.1487	19.7427	20.9602	21.171	125	125	0	64.3	64.3	0	262.62	323.31	2934700000	7216	NaN	NaN	P02751-1;P02751-3;P02751-8;P02751-14;P02751-17;P02751;P02751-7;P02751-9;P02751-6;P02751-4;P02751-12;P02751-16;P02751-2
P02751-10;P02751-13	Fibronectin;Anastellin;Ugl-Y1;Ugl-Y2;Ugl-Y3	FN1	sp|P02751-10|FINC_HUMAN Isoform 10 of Fibronectin OS=Homo sapiens OX=9606 GN=FN1;sp|P02751-13|FINC_HUMAN Isoform 13 of Fibronectin OS=Homo sapiens OX=9606 GN=FN1	NaN	NaN	NaN	NaN	NaN	NaN	NaN	NaN	NaN	NaN	NaN	NaN	NaN	NaN	NaN	NaN	NaN	NaN	NaN	NaN	NaN	NaN	NaN	NaN	118	1	0	67	1.8	0	239.62	47.821	329780	1	NaN	NaN	P02751-10;P02751-13
P02751-11	Fibronectin;Anastellin;Ugl-Y1;Ugl-Y2;Ugl-Y3	FN1	sp|P02751-11|FINC_HUMAN Isoform 11 of Fibronectin OS=Homo sapiens OX=9606 GN=FN1	NaN	NaN	NaN	NaN	NaN	NaN	NaN	NaN	NaN	NaN	NaN	NaN	NaN	NaN	NaN	NaN	NaN	NaN	NaN	NaN	NaN	NaN	NaN	NaN	118	1	1	61.7	0.7	0.7	262.4	2.8838	41842	3	118	1	P02751-11
P02753	Retinol-binding protein 4;Plasma retinol-binding protein(1-182);Plasma retinol-binding protein(1-181);Plasma retinol-binding protein(1-179);Plasma retinol-binding protein(1-176)	RBP4	sp|P02753|RET4_HUMAN Retinol-binding protein 4 OS=Homo sapiens OX=9606 GN=RBP4 PE=1 SV=3	17.8558	18.5659	17.0968	19.6052	18.3547	17.7281	19.968	18.671	19.2918	17.9696	18.1816	17.0222	18.7535	17.217	18.7353	15.936	16.8078	17.4842	19.0371	17.7267	18.4505	18.2744	17.9944	19.0699	15	15	13	79.1	79.1	77.1	23.01	323.31	166820000	573	15	15	P02753
P02760	Protein AMBP;Alpha-1-microglobulin;Inter-alpha-trypsin inhibitor light chain;Trypstatin	AMBP	sp|P02760|AMBP_HUMAN Protein AMBP OS=Homo sapiens OX=9606 GN=AMBP PE=1 SV=1	20.9289	21.1129	20.0539	22.0011	20.3055	20.8822	21.2688	20.4869	21.4457	21.7632	21.3823	20.9219	21.2527	21.4642	21.4513	21.0005	21.3164	20.6286	20.816	21.2206	21.2553	21.3006	20.6999	21.106	23	23	23	65.6	65.6	65.6	38.999	323.31	1189400000	2385	NaN	NaN	P02760;CON__crap_maxquant|Protein_AMBP|Bos_taurus|P00978|Swissprot
P02763	Alpha-1-acid glycoprotein 1	ORM1	sp|P02763|A1AG1_HUMAN Alpha-1-acid glycoprotein 1 OS=Homo sapiens OX=9606 GN=ORM1 PE=1 SV=1	18.3812	20.2781	20.9352	19.7843	21.5984	18.2751	17.5261	16.8378	18.6552	18.758	16.9099	16.0036	20.5609	19.8149	20.5149	18.1293	21.4109	19.356	19.2877	18.5635	19.6235	17.9045	18.8016	19.8756	13	8	8	57.7	34.3	34.3	23.511	323.31	342320000	847	13	8	P02763
P02765	Alpha-2-HS-glycoprotein;Alpha-2-HS-glycoprotein chain A;Alpha-2-HS-glycoprotein chain B	AHSG	sp|P02765|FETUA_HUMAN Alpha-2-HS-glycoprotein OS=Homo sapiens OX=9606 GN=AHSG PE=1 SV=2	20.6673	21.0802	20.9329	21.6344	21.0167	21.9026	22.0075	21.7715	22.321	22.442	22.8289	22.5727	21.074	22.7506	22.8152	21.2933	21.6417	21.5397	21.096	22.2118	22.0354	21.9333	21.991	21.7465	20	20	16	63.8	63.8	60.5	39.34	323.31	2442200000	4128	20	20	P02765
P02766	Transthyretin	TTR	sp|P02766|TTHY_HUMAN Transthyretin OS=Homo sapiens OX=9606 GN=TTR PE=1 SV=1	18.7607	18.8229	19.3506	19.6655	22.2517	18.8131	21.5942	20.8385	21.6928	20.3177	21.5547	19.7566	19.6281	20.1944	21.0057	17.41	18.5106	17.9792	20.6381	20.3163	20.0967	19.7973	19.4819	21.0902	15	15	15	76.2	76.2	76.2	15.887	323.31	767780000	2306	15	15	P02766
P02768;P02768-2;P02768-3	Serum albumin	ALB	sp|P02768|ALBU_HUMAN Albumin OS=Homo sapiens OX=9606 GN=ALB PE=1 SV=2;sp|P02768-2|ALBU_HUMAN Isoform 2 of Albumin OS=Homo sapiens OX=9606 GN=ALB;sp|P02768-3|ALBU_HUMAN Isoform 3 of Albumin OS=Homo sapiens OX=9606 GN=ALB	22.9892	23.4574	22.5257	22.5377	21.4471	22.8544	23.2708	22.8723	23.5464	23.0685	23.7978	23.4284	23.2045	23.0187	23.6003	22.5647	23.1465	22.6997	23.2338	22.6529	23.2852	22.9097	23.2407	22.5131	97	97	90	95.1	95.1	93.6	69.366	323.31	12430000000	14127	NaN	NaN	P02768;P02768-2;P02768-3
P02774;P02774-3;P02774-2	Vitamin D-binding protein	GC	sp|P02774|VTDB_HUMAN Vitamin D-binding protein OS=Homo sapiens OX=9606 GN=GC PE=1 SV=2;sp|P02774-3|VTDB_HUMAN Isoform 3 of Vitamin D-binding protein OS=Homo sapiens OX=9606 GN=GC;sp|P02774-2|VTDB_HUMAN Isoform 2 of Vitamin D-binding protein OS=Homo sapiens	22.4022	22.7505	22.3375	22.0188	20.9409	22.496	22.1844	22.2179	22.3379	22.8298	22.5485	21.9826	22.3917	21.9101	22.6011	22.6006	23.0381	23.0039	21.3591	22.4151	22.4369	22.1406	22.5654	22.1482	59	59	59	83.8	83.8	83.8	52.917	323.31	6763100000	9016	NaN	NaN	P02774;P02774-3;P02774-2;CON__crap_maxquant|Vitamin_D-binding_protein|Bos_taurus|Q3MHN5|Swissprot;CON__crap_maxquant|54_kDa_protein|Bos_taurus|ENSBTAP00000018229|ENSEMBL;Q8TDJ6-2;Q8TDJ6;Q8TDJ6-3
P02775	Platelet basic protein;Connective tissue-activating peptide III;TC-2;Connective tissue-activating peptide III(1-81);Beta-thromboglobulin;Neutrophil-activating peptide 2(74);Neutrophil-activating peptide 2(73);Neutrophil-activating peptide 2;TC-1;Neutrophil-activating peptide 2(1-66);Neutrophil-activating peptide 2(1-63)	PPBP	sp|P02775|CXCL7_HUMAN Platelet basic protein OS=Homo sapiens OX=9606 GN=PPBP PE=1 SV=3	17.5682	18.6119	17.9217	17.0067	17.8584	18.9086	20.4618	20.9998	20.4218	19.6278	19.8761	20.6077	17.7693	18.2384	18.434	18.3655	17.7388	17.7558	18.4766	19.411	17.3244	19.6021	17.8349	19.3005	7	7	7	40.6	40.6	40.6	13.894	323.31	213180000	603	7	7	P02775
P02776	Platelet factor 4;Platelet factor 4, short form	PF4	sp|P02776|PLF4_HUMAN Platelet factor 4 OS=Homo sapiens OX=9606 GN=PF4 PE=1 SV=2	16.6485	16.2864	17.9568	17.3501	16.6577	16.6331	20.3206	20.2342	19.5905	19.1956	19.3	20.805	17.6114	19.0401	18.3598	17.6206	17.0908	17.6923	19.4437	19.312	17.7853	18.9549	17.5833	19.4203	7	7	4	44.6	44.6	12.9	10.845	36.884	127950000	406	7	7	P02776
P02786	Transferrin receptor protein 1;Transferrin receptor protein 1, serum form	TFRC	sp|P02786|TFR1_HUMAN Transferrin receptor protein 1 OS=Homo sapiens OX=9606 GN=TFRC PE=1 SV=2	16.2921	17.3091	15.6968	15.6835	15.6952	16.6374	17.2632	17.1967	15.8912	17.5617	16.7047	15.8901	16.3296	16.166	16.071	16.1733	16.7624	15.5999	15.82	15.5118	15.6976	15.6135	16.128	15.9043	30	30	30	40.8	40.8	40.8	84.87	249.31	46846000	461	30	30	P02786
P02787	Serotransferrin	TF	sp|P02787|TRFE_HUMAN Serotransferrin OS=Homo sapiens OX=9606 GN=TF PE=1 SV=3	18.424	19.0154	19.1855	19.4501	19.2399	18.0163	19.1297	18.1481	19.5816	18.2779	19.8127	18.6741	19.2604	19.5289	19.6727	18.7192	18.66	18.1469	19.125	18.1657	19.8454	18.9326	18.6908	18.2458	70	70	67	79.1	79.1	76.1	77.063	323.31	647930000	2554	70	70	P02787
P02788;P02788-2	Lactotransferrin;Lactoferricin-H;Kaliocin-1;Lactoferroxin-A;Lactoferroxin-B;Lactoferroxin-C	LTF	sp|P02788|TRFL_HUMAN Lactotransferrin OS=Homo sapiens OX=9606 GN=LTF PE=1 SV=6;sp|P02788-2|TRFL_HUMAN Isoform DeltaLf of Lactotransferrin OS=Homo sapiens OX=9606 GN=LTF	16.9575	14.2623	14.9339	17.6369	15.7618	15.6679	14.0919	14.9005	15.8519	11.0142	15.5514	14.5616	16.3869	15.2024	15.094	16.783	15.3491	15.0332	15.9115	15.2295	16.1445	13.9228	15.5797	12.366	46	46	44	69.3	69.3	66.8	78.181	323.31	31529000	445	NaN	NaN	P02788;P02788-2
P02790	Hemopexin	HPX	sp|P02790|HEMO_HUMAN Hemopexin OS=Homo sapiens OX=9606 GN=HPX PE=1 SV=2	21.1007	22.4507	18.5516	21.8614	19.3672	21.3946	22.7123	23.2393	22.7188	23.1842	22.3143	23.3664	21.8607	22.2221	23.4241	22.4922	22.3852	21.7375	22.0549	23.6983	22.2696	22.8307	23.6066	23.1423	47	47	47	77.7	77.7	77.7	51.676	323.31	7474700000	7005	47	47	P02790
P02792	Ferritin light chain	FTL	sp|P02792|FRIL_HUMAN Ferritin light chain OS=Homo sapiens OX=9606 GN=FTL PE=1 SV=2	15.4077	16.1968	16.1131	15.9074	17.2842	16.0055	NaN	NaN	NaN	15.4981	NaN	NaN	15.1238	13.2539	NaN	NaN	15.4136	NaN	13.3228	NaN	NaN	13.1518	NaN	15.135	8	8	8	45.1	45.1	45.1	20.019	33.022	3644200	52	8	8	P02792
P02794	Ferritin heavy chain;Ferritin heavy chain, N-terminally processed	FTH1	sp|P02794|FRIH_HUMAN Ferritin heavy chain OS=Homo sapiens OX=9606 GN=FTH1 PE=1 SV=2	NaN	NaN	NaN	NaN	NaN	NaN	NaN	NaN	NaN	NaN	NaN	NaN	NaN	NaN	NaN	NaN	NaN	NaN	NaN	NaN	NaN	NaN	NaN	NaN	4	4	4	25.1	25.1	25.1	21.225	4.4623	142700	4	4	4	P02794
P03950	Angiogenin	ANG	sp|P03950|ANGI_HUMAN Angiogenin OS=Homo sapiens OX=9606 GN=ANG PE=1 SV=1	14.7482	14.3184	14.5214	16.1535	NaN	15.3951	15.6987	14.4045	14.9686	14.8336	15.1826	15.1647	16.3153	15.4162	15.4547	14.2692	15.5953	NaN	16.1127	14.9391	14.8322	14.3145	15.0689	15.6183	9	9	9	60.5	60.5	60.5	16.55	52.151	14309000	195	9	9	P03950
P03951;P03951-2	Coagulation factor XI;Coagulation factor XIa heavy chain;Coagulation factor XIa light chain	F11	sp|P03951|FA11_HUMAN Coagulation factor XI OS=Homo sapiens OX=9606 GN=F11 PE=1 SV=1;sp|P03951-2|FA11_HUMAN Isoform 2 of Coagulation factor XI OS=Homo sapiens OX=9606 GN=F11	15.082	17.2015	14.5447	17.2013	14.7882	17.0693	17.7059	16.759	16.5992	17.4309	17.6625	16.395	17.3342	17.5062	16.821	17.7507	16.428	17.0463	17.3822	16.6747	17.1637	17.5201	16.9024	17.5	32	32	32	62.4	62.4	62.4	70.108	323.31	89427000	739	NaN	NaN	P03951;P03951-2
P03952	Plasma kallikrein;Plasma kallikrein heavy chain;Plasma kallikrein light chain	KLKB1	sp|P03952|KLKB1_HUMAN Plasma kallikrein OS=Homo sapiens OX=9606 GN=KLKB1 PE=1 SV=1	17.8208	18.6362	17.9832	18.9919	18.2724	19.0961	19.1587	19.3884	19.4449	19.419	19.9295	19.0594	18.9067	19.7963	19.0796	19.4236	19.3074	18.7752	18.5453	18.5656	19.38	19.7295	19.4035	19.3146	42	42	42	68	68	68	71.369	323.31	661240000	1993	42	42	P03952
P03971	Muellerian-inhibiting factor	AMH	sp|P03971|MIS_HUMAN Muellerian-inhibiting factor OS=Homo sapiens OX=9606 GN=AMH PE=2 SV=3	NaN	NaN	NaN	NaN	NaN	NaN	NaN	NaN	NaN	NaN	12.5136	NaN	12.5248	13.4473	12.2928	NaN	NaN	NaN	NaN	11.6997	11.9939	NaN	NaN	NaN	3	3	3	7.7	7.7	7.7	59.194	7.8271	344060	16	3	3	P03971
P03973	Antileukoproteinase	SLPI	sp|P03973|SLPI_HUMAN Antileukoproteinase OS=Homo sapiens OX=9606 GN=SLPI PE=1 SV=2	NaN	NaN	NaN	NaN	NaN	NaN	NaN	NaN	NaN	NaN	NaN	NaN	NaN	NaN	NaN	NaN	NaN	NaN	NaN	NaN	NaN	NaN	NaN	NaN	2	2	2	20.5	20.5	20.5	14.326	2.2645	255420	4	2	2	P03973
P04003	C4b-binding protein alpha chain	C4BPA	sp|P04003|C4BPA_HUMAN C4b-binding protein alpha chain OS=Homo sapiens OX=9606 GN=C4BPA PE=1 SV=2	21.5516	21.1474	20.085	20.6568	18.3858	21.2935	21.6785	20.414	20.487	21.3606	20.6405	20.5238	21.6215	20.7472	21.2312	21.0372	20.1052	21.0534	20.5221	21.2379	21.3079	21.4252	21.1873	20.5775	37	37	37	69.2	69.2	69.2	67.033	323.31	1617100000	3805	NaN	NaN	P04003;CON__crap_maxquant|C4b-binding_protein_alpha_chain|Bos_taurus|Q28065|Swissprot
P04004	Vitronectin;Vitronectin V65 subunit;Vitronectin V10 subunit;Somatomedin-B	VTN	sp|P04004|VTNC_HUMAN Vitronectin OS=Homo sapiens OX=9606 GN=VTN PE=1 SV=1	22.4285	22.2655	22.628	21.9162	22.4611	22.7881	21.8342	22.4177	22.2767	22.6509	22.0743	21.6566	22.0088	22.1789	22.8444	22.9559	23.3846	23.3284	22.0898	22.5969	22.8654	22.2929	22.9691	22.628	26	26	25	62.6	62.6	62.6	54.305	323.31	2825200000	2191	NaN	NaN	P04004;CON__crap_maxquant|Uncharacterized_protein|Bos_taurus|Q3ZBS7|TrEMBL
P04035-2;P04035;P04035-3	3-hydroxy-3-methylglutaryl-coenzyme A reductase	HMGCR	sp|P04035-2|HMDH_HUMAN Isoform 2 of 3-hydroxy-3-methylglutaryl-coenzyme A reductase OS=Homo sapiens OX=9606 GN=HMGCR;sp|P04035|HMDH_HUMAN 3-hydroxy-3-methylglutaryl-coenzyme A reductase OS=Homo sapiens OX=9606 GN=HMGCR PE=1 SV=1;sp|P04035-3|HMDH_HUMAN Isof	NaN	NaN	NaN	NaN	NaN	NaN	NaN	NaN	NaN	NaN	NaN	NaN	NaN	NaN	NaN	NaN	NaN	NaN	NaN	NaN	NaN	NaN	NaN	NaN	1	1	1	1.8	1.8	1.8	92.02	2.4557	3437500	33	NaN	NaN	P04035-2;P04035;P04035-3
P04040	Catalase	CAT	sp|P04040|CATA_HUMAN Catalase OS=Homo sapiens OX=9606 GN=CAT PE=1 SV=3	17.8594	17.7764	19.2997	19.2595	18.278	18.9241	16.3863	16.7486	17.4155	14.9304	17.6405	16.7321	18.7821	17.4814	18.1121	17.766	18.1591	18.9033	16.6562	16.8297	18.4607	16.7122	18.5209	17.168	40	40	39	60	60	59.2	59.755	323.31	171490000	1028	40	40	P04040
P04066	Tissue alpha-L-fucosidase	FUCA1	sp|P04066|FUCO_HUMAN Tissue alpha-L-fucosidase OS=Homo sapiens OX=9606 GN=FUCA1 PE=1 SV=4	15.1981	15.8632	15.9705	14.937	16.4632	16.5101	14.5097	14.3378	13.3061	14.7588	14.1857	13.007	16.3964	14.4118	12.5387	14.5302	15.6075	15.5746	13.6462	14.7395	14.8493	14.9308	16.4238	14.4748	9	9	9	24	24	24	53.688	23.831	9405000	113	9	9	P04066
P04070;P04070-2	Vitamin K-dependent protein C;Vitamin K-dependent protein C light chain;Vitamin K-dependent protein C heavy chain;Activation peptide	PROC	sp|P04070|PROC_HUMAN Vitamin K-dependent protein C OS=Homo sapiens OX=9606 GN=PROC PE=1 SV=1;sp|P04070-2|PROC_HUMAN Isoform 2 of Vitamin K-dependent protein C OS=Homo sapiens OX=9606 GN=PROC	15.8497	15.4326	16.3906	16.5057	15.1146	14.7107	17.4726	16.1964	16.7036	16.5409	16.593	16.0994	16.8236	15.0009	16.4547	16.1836	16.4793	14.7973	16.8686	16.2043	16.0523	15.5358	16.3462	16.3646	11	11	9	28.4	28.4	21.7	52.071	94.768	31770000	228	NaN	NaN	P04070;P04070-2
P04075;P04075-2	Fructose-bisphosphate aldolase A	ALDOA	sp|P04075|ALDOA_HUMAN Fructose-bisphosphate aldolase A OS=Homo sapiens OX=9606 GN=ALDOA PE=1 SV=2;sp|P04075-2|ALDOA_HUMAN Isoform 2 of Fructose-bisphosphate aldolase A OS=Homo sapiens OX=9606 GN=ALDOA	16.805	17.1266	17.8397	17.1621	17.4082	18.0059	17.3189	17.728	16.8583	17.4874	16.6911	18.212	17.0208	17.2453	16.5462	17.6587	17.5247	16.9507	17.4858	17.1731	17.1104	17.1134	16.5125	17.6524	33	33	5	79.4	79.4	22	39.42	323.31	119290000	893	NaN	NaN	P04075;P04075-2
P04080	Cystatin-B	CSTB	sp|P04080|CYTB_HUMAN Cystatin-B OS=Homo sapiens OX=9606 GN=CSTB PE=1 SV=2	NaN	13.2116	13.1625	13.621	15.4134	NaN	NaN	NaN	13.553	NaN	13.878	NaN	13.4619	13.2349	NaN	NaN	NaN	NaN	12.8761	12.7672	13.0609	NaN	NaN	12.4558	4	4	4	70.4	70.4	70.4	11.139	19.76	1324100	33	4	4	P04080
P04083	Annexin A1	ANXA1	sp|P04083|ANXA1_HUMAN Annexin A1 OS=Homo sapiens OX=9606 GN=ANXA1 PE=1 SV=2	NaN	NaN	11.7033	12.4882	12.1993	NaN	9.64978	NaN	NaN	NaN	13.478	NaN	12.1339	10.604	NaN	NaN	NaN	NaN	16.4306	NaN	13.1978	NaN	NaN	NaN	13	13	13	48.6	48.6	48.6	38.714	128.35	2836900	50	13	13	P04083
P04114	Apolipoprotein B-100;Apolipoprotein B-48	APOB	sp|P04114|APOB_HUMAN Apolipoprotein B-100 OS=Homo sapiens OX=9606 GN=APOB PE=1 SV=2	21.7981	21.7585	20.3766	20.7991	21.4518	21.2613	20.4614	21.5022	20.868	21.1131	21.0082	20.1262	21.9575	21.4468	21.4122	22.0469	20.0782	21.5767	21.399	21.3686	22.193	21.436	20.5014	21.6539	456	456	445	72.5	72.5	71.5	515.6	323.31	8257300000	22387	456	456	P04114
P04150-16;P04150-15;P04150-14;P04150-13;P04150-12;P04150-11;P04150-9;P04150-2;P04150-6;P04150-8;P04150-10;P04150;P04150-3	Glucocorticoid receptor	NR3C1	sp|P04150-16|GCR_HUMAN Isoform Alpha-D3 of Glucocorticoid receptor OS=Homo sapiens OX=9606 GN=NR3C1;sp|P04150-15|GCR_HUMAN Isoform Alpha-D2 of Glucocorticoid receptor OS=Homo sapiens OX=9606 GN=NR3C1;sp|P04150-14|GCR_HUMAN Isoform Alpha-D1 of Glucocorticoi	NaN	NaN	NaN	NaN	NaN	NaN	NaN	NaN	NaN	NaN	NaN	NaN	NaN	NaN	NaN	NaN	NaN	NaN	NaN	NaN	NaN	NaN	NaN	NaN	1	1	1	4.5	4.5	4.5	49.802	28.068	111750	2	NaN	NaN	P04150-16;P04150-15;P04150-14;P04150-13;P04150-12;P04150-11;P04150-9;P04150-2;P04150-6;P04150-8;P04150-10;P04150;P04150-3
P04156	Major prion protein	PRNP	sp|P04156|PRIO_HUMAN Major prion protein OS=Homo sapiens OX=9606 GN=PRNP PE=1 SV=1	NaN	NaN	NaN	NaN	NaN	NaN	NaN	NaN	NaN	NaN	NaN	NaN	NaN	NaN	NaN	NaN	NaN	NaN	NaN	NaN	NaN	NaN	NaN	NaN	1	1	1	4.7	4.7	4.7	27.661	2.7761	1122600	9	1	1	P04156
P04179-4;P04179;P04179-2;P04179-3	Superoxide dismutase [Mn], mitochondrial	SOD2	sp|P04179-4|SODM_HUMAN Isoform 4 of Superoxide dismutase [Mn], mitochondrial OS=Homo sapiens OX=9606 GN=SOD2;sp|P04179|SODM_HUMAN Superoxide dismutase [Mn], mitochondrial OS=Homo sapiens OX=9606 GN=SOD2 PE=1 SV=3;sp|P04179-2|SODM_HUMAN Isoform 2 of Superox	NaN	NaN	NaN	NaN	16.7965	NaN	NaN	NaN	NaN	NaN	NaN	NaN	14.591	NaN	NaN	NaN	NaN	NaN	NaN	NaN	NaN	NaN	NaN	NaN	6	6	6	40.3	40.3	40.3	19.73	36.354	1597900	16	NaN	NaN	P04179-4;P04179;P04179-2;P04179-3
P04180	Phosphatidylcholine-sterol acyltransferase	LCAT	sp|P04180|LCAT_HUMAN Phosphatidylcholine-sterol acyltransferase OS=Homo sapiens OX=9606 GN=LCAT PE=1 SV=1	17.1313	17.9154	17.6117	17.8042	18.0191	17.4461	18.3362	17.7369	17.0796	18.6237	17.8047	17.6054	18.2378	17.2844	17.8064	19.1046	16.6249	18.5564	16.0711	18.6263	18.0916	17.8684	18.7061	18.4118	9	9	9	28.4	28.4	28.4	49.577	246.86	69522000	300	9	9	P04180
P04196	Histidine-rich glycoprotein	HRG	sp|P04196|HRG_HUMAN Histidine-rich glycoprotein OS=Homo sapiens OX=9606 GN=HRG PE=1 SV=1	20.1432	21.394	21.5893	22.1343	20.2214	22.2677	22.5976	22.2188	22.4086	21.6286	23.0838	21.611	21.7192	21.0459	21.6903	22.2421	21.4434	21.7033	22.3477	22.1492	21.6718	21.4237	21.9269	21.9242	33	33	33	63.2	63.2	63.2	59.578	323.31	1883500000	3008	33	33	P04196
P04216	Thy-1 membrane glycoprotein	THY1	sp|P04216|THY1_HUMAN Thy-1 membrane glycoprotein OS=Homo sapiens OX=9606 GN=THY1 PE=1 SV=2	NaN	NaN	NaN	NaN	NaN	NaN	NaN	NaN	NaN	NaN	NaN	NaN	NaN	NaN	NaN	NaN	NaN	NaN	NaN	NaN	NaN	NaN	NaN	NaN	2	2	2	18	18	18	17.935	2.0779	65732	2	2	2	P04216
P04217	Alpha-1B-glycoprotein	A1BG	sp|P04217|A1BG_HUMAN Alpha-1B-glycoprotein OS=Homo sapiens OX=9606 GN=A1BG PE=1 SV=4	20.6699	20.5616	22.0671	22.7791	21.7193	21.4251	22.2394	21.6989	22.2471	22.5128	22.7771	22.2507	22.677	22.1223	22.6705	22.0952	22.4148	21.4749	21.6942	22.3244	22.3781	22.5307	22.111	22.0194	29	29	6	66.9	66.9	13.7	54.253	323.31	2974400000	3879	NaN	NaN	P04217;CON__crap_maxquant|Alpha-1B-glycoprotein|Bos_taurus|Q2KJF1|TrEMBL
P04217-2	Alpha-1B-glycoprotein	A1BG	sp|P04217-2|A1BG_HUMAN Isoform 2 of Alpha-1B-glycoprotein OS=Homo sapiens OX=9606 GN=A1BG	NaN	15.8797	NaN	NaN	15.0609	15.9926	13.8202	NaN	NaN	14.2932	14.7346	13.553	12.2739	NaN	NaN	16.4035	NaN	NaN	NaN	NaN	14.0629	NaN	NaN	14.9763	24	2	2	72.1	3.2	3.2	40.717	4.74	2107600	25	24	2	P04217-2
P04234;P04234-2	T-cell surface glycoprotein CD3 delta chain	CD3D	sp|P04234|CD3D_HUMAN T-cell surface glycoprotein CD3 delta chain OS=Homo sapiens OX=9606 GN=CD3D PE=1 SV=1;sp|P04234-2|CD3D_HUMAN Isoform 2 of T-cell surface glycoprotein CD3 delta chain OS=Homo sapiens OX=9606 GN=CD3D	NaN	NaN	NaN	NaN	NaN	NaN	NaN	NaN	NaN	NaN	NaN	NaN	NaN	NaN	NaN	NaN	NaN	NaN	NaN	NaN	NaN	NaN	NaN	NaN	2	2	2	13.5	13.5	13.5	18.929	6.7767	57149	3	NaN	NaN	P04234;P04234-2
P04275	von Willebrand factor;von Willebrand antigen 2	VWF	sp|P04275|VWF_HUMAN von Willebrand factor OS=Homo sapiens OX=9606 GN=VWF PE=1 SV=4	21.367	18.0018	18.6398	18.5174	19.3279	19.1403	17.2212	16.4484	15.0755	18.917	16.78	17.3696	16.9388	19.0253	18.2827	18.0761	19.23	17.8424	19.3406	18.1293	19.3417	18.0027	18.7411	18.6811	137	137	136	61.7	61.7	60.9	309.26	323.31	702800000	3372	NaN	NaN	P04275;P04275-2
P04278;P04278-4;P04278-2;P04278-3;P04278-5	Sex hormone-binding globulin	SHBG	sp|P04278|SHBG_HUMAN Sex hormone-binding globulin OS=Homo sapiens OX=9606 GN=SHBG PE=1 SV=2;sp|P04278-4|SHBG_HUMAN Isoform 4 of Sex hormone-binding globulin OS=Homo sapiens OX=9606 GN=SHBG;sp|P04278-2|SHBG_HUMAN Isoform 2 of Sex hormone-binding globulin OS	16.9021	17.9421	17.9654	17.6486	18.7946	17.9277	19.1488	19.8632	18.8629	18.3844	20.0491	18.7507	18.3581	18.5768	17.1924	19.0467	19.6943	17.2752	17.2988	19.4792	18.6965	18.5578	18.9968	17.49	17	17	16	49.5	49.5	45.5	43.779	323.31	187240000	608	NaN	NaN	P04278;P04278-4;P04278-2;P04278-3;P04278-5
P04406-2;P04406	Glyceraldehyde-3-phosphate dehydrogenase	GAPDH	sp|P04406-2|G3P_HUMAN Isoform 2 of Glyceraldehyde-3-phosphate dehydrogenase OS=Homo sapiens OX=9606 GN=GAPDH;sp|P04406|G3P_HUMAN Glyceraldehyde-3-phosphate dehydrogenase OS=Homo sapiens OX=9606 GN=GAPDH PE=1 SV=3	16.2294	15.438	16.4954	16.9165	17.3894	16.3006	16.5359	18.4709	15.9098	15.7456	16.6752	18.3353	16.8837	17.4246	16.2275	17.3079	16.3787	16.9692	17.8915	17.9677	17.4972	18.6399	16.388	16.9132	18	18	18	76.5	76.5	76.5	31.548	323.31	70667000	501	NaN	NaN	P04406-2;P04406;O14556
P04424;P04424-2;P04424-3	Argininosuccinate lyase	ASL	sp|P04424|ARLY_HUMAN Argininosuccinate lyase OS=Homo sapiens OX=9606 GN=ASL PE=1 SV=4;sp|P04424-2|ARLY_HUMAN Isoform 2 of Argininosuccinate lyase OS=Homo sapiens OX=9606 GN=ASL;sp|P04424-3|ARLY_HUMAN Isoform 3 of Argininosuccinate lyase OS=Homo sapiens OX=	NaN	12.5457	15.4988	14.5441	16.8763	13.7345	NaN	NaN	NaN	NaN	NaN	NaN	13.9751	12.2144	13.2423	12.2273	13.9835	NaN	NaN	NaN	13.3451	NaN	NaN	NaN	12	12	11	30.6	30.6	30.4	51.657	12.749	2056800	28	NaN	NaN	P04424;P04424-2;P04424-3
P04439;P04439-2	HLA class I histocompatibility antigen, A-3 alpha chain	HLA-A	sp|P04439|HLAA_HUMAN HLA class I histocompatibility antigen, A alpha chain OS=Homo sapiens OX=9606 GN=HLA-A PE=1 SV=2;sp|P04439-2|HLAA_HUMAN Isoform 2 of HLA class I histocompatibility antigen, A alpha chain OS=Homo sapiens OX=9606 GN=HLA-A	14.7428	17.38	17.298	16.5877	17.3415	15.5017	16.4117	15.6504	16.749	16.0191	15.0182	14.5908	16.0582	16.8408	14.7913	16.2644	16.2034	16.7662	15.0853	15.1617	15.921	17.042	15.7246	15.1403	14	14	7	54.5	54.5	28.5	40.84	323.31	19728000	205	NaN	NaN	P04439;P04439-2
P04632	Calpain small subunit 1	CAPNS1	sp|P04632|CPNS1_HUMAN Calpain small subunit 1 OS=Homo sapiens OX=9606 GN=CAPNS1 PE=1 SV=1	NaN	13.9996	13.373	14.5468	15.8562	14.2685	13.7804	14.789	14.383	NaN	13.3621	15.2915	NaN	14.7254	NaN	NaN	13.6382	NaN	15.5436	14.4608	14.6252	14.68	NaN	14.713	9	9	8	71.6	71.6	52.6	28.315	190.58	4360300	68	NaN	NaN	P04632;Q96L46
P04746;P04746-2	Pancreatic alpha-amylase	AMY2A	sp|P04746|AMYP_HUMAN Pancreatic alpha-amylase OS=Homo sapiens OX=9606 GN=AMY2A PE=1 SV=2;sp|P04746-2|AMYP_HUMAN Isoform 2 of Pancreatic alpha-amylase OS=Homo sapiens OX=9606 GN=AMY2A	13.3799	13.1739	12.734	13.9621	NaN	14.7669	14.4376	13.0088	14.2202	NaN	11.6207	13.105	11.2772	NaN	NaN	NaN	NaN	NaN	15.186	14.6452	12.7699	NaN	NaN	14.9312	8	8	2	21.7	21.7	5.5	57.706	58.388	2248400	50	NaN	NaN	P04746;P04746-2
P04792	Heat shock protein beta-1	HSPB1	sp|P04792|HSPB1_HUMAN Heat shock protein beta-1 OS=Homo sapiens OX=9606 GN=HSPB1 PE=1 SV=2	14.9922	14.5905	NaN	13.4807	NaN	14.1177	16.2689	16.365	15.0076	15.4516	14.9012	17.2518	13.6503	14.5988	14.6866	14.9742	NaN	NaN	16.4106	15.7984	NaN	16.2338	15.6153	16.9729	8	8	8	40	40	40	22.782	41.037	9017200	81	8	8	P04792
P04843	Dolichyl-diphosphooligosaccharide--protein glycosyltransferase subunit 1	RPN1	sp|P04843|RPN1_HUMAN Dolichyl-diphosphooligosaccharide--protein glycosyltransferase subunit 1 OS=Homo sapiens OX=9606 GN=RPN1 PE=1 SV=1	14.1342	13.5232	NaN	NaN	NaN	NaN	NaN	NaN	NaN	NaN	NaN	NaN	NaN	NaN	NaN	NaN	NaN	NaN	NaN	NaN	NaN	NaN	NaN	NaN	7	7	7	13.3	13.3	13.3	68.569	25.672	296640	10	7	7	P04843
P04844-2;P04844	Dolichyl-diphosphooligosaccharide--protein glycosyltransferase subunit 2	RPN2	sp|P04844-2|RPN2_HUMAN Isoform 2 of Dolichyl-diphosphooligosaccharide--protein glycosyltransferase subunit 2 OS=Homo sapiens OX=9606 GN=RPN2;sp|P04844|RPN2_HUMAN Dolichyl-diphosphooligosaccharide--protein glycosyltransferase subunit 2 OS=Homo sapiens OX=96	NaN	NaN	NaN	NaN	NaN	NaN	NaN	NaN	NaN	NaN	NaN	NaN	NaN	NaN	NaN	NaN	NaN	NaN	NaN	NaN	NaN	NaN	NaN	NaN	4	4	4	7.8	7.8	7.8	67.723	6.0584	75520	6	NaN	NaN	P04844-2;P04844
P04899;P04899-4;P04899-6;P04899-3;P04899-5;P04899-2	Guanine nucleotide-binding protein G(i) subunit alpha-2	GNAI2	sp|P04899|GNAI2_HUMAN Guanine nucleotide-binding protein G(i) subunit alpha-2 OS=Homo sapiens OX=9606 GN=GNAI2 PE=1 SV=3;sp|P04899-4|GNAI2_HUMAN Isoform sGi2 of Guanine nucleotide-binding protein G(i) subunit alpha-2 OS=Homo sapiens OX=9606 GN=GNAI2;sp|P04	15.0607	14.6702	14.1048	NaN	13.6931	NaN	NaN	13.9487	NaN	NaN	NaN	NaN	NaN	NaN	NaN	NaN	NaN	NaN	NaN	NaN	NaN	NaN	NaN	NaN	7	7	5	26.5	26.5	19.7	40.45	18.163	841940	17	NaN	NaN	P04899;P04899-4;P04899-6;P04899-3;P04899-5;P04899-2
Q93077;P04908;Q7L7L0;P20671;Q99878;Q96KK5;Q9BTM1;Q16777;Q6FI13;P0C0S8;Q9BTM1-2;P16104;Q96QV6;PF3D7_0320900.1-p1;Q71UI9;P0C0S5;Q71UI9-2	Histone H2A type 1-C;Histone H2A type 1-B/E;Histone H2A type 3;Histone H2A type 1-D;Histone H2A type 1-J;Histone H2A type 1-H;Histone H2A.J;Histone H2A type 2-C;Histone H2A type 2-A;Histone H2A type 1;Histone H2AX;Histone H2A type 1-A;Histone H2A.V;Histone H2A.Z	HIST1H2AC;HIST1H2AB;HIST3H2A;HIST1H2AD;HIST1H2AJ;HIST1H2AH;H2AFJ;HIST2H2AC;HIST2H2AA3;HIST1H2AG;H2AFX;HIST1H2AA;H2AFV;H2AFZ	sp|Q93077|H2A1C_HUMAN Histone H2A type 1-C OS=Homo sapiens OX=9606 GN=H2AC6 PE=1 SV=3;sp|P04908|H2A1B_HUMAN Histone H2A type 1-B/E OS=Homo sapiens OX=9606 GN=H2AC4 PE=1 SV=2;sp|Q7L7L0|H2A3_HUMAN Histone H2A type 3 OS=Homo sapiens OX=9606 GN=H2AW PE=1 SV=3;	14.9311	15.6061	18.3022	17.8388	19.1608	17.2523	NaN	NaN	NaN	NaN	NaN	11.9273	13.533	16.4051	15.8431	15.298	15.933	17.1214	16.208	14.7033	16.3909	NaN	14.0118	NaN	4	4	4	35.4	35.4	35.4	14.105	149.32	15502000	140	NaN	NaN	Q93077;P04908;Q7L7L0;P20671;Q99878;Q96KK5;Q9BTM1;Q16777;Q6FI13;P0C0S8;Q9BTM1-2;P16104;Q96QV6;PF3D7_0320900.1-p1;Q71UI9;P0C0S5;Q71UI9-2;PF3D7_0617800.1-p1;Q8IUE6;Q71UI9-4;Q71UI9-3;Q71UI9-5
P04921-2;P04921-3;P04921	Glycophorin-C	GYPC	sp|P04921-2|GLPC_HUMAN Isoform Glycophorin-D of Glycophorin-C OS=Homo sapiens OX=9606 GN=GYPC;sp|P04921-3|GLPC_HUMAN Isoform 3 of Glycophorin-C OS=Homo sapiens OX=9606 GN=GYPC;sp|P04921|GLPC_HUMAN Glycophorin-C OS=Homo sapiens OX=9606 GN=GYPC PE=1 SV=1	NaN	NaN	NaN	NaN	NaN	NaN	NaN	NaN	NaN	NaN	NaN	NaN	NaN	NaN	NaN	NaN	NaN	NaN	NaN	NaN	NaN	NaN	NaN	NaN	1	1	1	24.3	24.3	24.3	11.499	11.202	36208	3	NaN	NaN	P04921-2;P04921-3;P04921
P05019-3;P05019-2;P05019-4;P05019	Insulin-like growth factor I	IGF1	sp|P05019-3|IGF1_HUMAN Isoform 3 of Insulin-like growth factor I OS=Homo sapiens OX=9606 GN=IGF1;sp|P05019-2|IGF1_HUMAN Isoform 2 of Insulin-like growth factor I OS=Homo sapiens OX=9606 GN=IGF1;sp|P05019-4|IGF1_HUMAN Isoform 4 of Insulin-like growth factor	NaN	NaN	NaN	11.8011	NaN	NaN	13.0811	NaN	NaN	NaN	13.4778	NaN	NaN	NaN	NaN	NaN	NaN	NaN	14.199	NaN	NaN	10.2738	NaN	13.2965	3	3	3	29.9	29.9	29.9	15.177	5.742	633410	15	NaN	NaN	P05019-3;P05019-2;P05019-4;P05019
P05023-4;P05023;P05023-3;P05023-2;P13637;P13637-2;P13637-3	Sodium/potassium-transporting ATPase subunit alpha-1;Sodium/potassium-transporting ATPase subunit alpha-3	ATP1A1;ATP1A3	sp|P05023-4|AT1A1_HUMAN Isoform 4 of Sodium/potassium-transporting ATPase subunit alpha-1 OS=Homo sapiens OX=9606 GN=ATP1A1;sp|P05023|AT1A1_HUMAN Sodium/potassium-transporting ATPase subunit alpha-1 OS=Homo sapiens OX=9606 GN=ATP1A1 PE=1 SV=1;sp|P05023-3|A	14.4196	12.6822	NaN	NaN	NaN	NaN	NaN	NaN	NaN	NaN	NaN	NaN	NaN	NaN	NaN	NaN	NaN	NaN	12.1717	NaN	NaN	NaN	NaN	NaN	6	6	6	7.4	7.4	7.4	113	11.415	268060	10	NaN	NaN	P05023-4;P05023;P05023-3;P05023-2;P13637;P13637-2;P13637-3;P50993
P05060	Secretogranin-1;PE-11;GAWK peptide;CCB peptide	CHGB	sp|P05060|SCG1_HUMAN Secretogranin-1 OS=Homo sapiens OX=9606 GN=CHGB PE=1 SV=2	NaN	11.5847	15.9359	14.3361	13.7605	NaN	NaN	NaN	NaN	NaN	NaN	NaN	NaN	12.4277	NaN	NaN	12.3857	NaN	NaN	NaN	11.8189	NaN	NaN	NaN	10	10	10	18.6	18.6	18.6	78.275	26.642	1141300	31	10	10	P05060
P05062	Fructose-bisphosphate aldolase B	ALDOB	sp|P05062|ALDOB_HUMAN Fructose-bisphosphate aldolase B OS=Homo sapiens OX=9606 GN=ALDOB PE=1 SV=2	13.4556	15.6438	17.1384	17.4362	20.3289	14.1213	15.2042	NaN	15.398	16.1898	15.2207	13.7156	16.7383	12.3945	15.8818	15.8355	16.4762	NaN	14.6758	16.0781	13.2487	11.7926	16.7483	NaN	17	17	17	48.6	48.6	48.6	39.473	168.5	25198000	153	17	17	P05062
P05067-11;P05067-8;P05067;P05067-7;P05067-9;P05067-10;P05067-4;P05067-6;P05067-3;P05067-5	Amyloid beta A4 protein;N-APP;Soluble APP-alpha;Soluble APP-beta;C99;Beta-amyloid protein 42;Beta-amyloid protein 40;C83;P3(42);P3(40);C80;Gamma-secretase C-terminal fragment 59;Gamma-secretase C-terminal fragment 57;Gamma-secretase C-terminal fragment 50;C31	APP	sp|P05067-11|A4_HUMAN Isoform 11 of Amyloid-beta precursor protein OS=Homo sapiens OX=9606 GN=APP;sp|P05067-8|A4_HUMAN Isoform APP751 of Amyloid-beta precursor protein OS=Homo sapiens OX=9606 GN=APP;sp|P05067|A4_HUMAN Amyloid-beta precursor protein OS=Homo	11.8553	12.1789	11.6968	12.0975	12.8502	13.0631	14.9383	15.3939	15.6932	12.9799	14.2035	15.3381	13.1021	13.1358	11.7539	12.4713	NaN	NaN	13.7734	13.7309	11.5158	14.5327	NaN	14.8602	15	15	15	25.3	25.3	25.3	84.52	39.839	5123300	95	NaN	NaN	P05067-11;P05067-8;P05067;P05067-7;P05067-9;P05067-10;P05067-4;P05067-6;P05067-3;P05067-5;P05067-2
P05090	Apolipoprotein D	APOD	sp|P05090|APOD_HUMAN Apolipoprotein D OS=Homo sapiens OX=9606 GN=APOD PE=1 SV=1	19.1778	20.3441	18.0476	18.7317	18.4039	16.8763	19.1648	20.2452	18.4025	19.0147	19.5402	18.7424	19.5142	19.4236	19.4436	19.5933	20.0726	20.7673	18.2425	19.6366	19.9314	18.9591	19.9942	20.3418	14	14	14	52.9	52.9	52.9	21.275	323.31	262060000	581	14	14	P05090
P05091;P05091-2	Aldehyde dehydrogenase, mitochondrial	ALDH2	sp|P05091|ALDH2_HUMAN Aldehyde dehydrogenase, mitochondrial OS=Homo sapiens OX=9606 GN=ALDH2 PE=1 SV=2;sp|P05091-2|ALDH2_HUMAN Isoform 2 of Aldehyde dehydrogenase, mitochondrial OS=Homo sapiens OX=9606 GN=ALDH2	NaN	NaN	13.5765	NaN	13.2804	NaN	NaN	NaN	NaN	NaN	NaN	NaN	NaN	NaN	NaN	NaN	NaN	NaN	NaN	NaN	NaN	NaN	NaN	NaN	5	4	3	13.5	12.2	8.3	56.381	16.415	191740	6	NaN	NaN	P05091;P05091-2
P05106-2;P05106-3;P05106	Integrin beta-3	ITGB3	sp|P05106-2|ITB3_HUMAN Isoform Beta-3B of Integrin beta-3 OS=Homo sapiens OX=9606 GN=ITGB3;sp|P05106-3|ITB3_HUMAN Isoform Beta-3C of Integrin beta-3 OS=Homo sapiens OX=9606 GN=ITGB3;sp|P05106|ITB3_HUMAN Integrin beta-3 OS=Homo sapiens OX=9606 GN=ITGB3 PE=1	11.8887	NaN	NaN	NaN	NaN	NaN	13.0532	13.1813	13.0201	NaN	12.9911	NaN	12.4694	NaN	NaN	NaN	NaN	NaN	15.1416	NaN	NaN	NaN	NaN	NaN	11	11	10	19.7	19.7	15.8	86.112	71.922	1555200	31	NaN	NaN	P05106-2;P05106-3;P05106
P05107	Integrin beta-2	ITGB2	sp|P05107|ITB2_HUMAN Integrin beta-2 OS=Homo sapiens OX=9606 GN=ITGB2 PE=1 SV=2	NaN	13.3796	14.1093	13.1131	13.6798	NaN	12.4917	NaN	NaN	NaN	NaN	NaN	14.1626	13.039	NaN	NaN	13.7967	NaN	NaN	NaN	12.7399	NaN	NaN	NaN	8	8	8	14.7	14.7	14.7	84.781	19.874	908510	39	8	8	P05107
P05109	Protein S100-A8;Protein S100-A8, N-terminally processed	S100A8	sp|P05109|S10A8_HUMAN Protein S100-A8 OS=Homo sapiens OX=9606 GN=S100A8 PE=1 SV=1	15.6788	15.1885	14.9708	18.1388	15.0834	14.0251	13.1187	14.6261	14.049	NaN	17.059	15.6798	18.4757	14.9427	12.3915	14.1114	14.8473	17.3904	18.6807	16.5615	18.3356	12.3502	14.1106	13.8652	11	11	11	52.7	52.7	52.7	10.834	233.51	29222000	132	11	11	P05109
P05121;P05121-2	Plasminogen activator inhibitor 1	SERPINE1	sp|P05121|PAI1_HUMAN Plasminogen activator inhibitor 1 OS=Homo sapiens OX=9606 GN=SERPINE1 PE=1 SV=1;sp|P05121-2|PAI1_HUMAN Isoform 2 of Plasminogen activator inhibitor 1 OS=Homo sapiens OX=9606 GN=SERPINE1	14.8684	15.7406	14.959	17.3077	16.1151	16.2747	12.9528	12.7408	12.2874	NaN	NaN	NaN	13.7243	15.052	13.4599	14.8308	13.258	14.2624	11.751	NaN	16.1893	11.6921	NaN	11.6232	14	14	14	41	41	41	45.059	112.42	10930000	144	NaN	NaN	P05121;P05121-2
P05141;P12236	ADP/ATP translocase 2;ADP/ATP translocase 2, N-terminally processed;ADP/ATP translocase 3;ADP/ATP translocase 3, N-terminally processed	SLC25A5;SLC25A6	sp|P05141|ADT2_HUMAN ADP/ATP translocase 2 OS=Homo sapiens OX=9606 GN=SLC25A5 PE=1 SV=7;sp|P12236|ADT3_HUMAN ADP/ATP translocase 3 OS=Homo sapiens OX=9606 GN=SLC25A6 PE=1 SV=4	12.4812	13.8512	NaN	NaN	NaN	NaN	12.3255	NaN	NaN	NaN	NaN	NaN	12.2876	NaN	NaN	NaN	NaN	NaN	12.4438	NaN	NaN	NaN	NaN	NaN	6	6	6	18.5	18.5	18.5	32.852	8.301	296250	15	NaN	NaN	P05141;P12236;P12235;Q9H0C2
P05154	Plasma serine protease inhibitor	SERPINA5	sp|P05154|IPSP_HUMAN Plasma serine protease inhibitor OS=Homo sapiens OX=9606 GN=SERPINA5 PE=1 SV=3	16.9091	14.5584	15.3566	13.4556	15.2457	15.0182	13.438	16.5549	10.5549	NaN	13.1098	NaN	16.4877	16.0877	16.8216	14.268	14.5916	15.5306	16.8289	16.4681	14.5001	15.7397	14.5159	16.9782	18	18	18	43.1	43.1	43.1	45.674	303.43	20166000	249	18	18	P05154
P05155;P05155-3;P05155-2	Plasma protease C1 inhibitor	SERPING1	sp|P05155|IC1_HUMAN Plasma protease C1 inhibitor OS=Homo sapiens OX=9606 GN=SERPING1 PE=1 SV=2;sp|P05155-3|IC1_HUMAN Isoform 3 of Plasma protease C1 inhibitor OS=Homo sapiens OX=9606 GN=SERPING1;sp|P05155-2|IC1_HUMAN Isoform 2 of Plasma protease C1 inhibit	21.8671	22.3464	21.9882	21.8166	23.3337	21.841	21.6424	21.826	21.865	21.8128	21.5518	19.7163	22.3685	21.9238	22.687	22.3161	22.8698	22.5774	21.1952	21.7589	21.9067	22.6041	22.565	22.1099	32	32	32	42.6	42.6	42.6	55.154	323.31	4074500000	5061	NaN	NaN	P05155;P05155-3;P05155-2;CON__crap_maxquant|Factor_XIIa_inhibitor|Bos_taurus|P50448|Swissprot
P05156	Complement factor I;Complement factor I heavy chain;Complement factor I light chain	CFI	sp|P05156|CFAI_HUMAN Complement factor I OS=Homo sapiens OX=9606 GN=CFI PE=1 SV=2	20.9553	20.9995	19.9368	20.1847	18.9848	20.4919	19.7879	20.0239	20.748	20.782	19.8651	20.002	20.7276	20.0616	20.7704	20.7868	20.9457	21.0437	19.4025	20.8972	20.4579	20.2883	20.9179	20.702	32	32	32	47.5	47.5	47.5	65.75	323.31	1098000000	2605	NaN	NaN	P05156;CON__crap_maxquant|Complement_factor_I|Bos_taurus|Q32PI4|TrEMBL
P05160	Coagulation factor XIII B chain	F13B	sp|P05160|F13B_HUMAN Coagulation factor XIII B chain OS=Homo sapiens OX=9606 GN=F13B PE=1 SV=3	18.164	17.9489	15.1984	16.7311	13.5214	16.358	18.9446	16.8478	17.849	17.7126	18.558	16.6444	17.3741	16.2537	17.3533	16.6108	16.1189	14.6589	18.4564	17.7347	17.4245	17.1961	17.7635	17.8759	33	33	32	54.5	54.5	53.3	75.51	323.31	125180000	798	33	33	P05160
P05164-2;P05164;P05164-3	Myeloperoxidase;Myeloperoxidase;89 kDa myeloperoxidase;84 kDa myeloperoxidase;Myeloperoxidase light chain;Myeloperoxidase heavy chain	MPO	sp|P05164-2|PERM_HUMAN Isoform H14 of Myeloperoxidase OS=Homo sapiens OX=9606 GN=MPO;sp|P05164|PERM_HUMAN Myeloperoxidase OS=Homo sapiens OX=9606 GN=MPO PE=1 SV=1;sp|P05164-3|PERM_HUMAN Isoform H7 of Myeloperoxidase OS=Homo sapiens OX=9606 GN=MPO	15.0456	16.5006	15.3437	18.5724	17.9731	16.4024	11.4021	12.834	10.8405	10.0432	11.4439	12.0324	15.6447	15.4786	13.2356	16.4873	16.0897	15.2544	14.0417	14.449	16.0267	13.7609	15.0614	12.0563	32	32	31	60.8	60.8	57.1	73.853	323.31	24577000	236	NaN	NaN	P05164-2;P05164;P05164-3;P11678
P05186;P05186-3;P05186-2	Alkaline phosphatase, tissue-nonspecific isozyme	ALPL	sp|P05186|PPBT_HUMAN Alkaline phosphatase, tissue-nonspecific isozyme OS=Homo sapiens OX=9606 GN=ALPL PE=1 SV=4;sp|P05186-3|PPBT_HUMAN Isoform 3 of Alkaline phosphatase, tissue-nonspecific isozyme OS=Homo sapiens OX=9606 GN=ALPL;sp|P05186-2|PPBT_HUMAN Isof	NaN	12.89	14.3481	12.9801	NaN	12.3648	13.795	12.293	NaN	NaN	11.817	NaN	13.2104	13.6514	NaN	13.7979	13.3745	NaN	12.4131	NaN	12.3085	13.0825	13.5596	NaN	8	8	8	20	20	20	57.304	18.058	1340900	51	NaN	NaN	P05186;P05186-3;P05186-2
P05362	Intercellular adhesion molecule 1	ICAM1	sp|P05362|ICAM1_HUMAN Intercellular adhesion molecule 1 OS=Homo sapiens OX=9606 GN=ICAM1 PE=1 SV=2	16.3959	17.8274	17.4756	17.7978	17.9697	17.6127	15.5229	15.9786	15.893	16.0885	15.2983	14.8903	17.8023	16.1434	16.4103	16.8352	18.4925	16.6953	15.4753	16.0227	16.6246	16.7751	17.3794	16.8069	18	18	18	35.5	35.5	35.5	57.825	323.31	48665000	359	18	18	P05362
P05386	60S acidic ribosomal protein P1	RPLP1	sp|P05386|RLA1_HUMAN 60S acidic ribosomal protein P1 OS=Homo sapiens OX=9606 GN=RPLP1 PE=1 SV=1	NaN	NaN	NaN	NaN	NaN	NaN	NaN	NaN	NaN	NaN	NaN	NaN	NaN	NaN	NaN	NaN	NaN	NaN	NaN	NaN	NaN	NaN	NaN	NaN	2	2	2	51.8	51.8	51.8	11.514	5.432	633250	13	2	2	P05386
P05387	60S acidic ribosomal protein P2	RPLP2	sp|P05387|RLA2_HUMAN 60S acidic ribosomal protein P2 OS=Homo sapiens OX=9606 GN=RPLP2 PE=1 SV=1	13.6818	10.7159	13.4852	NaN	16.4825	NaN	NaN	NaN	NaN	NaN	NaN	NaN	11.278	11.6727	NaN	NaN	NaN	NaN	12.8197	NaN	NaN	NaN	NaN	NaN	5	5	5	69.6	69.6	69.6	11.665	40.041	1189000	35	5	5	P05387
P05388-2;P05388;Q8NHW5	60S acidic ribosomal protein P0;60S acidic ribosomal protein P0-like	RPLP0;RPLP0P6	sp|P05388-2|RLA0_HUMAN Isoform 2 of 60S acidic ribosomal protein P0 OS=Homo sapiens OX=9606 GN=RPLP0;sp|P05388|RLA0_HUMAN 60S acidic ribosomal protein P0 OS=Homo sapiens OX=9606 GN=RPLP0 PE=1 SV=1;sp|Q8NHW5|RLA0L_HUMAN 60S acidic ribosomal protein P0-like	NaN	13.3306	13.0967	13.7214	14.9654	13.1793	NaN	NaN	NaN	NaN	NaN	NaN	12.7873	13.6319	NaN	NaN	NaN	NaN	12.2663	NaN	13.5683	NaN	NaN	NaN	5	5	5	33.7	33.7	33.7	27.435	53.376	1129400	29	NaN	NaN	P05388-2;P05388;Q8NHW5
P05413	Fatty acid-binding protein, heart	FABP3	sp|P05413|FABPH_HUMAN Fatty acid-binding protein, heart OS=Homo sapiens OX=9606 GN=FABP3 PE=1 SV=4	NaN	10.2287	14.9341	12.975	12.6168	NaN	NaN	NaN	NaN	NaN	NaN	NaN	NaN	NaN	NaN	NaN	NaN	NaN	NaN	NaN	NaN	NaN	NaN	NaN	4	4	4	24.8	24.8	24.8	14.858	7.6687	468430	15	4	4	P05413
P05451	Lithostathine-1-alpha	REG1A	sp|P05451|REG1A_HUMAN Lithostathine-1-alpha OS=Homo sapiens OX=9606 GN=REG1A PE=1 SV=3	NaN	NaN	NaN	NaN	NaN	NaN	NaN	NaN	NaN	NaN	NaN	NaN	NaN	NaN	NaN	NaN	NaN	NaN	NaN	NaN	NaN	NaN	NaN	NaN	3	3	2	17.5	17.5	10.8	18.731	5.9228	376630	9	3	3	P05451
P05452	Tetranectin	CLEC3B	sp|P05452|TETN_HUMAN Tetranectin OS=Homo sapiens OX=9606 GN=CLEC3B PE=1 SV=3	19.2169	19.9373	19.0347	18.3636	18.7588	20.2499	19.7189	19.5327	19.6834	19.3945	19.7011	19.6069	19.2482	18.5016	19.1137	19.8016	19.983	19.5123	18.3279	19.7001	19.0534	18.1098	19.6967	18.6701	12	12	8	71.8	71.8	50	22.537	323.31	265760000	803	12	12	P05452
P05543	Thyroxine-binding globulin	SERPINA7	sp|P05543|THBG_HUMAN Thyroxine-binding globulin OS=Homo sapiens OX=9606 GN=SERPINA7 PE=1 SV=2	19.4314	20.9082	20.2918	20.2954	20.5953	20.7666	20.4108	20.1502	20.42	20.41	20.3845	19.6193	20.7452	19.8258	20.5373	20.5482	20.6316	20.5248	19.4049	20.6513	20.3346	20.6871	20.8813	20.0756	23	23	23	54.5	54.5	54.5	46.324	323.31	613410000	1291	NaN	NaN	P05543;CON__crap_maxquant|Thyroxine-binding_globulin|Bos_taurus|Q9TT36|Swissprot
P05546	Heparin cofactor 2	SERPIND1	sp|P05546|HEP2_HUMAN Heparin cofactor 2 OS=Homo sapiens OX=9606 GN=SERPIND1 PE=1 SV=3	19.495	19.7513	20.4523	20.8108	20.0683	20.4981	21.0351	21.2689	21.1234	20.8373	21.6013	20.7739	20.5108	20.5648	20.4601	20.0015	18.8732	19.9745	20.0179	20.3265	20.9425	21.2425	21.0365	20.8193	35	35	31	60.9	60.9	55.7	57.07	323.31	788300000	2012	35	35	P05546
P05556-2;P05556;P05556-5;P05556-4;P05556-3	Integrin beta-1	ITGB1	sp|P05556-2|ITB1_HUMAN Isoform 2 of Integrin beta-1 OS=Homo sapiens OX=9606 GN=ITGB1;sp|P05556|ITB1_HUMAN Integrin beta-1 OS=Homo sapiens OX=9606 GN=ITGB1 PE=1 SV=2;sp|P05556-5|ITB1_HUMAN Isoform 5 of Integrin beta-1 OS=Homo sapiens OX=9606 GN=ITGB1;sp|P05	NaN	13.4379	NaN	14.5705	NaN	NaN	15.0424	14.6844	14.8391	NaN	15.4692	14.1271	15.0655	13.797	15.189	14.8188	NaN	NaN	15.3906	NaN	14.4304	14.5416	15.7	NaN	7	7	6	14.4	14.4	11.9	87.445	48.805	3158500	43	NaN	NaN	P05556-2;P05556;P05556-5;P05556-4;P05556-3
P05771;P05771-2	Protein kinase C beta type	PRKCB	sp|P05771|KPCB_HUMAN Protein kinase C beta type OS=Homo sapiens OX=9606 GN=PRKCB PE=1 SV=4;sp|P05771-2|KPCB_HUMAN Isoform Beta-II of Protein kinase C beta type OS=Homo sapiens OX=9606 GN=PRKCB	NaN	NaN	NaN	NaN	NaN	NaN	NaN	NaN	NaN	NaN	NaN	NaN	NaN	NaN	NaN	NaN	NaN	NaN	NaN	NaN	NaN	NaN	NaN	NaN	4	4	1	7.5	7.5	2.7	76.868	6.0431	121600	7	NaN	NaN	P05771;P05771-2
P06132	Uroporphyrinogen decarboxylase	UROD	sp|P06132|DCUP_HUMAN Uroporphyrinogen decarboxylase OS=Homo sapiens OX=9606 GN=UROD PE=1 SV=2	11.6177	NaN	NaN	NaN	NaN	NaN	NaN	NaN	NaN	NaN	NaN	12.0916	NaN	NaN	NaN	NaN	NaN	NaN	NaN	NaN	12.9764	NaN	NaN	NaN	5	5	4	19.9	19.9	12.5	40.786	7.0511	326610	14	5	5	P06132
P06239-3;P06239	Tyrosine-protein kinase Lck	LCK	sp|P06239-3|LCK_HUMAN Isoform 3 of Tyrosine-protein kinase Lck OS=Homo sapiens OX=9606 GN=LCK;sp|P06239|LCK_HUMAN Tyrosine-protein kinase Lck OS=Homo sapiens OX=9606 GN=LCK PE=1 SV=6	NaN	NaN	NaN	NaN	NaN	NaN	NaN	NaN	NaN	NaN	NaN	NaN	NaN	NaN	NaN	NaN	NaN	NaN	NaN	NaN	NaN	NaN	NaN	NaN	3	2	2	4.8	4.8	4.8	61.189	4.391	31775	3	NaN	NaN	P06239-3;P06239;P06239-2
P06276	Cholinesterase	BCHE	sp|P06276|CHLE_HUMAN Cholinesterase OS=Homo sapiens OX=9606 GN=BCHE PE=1 SV=1	17.096	17.0452	17.6666	17.3513	17.494	18.5185	19.3391	18.4381	19.125	18.1491	19.1212	18.1754	17.2386	16.8695	17.9031	18.009	16.1492	17.5658	17.8842	18.0812	18.487	18.128	18.736	17.823	18	18	18	33.2	33.2	33.2	68.417	323.31	111570000	458	18	18	P06276
P06280	Alpha-galactosidase A	GLA	sp|P06280|AGAL_HUMAN Alpha-galactosidase A OS=Homo sapiens OX=9606 GN=GLA PE=1 SV=1	NaN	NaN	NaN	NaN	NaN	NaN	NaN	NaN	NaN	NaN	NaN	NaN	NaN	NaN	NaN	NaN	NaN	NaN	NaN	NaN	NaN	NaN	NaN	NaN	3	3	3	11	11	11	48.766	8.0158	119110	7	3	3	P06280
P06310;A0A075B6S6	Ig kappa chain V-II region RPMI 6410	IGKV2D-30	sp|P06310|KV230_HUMAN Immunoglobulin kappa variable 2-30 OS=Homo sapiens OX=9606 GN=IGKV2-30 PE=3 SV=2;sp|A0A075B6S6|KVD30_HUMAN Immunoglobulin kappa variable 2D-30 OS=Homo sapiens OX=9606 GN=IGKV2D-30 PE=3 SV=1	NaN	NaN	NaN	NaN	NaN	NaN	NaN	NaN	NaN	NaN	NaN	NaN	NaN	NaN	NaN	NaN	NaN	NaN	NaN	NaN	NaN	NaN	NaN	NaN	3	2	2	34.2	34.2	34.2	13.185	3.0868	1179500	9	NaN	NaN	P06310;A0A075B6S6
P06312	Ig kappa chain V-IV region	IGKV4-1	sp|P06312|KV401_HUMAN Immunoglobulin kappa variable 4-1 OS=Homo sapiens OX=9606 GN=IGKV4-1 PE=1 SV=1	NaN	NaN	NaN	NaN	NaN	NaN	NaN	NaN	NaN	NaN	NaN	NaN	NaN	NaN	NaN	NaN	NaN	NaN	NaN	NaN	NaN	NaN	NaN	NaN	3	3	3	29.8	29.8	29.8	13.38	30.693	739260	11	3	3	P06312
P06396;P06396-4;P06396-3	Gelsolin	GSN	sp|P06396|GELS_HUMAN Gelsolin OS=Homo sapiens OX=9606 GN=GSN PE=1 SV=1;sp|P06396-4|GELS_HUMAN Isoform 4 of Gelsolin OS=Homo sapiens OX=9606 GN=GSN;sp|P06396-3|GELS_HUMAN Isoform 3 of Gelsolin OS=Homo sapiens OX=9606 GN=GSN	19.9706	20.6815	21.0401	20.0459	20.3054	20.701	21.6858	21.0484	21.2076	20.7672	21.2735	20.2523	20.8953	20.5149	20.8761	20.3061	20.2964	20.2567	21.0743	21.2978	20.5883	20.6736	20.8731	20.6652	42	42	2	57.8	57.8	3.7	85.696	323.31	1550200000	3095	NaN	NaN	P06396;P06396-4;P06396-3
P06400	Retinoblastoma-associated protein	RB1	sp|P06400|RB_HUMAN Retinoblastoma-associated protein OS=Homo sapiens OX=9606 GN=RB1 PE=1 SV=2	NaN	NaN	NaN	NaN	NaN	NaN	NaN	NaN	NaN	NaN	NaN	NaN	NaN	NaN	NaN	NaN	NaN	NaN	NaN	NaN	NaN	NaN	NaN	NaN	4	4	4	6	6	6	106.16	13.661	41856	4	4	4	P06400
P06454-2;P06454	Prothymosin alpha;Prothymosin alpha, N-terminally processed;Thymosin alpha-1	PTMA	sp|P06454-2|PTMA_HUMAN Isoform 2 of Prothymosin alpha OS=Homo sapiens OX=9606 GN=PTMA;sp|P06454|PTMA_HUMAN Prothymosin alpha OS=Homo sapiens OX=9606 GN=PTMA PE=1 SV=2	NaN	NaN	NaN	NaN	NaN	NaN	NaN	NaN	NaN	NaN	NaN	NaN	NaN	NaN	NaN	NaN	NaN	NaN	NaN	NaN	NaN	NaN	NaN	NaN	1	1	1	12.7	12.7	12.7	12.074	7.8038	804020	19	NaN	NaN	P06454-2;P06454
P06493;P06493-2	Cyclin-dependent kinase 1	CDK1	sp|P06493|CDK1_HUMAN Cyclin-dependent kinase 1 OS=Homo sapiens OX=9606 GN=CDK1 PE=1 SV=3;sp|P06493-2|CDK1_HUMAN Isoform 2 of Cyclin-dependent kinase 1 OS=Homo sapiens OX=9606 GN=CDK1	12.15	11.04	NaN	NaN	NaN	NaN	NaN	NaN	NaN	NaN	NaN	NaN	NaN	NaN	NaN	NaN	NaN	NaN	NaN	NaN	NaN	NaN	NaN	NaN	2	2	2	10.1	10.1	10.1	34.095	5.5556	272440	3	NaN	NaN	P06493;P06493-2
P06576	ATP synthase subunit beta, mitochondrial	ATP5B	sp|P06576|ATPB_HUMAN ATP synthase subunit beta, mitochondrial OS=Homo sapiens OX=9606 GN=ATP5F1B PE=1 SV=3	14.4181	12.2123	NaN	NaN	NaN	NaN	13.1846	NaN	15.8259	NaN	NaN	13.0741	NaN	NaN	NaN	NaN	NaN	NaN	13.977	NaN	11.1028	NaN	NaN	NaN	9	9	8	27.8	27.8	24.4	56.559	20.468	1032700	26	NaN	NaN	P06576;PF3D7_1235700.1-p1
P06681;P06681-3;P06681-2	Complement C2;Complement C2b fragment;Complement C2a fragment	C2	sp|P06681|CO2_HUMAN Complement C2 OS=Homo sapiens OX=9606 GN=C2 PE=1 SV=2;sp|P06681-3|CO2_HUMAN Isoform 3 of Complement C2 OS=Homo sapiens OX=9606 GN=C2;sp|P06681-2|CO2_HUMAN Isoform 2 of Complement C2 OS=Homo sapiens OX=9606 GN=C2	18.7063	19.9586	18.6869	20.0798	19.6812	19.2209	19.7151	18.5913	19.9126	19.7534	18.7383	18.7055	19.9209	20.0236	19.4379	19.3684	19.9273	19.181	18.5951	19.6991	19.5347	20.2886	20.1253	19.82	47	47	46	63.7	63.7	59.3	83.267	323.31	839630000	2724	NaN	NaN	P06681;P06681-3;P06681-2
P06702	Protein S100-A9	S100A9	sp|P06702|S10A9_HUMAN Protein S100-A9 OS=Homo sapiens OX=9606 GN=S100A9 PE=1 SV=1	17.0293	16.4413	17.4103	18.5497	18.4645	16.1561	15.5809	17.2541	16.7215	14.3756	18.45	16.6796	20.058	17.2184	16.2186	15.7674	16.55	18.5852	21.0213	18.0427	19.4476	16.3878	13.6744	15.2672	12	12	12	88.6	88.6	88.6	13.242	323.31	148610000	390	12	12	P06702
P06703	Protein S100-A6	S100A6	sp|P06703|S10A6_HUMAN Protein S100-A6 OS=Homo sapiens OX=9606 GN=S100A6 PE=1 SV=1	NaN	NaN	NaN	NaN	NaN	NaN	NaN	NaN	NaN	NaN	NaN	NaN	NaN	NaN	NaN	NaN	NaN	NaN	NaN	NaN	NaN	NaN	NaN	NaN	4	4	4	34.4	34.4	34.4	10.18	4.3162	508860	12	4	4	P06703
P06727	Apolipoprotein A-IV	APOA4	sp|P06727|APOA4_HUMAN Apolipoprotein A-IV OS=Homo sapiens OX=9606 GN=APOA4 PE=1 SV=4	21.4798	22.8905	23.1773	21.4418	22.8034	22.6164	21.6621	21.8949	21.8146	21.655	22.0806	20.7666	22.3417	21.2967	22.693	22.3076	23.6662	21.8327	21.7672	22.555	22.6843	21.5719	22.9495	22.4703	64	64	60	93.2	93.2	90.4	45.371	323.31	6608600000	9293	64	64	P06727
P06730;P06730-2;P06730-3	Eukaryotic translation initiation factor 4E	EIF4E	sp|P06730|IF4E_HUMAN Eukaryotic translation initiation factor 4E OS=Homo sapiens OX=9606 GN=EIF4E PE=1 SV=2;sp|P06730-2|IF4E_HUMAN Isoform 2 of Eukaryotic translation initiation factor 4E OS=Homo sapiens OX=9606 GN=EIF4E;sp|P06730-3|IF4E_HUMAN Isoform 3 of	NaN	NaN	NaN	NaN	NaN	NaN	NaN	NaN	NaN	NaN	NaN	NaN	NaN	NaN	NaN	NaN	NaN	NaN	NaN	NaN	NaN	NaN	NaN	NaN	2	2	1	22.6	22.6	6.5	25.097	3.4198	77624	5	NaN	NaN	P06730;P06730-2;P06730-3
P06732	Creatine kinase M-type;Creatine kinase M-type, N-terminally processed	CKM	sp|P06732|KCRM_HUMAN Creatine kinase M-type OS=Homo sapiens OX=9606 GN=CKM PE=1 SV=2	17.3369	16.0988	18.0097	15.3716	12.0338	15.0017	10.1455	13.8354	11.6035	17.1725	13.4457	NaN	14.3132	NaN	NaN	15.6778	NaN	NaN	NaN	13.4357	11.573	12.4923	NaN	NaN	23	23	21	56.2	56.2	52.2	43.101	323.31	9748700	134	23	23	P06732
P06733;P06733-2	Alpha-enolase	ENO1	sp|P06733|ENOA_HUMAN Alpha-enolase OS=Homo sapiens OX=9606 GN=ENO1 PE=1 SV=2;sp|P06733-2|ENOA_HUMAN Isoform MBP-1 of Alpha-enolase OS=Homo sapiens OX=9606 GN=ENO1	16.1007	16.0396	18.8324	16.7307	18.04	16.5386	16.5397	17.2872	16.2172	16.1094	15.9217	17.7209	15.8727	16.3582	16.0035	16.464	16.3215	16.6964	16.6374	17.3371	16.5452	17.6025	15.4943	16.4437	23	23	21	62.2	62.2	53	47.168	323.31	49442000	347	NaN	NaN	P06733;P06733-2
P06737-2;P06737	Glycogen phosphorylase, liver form	PYGL	sp|P06737-2|PYGL_HUMAN Isoform 2 of Glycogen phosphorylase, liver form OS=Homo sapiens OX=9606 GN=PYGL;sp|P06737|PYGL_HUMAN Glycogen phosphorylase, liver form OS=Homo sapiens OX=9606 GN=PYGL PE=1 SV=4	12.9789	12.3515	13.8371	15.0866	15.585	NaN	13.0436	15.3793	NaN	14.2263	14.2145	13.7282	13.5889	14.0984	13.8561	11.5696	12.962	NaN	14.9199	12.7004	NaN	13.901	NaN	14.3313	19	16	15	29	26.2	24.8	93.133	73.883	3926500	86	NaN	NaN	P06737-2;P06737
P06744;P06744-2	Glucose-6-phosphate isomerase	GPI	sp|P06744|G6PI_HUMAN Glucose-6-phosphate isomerase OS=Homo sapiens OX=9606 GN=GPI PE=1 SV=4;sp|P06744-2|G6PI_HUMAN Isoform 2 of Glucose-6-phosphate isomerase OS=Homo sapiens OX=9606 GN=GPI	15.5788	15.4062	16.5118	17.222	16.6948	16.085	15.224	15.9385	14.8614	14.0748	14.607	16.0193	15.8876	15.4274	15.5722	15.4669	14.6164	14.9106	16.2606	15.9605	15.387	15.6351	15.1914	16.1334	21	21	18	46.6	46.6	42.8	63.146	323.31	29580000	316	NaN	NaN	P06744;P06744-2;CON__crap_maxquant|Glucose-6-phosphate_isomerase|Bos_taurus|Q3ZBD7|Swissprot
P06748;P06748-2;P06748-3	Nucleophosmin	NPM1	sp|P06748|NPM_HUMAN Nucleophosmin OS=Homo sapiens OX=9606 GN=NPM1 PE=1 SV=2;sp|P06748-2|NPM_HUMAN Isoform 2 of Nucleophosmin OS=Homo sapiens OX=9606 GN=NPM1;sp|P06748-3|NPM_HUMAN Isoform 3 of Nucleophosmin OS=Homo sapiens OX=9606 GN=NPM1	15.0305	13.5169	NaN	NaN	NaN	NaN	NaN	NaN	NaN	NaN	NaN	NaN	NaN	NaN	NaN	NaN	NaN	NaN	NaN	NaN	NaN	NaN	NaN	NaN	9	9	9	34	34	34	32.575	30.119	635470	19	NaN	NaN	P06748;P06748-2;P06748-3
P06753	Tropomyosin alpha-3 chain	TPM3	sp|P06753|TPM3_HUMAN Tropomyosin alpha-3 chain OS=Homo sapiens OX=9606 GN=TPM3 PE=1 SV=2	NaN	NaN	NaN	NaN	NaN	NaN	NaN	NaN	NaN	NaN	NaN	NaN	NaN	NaN	NaN	NaN	NaN	NaN	NaN	NaN	NaN	NaN	NaN	NaN	19	2	2	47.4	4.9	4.9	32.95	5.4031	75098	4	19	2	P06753
P06753-2;P06753-5;P06753-3;P06753-6;P06753-4	Tropomyosin alpha-3 chain	TPM3	sp|P06753-2|TPM3_HUMAN Isoform 2 of Tropomyosin alpha-3 chain OS=Homo sapiens OX=9606 GN=TPM3;sp|P06753-5|TPM3_HUMAN Isoform 5 of Tropomyosin alpha-3 chain OS=Homo sapiens OX=9606 GN=TPM3;sp|P06753-3|TPM3_HUMAN Isoform 3 of Tropomyosin alpha-3 chain OS=Hom	15.9876	15.1714	15.6854	15.9163	15.5187	15.7529	17.4015	18.0149	16.8279	16.8298	17.0704	18.5263	14.4077	16.5777	15.5248	16.1064	15.1406	14.1987	17.9413	17.3968	15.2608	17.2462	15.6299	17.1757	29	29	14	71.4	71.4	33.9	29.032	323.31	55212000	419	NaN	NaN	P06753-2;P06753-5;P06753-3;P06753-6;P06753-4;P06753-7
P06858	Lipoprotein lipase	LPL	sp|P06858|LIPL_HUMAN Lipoprotein lipase OS=Homo sapiens OX=9606 GN=LPL PE=1 SV=1	NaN	NaN	NaN	NaN	NaN	NaN	NaN	NaN	NaN	NaN	NaN	NaN	NaN	NaN	NaN	NaN	NaN	NaN	NaN	NaN	NaN	NaN	NaN	NaN	2	2	2	7.6	7.6	7.6	53.162	3.0142	95897	4	2	2	P06858
P06865	Beta-hexosaminidase subunit alpha	HEXA	sp|P06865|HEXA_HUMAN Beta-hexosaminidase subunit alpha OS=Homo sapiens OX=9606 GN=HEXA PE=1 SV=2	NaN	NaN	NaN	NaN	NaN	NaN	NaN	NaN	NaN	NaN	NaN	NaN	NaN	NaN	NaN	NaN	NaN	NaN	NaN	NaN	NaN	NaN	NaN	NaN	4	4	4	9.5	9.5	9.5	60.702	5.7669	206320	7	4	4	P06865
P07093-2;P07093-3			sp|P07093-2|GDN_HUMAN Isoform 2 of Glia-derived nexin OS=Homo sapiens OX=9606 GN=SERPINE2;sp|P07093-3|GDN_HUMAN Isoform 3 of Glia-derived nexin OS=Homo sapiens OX=9606 GN=SERPINE2	NaN	NaN	NaN	NaN	NaN	NaN	NaN	NaN	NaN	NaN	NaN	NaN	NaN	NaN	NaN	NaN	NaN	NaN	NaN	NaN	NaN	NaN	NaN	NaN	1	1	1	3	3	3	44	3.8312	114350	7	NaN	NaN	P07093-2;P07093-3
P07108;P07108-3;P07108-2;P07108-4;P07108-5	Acyl-CoA-binding protein	DBI	sp|P07108|ACBP_HUMAN Acyl-CoA-binding protein OS=Homo sapiens OX=9606 GN=DBI PE=1 SV=2;sp|P07108-3|ACBP_HUMAN Isoform 3 of Acyl-CoA-binding protein OS=Homo sapiens OX=9606 GN=DBI;sp|P07108-2|ACBP_HUMAN Isoform 2 of Acyl-CoA-binding protein OS=Homo sapiens	NaN	NaN	NaN	NaN	NaN	NaN	13.513	NaN	NaN	NaN	NaN	NaN	NaN	13.064	NaN	NaN	NaN	NaN	13.349	NaN	NaN	NaN	NaN	NaN	3	3	3	52.9	52.9	52.9	10.044	4.6444	1271900	8	NaN	NaN	P07108;P07108-3;P07108-2;P07108-4;P07108-5;P07108-6
P07148;Q9NQV6-6	Fatty acid-binding protein, liver	FABP1	sp|P07148|FABPL_HUMAN Fatty acid-binding protein, liver OS=Homo sapiens OX=9606 GN=FABP1 PE=1 SV=1;sp|Q9NQV6-6|PRD10_HUMAN Isoform 6 of PR domain zinc finger protein 10 OS=Homo sapiens OX=9606 GN=PRDM10	NaN	NaN	13.7663	15.2942	17.3573	NaN	NaN	NaN	NaN	NaN	NaN	NaN	13.0346	NaN	NaN	NaN	NaN	NaN	NaN	NaN	NaN	NaN	NaN	NaN	5	5	5	61.4	61.4	61.4	14.208	25.963	3239200	25	NaN	NaN	P07148;Q9NQV6-6
P07195	L-lactate dehydrogenase B chain	LDHB	sp|P07195|LDHB_HUMAN L-lactate dehydrogenase B chain OS=Homo sapiens OX=9606 GN=LDHB PE=1 SV=2	18.141	18.7605	19.3499	18.5843	18.7148	19.7358	17.5571	17.5587	16.8002	17.3971	17.7812	18.116	18.3694	17.715	17.1156	18.8294	18.5278	18.7091	17.7906	17.9904	18.2269	18.1836	17.7195	18.1441	17	16	16	43.4	39.8	39.8	36.638	323.31	92785000	388	17	16	P07195
P07225	Vitamin K-dependent protein S	PROS1	sp|P07225|PROS_HUMAN Vitamin K-dependent protein S OS=Homo sapiens OX=9606 GN=PROS1 PE=1 SV=1	18.8601	18.6535	18.5005	19.418	17.8373	18.3764	19.8132	18.8016	19.9023	19.9402	19.733	19.0487	19.6005	19.4813	19.3818	18.5069	18.5478	18.4635	19.5855	19.0917	19.5095	19.6962	19.1594	18.8644	31	31	31	46.6	46.6	46.6	75.122	323.31	606610000	2227	NaN	NaN	P07225;CON__crap_maxquant|Vitamin_K-dependent_protein_S|Bos_taurus|P07224|Swissprot
P07237	Protein disulfide-isomerase	P4HB	sp|P07237|PDIA1_HUMAN Protein disulfide-isomerase OS=Homo sapiens OX=9606 GN=P4HB PE=1 SV=3	14.3037	14.2467	14.6369	15.3064	15.7444	15.2248	14.3968	15.6786	15.4044	14.4366	14.9731	15.4284	14.6342	15.4754	14.1982	13.6323	15.3963	NaN	15.6793	14.9525	14.8591	15.474	14.7106	16.1981	20	20	20	41.7	41.7	41.7	57.116	323.31	13510000	217	20	20	P07237
P07307-3;P07307-2;P07307	Asialoglycoprotein receptor 2	ASGR2	sp|P07307-3|ASGR2_HUMAN Isoform 3 of Asialoglycoprotein receptor 2 OS=Homo sapiens OX=9606 GN=ASGR2;sp|P07307-2|ASGR2_HUMAN Isoform 2 of Asialoglycoprotein receptor 2 OS=Homo sapiens OX=9606 GN=ASGR2;sp|P07307|ASGR2_HUMAN Asialoglycoprotein receptor 2 OS=H	NaN	13.7144	13.9858	14.7473	13.2398	14.5754	13.3787	NaN	12.3462	NaN	NaN	NaN	NaN	14.14	14.0939	NaN	14.1991	NaN	14.4995	NaN	13.7807	13.0193	13.4571	14.3925	8	8	8	45.3	45.3	45.3	32.55	36.332	2418200	51	NaN	NaN	P07307-3;P07307-2;P07307
P07327;P00326	Alcohol dehydrogenase 1A;Alcohol dehydrogenase 1C	ADH1A;ADH1C	sp|P07327|ADH1A_HUMAN Alcohol dehydrogenase 1A OS=Homo sapiens OX=9606 GN=ADH1A PE=1 SV=2;sp|P00326|ADH1G_HUMAN Alcohol dehydrogenase 1C OS=Homo sapiens OX=9606 GN=ADH1C PE=1 SV=2	NaN	12.7884	13.367	13.8608	14.6219	NaN	NaN	NaN	NaN	NaN	NaN	NaN	14.5531	NaN	NaN	NaN	NaN	NaN	NaN	NaN	NaN	NaN	NaN	NaN	7	7	2	20.3	20.3	8	39.858	56.834	677930	15	NaN	NaN	P07327;P00326
P07333;P07333-2	Macrophage colony-stimulating factor 1 receptor	CSF1R	sp|P07333|CSF1R_HUMAN Macrophage colony-stimulating factor 1 receptor OS=Homo sapiens OX=9606 GN=CSF1R PE=1 SV=2;sp|P07333-2|CSF1R_HUMAN Isoform 2 of Macrophage colony-stimulating factor 1 receptor OS=Homo sapiens OX=9606 GN=CSF1R	17.5737	18.6017	19.1459	18.9632	19.4601	19.1044	16.825	17.5221	18.688	17.0705	17.9443	16.7697	18.0249	19.1761	19.159	17.9392	19.164	18.3265	17.8988	18.9387	19.6022	19.0566	19.4159	18.6105	8	8	8	10.6	10.6	10.6	107.98	323.31	71614000	247	NaN	NaN	P07333;P07333-2
P07339	Cathepsin D;Cathepsin D light chain;Cathepsin D heavy chain	CTSD	sp|P07339|CATD_HUMAN Cathepsin D OS=Homo sapiens OX=9606 GN=CTSD PE=1 SV=1	16.4501	17.1173	16.7778	17.4215	18.3919	17.1283	15.2481	15.2051	13.7896	15.3278	14.2002	13.2015	17.3633	17.5594	15.8613	15.95	17.7711	15.8665	13.9744	15.514	15.7367	16.1503	16.546	15.2309	18	18	18	47.6	47.6	47.6	44.552	298.56	41619000	294	18	18	P07339
P07355;P07355-2;A6NMY6	Annexin A2;Putative annexin A2-like protein	ANXA2;ANXA2P2	sp|P07355|ANXA2_HUMAN Annexin A2 OS=Homo sapiens OX=9606 GN=ANXA2 PE=1 SV=2;sp|P07355-2|ANXA2_HUMAN Isoform 2 of Annexin A2 OS=Homo sapiens OX=9606 GN=ANXA2;sp|A6NMY6|AXA2L_HUMAN Putative annexin A2-like protein OS=Homo sapiens OX=9606 GN=ANXA2P2 PE=5 SV=2	NaN	NaN	12.8504	NaN	13.289	NaN	NaN	NaN	NaN	NaN	NaN	13.7123	NaN	NaN	NaN	NaN	NaN	NaN	12.9823	NaN	NaN	NaN	NaN	NaN	12	12	11	40.1	40.1	36.6	38.604	13.722	567700	21	NaN	NaN	P07355;P07355-2;A6NMY6
P07357	Complement component C8 alpha chain	C8A	sp|P07357|CO8A_HUMAN Complement component C8 alpha chain OS=Homo sapiens OX=9606 GN=C8A PE=1 SV=2	20.376	20.7282	20.3421	19.9974	19.2761	19.8639	21.2035	20.2235	20.6116	21.2452	20.9212	19.9661	20.9009	20.8153	21.62	21.1214	21.2263	21.2229	20.5084	21.116	20.7646	20.672	20.3002	20.613	35	35	35	62.8	62.8	62.8	65.163	323.31	621340000	1657	35	35	P07357
P07358	Complement component C8 beta chain	C8B	sp|P07358|CO8B_HUMAN Complement component C8 beta chain OS=Homo sapiens OX=9606 GN=C8B PE=1 SV=3	18.9314	19.0441	18.2381	18.4548	17.9814	18.3987	20.1388	18.2726	19.5147	19.6501	19.3855	18.6012	19.8672	20.3185	20.057	18.9257	19.1582	18.3745	19.9511	19.4643	19.5889	19.4274	19.0775	19.0096	37	37	36	70.6	70.6	64.8	67.046	323.31	389500000	1496	37	37	P07358
P07359	Platelet glycoprotein Ib alpha chain;Glycocalicin	GP1BA	sp|P07359|GP1BA_HUMAN Platelet glycoprotein Ib alpha chain OS=Homo sapiens OX=9606 GN=GP1BA PE=1 SV=2	15.3324	16.734	16.4611	16.1196	15.2704	16.6217	16.9767	17.1894	16.6188	16.5971	17.1839	16.3167	16.454	16.8873	16.654	15.8624	17.2776	16.4519	15.2698	15.5229	16.4495	16.9549	16.1496	16.9768	11	11	11	14.3	14.3	14.3	71.539	284.51	31207000	304	11	11	P07359
P07360	Complement component C8 gamma chain	C8G	sp|P07360|CO8G_HUMAN Complement component C8 gamma chain OS=Homo sapiens OX=9606 GN=C8G PE=1 SV=3	19.9402	20.2581	20.0359	19.552	19.7412	19.7232	20.2635	20.0747	20.5942	20.7057	20.2203	19.0342	20.6114	20.7696	20.354	19.9956	20.2504	19.8636	20.6294	20.3631	20.2323	20.2659	20.1733	20.7977	12	12	11	65.8	65.8	65.8	22.277	323.31	584640000	1185	12	12	P07360
P07384	Calpain-1 catalytic subunit	CAPN1	sp|P07384|CAN1_HUMAN Calpain-1 catalytic subunit OS=Homo sapiens OX=9606 GN=CAPN1 PE=1 SV=1	12.4564	14.7231	15.1986	14.3814	14.6922	12.0344	14.8091	15.7277	13.3898	14.1444	12.9432	16.603	15.1233	15.2163	13.8865	13.8747	14.916	14.8314	15.3605	14.4754	14.7444	15.1246	13.8957	15.5868	18	18	17	33.5	33.5	31.7	81.889	74.51	8524400	121	18	18	P07384
P07437	Tubulin beta chain	TUBB	sp|P07437|TBB5_HUMAN Tubulin beta chain OS=Homo sapiens OX=9606 GN=TUBB PE=1 SV=2	20.3146	19.4703	13.1135	13.8841	15.0372	13.4252	17.2122	9.18011	11.5828	12.8111	13.3229	13.1271	17.7154	13.134	11.663	12.6536	10.5355	NaN	18.1307	14.3912	13.2718	10.9021	11.901	12.8636	24	24	7	55.9	55.9	18.5	49.67	323.31	56817000	359	NaN	NaN	P07437;A6NNZ2
P07451	Carbonic anhydrase 3	CA3	sp|P07451|CAH3_HUMAN Carbonic anhydrase 3 OS=Homo sapiens OX=9606 GN=CA3 PE=1 SV=3	14.1517	12.8737	14.9873	NaN	NaN	NaN	NaN	NaN	NaN	NaN	11.1413	NaN	NaN	NaN	NaN	NaN	NaN	NaN	NaN	NaN	NaN	NaN	NaN	NaN	6	6	6	29.2	29.2	29.2	29.557	8.8097	664630	15	6	6	P07451
P07476	Involucrin	IVL	sp|P07476|INVO_HUMAN Involucrin OS=Homo sapiens OX=9606 GN=IVL PE=1 SV=2	NaN	NaN	NaN	NaN	NaN	NaN	NaN	NaN	NaN	NaN	NaN	NaN	NaN	NaN	NaN	NaN	NaN	NaN	NaN	NaN	NaN	NaN	NaN	NaN	3	3	3	7.5	7.5	7.5	68.478	5.9974	65871	3	3	3	P07476
P07478	Trypsin-2	PRSS2	sp|P07478|TRY2_HUMAN Trypsin-2 OS=Homo sapiens OX=9606 GN=PRSS2 PE=1 SV=1	NaN	14.3578	13.1944	14.8112	19.3711	17.3363	11.4039	NaN	NaN	12.6007	13.1689	NaN	NaN	NaN	15.6183	NaN	12.8823	NaN	14.0296	NaN	NaN	14.6107	NaN	NaN	5	5	2	25.1	25.1	10.1	26.487	12.047	10309000	40	NaN	NaN	P07478;Q8NHM4
P07602;P07602-2;P07602-3	Prosaposin;Saposin-A;Saposin-B-Val;Saposin-B;Saposin-C;Saposin-D	PSAP	sp|P07602|SAP_HUMAN Prosaposin OS=Homo sapiens OX=9606 GN=PSAP PE=1 SV=2;sp|P07602-2|SAP_HUMAN Isoform Sap-mu-6 of Prosaposin OS=Homo sapiens OX=9606 GN=PSAP;sp|P07602-3|SAP_HUMAN Isoform Sap-mu-9 of Prosaposin OS=Homo sapiens OX=9606 GN=PSAP	NaN	NaN	13.1786	13.9777	13.4534	NaN	12.6403	13.0657	12.1526	NaN	12.2263	NaN	14.4645	14.1799	NaN	NaN	13.6271	NaN	12.8102	13.0045	14.0533	12.6782	13.0935	11.9812	6	6	6	12	12	12	58.112	10.58	1687600	55	NaN	NaN	P07602;P07602-2;P07602-3
P07686	Beta-hexosaminidase subunit beta;Beta-hexosaminidase subunit beta chain B;Beta-hexosaminidase subunit beta chain A	HEXB	sp|P07686|HEXB_HUMAN Beta-hexosaminidase subunit beta OS=Homo sapiens OX=9606 GN=HEXB PE=1 SV=3	NaN	NaN	NaN	12.4027	NaN	NaN	NaN	NaN	NaN	NaN	NaN	NaN	12.6139	NaN	NaN	NaN	NaN	NaN	NaN	NaN	NaN	NaN	NaN	NaN	8	8	7	21.2	21.2	18.2	63.111	8.7803	406470	15	8	8	P07686
P07711;P07711-3	Cathepsin L1;Cathepsin L1 heavy chain;Cathepsin L1 light chain	CTSL	sp|P07711|CATL1_HUMAN Procathepsin L OS=Homo sapiens OX=9606 GN=CTSL PE=1 SV=2;sp|P07711-3|CATL1_HUMAN Isoform 2 of Procathepsin L OS=Homo sapiens OX=9606 GN=CTSL	13.5068	13.7467	15.6052	16.0443	14.7432	14.4892	13.0286	NaN	NaN	13.492	NaN	NaN	14.3319	12.8853	NaN	13.6621	13.8071	NaN	NaN	12.0222	14.7508	13.6063	NaN	NaN	7	7	7	26.4	26.4	26.4	37.564	22.82	2134000	51	NaN	NaN	P07711;P07711-3
P07737	Profilin-1	PFN1	sp|P07737|PROF1_HUMAN Profilin-1 OS=Homo sapiens OX=9606 GN=PFN1 PE=1 SV=2	17.4604	16.6109	18.7393	18.0769	17.9357	16.9896	18.5961	19.3125	18.1247	18.6191	18.2282	19.8758	17.455	17.9476	17.5343	17.5066	17.1014	17.6686	17.1376	19.097	17.5338	19.2506	17.4185	19.3019	10	10	10	83.6	83.6	83.6	15.054	323.31	116960000	499	NaN	NaN	P07737;CON__crap_maxquant|Profilin-1|Bos_taurus|P02584|Swissprot
P07738	Bisphosphoglycerate mutase	BPGM	sp|P07738|PMGE_HUMAN Bisphosphoglycerate mutase OS=Homo sapiens OX=9606 GN=BPGM PE=1 SV=2	15.401	17.1934	17.7375	17.766	16.365	15.9056	14.1223	13.376	15.1531	10.8966	15.0498	12.6386	17.4771	15.2974	16.0836	14.5396	15.6749	16.137	15.4454	15.4093	16.7911	NaN	16.1982	14.7773	14	14	14	49.8	49.8	49.8	30.005	310.37	19608000	209	14	14	P07738
P07741;P07741-2	Adenine phosphoribosyltransferase	APRT	sp|P07741|APT_HUMAN Adenine phosphoribosyltransferase OS=Homo sapiens OX=9606 GN=APRT PE=1 SV=2;sp|P07741-2|APT_HUMAN Isoform 2 of Adenine phosphoribosyltransferase OS=Homo sapiens OX=9606 GN=APRT	NaN	11.8385	NaN	11.6115	NaN	NaN	NaN	13.945	NaN	11.5079	11.6467	14.7427	NaN	NaN	NaN	NaN	NaN	NaN	13.6036	12.8845	12.5095	NaN	NaN	13.7691	6	6	6	47.2	47.2	47.2	19.608	112.05	1453100	29	NaN	NaN	P07741;P07741-2
P07814	Bifunctional glutamate/proline--tRNA ligase;Glutamate--tRNA ligase;Proline--tRNA ligase	EPRS	sp|P07814|SYEP_HUMAN Bifunctional glutamate/proline--tRNA ligase OS=Homo sapiens OX=9606 GN=EPRS1 PE=1 SV=5	NaN	NaN	NaN	NaN	NaN	NaN	NaN	NaN	NaN	NaN	NaN	NaN	NaN	NaN	NaN	NaN	NaN	NaN	NaN	NaN	NaN	NaN	NaN	NaN	5	5	5	5.4	5.4	5.4	170.59	7.3955	187820	5	5	5	P07814
P07858	Cathepsin B;Cathepsin B light chain;Cathepsin B heavy chain	CTSB	sp|P07858|CATB_HUMAN Cathepsin B OS=Homo sapiens OX=9606 GN=CTSB PE=1 SV=3	13.2582	14.1586	14.8953	17.5623	14.2061	11.4505	12.8415	NaN	9.86048	11.041	NaN	NaN	16.2836	16.5862	13.6098	14.2411	15.2226	NaN	11.7116	NaN	16.2476	11.7845	13.5513	NaN	10	10	10	38.9	38.9	38.9	37.821	260.22	10770000	129	10	10	P07858
P07900;P07900-2	Heat shock protein HSP 90-alpha	HSP90AA1	sp|P07900|HS90A_HUMAN Heat shock protein HSP 90-alpha OS=Homo sapiens OX=9606 GN=HSP90AA1 PE=1 SV=5;sp|P07900-2|HS90A_HUMAN Isoform 2 of Heat shock protein HSP 90-alpha OS=Homo sapiens OX=9606 GN=HSP90AA1	16.651	16.8357	17.9227	17.7046	18.6598	17.395	15.7805	16.4389	15.4495	16.0541	15.4548	17.0528	16.9968	17.2901	16.4936	16.6369	16.722	16.6472	16.8836	15.6113	16.5217	16.6471	16.2712	16.9865	43	43	26	53	53	37.8	84.659	323.31	59939000	544	NaN	NaN	P07900;P07900-2;Q14568;Q58FG0
P07910-2;P07910;P07910-4;P07910-3	Heterogeneous nuclear ribonucleoproteins C1/C2	HNRNPC	sp|P07910-2|HNRPC_HUMAN Isoform C1 of Heterogeneous nuclear ribonucleoproteins C1/C2 OS=Homo sapiens OX=9606 GN=HNRNPC;sp|P07910|HNRPC_HUMAN Heterogeneous nuclear ribonucleoproteins C1/C2 OS=Homo sapiens OX=9606 GN=HNRNPC PE=1 SV=4;sp|P07910-4|HNRPC_HUMAN	16.5938	13.6341	13.2698	15.0045	13.6844	NaN	NaN	NaN	NaN	NaN	NaN	NaN	13.8175	NaN	NaN	NaN	NaN	NaN	NaN	NaN	12.9413	NaN	NaN	NaN	8	8	6	29.7	29.7	21.5	32.337	114.61	1110800	33	NaN	NaN	P07910-2;P07910;P07910-4;P07910-3;B2RXH8
P07911-4;P07911;P07911-5;P07911-2;P07911-3	Uromodulin;Uromodulin, secreted form	UMOD	sp|P07911-4|UROM_HUMAN Isoform 4 of Uromodulin OS=Homo sapiens OX=9606 GN=UMOD;sp|P07911|UROM_HUMAN Uromodulin OS=Homo sapiens OX=9606 GN=UMOD PE=1 SV=1;sp|P07911-5|UROM_HUMAN Isoform 5 of Uromodulin OS=Homo sapiens OX=9606 GN=UMOD;sp|P07911-2|UROM_HUMAN I	NaN	13.1397	13.0259	NaN	NaN	14.2481	13.7372	NaN	NaN	12.2801	NaN	11.5875	NaN	NaN	NaN	13.127	13.6341	NaN	NaN	NaN	10.346	13.1242	13.9761	NaN	6	6	6	11	11	11	67.418	14.163	877600	32	NaN	NaN	P07911-4;P07911;P07911-5;P07911-2;P07911-3
P07942	Laminin subunit beta-1	LAMB1	sp|P07942|LAMB1_HUMAN Laminin subunit beta-1 OS=Homo sapiens OX=9606 GN=LAMB1 PE=1 SV=2	14.2397	16.0246	15.4095	14.3887	15.5986	15.5492	14.7759	14.4372	NaN	13.9582	14.8376	NaN	15.3196	14.2453	12.3819	15.0479	16.2107	14.0052	13.8737	13.0975	13.5607	14.32	14.5744	13.5603	23	23	23	17.8	17.8	17.8	198.04	75.412	5252600	114	23	23	P07942
P07954-2;P07954	Fumarate hydratase, mitochondrial	FH	sp|P07954-2|FUMH_HUMAN Isoform Cytoplasmic of Fumarate hydratase, mitochondrial OS=Homo sapiens OX=9606 GN=FH;sp|P07954|FUMH_HUMAN Fumarate hydratase, mitochondrial OS=Homo sapiens OX=9606 GN=FH PE=1 SV=3	NaN	12.6964	NaN	14.1692	NaN	NaN	NaN	NaN	NaN	NaN	NaN	11.787	13.1776	NaN	NaN	NaN	12.2499	NaN	NaN	NaN	NaN	NaN	NaN	NaN	6	6	6	25.7	25.7	25.7	50.212	39.034	663530	18	NaN	NaN	P07954-2;P07954
P07996;P07996-2	Thrombospondin-1	THBS1	sp|P07996|TSP1_HUMAN Thrombospondin-1 OS=Homo sapiens OX=9606 GN=THBS1 PE=1 SV=2;sp|P07996-2|TSP1_HUMAN Isoform 2 of Thrombospondin-1 OS=Homo sapiens OX=9606 GN=THBS1	17.9306	15.6251	17.3635	16.4855	16.6602	17.4195	19.3949	19.5877	19.6973	18.5973	18.454	19.4221	17.185	17.7942	17.0978	17.3802	16.6027	17.3508	18.6057	17.9801	16.8371	17.4293	15.4842	18.0609	50	50	15	54.2	54.2	17.2	129.38	323.31	167970000	916	NaN	NaN	P07996;P07996-2
P07998	Ribonuclease pancreatic	RNASE1	sp|P07998|RNAS1_HUMAN Ribonuclease pancreatic OS=Homo sapiens OX=9606 GN=RNASE1 PE=1 SV=4	14.1327	NaN	NaN	15.8701	NaN	NaN	13.0368	NaN	NaN	NaN	12.5779	NaN	14.8823	14.6448	NaN	NaN	NaN	NaN	13.4942	13.7565	13.1555	NaN	NaN	NaN	4	4	4	39.7	39.7	39.7	17.644	28.098	2188700	34	4	4	P07998
P08123	Collagen alpha-2(I) chain	COL1A2	sp|P08123|CO1A2_HUMAN Collagen alpha-2(I) chain OS=Homo sapiens OX=9606 GN=COL1A2 PE=1 SV=7	NaN	12.9113	NaN	13.1238	13.7283	12.5566	13.3464	13.8978	13.5751	14.0441	15.5236	13.2175	13.008	14.2421	13.7795	13.1745	12.3824	NaN	NaN	13.594	13.5435	13.4574	13.0164	13.2629	7	7	6	7	7	5.1	129.31	25.26	2490000	63	7	7	P08123
P08133;P08133-2	Annexin A6	ANXA6	sp|P08133|ANXA6_HUMAN Annexin A6 OS=Homo sapiens OX=9606 GN=ANXA6 PE=1 SV=3;sp|P08133-2|ANXA6_HUMAN Isoform 2 of Annexin A6 OS=Homo sapiens OX=9606 GN=ANXA6	12.2363	10.7379	NaN	12.8274	13.7773	NaN	8.62505	NaN	NaN	NaN	12.1151	12.2288	12.633	11.8001	11.6702	NaN	NaN	NaN	14.5798	12.4102	12.5309	11.1866	NaN	NaN	15	15	15	31.9	31.9	31.9	75.872	104.44	1848700	62	NaN	NaN	P08133;P08133-2
P08185	Corticosteroid-binding globulin	SERPINA6	sp|P08185|CBG_HUMAN Corticosteroid-binding globulin OS=Homo sapiens OX=9606 GN=SERPINA6 PE=1 SV=1	19.9086	20.0798	19.9763	20.2085	19.5605	20.3288	20.0055	19.3644	20.1655	20.1253	20.3322	20.3701	20.3229	20.0867	20.5044	20.4054	20.4855	21.2998	18.6039	20.0638	19.9802	20.0518	20.3175	19.7263	15	15	15	41	41	41	45.14	323.31	632540000	1761	15	15	P08185
P08195-2;P08195-3;P08195;P08195-4	4F2 cell-surface antigen heavy chain	SLC3A2	sp|P08195-2|4F2_HUMAN Isoform 2 of 4F2 cell-surface antigen heavy chain OS=Homo sapiens OX=9606 GN=SLC3A2;sp|P08195-3|4F2_HUMAN Isoform 3 of 4F2 cell-surface antigen heavy chain OS=Homo sapiens OX=9606 GN=SLC3A2;sp|P08195|4F2_HUMAN 4F2 cell-surface antigen	14.1988	15.5873	15.7144	14.8083	14.8204	14.8905	14.0199	13.8569	13.7055	12.7271	13.8821	NaN	15.0974	14.5717	14.8431	14.0395	15.8766	12.7091	14.1894	14.5674	14.836	14.3622	15.354	15.1331	19	19	19	37.8	37.8	37.8	57.944	323.31	8357000	181	NaN	NaN	P08195-2;P08195-3;P08195;P08195-4
P08236-3;P08236-2;P08236	Beta-glucuronidase	GUSB	sp|P08236-3|BGLR_HUMAN Isoform 3 of Beta-glucuronidase OS=Homo sapiens OX=9606 GN=GUSB;sp|P08236-2|BGLR_HUMAN Isoform 2 of Beta-glucuronidase OS=Homo sapiens OX=9606 GN=GUSB;sp|P08236|BGLR_HUMAN Beta-glucuronidase OS=Homo sapiens OX=9606 GN=GUSB PE=1 SV=2	NaN	NaN	NaN	NaN	NaN	NaN	NaN	NaN	NaN	NaN	NaN	NaN	NaN	NaN	NaN	NaN	NaN	NaN	NaN	NaN	NaN	NaN	NaN	NaN	1	1	1	2.6	2.6	2.6	58.345	2.9909	12130	1	NaN	NaN	P08236-3;P08236-2;P08236
P08238	Heat shock protein HSP 90-beta	HSP90AB1	sp|P08238|HS90B_HUMAN Heat shock protein HSP 90-beta OS=Homo sapiens OX=9606 GN=HSP90AB1 PE=1 SV=4	16.106	15.2568	16.3926	16.2319	17.7649	13.9127	14.9043	NaN	NaN	13.9429	14.6591	15.2169	14.7766	15.7202	14.0605	14.6523	14.8516	14.8153	15.3126	15.1379	14.9855	15.8134	14.0613	14.0548	36	18	12	48.2	33.8	25	83.263	135.38	9516900	112	36	18	P08238
P08253;P08253-2;P08253-3	72 kDa type IV collagenase;PEX	MMP2	sp|P08253|MMP2_HUMAN 72 kDa type IV collagenase OS=Homo sapiens OX=9606 GN=MMP2 PE=1 SV=2;sp|P08253-2|MMP2_HUMAN Isoform 2 of 72 kDa type IV collagenase OS=Homo sapiens OX=9606 GN=MMP2;sp|P08253-3|MMP2_HUMAN Isoform 3 of 72 kDa type IV collagenase OS=Homo	14.5852	15.1147	14.2442	14.6174	NaN	13.7125	15.5925	15.0937	15.6914	13.1961	15.8939	14.5261	15.5395	15.2917	14.9658	NaN	15.2071	14.0638	15.9213	15.7949	14.7334	15.4688	16.1486	14.531	17	17	17	37.4	37.4	37.4	73.881	131.76	8887200	121	NaN	NaN	P08253;P08253-2;P08253-3
P09210;P08263	Glutathione S-transferase A2;Glutathione S-transferase A1;Glutathione S-transferase A1, N-terminally processed	GSTA2;GSTA1	sp|P09210|GSTA2_HUMAN Glutathione S-transferase A2 OS=Homo sapiens OX=9606 GN=GSTA2 PE=1 SV=4;sp|P08263|GSTA1_HUMAN Glutathione S-transferase A1 OS=Homo sapiens OX=9606 GN=GSTA1 PE=1 SV=3	NaN	NaN	13.7514	NaN	12.5032	NaN	NaN	NaN	NaN	NaN	NaN	NaN	NaN	NaN	NaN	NaN	NaN	NaN	NaN	NaN	NaN	NaN	NaN	NaN	2	2	2	9	9	9	25.664	2.3268	193230	5	NaN	NaN	P09210;P08263
P08294	Extracellular superoxide dismutase [Cu-Zn]	SOD3	sp|P08294|SODE_HUMAN Extracellular superoxide dismutase [Cu-Zn] OS=Homo sapiens OX=9606 GN=SOD3 PE=1 SV=2	12.7448	15.0494	15.2148	14.4705	15.2604	14.8728	15.0763	14.0845	15.2305	NaN	15.2744	13.7507	15.5003	13.7507	13.9921	NaN	15.3828	NaN	15.1985	15.0846	14.363	15.0414	15.4616	14.033	8	8	8	42.9	42.9	42.9	25.851	187.19	5794000	103	8	8	P08294
P08311	Cathepsin G	CTSG	sp|P08311|CATG_HUMAN Cathepsin G OS=Homo sapiens OX=9606 GN=CTSG PE=1 SV=2	13.7493	13.1576	14.2593	17.1227	14.0215	14.7455	NaN	13.6809	NaN	NaN	12.2989	NaN	15.503	14.219	14.2484	14.6086	15.2724	NaN	15.3909	14.5851	15.9592	13.5719	15.3067	NaN	7	7	7	29.8	29.8	29.8	28.837	15.568	4154100	46	7	7	P08311
P08397-4;P08397-3;P08397-2;P08397	Porphobilinogen deaminase	HMBS	sp|P08397-4|HEM3_HUMAN Isoform 4 of Porphobilinogen deaminase OS=Homo sapiens OX=9606 GN=HMBS;sp|P08397-3|HEM3_HUMAN Isoform 3 of Porphobilinogen deaminase OS=Homo sapiens OX=9606 GN=HMBS;sp|P08397-2|HEM3_HUMAN Isoform 2 of Porphobilinogen deaminase OS=Hom	NaN	NaN	NaN	10.3124	11.7962	NaN	NaN	NaN	NaN	NaN	NaN	NaN	NaN	NaN	NaN	NaN	NaN	NaN	NaN	NaN	NaN	NaN	NaN	NaN	4	4	4	15.8	15.8	15.8	33.264	5.8889	160990	7	NaN	NaN	P08397-4;P08397-3;P08397-2;P08397
P08493;P08493-2	Matrix Gla protein	MGP	sp|P08493|MGP_HUMAN Matrix Gla protein OS=Homo sapiens OX=9606 GN=MGP PE=1 SV=2;sp|P08493-2|MGP_HUMAN Isoform 2 of Matrix Gla protein OS=Homo sapiens OX=9606 GN=MGP	NaN	NaN	NaN	NaN	NaN	NaN	NaN	NaN	NaN	NaN	NaN	NaN	NaN	NaN	NaN	NaN	NaN	NaN	NaN	NaN	NaN	NaN	NaN	NaN	2	2	2	19.4	19.4	19.4	12.353	3.048	261890	6	NaN	NaN	P08493;P08493-2
P08514-3;P08514-2;P08514	Integrin alpha-IIb;Integrin alpha-IIb heavy chain;Integrin alpha-IIb light chain, form 1;Integrin alpha-IIb light chain, form 2	ITGA2B	sp|P08514-3|ITA2B_HUMAN Isoform 3 of Integrin alpha-IIb OS=Homo sapiens OX=9606 GN=ITGA2B;sp|P08514-2|ITA2B_HUMAN Isoform 2 of Integrin alpha-IIb OS=Homo sapiens OX=9606 GN=ITGA2B;sp|P08514|ITA2B_HUMAN Integrin alpha-IIb OS=Homo sapiens OX=9606 GN=ITGA2B P	12.7824	NaN	NaN	NaN	NaN	NaN	14.448	14.6066	14.8488	13.6459	13.5261	NaN	NaN	NaN	NaN	NaN	NaN	NaN	15.1897	NaN	NaN	NaN	NaN	NaN	13	13	12	19.1	19.1	17.6	103.22	43.792	1764600	37	NaN	NaN	P08514-3;P08514-2;P08514
P08519	Apolipoprotein(a)	LPA	sp|P08519|APOA_HUMAN Apolipoprotein(a) OS=Homo sapiens OX=9606 GN=LPA PE=1 SV=1	14.7257	14.4155	12.9348	NaN	NaN	NaN	15.8262	15.756	16.0361	19.001	15.1364	16.2688	14.0657	13.4952	14.0925	14.0869	NaN	NaN	15.4763	14.3109	13.3403	13.7767	14.9161	13.1099	26	26	26	43.4	43.4	43.4	501.31	99.366	17996000	207	26	26	P08519
P08567	Pleckstrin	PLEK	sp|P08567|PLEK_HUMAN Pleckstrin OS=Homo sapiens OX=9606 GN=PLEK PE=1 SV=3	14.091	14.5031	13.5853	14.1699	12.7387	NaN	16.8308	17.0872	15.7562	15.663	15.866	18.244	12.3062	15.7402	14.9344	14.5308	11.0543	NaN	17.1693	16.4917	14.3994	17.3906	11.1961	16.0425	11	11	11	45.4	45.4	45.4	40.124	323.31	28099000	201	11	11	P08567
P08571	Monocyte differentiation antigen CD14;Monocyte differentiation antigen CD14, urinary form;Monocyte differentiation antigen CD14, membrane-bound form	CD14	sp|P08571|CD14_HUMAN Monocyte differentiation antigen CD14 OS=Homo sapiens OX=9606 GN=CD14 PE=1 SV=2	19.2805	19.6334	20.8624	20.8849	19.68	19.5251	18.6601	18.3991	19.1131	19.7579	18.7752	18.1092	20.5125	20.1302	19.7836	19.7424	20.4554	20.739	19.4619	19.3219	21.0278	20.1259	20.1143	20.3334	14	14	14	53.3	53.3	53.3	40.076	323.31	278240000	748	14	14	P08571
P08575-4;P08575-9;P08575-10;P08575-8;P08575-7;P08575-5;P08575-6;P08575	Receptor-type tyrosine-protein phosphatase C	PTPRC	sp|P08575-4|PTPRC_HUMAN Isoform 2 of Receptor-type tyrosine-protein phosphatase C OS=Homo sapiens OX=9606 GN=PTPRC;sp|P08575-9|PTPRC_HUMAN Isoform 7 of Receptor-type tyrosine-protein phosphatase C OS=Homo sapiens OX=9606 GN=PTPRC;sp|P08575-10|PTPRC_HUMAN I	12.4412	14.3891	15.2475	14.6957	14.2457	NaN	13.7255	13.4578	NaN	NaN	NaN	NaN	14.2278	14.6119	NaN	14.2982	13.7299	NaN	14.7678	14.3879	14.7899	14.2032	14.4644	14.5601	16	16	16	14.1	14.1	14.1	131.13	60.426	3273900	64	NaN	NaN	P08575-4;P08575-9;P08575-10;P08575-8;P08575-7;P08575-5;P08575-6;P08575
P08581-2;P08581;P08581-3	Hepatocyte growth factor receptor	MET	sp|P08581-2|MET_HUMAN Isoform 2 of Hepatocyte growth factor receptor OS=Homo sapiens OX=9606 GN=MET;sp|P08581|MET_HUMAN Hepatocyte growth factor receptor OS=Homo sapiens OX=9606 GN=MET PE=1 SV=4;sp|P08581-3|MET_HUMAN Isoform 3 of Hepatocyte growth factor r	12.9111	13.0149	15.3074	14.0039	NaN	NaN	13.2067	NaN	12.8382	NaN	13.5252	NaN	13.4972	13.291	13.3267	NaN	13.4846	NaN	13.0849	NaN	12.9803	12.6308	13.9555	13.0123	15	15	15	14.6	14.6	14.6	157.71	57.539	2263000	70	NaN	NaN	P08581-2;P08581;P08581-3
P08603	Complement factor H	CFH	sp|P08603|CFAH_HUMAN Complement factor H OS=Homo sapiens OX=9606 GN=CFH PE=1 SV=4	22.0581	21.911	20.792	21.6779	21.2835	22.0766	22.1984	21.3397	21.9411	21.9229	22.1364	21.7123	22.0742	21.757	22.132	22.2695	21.7733	21.9277	21.2703	22.1917	21.7872	22.0801	22.243	21.8004	88	88	76	76.3	76.3	66.4	139.09	323.31	6505300000	11746	NaN	NaN	P08603;P08603-2
P08637	Low affinity immunoglobulin gamma Fc region receptor III-A	FCGR3A	sp|P08637|FCG3A_HUMAN Low affinity immunoglobulin gamma Fc region receptor III-A OS=Homo sapiens OX=9606 GN=FCGR3A PE=1 SV=2	15.9348	17.408	18.8625	17.1974	17.5753	17.3795	15.1813	15.3308	14.5198	16.3794	13.689	NaN	18.1846	17.2616	15.6961	16.4473	17.5217	NaN	16.7532	16.6294	16.276	16.2543	NaN	17.0766	7	3	3	24	13	13	29.089	12.062	22010000	110	7	3	P08637
P08648	Integrin alpha-5;Integrin alpha-5 heavy chain;Integrin alpha-5 light chain	ITGA5	sp|P08648|ITA5_HUMAN Integrin alpha-5 OS=Homo sapiens OX=9606 GN=ITGA5 PE=1 SV=2	NaN	NaN	NaN	NaN	NaN	NaN	NaN	NaN	NaN	NaN	NaN	NaN	NaN	NaN	NaN	NaN	NaN	NaN	NaN	NaN	NaN	NaN	NaN	NaN	2	2	2	3.5	3.5	3.5	114.54	7.2864	684830	22	2	2	P08648
P08670	Vimentin	VIM	sp|P08670|VIME_HUMAN Vimentin OS=Homo sapiens OX=9606 GN=VIM PE=1 SV=4	14.494	12.8337	11.731	15.971	13.6919	NaN	10.2581	NaN	10.3876	11.0591	NaN	NaN	11.3091	NaN	NaN	NaN	11.3809	NaN	12.4472	10.7184	12.8754	NaN	NaN	NaN	26	25	23	51.3	49.8	45.9	53.651	89.881	1849500	52	NaN	NaN	P08670;P17661;P41219;P41219-2;Q16352;P07197-2;P07196;P07197
P08697;P08697-2	Alpha-2-antiplasmin	SERPINF2	sp|P08697|A2AP_HUMAN Alpha-2-antiplasmin OS=Homo sapiens OX=9606 GN=SERPINF2 PE=1 SV=3;sp|P08697-2|A2AP_HUMAN Isoform 2 of Alpha-2-antiplasmin OS=Homo sapiens OX=9606 GN=SERPINF2	22.3251	22.2966	21.8897	22.2298	21.4472	22.7172	21.865	21.5823	21.672	22.3714	22.1785	21.2235	22.1035	21.953	22.6853	22.7851	22.7958	22.4622	20.9433	21.9888	22.4035	22.0195	22.4154	22.0142	29	29	29	59.1	59.1	59.1	54.565	323.31	2243500000	2551	NaN	NaN	P08697;P08697-2;CON__crap_maxquant|Alpha-2-antiplasmin|Bos_taurus|P28800|Swissprot
P08708	40S ribosomal protein S17	RPS17	sp|P08708|RS17_HUMAN 40S ribosomal protein S17 OS=Homo sapiens OX=9606 GN=RPS17 PE=1 SV=2	12.8209	11.77	NaN	NaN	NaN	NaN	9.96188	NaN	NaN	NaN	NaN	NaN	11.983	NaN	NaN	NaN	NaN	NaN	11.2549	NaN	NaN	NaN	NaN	NaN	2	2	2	14.1	14.1	14.1	15.55	3.1041	111330	10	2	2	P08708
P08709-2;P08709	Coagulation factor VII;Factor VII light chain;Factor VII heavy chain	F7	sp|P08709-2|FA7_HUMAN Isoform B of Coagulation factor VII OS=Homo sapiens OX=9606 GN=F7;sp|P08709|FA7_HUMAN Coagulation factor VII OS=Homo sapiens OX=9606 GN=F7 PE=1 SV=1	13.8938	NaN	14.8869	16.3753	14.2341	13.174	16.8895	14.4073	15.2487	15.5847	14.9334	14.2223	14.7799	14.3603	15.9271	13.7509	15.265	NaN	16.0211	14.5149	14.967	14.5119	14.9465	14.5792	12	12	12	37.8	37.8	37.8	49.32	168.71	11405000	161	NaN	NaN	P08709-2;P08709
P08754;P63096	Guanine nucleotide-binding protein G(k) subunit alpha;Guanine nucleotide-binding protein G(i) subunit alpha-1	GNAI3;GNAI1	sp|P08754|GNAI3_HUMAN Guanine nucleotide-binding protein G(i) subunit alpha-3 OS=Homo sapiens OX=9606 GN=GNAI3 PE=1 SV=3;sp|P63096|GNAI1_HUMAN Guanine nucleotide-binding protein G(i) subunit alpha-1 OS=Homo sapiens OX=9606 GN=GNAI1 PE=1 SV=2	NaN	NaN	NaN	NaN	NaN	NaN	NaN	NaN	NaN	NaN	NaN	NaN	NaN	NaN	NaN	NaN	NaN	NaN	NaN	NaN	NaN	NaN	NaN	NaN	3	1	1	11	4.2	4.2	40.532	3.2153	27639	2	NaN	NaN	P08754;P63096;P63096-2;P11488;P19087;P09471-2;P09471;A8MTJ3;P38405;P38405-2
P08758	Annexin A5	ANXA5	sp|P08758|ANXA5_HUMAN Annexin A5 OS=Homo sapiens OX=9606 GN=ANXA5 PE=1 SV=2	13.3222	NaN	13.0223	13.1104	NaN	13.4305	13.8455	15.8529	13.1161	13.4712	NaN	14.1934	NaN	13.2748	NaN	13.3571	NaN	NaN	14.9911	14.1241	NaN	14.4324	NaN	14.5064	12	12	11	38.1	38.1	33.4	35.936	84.111	2698700	43	12	12	P08758
P08833	Insulin-like growth factor-binding protein 1	IGFBP1	sp|P08833|IBP1_HUMAN Insulin-like growth factor-binding protein 1 OS=Homo sapiens OX=9606 GN=IGFBP1 PE=1 SV=1	14.6625	16.9649	17.8202	18.1507	17.6622	17.5337	14.6453	12.7573	15.0769	13.6029	15.2304	12.5291	17.2296	15.871	15.7772	17.1069	17.828	15.7587	NaN	NaN	16.5486	13.358	13.6048	13.5189	10	10	10	38.6	38.6	38.6	27.903	54.46	17605000	101	10	10	P08833
P08861	Chymotrypsin-like elastase family member 3B	CELA3B	sp|P08861|CEL3B_HUMAN Chymotrypsin-like elastase family member 3B OS=Homo sapiens OX=9606 GN=CELA3B PE=1 SV=3	NaN	NaN	NaN	NaN	NaN	NaN	NaN	NaN	NaN	NaN	NaN	NaN	NaN	NaN	NaN	NaN	NaN	NaN	NaN	NaN	NaN	NaN	NaN	NaN	2	2	2	9.6	9.6	9.6	29.263	3.1999	135300	2	2	2	P08861
P08865	40S ribosomal protein SA	RPSA	sp|P08865|RSSA_HUMAN 40S ribosomal protein SA OS=Homo sapiens OX=9606 GN=RPSA PE=1 SV=4	13.0312	NaN	14.1345	13.5001	13.0215	12.7389	NaN	11.9316	NaN	NaN	NaN	11.4418	11.4701	NaN	13.1579	NaN	NaN	NaN	14.0623	12.2369	13.8843	12.2879	NaN	12.6905	5	5	5	29.8	29.8	29.8	32.854	10.557	1151000	36	5	5	P08865
P08887-2;P08887	Interleukin-6 receptor subunit alpha	IL6R	sp|P08887-2|IL6RA_HUMAN Isoform 2 of Interleukin-6 receptor subunit alpha OS=Homo sapiens OX=9606 GN=IL6R;sp|P08887|IL6RA_HUMAN Interleukin-6 receptor subunit alpha OS=Homo sapiens OX=9606 GN=IL6R PE=1 SV=1	NaN	NaN	NaN	13.1944	NaN	NaN	NaN	NaN	NaN	NaN	NaN	NaN	NaN	12.0419	NaN	NaN	NaN	NaN	NaN	NaN	NaN	NaN	NaN	NaN	4	4	4	16.4	16.4	16.4	40.237	6.7393	287860	12	NaN	NaN	P08887-2;P08887
P09104-2;P09104	Gamma-enolase	ENO2	sp|P09104-2|ENOG_HUMAN Isoform 2 of Gamma-enolase OS=Homo sapiens OX=9606 GN=ENO2;sp|P09104|ENOG_HUMAN Gamma-enolase OS=Homo sapiens OX=9606 GN=ENO2 PE=1 SV=3	13.0228	12.3572	14.5108	NaN	11.3138	NaN	12.8719	13.946	13.6287	NaN	12.9772	15.1663	NaN	13.0435	NaN	NaN	NaN	NaN	12.1579	13.6376	13.4584	13.969	NaN	NaN	8	6	6	33	22.8	22.8	42.707	25.686	1093700	42	NaN	NaN	P09104-2;P09104
P09105	Hemoglobin subunit theta-1	HBQ1	sp|P09105|HBAT_HUMAN Hemoglobin subunit theta-1 OS=Homo sapiens OX=9606 GN=HBQ1 PE=1 SV=2	NaN	NaN	NaN	NaN	NaN	NaN	NaN	NaN	NaN	NaN	NaN	NaN	NaN	NaN	NaN	NaN	NaN	NaN	NaN	NaN	NaN	NaN	NaN	NaN	2	2	2	21.8	21.8	21.8	15.508	5.3275	75620	2	2	2	P09105
P09110;P09110-2	3-ketoacyl-CoA thiolase, peroxisomal	ACAA1	sp|P09110|THIK_HUMAN 3-ketoacyl-CoA thiolase, peroxisomal OS=Homo sapiens OX=9606 GN=ACAA1 PE=1 SV=2;sp|P09110-2|THIK_HUMAN Isoform 2 of 3-ketoacyl-CoA thiolase, peroxisomal OS=Homo sapiens OX=9606 GN=ACAA1	NaN	NaN	NaN	12.8825	14.3395	NaN	NaN	NaN	NaN	NaN	NaN	NaN	12.9217	NaN	NaN	NaN	NaN	NaN	NaN	NaN	NaN	12.119	NaN	NaN	7	7	6	29.5	29.5	25.7	44.292	12.007	444350	14	NaN	NaN	P09110;P09110-2
P09172	Dopamine beta-hydroxylase;Soluble dopamine beta-hydroxylase	DBH	sp|P09172|DOPO_HUMAN Dopamine beta-hydroxylase OS=Homo sapiens OX=9606 GN=DBH PE=1 SV=3	11.6828	15.2088	16.7338	15.901	NaN	14.3834	15.2054	17.5867	NaN	NaN	16.8095	15.3568	16.5169	NaN	12.965	16.2054	15.8565	NaN	14.4786	17.0168	14.7477	13.0151	15.1208	15.4308	19	19	19	42	42	42	69.064	323.31	16704000	183	19	19	P09172
P09211	Glutathione S-transferase P	GSTP1	sp|P09211|GSTP1_HUMAN Glutathione S-transferase P OS=Homo sapiens OX=9606 GN=GSTP1 PE=1 SV=2	13.6493	12.9061	15.4661	15.1821	15.1057	13.5013	16.0388	16.6025	15.8424	15.6143	15.0686	17.6365	13.7802	13.4006	12.8858	14.5621	13.7046	13.071	15.7653	16.5127	15.3121	16.3384	14.5857	15.7887	10	10	10	61	61	61	23.356	182.28	17386000	163	10	10	P09211
P09326	CD48 antigen	CD48	sp|P09326|CD48_HUMAN CD48 antigen OS=Homo sapiens OX=9606 GN=CD48 PE=1 SV=2	NaN	NaN	12.4238	NaN	NaN	NaN	NaN	NaN	NaN	NaN	NaN	NaN	13.756	12.1757	NaN	NaN	NaN	12.0184	NaN	NaN	NaN	NaN	NaN	12.3786	3	3	3	16.5	16.5	16.5	27.683	4.411	306810	12	NaN	NaN	P09326;P09326-2
P09382	Galectin-1	LGALS1	sp|P09382|LEG1_HUMAN Galectin-1 OS=Homo sapiens OX=9606 GN=LGALS1 PE=1 SV=2	NaN	12.6632	14.7197	15.5719	NaN	NaN	13.9368	13.58	14.4761	12.9535	14.2366	14.3885	14.713	14.8719	14.5752	NaN	14.5393	NaN	14.7321	NaN	14.7455	14.5326	14.2264	16.1812	4	4	4	45.2	45.2	45.2	14.716	42.662	4387300	88	4	4	P09382
P09417;P09417-2	Dihydropteridine reductase	QDPR	sp|P09417|DHPR_HUMAN Dihydropteridine reductase OS=Homo sapiens OX=9606 GN=QDPR PE=1 SV=2;sp|P09417-2|DHPR_HUMAN Isoform 2 of Dihydropteridine reductase OS=Homo sapiens OX=9606 GN=QDPR	NaN	NaN	NaN	13.6006	NaN	NaN	12.5952	NaN	NaN	NaN	NaN	NaN	12.473	NaN	NaN	NaN	NaN	NaN	NaN	NaN	NaN	12.6452	NaN	NaN	5	5	5	30.3	30.3	30.3	25.789	12.741	562920	18	NaN	NaN	P09417;P09417-2
P09467	Fructose-1,6-bisphosphatase 1	FBP1	sp|P09467|F16P1_HUMAN Fructose-1,6-bisphosphatase 1 OS=Homo sapiens OX=9606 GN=FBP1 PE=1 SV=5	NaN	12.9855	14.7443	13.5229	16.2133	NaN	NaN	NaN	NaN	NaN	NaN	NaN	13.1512	NaN	12.7328	14.6084	13.627	NaN	NaN	NaN	NaN	NaN	NaN	NaN	12	12	11	42.6	42.6	39.3	36.842	31.495	1858800	38	12	12	P09467
P09486	SPARC	SPARC	sp|P09486|SPRC_HUMAN SPARC OS=Homo sapiens OX=9606 GN=SPARC PE=1 SV=1	14.7969	15.3052	13.665	14.1912	NaN	14.1743	17.4419	18.2417	17.8704	16.6654	16.3913	17.9875	15.1745	16.0674	15.0484	13.5005	12.9632	NaN	16.9242	16.0351	12.4127	16.3814	NaN	16.2746	9	9	9	41.3	41.3	41.3	34.632	102.82	24458000	158	9	9	P09486
P09488-2;Q03013-2;Q03013;P09488	Glutathione S-transferase Mu 1;Glutathione S-transferase Mu 4	GSTM1;GSTM4	sp|P09488-2|GSTM1_HUMAN Isoform 2 of Glutathione S-transferase Mu 1 OS=Homo sapiens OX=9606 GN=GSTM1;sp|Q03013-2|GSTM4_HUMAN Isoform 2 of Glutathione S-transferase Mu 4 OS=Homo sapiens OX=9606 GN=GSTM4;sp|Q03013|GSTM4_HUMAN Glutathione S-transferase Mu 4 O	NaN	NaN	13.2837	13.2241	15.6333	11.4717	12.5108	14.6554	NaN	NaN	NaN	14.8755	NaN	12.6588	NaN	NaN	NaN	NaN	14.3752	12.442	NaN	13.6314	NaN	NaN	3	3	2	23.8	23.8	16.6	21.252	9.8295	1494100	30	NaN	NaN	P09488-2;Q03013-2;Q03013;P09488;Q03013-3;P46439
P09493-2;P09493-5	Tropomyosin alpha-1 chain	TPM1	sp|P09493-2|TPM1_HUMAN Isoform 2 of Tropomyosin alpha-1 chain OS=Homo sapiens OX=9606 GN=TPM1;sp|P09493-5|TPM1_HUMAN Isoform 5 of Tropomyosin alpha-1 chain OS=Homo sapiens OX=9606 GN=TPM1	NaN	NaN	NaN	NaN	NaN	NaN	NaN	NaN	NaN	NaN	NaN	NaN	NaN	NaN	NaN	NaN	NaN	NaN	NaN	NaN	NaN	NaN	NaN	NaN	19	2	2	59.6	5.7	5.7	26.68	4.0805	478590	10	NaN	NaN	P09493-2;P09493-5
P09493-3;P09493-9;P09493-4;P09493-10;P09493;P09493-8;P09493-7;P09493-6	Tropomyosin alpha-1 chain	TPM1	sp|P09493-3|TPM1_HUMAN Isoform 3 of Tropomyosin alpha-1 chain OS=Homo sapiens OX=9606 GN=TPM1;sp|P09493-9|TPM1_HUMAN Isoform 9 of Tropomyosin alpha-1 chain OS=Homo sapiens OX=9606 GN=TPM1;sp|P09493-4|TPM1_HUMAN Isoform 4 of Tropomyosin alpha-1 chain OS=Hom	13.5916	NaN	11.6206	11.8967	NaN	NaN	13.7239	14.8501	15.676	13.937	12.1417	15.0941	11.676	13.3301	NaN	NaN	NaN	NaN	14.9249	14.7258	11.8944	13.7344	NaN	13.9589	24	16	1	62.3	50.4	3.9	32.876	39.73	3598000	62	NaN	NaN	P09493-3;P09493-9;P09493-4;P09493-10;P09493;P09493-8;P09493-7;P09493-6
P09496-5;P09496-2			sp|P09496-5|CLCA_HUMAN Isoform 5 of Clathrin light chain A OS=Homo sapiens OX=9606 GN=CLTA;sp|P09496-2|CLCA_HUMAN Isoform Non-brain of Clathrin light chain A OS=Homo sapiens OX=9606 GN=CLTA	NaN	NaN	NaN	NaN	NaN	NaN	NaN	NaN	NaN	NaN	NaN	NaN	NaN	NaN	NaN	NaN	NaN	NaN	NaN	NaN	NaN	NaN	NaN	NaN	1	1	1	12.7	12.7	12.7	17.687	52.338	191010	8	NaN	NaN	P09496-5;P09496-2
P09525;P09525-2	Annexin A4	ANXA4	sp|P09525|ANXA4_HUMAN Annexin A4 OS=Homo sapiens OX=9606 GN=ANXA4 PE=1 SV=4;sp|P09525-2|ANXA4_HUMAN Isoform 2 of Annexin A4 OS=Homo sapiens OX=9606 GN=ANXA4	NaN	NaN	12.5346	NaN	NaN	NaN	11.9568	NaN	NaN	11.1358	12.7641	14.3565	NaN	NaN	NaN	NaN	NaN	NaN	12.8378	NaN	NaN	11.2798	NaN	NaN	9	9	9	37.3	37.3	37.3	35.882	21.745	698910	25	NaN	NaN	P09525;P09525-2
P09543-2;P09543	2,3-cyclic-nucleotide 3-phosphodiesterase	CNP	sp|P09543-2|CN37_HUMAN Isoform CNPI of 2,3-cyclic-nucleotide 3-phosphodiesterase OS=Homo sapiens OX=9606 GN=CNP;sp|P09543|CN37_HUMAN 2,3-cyclic-nucleotide 3-phosphodiesterase OS=Homo sapiens OX=9606 GN=CNP PE=1 SV=2	11.0036	NaN	NaN	NaN	NaN	NaN	NaN	NaN	NaN	NaN	NaN	NaN	10.8382	NaN	NaN	NaN	NaN	NaN	NaN	NaN	NaN	NaN	NaN	NaN	5	5	5	19.2	19.2	19.2	45.098	17.283	50328	7	NaN	NaN	P09543-2;P09543
P09601	Heme oxygenase 1	HMOX1	sp|P09601|HMOX1_HUMAN Heme oxygenase 1 OS=Homo sapiens OX=9606 GN=HMOX1 PE=1 SV=1	NaN	10.7577	13.1605	NaN	11.3525	NaN	NaN	NaN	NaN	NaN	NaN	NaN	12.633	12.63	NaN	NaN	NaN	NaN	NaN	NaN	NaN	NaN	NaN	NaN	6	6	4	27.4	27.4	16.7	32.818	8.1395	252680	12	6	6	P09601
P09603;P09603-2;P09603-3	Macrophage colony-stimulating factor 1;Processed macrophage colony-stimulating factor 1	CSF1	sp|P09603|CSF1_HUMAN Macrophage colony-stimulating factor 1 OS=Homo sapiens OX=9606 GN=CSF1 PE=1 SV=2;sp|P09603-2|CSF1_HUMAN Isoform 2 of Macrophage colony-stimulating factor 1 OS=Homo sapiens OX=9606 GN=CSF1;sp|P09603-3|CSF1_HUMAN Isoform 3 of Macrophage	12.4881	13.84	13.6876	13.5322	14.021	NaN	11.8953	NaN	NaN	13.7891	NaN	NaN	14.3458	13.0043	12.7425	NaN	14.8708	NaN	12.4787	12.753	13.7174	12.8915	14.3087	12.0648	7	7	7	17.3	17.3	17.3	60.179	32.719	1729100	50	NaN	NaN	P09603;P09603-2;P09603-3
P09619	Platelet-derived growth factor receptor beta	PDGFRB	sp|P09619|PGFRB_HUMAN Platelet-derived growth factor receptor beta OS=Homo sapiens OX=9606 GN=PDGFRB PE=1 SV=1	NaN	12.8257	13.349	12.3484	12.8649	NaN	11.5175	12.3381	11.9731	13.0126	12.6474	11.5086	11.4408	10.6992	NaN	NaN	12.5457	NaN	11.7514	NaN	12.9529	12.585	NaN	13.0267	7	7	7	9.2	9.2	9.2	123.97	15.112	720570	41	NaN	NaN	P09619;P09619-2
P09622-2;P09622;P09622-3	Dihydrolipoyl dehydrogenase, mitochondrial	DLD	sp|P09622-2|DLDH_HUMAN Isoform 2 of Dihydrolipoyl dehydrogenase, mitochondrial OS=Homo sapiens OX=9606 GN=DLD;sp|P09622|DLDH_HUMAN Dihydrolipoyl dehydrogenase, mitochondrial OS=Homo sapiens OX=9606 GN=DLD PE=1 SV=2;sp|P09622-3|DLDH_HUMAN Isoform 3 of Dihyd	NaN	NaN	NaN	NaN	NaN	NaN	NaN	NaN	NaN	NaN	NaN	NaN	NaN	NaN	NaN	NaN	NaN	NaN	NaN	NaN	NaN	NaN	NaN	NaN	2	2	2	7.8	7.8	7.8	43.587	5.3519	72192	6	NaN	NaN	P09622-2;P09622;P09622-3
P09651-3;P09651-2;P09651;Q32P51	Heterogeneous nuclear ribonucleoprotein A1;Heterogeneous nuclear ribonucleoprotein A1, N-terminally processed;Heterogeneous nuclear ribonucleoprotein A1-like 2	HNRNPA1;HNRNPA1L2	sp|P09651-3|ROA1_HUMAN Isoform 2 of Heterogeneous nuclear ribonucleoprotein A1 OS=Homo sapiens OX=9606 GN=HNRNPA1;sp|P09651-2|ROA1_HUMAN Isoform A1-A of Heterogeneous nuclear ribonucleoprotein A1 OS=Homo sapiens OX=9606 GN=HNRNPA1;sp|P09651|ROA1_HUMAN Hete	NaN	NaN	NaN	14.4548	14.8803	NaN	10.3936	NaN	NaN	NaN	NaN	NaN	13.2002	NaN	10.6359	NaN	NaN	NaN	13.9442	NaN	14.0448	NaN	NaN	12.2988	10	10	9	37.1	37.1	31.1	29.386	21.49	1391700	32	NaN	NaN	P09651-3;P09651-2;P09651;Q32P51
P09668	Pro-cathepsin H;Cathepsin H mini chain;Cathepsin H;Cathepsin H heavy chain;Cathepsin H light chain	CTSH	sp|P09668|CATH_HUMAN Pro-cathepsin H OS=Homo sapiens OX=9606 GN=CTSH PE=1 SV=4	NaN	12.8326	NaN	14.7943	NaN	NaN	13.1263	NaN	NaN	NaN	11.2378	NaN	12.0908	11.3859	NaN	NaN	NaN	NaN	NaN	NaN	13.4974	NaN	12.6338	11.8681	5	5	5	17	17	17	37.393	10.48	1117000	22	5	5	P09668
P09871	Complement C1s subcomponent;Complement C1s subcomponent heavy chain;Complement C1s subcomponent light chain	C1S	sp|P09871|C1S_HUMAN Complement C1s subcomponent OS=Homo sapiens OX=9606 GN=C1S PE=1 SV=1	19.2374	19.5904	19.6642	20.4976	18.7444	19.7996	20.4112	19.9579	20.4176	20.4613	20.3606	19.846	20.2182	19.7662	19.7512	19.3999	20.3372	19.7349	19.3855	19.8515	19.6062	20.4704	19.9579	19.657	38	38	37	52.5	52.5	51.3	76.684	323.31	813510000	2404	38	38	P09871
P09874	Poly [ADP-ribose] polymerase 1	PARP1	sp|P09874|PARP1_HUMAN Poly [ADP-ribose] polymerase 1 OS=Homo sapiens OX=9606 GN=PARP1 PE=1 SV=4	14.0788	12.0668	NaN	NaN	NaN	NaN	NaN	NaN	NaN	NaN	NaN	NaN	NaN	NaN	NaN	NaN	NaN	NaN	NaN	NaN	NaN	NaN	NaN	NaN	10	10	9	11.6	11.6	10.2	113.08	18.021	206060	12	10	10	P09874
P09960;P09960-4;P09960-2;P09960-3	Leukotriene A-4 hydrolase	LTA4H	sp|P09960|LKHA4_HUMAN Leukotriene A-4 hydrolase OS=Homo sapiens OX=9606 GN=LTA4H PE=1 SV=2;sp|P09960-4|LKHA4_HUMAN Isoform 4 of Leukotriene A-4 hydrolase OS=Homo sapiens OX=9606 GN=LTA4H;sp|P09960-2|LKHA4_HUMAN Isoform 2 of Leukotriene A-4 hydrolase OS=Hom	15.7287	16.7024	17.7545	17.1086	17.4376	15.824	14.5245	13.4784	12.6184	11.7445	14.1988	NaN	15.8782	16.4576	15.7725	16.4992	16.3458	15.8594	15.5648	14.787	16.0475	13.8856	15.2416	15.525	24	24	24	50.7	50.7	50.7	69.284	323.31	19698000	264	NaN	NaN	P09960;P09960-4;P09960-2;P09960-3
P09972	Fructose-bisphosphate aldolase C	ALDOC	sp|P09972|ALDOC_HUMAN Fructose-bisphosphate aldolase C OS=Homo sapiens OX=9606 GN=ALDOC PE=1 SV=2	15.9964	16.4632	16.7899	16.9697	17.651	17.0642	16.89	16.3714	16.3777	16.9473	16.8279	16.9994	16.5157	16.3719	15.2134	16.9883	16.5272	NaN	16.6386	15.9765	17.2345	15.1732	15.5259	17.2589	15	10	10	44.8	32.4	32.4	39.455	136.93	18595000	161	15	10	P09972
P0C0L4;P0C0L4-2	Complement C4-A;Complement C4 beta chain;Complement C4-A alpha chain;C4a anaphylatoxin;C4b-A;C4d-A;Complement C4 gamma chain	C4A	sp|P0C0L4|CO4A_HUMAN Complement C4-A OS=Homo sapiens OX=9606 GN=C4A PE=1 SV=2;sp|P0C0L4-2|CO4A_HUMAN Isoform 2 of Complement C4-A OS=Homo sapiens OX=9606 GN=C4A	19.4381	19.1092	17.4343	18.0844	18.5225	19.6916	20.7853	22.1855	21.2936	21.6894	20.2035	20.2087	19.879	19.2118	20.1657	19.6919	21.256	20.4142	18.0276	20.9985	18.5689	21.1129	21.6562	20.3602	140	6	5	74.5	6.4	5.7	192.78	323.31	309310000	314	NaN	NaN	P0C0L4;P0C0L4-2
P0C0L5	Complement C4-B;Complement C4 beta chain;Complement C4-B alpha chain;C4a anaphylatoxin;C4b-B;C4d-B;Complement C4 gamma chain	C4B	sp|P0C0L5|CO4B_HUMAN Complement C4-B OS=Homo sapiens OX=9606 GN=C4B PE=1 SV=2	19.7955	21.6178	20.802	21.1178	22.062	20.8634	22.9481	22.6965	23.1289	23.6008	22.2534	22.5506	21.9186	22.0573	21.9265	20.4578	22.4493	20.4564	21.4198	22.7447	19.8995	22.8411	22.8181	21.7914	141	141	7	74.5	74.5	7.6	192.75	323.31	8065800000	14681	141	141	P0C0L5
P0DJI8	Serum amyloid A-1 protein;Amyloid protein A;Serum amyloid protein A(2-104);Serum amyloid protein A(3-104);Serum amyloid protein A(2-103);Serum amyloid protein A(2-102);Serum amyloid protein A(4-101)	SAA1	sp|P0DJI8|SAA1_HUMAN Serum amyloid A-1 protein OS=Homo sapiens OX=9606 GN=SAA1 PE=1 SV=1	22.9618	23.2264	22.2106	22.8551	19.4284	20.7903	18.4232	14.9775	NaN	19.9542	13.4584	NaN	22.8054	22.1981	20.9458	21.3589	21.7913	22.8776	19.461	20.0035	20.585	17.993	22.0268	18.9502	12	5	5	77	43.4	43.4	13.532	323.31	1123000000	1174	NaN	NaN	P0DJI8;P0DJI9-2
P0DJI9	Serum amyloid A-2 protein	SAA2	sp|P0DJI9|SAA2_HUMAN Serum amyloid A-2 protein OS=Homo sapiens OX=9606 GN=SAA2 PE=1 SV=1	20.3573	20.6816	20.5165	20.6105	16.1224	19.4341	15.7811	NaN	11.6929	18.2818	10.7143	NaN	20.8817	18.7492	19.3827	21.0287	20.3296	22.5593	16.1274	18.3619	19.6165	17.0001	20.28	17.0629	14	14	7	77	77	43.4	13.527	323.31	336130000	768	14	14	P0DJI9
P0DMN0;P0DMM9;P0DMM9-3;P0DMM9-2	Sulfotransferase 1A4;Sulfotransferase 1A3	SULT1A4;SULT1A3	sp|P0DMN0|ST1A4_HUMAN Sulfotransferase 1A4 OS=Homo sapiens OX=9606 GN=SULT1A4 PE=1 SV=1;sp|P0DMM9|ST1A3_HUMAN Sulfotransferase 1A3 OS=Homo sapiens OX=9606 GN=SULT1A3 PE=1 SV=1;sp|P0DMM9-3|ST1A3_HUMAN Isoform 3 of Sulfotransferase 1A3 OS=Homo sapiens OX=960	NaN	NaN	NaN	NaN	NaN	NaN	NaN	NaN	NaN	NaN	NaN	NaN	NaN	NaN	NaN	NaN	NaN	NaN	NaN	NaN	NaN	NaN	NaN	NaN	4	2	2	17.3	8.5	8.5	34.196	4.4869	174790	3	NaN	NaN	P0DMN0;P0DMM9;P0DMM9-3;P0DMM9-2
P0DMV9;P0DMV8;P0DMV8-2	Heat shock 70 kDa protein 1B;Heat shock 70 kDa protein 1A	HSPA1B;HSPA1A	sp|P0DMV9|HS71B_HUMAN Heat shock 70 kDa protein 1B OS=Homo sapiens OX=9606 GN=HSPA1B PE=1 SV=1;sp|P0DMV8|HS71A_HUMAN Heat shock 70 kDa protein 1A OS=Homo sapiens OX=9606 GN=HSPA1A PE=1 SV=1;sp|P0DMV8-2|HS71A_HUMAN Isoform 2 of Heat shock 70 kDa protein 1A	16.1225	16.4425	16.8895	16.9699	16.0542	15.8711	15.6205	16.5672	15.3138	15.3437	15.5184	16.7225	15.8822	16.9124	15.9602	15.6694	15.7338	16.4784	17.3173	15.8763	16.284	16.5257	15.5021	17.2087	26	22	18	45.7	41.2	34.3	70.051	323.31	30046000	333	NaN	NaN	P0DMV9;P0DMV8;P0DMV8-2;P34931
P0DOX2;P01877	Ig alpha-2 chain C region	IGHA2	sp|P0DOX2|IGA2_HUMAN Immunoglobulin alpha-2 heavy chain OS=Homo sapiens OX=9606 PE=1 SV=2;sp|P01877|IGHA2_HUMAN Immunoglobulin heavy constant alpha 2 OS=Homo sapiens OX=9606 GN=IGHA2 PE=1 SV=4	16.1351	17.2568	15.1511	14.644	16.0971	15.8338	16.3924	15.5825	16.5238	12.986	14.7983	13.8117	15.7411	15.0551	14.6393	14.7797	16.8337	14.7921	16.2563	16.0741	15.8871	NaN	17.0977	16.1094	14	14	6	38.9	38.9	21.5	48.934	237.49	16698000	148	NaN	NaN	P0DOX2;P01877
P0DOX3;P01880;P01880-2	Ig delta chain C region	IGHD	sp|P0DOX3|IGD_HUMAN Immunoglobulin delta heavy chain OS=Homo sapiens OX=9606 PE=1 SV=1;sp|P01880|IGHD_HUMAN Immunoglobulin heavy constant delta OS=Homo sapiens OX=9606 GN=IGHD PE=1 SV=3;sp|P01880-2|IGHD_HUMAN Isoform 2 of Immunoglobulin heavy constant delt	15.4335	14.4128	12.6937	14.4193	NaN	NaN	14.5778	12.9639	14.8807	NaN	NaN	NaN	13.8138	NaN	NaN	13.0373	NaN	NaN	13.8391	14.0453	NaN	NaN	14.7097	NaN	7	7	7	19.3	19.3	19.3	56.224	79.942	2318700	55	NaN	NaN	P0DOX3;P01880;P01880-2
P0DOX7			sp|P0DOX7|IGK_HUMAN Immunoglobulin kappa light chain OS=Homo sapiens OX=9606 PE=1 SV=1	18.1264	18.8854	16.9392	17.9037	18.0609	17.3102	18.8204	17.1876	17.9614	17.3705	17.2552	16.0219	18.6063	16.3759	16.0747	17.1935	18.3599	17.5731	19.3917	18.0063	17.0585	15.4555	19.1276	17.1156	13	13	2	63.6	63.6	17.3	23.379	323.31	69669000	354	13	13	P0DOX7
P0DOX8;P0CG04;B9A064	Ig lambda-1 chain C regions;Immunoglobulin lambda-like polypeptide 5	IGLC1;IGLL5	sp|P0DOX8|IGL1_HUMAN Immunoglobulin lambda-1 light chain OS=Homo sapiens OX=9606 PE=1 SV=1;sp|P0CG04|IGLC1_HUMAN Immunoglobulin lambda constant 1 OS=Homo sapiens OX=9606 GN=IGLC1 PE=1 SV=1;sp|B9A064|IGLL5_HUMAN Immunoglobulin lambda-like polypeptide 5 OS=H	16.934	17.9239	14.4786	15.5498	16.0011	14.1577	16.9222	15.2478	15.4777	15.3669	14.9156	13.109	17.9488	14.3963	12.3351	13.3727	16.7216	NaN	17.8564	15.8509	14.8379	14.5853	15.6575	14.2835	9	9	4	42.6	42.6	19	22.83	323.31	21976000	218	NaN	NaN	P0DOX8;P0CG04;B9A064;P01709
P0DOY3;P0DOY2			sp|P0DOY3|IGLC3_HUMAN Immunoglobulin lambda constant 3 OS=Homo sapiens OX=9606 GN=IGLC3 PE=1 SV=1;sp|P0DOY2|IGLC2_HUMAN Immunoglobulin lambda constant 2 OS=Homo sapiens OX=9606 GN=IGLC2 PE=1 SV=1	19.0028	19.0581	17.1492	15.9347	17.0556	15.9653	17.2334	16.2396	15.2297	14.0246	14.6597	NaN	18.5451	14.2145	15.7543	16.0937	17.4194	13.8825	17.3514	15.0541	15.1721	14.7635	16.3945	15.2962	9	6	6	74.5	52.8	52.8	11.265	215.59	34934000	222	NaN	NaN	P0DOY3;P0DOY2;P0CF74;A0M8Q6
P0DP25;P0DP24;P0DP23			sp|P0DP25|CALM3_HUMAN Calmodulin-3 OS=Homo sapiens OX=9606 GN=CALM3 PE=1 SV=1;sp|P0DP24|CALM2_HUMAN Calmodulin-2 OS=Homo sapiens OX=9606 GN=CALM2 PE=1 SV=1;sp|P0DP23|CALM1_HUMAN Calmodulin-1 OS=Homo sapiens OX=9606 GN=CALM1 PE=1 SV=1	15.4527	16.7328	17.0938	16.4022	17.1979	16.5355	17.3641	17.6106	17.3251	16.7146	17.0598	18.3041	16.3619	17.0553	15.7966	16.9323	16.3162	16.8127	17.9366	17.49	16.6573	16.9268	16.7605	17.1772	8	8	6	61.7	61.7	44.3	16.837	323.31	37341000	211	NaN	NaN	P0DP25;P0DP24;P0DP23
P10124	Serglycin	SRGN	sp|P10124|SRGN_HUMAN Serglycin OS=Homo sapiens OX=9606 GN=SRGN PE=1 SV=3	14.88	NaN	13.7628	15.0591	NaN	NaN	16.1011	15.6113	NaN	13.1745	NaN	NaN	15.628	14.1687	NaN	NaN	NaN	NaN	NaN	14.932	14.7288	NaN	NaN	13.2036	5	5	5	36.7	36.7	36.7	17.652	19.216	3311900	33	5	5	P10124
P10144	Granzyme B	GZMB	sp|P10144|GRAB_HUMAN Granzyme B OS=Homo sapiens OX=9606 GN=GZMB PE=1 SV=2	NaN	NaN	NaN	NaN	NaN	NaN	NaN	NaN	NaN	NaN	NaN	NaN	NaN	NaN	NaN	NaN	NaN	NaN	NaN	NaN	NaN	NaN	NaN	NaN	3	3	2	13	13	8.5	27.716	3.727	140620	4	3	3	P10144
P10153	Non-secretory ribonuclease	RNASE2	sp|P10153|RNAS2_HUMAN Non-secretory ribonuclease OS=Homo sapiens OX=9606 GN=RNASE2 PE=1 SV=2	NaN	NaN	NaN	NaN	14.455	NaN	13.974	NaN	NaN	NaN	NaN	NaN	NaN	NaN	NaN	NaN	NaN	NaN	NaN	NaN	NaN	NaN	NaN	NaN	3	3	2	19.9	19.9	9.3	18.354	2.3175	558530	5	3	3	P10153
P10155-3;P10155-5;P10155-4;P10155;P10155-2	60 kDa SS-A/Ro ribonucleoprotein	TROVE2	sp|P10155-3|RO60_HUMAN Isoform 3 of 60 kDa SS-A/Ro ribonucleoprotein OS=Homo sapiens OX=9606 GN=RO60;sp|P10155-5|RO60_HUMAN Isoform 5 of 60 kDa SS-A/Ro ribonucleoprotein OS=Homo sapiens OX=9606 GN=RO60;sp|P10155-4|RO60_HUMAN Isoform 4 of 60 kDa SS-A/Ro rib	NaN	NaN	NaN	NaN	NaN	NaN	NaN	NaN	NaN	NaN	NaN	NaN	NaN	NaN	NaN	NaN	NaN	NaN	NaN	NaN	NaN	NaN	NaN	NaN	2	2	2	5	5	5	58.482	5.0246	17407	2	NaN	NaN	P10155-3;P10155-5;P10155-4;P10155;P10155-2
P10253	Lysosomal alpha-glucosidase;76 kDa lysosomal alpha-glucosidase;70 kDa lysosomal alpha-glucosidase	GAA	sp|P10253|LYAG_HUMAN Lysosomal alpha-glucosidase OS=Homo sapiens OX=9606 GN=GAA PE=1 SV=4	NaN	NaN	NaN	NaN	NaN	NaN	NaN	NaN	NaN	NaN	NaN	NaN	NaN	NaN	NaN	NaN	NaN	NaN	NaN	NaN	NaN	NaN	NaN	NaN	4	4	4	6.5	6.5	6.5	105.32	5.4056	97329	5	4	4	P10253
P10301;P62070-3;P62070;P62070-4	Ras-related protein R-Ras;Ras-related protein R-Ras2	RRAS;RRAS2	sp|P10301|RRAS_HUMAN Ras-related protein R-Ras OS=Homo sapiens OX=9606 GN=RRAS PE=1 SV=1;sp|P62070-3|RRAS2_HUMAN Isoform 3 of Ras-related protein R-Ras2 OS=Homo sapiens OX=9606 GN=RRAS2;sp|P62070|RRAS2_HUMAN Ras-related protein R-Ras2 OS=Homo sapiens OX=96	NaN	NaN	NaN	NaN	NaN	NaN	NaN	NaN	NaN	NaN	NaN	NaN	NaN	NaN	NaN	NaN	NaN	NaN	NaN	NaN	NaN	NaN	NaN	NaN	2	2	2	12.8	12.8	12.8	23.48	2.303	32955	2	NaN	NaN	P10301;P62070-3;P62070;P62070-4
P10321;P10321-2	HLA class I histocompatibility antigen, Cw-7 alpha chain	HLA-C	sp|P10321|HLAC_HUMAN HLA class I histocompatibility antigen, C alpha chain OS=Homo sapiens OX=9606 GN=HLA-C PE=1 SV=3;sp|P10321-2|HLAC_HUMAN Isoform 2 of HLA class I histocompatibility antigen, C alpha chain OS=Homo sapiens OX=9606 GN=HLA-C	14.0111	16.8644	15.3668	14.563	16.5922	14.3884	14.7033	NaN	NaN	NaN	NaN	11.8839	14.5616	NaN	13.8125	14.3075	15.423	11.6161	15.318	13.4941	NaN	14.5331	14.1945	13.1339	13	10	7	44.5	34.7	24.6	40.648	323.31	4370400	68	NaN	NaN	P10321;P10321-2
P10451-4;P10451;P10451-5;P10451-3	Osteopontin	SPP1	sp|P10451-4|OSTP_HUMAN Isoform 4 of Osteopontin OS=Homo sapiens OX=9606 GN=SPP1;sp|P10451|OSTP_HUMAN Osteopontin OS=Homo sapiens OX=9606 GN=SPP1 PE=1 SV=1;sp|P10451-5|OSTP_HUMAN Isoform 2 of Osteopontin OS=Homo sapiens OX=9606 GN=SPP1;sp|P10451-3|OSTP_HUMA	15.375	17.381	15.8856	16.1631	15.9483	17.2523	14.8648	14.6574	15.4113	15.1191	15.284	14.6186	15.0321	15.3509	14.4166	15.7043	16.8093	15.3189	14.1207	15.7278	16.4566	15.4945	15.3875	14.6749	11	11	10	50	50	43.5	33.016	144.17	11531000	136	NaN	NaN	P10451-4;P10451;P10451-5;P10451-3;CON__crap_maxquant|Osteopontin|Bos_taurus|P31096|Swissprot
P10586-2;P10586	Receptor-type tyrosine-protein phosphatase F	PTPRF	sp|P10586-2|PTPRF_HUMAN Isoform 2 of Receptor-type tyrosine-protein phosphatase F OS=Homo sapiens OX=9606 GN=PTPRF;sp|P10586|PTPRF_HUMAN Receptor-type tyrosine-protein phosphatase F OS=Homo sapiens OX=9606 GN=PTPRF PE=1 SV=2	13.185	15.7212	14.8852	16.2096	15.7908	14.0243	15.2948	13.9294	NaN	NaN	14.1061	NaN	15.7244	NaN	NaN	14.0067	15.756	12.873	13.9045	13.9817	14.6875	12.959	NaN	12.2351	20	20	19	18.9	18.9	18.3	211.68	160.38	5063100	91	NaN	NaN	P10586-2;P10586
P10599;P10599-2	Thioredoxin	TXN	sp|P10599|THIO_HUMAN Thioredoxin OS=Homo sapiens OX=9606 GN=TXN PE=1 SV=3;sp|P10599-2|THIO_HUMAN Isoform 2 of Thioredoxin OS=Homo sapiens OX=9606 GN=TXN	NaN	15.4412	14.5402	15.8552	15.912	15.4517	14.424	16.0992	14.8734	NaN	14.8623	16.2957	15.2316	14.9024	13.9887	15.4468	14.5326	NaN	14.0541	15.459	15.5493	13.4384	14.8575	13.9654	5	5	5	51.4	51.4	51.4	11.737	12.639	5381200	62	NaN	NaN	P10599;P10599-2
P10619-2;P10619	Lysosomal protective protein;Lysosomal protective protein 32 kDa chain;Lysosomal protective protein 20 kDa chain	CTSA	sp|P10619-2|PPGB_HUMAN Isoform 2 of Lysosomal protective protein OS=Homo sapiens OX=9606 GN=CTSA;sp|P10619|PPGB_HUMAN Lysosomal protective protein OS=Homo sapiens OX=9606 GN=CTSA PE=1 SV=2	12.8829	13.1653	NaN	12.8035	NaN	13.8673	12.6705	NaN	NaN	NaN	NaN	13.3168	15.1745	14.8438	13.9678	13.4842	13.3302	NaN	13.8207	12.8844	13.256	14.0552	NaN	NaN	8	8	8	17.9	17.9	17.9	52.488	101.58	1912200	57	NaN	NaN	P10619-2;P10619
P10643	Complement component C7	C7	sp|P10643|CO7_HUMAN Complement component C7 OS=Homo sapiens OX=9606 GN=C7 PE=1 SV=2	19.9859	19.8275	19.7078	19.8212	19.6565	20.2444	20.4657	19.5555	20.0764	20.014	20.3487	19.4587	20.3553	20.456	20.6634	19.9858	20.3461	19.6422	20.2194	20.1947	20.6786	20.1693	20.7065	20.1566	58	58	51	72.5	72.5	67.5	93.517	323.31	1161000000	3473	58	58	P10643
P10644;P10644-2	cAMP-dependent protein kinase type I-alpha regulatory subunit;cAMP-dependent protein kinase type I-alpha regulatory subunit, N-terminally processed	PRKAR1A	sp|P10644|KAP0_HUMAN cAMP-dependent protein kinase type I-alpha regulatory subunit OS=Homo sapiens OX=9606 GN=PRKAR1A PE=1 SV=1;sp|P10644-2|KAP0_HUMAN Isoform 2 of cAMP-dependent protein kinase type I-alpha regulatory subunit OS=Homo sapiens OX=9606 GN=PRK	NaN	NaN	14.8062	15.4041	NaN	NaN	16.3259	NaN	NaN	NaN	NaN	16.0731	NaN	NaN	NaN	NaN	NaN	NaN	NaN	NaN	NaN	16.1464	NaN	14.612	5	5	5	18.6	18.6	18.6	42.981	8.8242	2302800	18	NaN	NaN	P10644;P10644-2
P10645	Chromogranin-A;Vasostatin-1;Vasostatin-2;EA-92;ES-43;Pancreastatin;SS-18;WA-8;WE-14;LF-19;Catestatin;AL-11;GV-19;GR-44;ER-37;GE-25;Serpinin-RRG;Serpinin;p-Glu serpinin precursor	CHGA	sp|P10645|CMGA_HUMAN Chromogranin-A OS=Homo sapiens OX=9606 GN=CHGA PE=1 SV=7	NaN	13.2996	16.5647	16.5233	17.4177	12.7021	13.2748	12.2099	NaN	NaN	12.6937	NaN	13.9222	NaN	NaN	NaN	15.9743	NaN	12.1752	14.8631	13.5183	12.8387	14.0211	14.1422	14	14	14	56	56	56	50.688	82.939	7798900	88	14	14	P10645
P10646;P10646-2	Tissue factor pathway inhibitor	TFPI	sp|P10646|TFPI1_HUMAN Tissue factor pathway inhibitor OS=Homo sapiens OX=9606 GN=TFPI PE=1 SV=1;sp|P10646-2|TFPI1_HUMAN Isoform Beta of Tissue factor pathway inhibitor OS=Homo sapiens OX=9606 GN=TFPI	NaN	13.3225	NaN	15.4874	NaN	13.0411	12.6541	NaN	NaN	NaN	11.7947	NaN	12.775	13.7775	NaN	12.1138	NaN	NaN	11.9729	NaN	11.7977	13.0693	11.9052	12.9515	8	8	8	31.2	31.2	31.2	35.015	75.235	1719500	39	NaN	NaN	P10646;P10646-2
P10720	Platelet factor 4 variant;Platelet factor 4 variant(4-74);Platelet factor 4 variant(5-74);Platelet factor 4 variant(6-74)	PF4V1	sp|P10720|PF4V_HUMAN Platelet factor 4 variant OS=Homo sapiens OX=9606 GN=PF4V1 PE=1 SV=1	NaN	NaN	NaN	NaN	NaN	NaN	NaN	NaN	NaN	NaN	NaN	NaN	NaN	NaN	NaN	NaN	NaN	NaN	NaN	NaN	NaN	NaN	NaN	NaN	4	1	1	45.2	14.4	14.4	11.553	53.285	3389900	37	4	1	P10720
P10721-2;P10721	Mast/stem cell growth factor receptor Kit	KIT	sp|P10721-2|KIT_HUMAN Isoform 2 of Mast/stem cell growth factor receptor Kit OS=Homo sapiens OX=9606 GN=KIT;sp|P10721|KIT_HUMAN Mast/stem cell growth factor receptor Kit OS=Homo sapiens OX=9606 GN=KIT PE=1 SV=1	12.9552	15.1366	13.2481	14.03	NaN	NaN	13.8324	13.8304	13.8337	14.13	14.7243	13.7985	13.9591	14.7137	13.309	NaN	14.9503	13.7808	14.9553	14.2877	13.5092	14.3142	NaN	12.733	9	9	9	11.7	11.7	11.7	109.45	24.059	3766700	68	NaN	NaN	P10721-2;P10721
P10768	S-formylglutathione hydrolase	ESD	sp|P10768|ESTD_HUMAN S-formylglutathione hydrolase OS=Homo sapiens OX=9606 GN=ESD PE=1 SV=2	13.7358	13.6463	15.1595	14.054	14.6357	NaN	14.7095	14.6854	NaN	NaN	14.1899	14.831	15.1024	12.5423	12.6793	NaN	14.4844	NaN	14.3341	14.077	14.7667	14.6034	13.5773	13.4363	6	6	6	34	34	34	31.462	140.72	3834600	63	6	6	P10768
P10809	60 kDa heat shock protein, mitochondrial	HSPD1	sp|P10809|CH60_HUMAN 60 kDa heat shock protein, mitochondrial OS=Homo sapiens OX=9606 GN=HSPD1 PE=1 SV=2	15.3401	12.3406	NaN	8.5467	NaN	NaN	NaN	NaN	NaN	NaN	NaN	NaN	9.33608	NaN	NaN	NaN	NaN	NaN	10.5101	NaN	NaN	NaN	NaN	NaN	15	15	15	36	36	36	61.054	141.99	715550	35	NaN	NaN	P10809;P10809-2
P10909-6;P10909-4;P10909;P10909-5;P10909-2	Clusterin;Clusterin beta chain;Clusterin alpha chain	CLU	sp|P10909-6|CLUS_HUMAN Isoform 6 of Clusterin OS=Homo sapiens OX=9606 GN=CLU;sp|P10909-4|CLUS_HUMAN Isoform 4 of Clusterin OS=Homo sapiens OX=9606 GN=CLU;sp|P10909|CLUS_HUMAN Clusterin OS=Homo sapiens OX=9606 GN=CLU PE=1 SV=1;sp|P10909-5|CLUS_HUMAN Isoform	20.5337	20.9087	21.8318	21.444	21.034	21.1121	21.4616	20.8441	21.2627	21.9118	21.3383	21.6031	20.9503	21.0664	21.2193	20.9682	22.1924	22.1601	20.5677	21.4685	21.2343	21.0691	21.559	21.5977	32	32	14	58.7	58.7	22.6	50.25	323.31	1586500000	2913	NaN	NaN	P10909-6;P10909-4;P10909;P10909-5;P10909-2
P11021	78 kDa glucose-regulated protein	HSPA5	sp|P11021|BIP_HUMAN Endoplasmic reticulum chaperone BiP OS=Homo sapiens OX=9606 GN=HSPA5 PE=1 SV=2	17.0922	17.8083	17.9242	16.7328	18.6543	17.3565	17.5989	17.882	17.4495	17.2067	17.5993	17.4119	17.2862	17.3828	17.181	17.1376	16.6605	17.5994	17.6135	17.5334	17.1191	17.2482	17.9183	17.7829	34	34	33	51.2	51.2	49.4	72.332	323.31	127790000	836	34	34	P11021
P11047	Laminin subunit gamma-1	LAMC1	sp|P11047|LAMC1_HUMAN Laminin subunit gamma-1 OS=Homo sapiens OX=9606 GN=LAMC1 PE=1 SV=3	14.1062	15.5057	15.7872	15.8804	16.0874	16.8686	13.7742	13.4727	11.5817	13.6362	13.6218	12.4014	16.4861	14.8356	14.8713	15.3902	16.893	10.8071	14.3535	13.4907	14.2189	13.5793	14.5456	13.8645	34	34	34	28.3	28.3	28.3	177.6	236	10610000	227	NaN	NaN	P11047;Q9Y6N6
P11142	Heat shock cognate 71 kDa protein	HSPA8	sp|P11142|HSP7C_HUMAN Heat shock cognate 71 kDa protein OS=Homo sapiens OX=9606 GN=HSPA8 PE=1 SV=1	16.459	16.6196	17.1425	16.808	17.8945	16.9401	16.8261	18.2666	16.7448	17.114	16.4383	18.4846	16.1184	16.7869	16.0756	16.5834	16.0894	16.8033	17.528	16.8434	16.5264	17.0833	16.8312	17.4257	35	35	7	53.7	53.7	13	70.897	323.31	72414000	544	NaN	NaN	P11142;P54652
P11150	Hepatic triacylglycerol lipase	LIPC	sp|P11150|LIPC_HUMAN Hepatic triacylglycerol lipase OS=Homo sapiens OX=9606 GN=LIPC PE=1 SV=3	NaN	NaN	NaN	13.978	NaN	NaN	14.1567	NaN	NaN	NaN	14.6406	NaN	NaN	NaN	NaN	NaN	NaN	NaN	NaN	NaN	NaN	14.7788	NaN	NaN	4	4	4	13.8	13.8	13.8	55.914	11.174	881840	14	4	4	P11150
P11166	Solute carrier family 2, facilitated glucose transporter member 1	SLC2A1	sp|P11166|GTR1_HUMAN Solute carrier family 2, facilitated glucose transporter member 1 OS=Homo sapiens OX=9606 GN=SLC2A1 PE=1 SV=2	NaN	NaN	NaN	NaN	NaN	NaN	NaN	NaN	NaN	NaN	NaN	NaN	NaN	NaN	NaN	NaN	NaN	NaN	NaN	NaN	NaN	NaN	NaN	NaN	6	6	6	12.4	12.4	12.4	54.083	29.073	373960	10	6	6	P11166
Q8TDB8-4;P11169;Q8TDB8-2;Q8TDB8;Q8TDB8-5;Q8TDB8-3	Solute carrier family 2, facilitated glucose transporter member 14;Solute carrier family 2, facilitated glucose transporter member 3	SLC2A14;SLC2A3	sp|Q8TDB8-4|GTR14_HUMAN Isoform 4 of Solute carrier family 2, facilitated glucose transporter member 14 OS=Homo sapiens OX=9606 GN=SLC2A14;sp|P11169|GTR3_HUMAN Solute carrier family 2, facilitated glucose transporter member 3 OS=Homo sapiens OX=9606 GN=SLC	NaN	NaN	NaN	NaN	NaN	NaN	NaN	NaN	NaN	NaN	NaN	NaN	NaN	NaN	NaN	NaN	NaN	NaN	NaN	NaN	NaN	NaN	NaN	NaN	2	2	2	7.5	7.5	7.5	44.891	6.6539	64234	2	NaN	NaN	Q8TDB8-4;P11169;Q8TDB8-2;Q8TDB8;Q8TDB8-5;Q8TDB8-3
P11171-4;P11171-3;P11171-2;P11171;P11171-7;P11171-6;P11171-5	Protein 4.1	EPB41	sp|P11171-4|EPB41_HUMAN Isoform 4 of Protein 4.1 OS=Homo sapiens OX=9606 GN=EPB41;sp|P11171-3|EPB41_HUMAN Isoform 3 of Protein 4.1 OS=Homo sapiens OX=9606 GN=EPB41;sp|P11171-2|EPB41_HUMAN Isoform 2 of Protein 4.1 OS=Homo sapiens OX=9606 GN=EPB41;sp|P11171|	NaN	NaN	NaN	15.1567	NaN	NaN	NaN	NaN	NaN	NaN	12.2933	NaN	11.6909	NaN	NaN	NaN	NaN	NaN	12.5926	NaN	12.773	NaN	NaN	11.6778	12	12	11	25.2	25.2	23.5	66.398	17.983	1077200	34	NaN	NaN	P11171-4;P11171-3;P11171-2;P11171;P11171-7;P11171-6;P11171-5;Q9Y2J2-3
P11215;P11215-2	Integrin alpha-M	ITGAM	sp|P11215|ITAM_HUMAN Integrin alpha-M OS=Homo sapiens OX=9606 GN=ITGAM PE=1 SV=2;sp|P11215-2|ITAM_HUMAN Isoform 2 of Integrin alpha-M OS=Homo sapiens OX=9606 GN=ITGAM	NaN	NaN	NaN	NaN	NaN	NaN	10.6991	NaN	NaN	NaN	NaN	NaN	11.6675	NaN	NaN	NaN	NaN	NaN	NaN	NaN	NaN	NaN	NaN	NaN	5	5	5	7.3	7.3	7.3	127.18	7.9035	194210	10	NaN	NaN	P11215;P11215-2
P11216	Glycogen phosphorylase, brain form	PYGB	sp|P11216|PYGB_HUMAN Glycogen phosphorylase, brain form OS=Homo sapiens OX=9606 GN=PYGB PE=1 SV=5	NaN	NaN	15.2163	12.4599	11.914	NaN	13.9971	15.5912	12.7874	13.1242	NaN	14.8252	NaN	NaN	NaN	NaN	NaN	NaN	13.7696	13.3656	NaN	14.2237	NaN	13.0618	23	23	18	33.5	33.5	27.8	96.695	46.359	2744700	71	NaN	NaN	P11216;PF3D7_0727900.1-p1
P11217;P11217-2	Glycogen phosphorylase, muscle form	PYGM	sp|P11217|PYGM_HUMAN Glycogen phosphorylase, muscle form OS=Homo sapiens OX=9606 GN=PYGM PE=1 SV=6;sp|P11217-2|PYGM_HUMAN Isoform 2 of Glycogen phosphorylase, muscle form OS=Homo sapiens OX=9606 GN=PYGM	NaN	NaN	13.955	13.7321	NaN	NaN	NaN	NaN	NaN	NaN	NaN	NaN	NaN	NaN	NaN	NaN	NaN	NaN	NaN	11.9458	NaN	NaN	NaN	NaN	11	5	5	15.3	8.3	8.3	97.091	36.543	344000	12	NaN	NaN	P11217;P11217-2
P11226	Mannose-binding protein C	MBL2	sp|P11226|MBL2_HUMAN Mannose-binding protein C OS=Homo sapiens OX=9606 GN=MBL2 PE=1 SV=2	16.1225	18.3814	16.6415	15.6799	15.4635	18.82	14.4612	16.1273	16.7259	18.7521	17.859	18.2025	17.4165	15.8174	18.5469	15.1906	10.9646	17.9229	16.4358	18.3956	15.2191	15.3331	16.1261	18.359	12	12	12	48.8	48.8	48.8	26.143	323.31	56397000	288	12	12	P11226
P11234;P11234-3;P11234-2	Ras-related protein Ral-B	RALB	sp|P11234|RALB_HUMAN Ras-related protein Ral-B OS=Homo sapiens OX=9606 GN=RALB PE=1 SV=1;sp|P11234-3|RALB_HUMAN Isoform 3 of Ras-related protein Ral-B OS=Homo sapiens OX=9606 GN=RALB;sp|P11234-2|RALB_HUMAN Isoform 2 of Ras-related protein Ral-B OS=Homo sap	NaN	NaN	NaN	NaN	NaN	NaN	NaN	NaN	NaN	NaN	NaN	NaN	NaN	12.6058	NaN	NaN	NaN	NaN	NaN	NaN	NaN	11.4985	NaN	NaN	2	2	2	15.5	15.5	15.5	23.408	2.7518	153300	5	NaN	NaN	P11234;P11234-3;P11234-2
P11277-2;P11277;P11277-3	Spectrin beta chain, erythrocytic	SPTB	sp|P11277-2|SPTB1_HUMAN Isoform 2 of Spectrin beta chain, erythrocytic OS=Homo sapiens OX=9606 GN=SPTB;sp|P11277|SPTB1_HUMAN Spectrin beta chain, erythrocytic OS=Homo sapiens OX=9606 GN=SPTB PE=1 SV=5;sp|P11277-3|SPTB1_HUMAN Isoform 3 of Spectrin beta chai	NaN	NaN	NaN	10.2577	NaN	NaN	10.4199	NaN	NaN	9.47869	12.9721	NaN	9.54053	NaN	12.081	NaN	NaN	NaN	17.7148	10.5822	10.8616	NaN	NaN	NaN	37	37	34	21.8	21.8	19.8	267.82	137.42	2926700	52	NaN	NaN	P11277-2;P11277;P11277-3
P11362-18;P11362-4;P11362;P11362-19;P11362-7;P11362-2;P11362-20;P11362-3;P11362-14;P11362-8;P11362-16;P11362-5;P11362-6;P11362-9;P11362-10;P11362-11;P11362-12;P11362-13;P11362-21	Fibroblast growth factor receptor 1	FGFR1	sp|P11362-18|FGFR1_HUMAN Isoform 18 of Fibroblast growth factor receptor 1 OS=Homo sapiens OX=9606 GN=FGFR1;sp|P11362-4|FGFR1_HUMAN Isoform 8 of Fibroblast growth factor receptor 1 OS=Homo sapiens OX=9606 GN=FGFR1;sp|P11362|FGFR1_HUMAN Fibroblast growth fa	NaN	NaN	NaN	NaN	NaN	NaN	14.1307	13.7285	NaN	NaN	NaN	NaN	13.7692	NaN	NaN	NaN	NaN	NaN	14.315	NaN	NaN	13.4629	NaN	NaN	6	6	6	18.7	18.7	18.7	33.124	5.6604	896480	17	NaN	NaN	P11362-18;P11362-4;P11362;P11362-19;P11362-7;P11362-2;P11362-20;P11362-3;P11362-14;P11362-8;P11362-16;P11362-5;P11362-6;P11362-9;P11362-10;P11362-11;P11362-12;P11362-13;P11362-21
P11388;P11388-2;P11388-3;P11388-4	DNA topoisomerase 2-alpha	TOP2A	sp|P11388|TOP2A_HUMAN DNA topoisomerase 2-alpha OS=Homo sapiens OX=9606 GN=TOP2A PE=1 SV=3;sp|P11388-2|TOP2A_HUMAN Isoform 2 of DNA topoisomerase 2-alpha OS=Homo sapiens OX=9606 GN=TOP2A;sp|P11388-3|TOP2A_HUMAN Isoform 3 of DNA topoisomerase 2-alpha OS=Hom	NaN	NaN	NaN	NaN	NaN	NaN	NaN	NaN	NaN	NaN	NaN	NaN	NaN	NaN	NaN	NaN	NaN	NaN	NaN	NaN	NaN	NaN	NaN	NaN	5	5	4	3.7	3.7	2.9	174.38	7.4713	567980	9	NaN	NaN	P11388;P11388-2;P11388-3;P11388-4
P11413;P11413-3;P11413-2	Glucose-6-phosphate 1-dehydrogenase	G6PD	sp|P11413|G6PD_HUMAN Glucose-6-phosphate 1-dehydrogenase OS=Homo sapiens OX=9606 GN=G6PD PE=1 SV=4;sp|P11413-3|G6PD_HUMAN Isoform 3 of Glucose-6-phosphate 1-dehydrogenase OS=Homo sapiens OX=9606 GN=G6PD;sp|P11413-2|G6PD_HUMAN Isoform Long of Glucose-6-phos	13.2196	NaN	13.496	12.6422	NaN	NaN	12.7093	NaN	13.3031	13.0694	NaN	14.7725	10.6058	12.5849	12.8037	NaN	NaN	NaN	15.1447	13.7453	12.607	13.4015	NaN	13.2863	15	15	15	35.5	35.5	35.5	59.256	44.419	2083100	59	NaN	NaN	P11413;P11413-3;P11413-2
P11586	C-1-tetrahydrofolate synthase, cytoplasmic;Methylenetetrahydrofolate dehydrogenase;Methenyltetrahydrofolate cyclohydrolase;Formyltetrahydrofolate synthetase;C-1-tetrahydrofolate synthase, cytoplasmic, N-terminally processed	MTHFD1	sp|P11586|C1TC_HUMAN C-1-tetrahydrofolate synthase, cytoplasmic OS=Homo sapiens OX=9606 GN=MTHFD1 PE=1 SV=4	14.516	12.6644	NaN	NaN	9.83229	NaN	NaN	NaN	NaN	NaN	NaN	NaN	NaN	NaN	NaN	NaN	NaN	NaN	10.2431	11.182	9.86082	NaN	NaN	NaN	11	11	11	12.6	12.6	12.6	101.53	22.586	286310	18	NaN	NaN	P11586;Q6UB35
P11597;P11597-2	Cholesteryl ester transfer protein	CETP	sp|P11597|CETP_HUMAN Cholesteryl ester transfer protein OS=Homo sapiens OX=9606 GN=CETP PE=1 SV=2;sp|P11597-2|CETP_HUMAN Isoform 2 of Cholesteryl ester transfer protein OS=Homo sapiens OX=9606 GN=CETP	12.8084	12.705	13.5581	11.994	NaN	NaN	14.7578	13.6461	NaN	14.3029	14.8629	12.3565	13.8222	15.816	NaN	12.6934	NaN	NaN	16.5366	13.7624	13.7043	13.0398	12.267	14.1672	13	13	13	32.7	32.7	32.7	54.756	33.085	6338500	89	NaN	NaN	P11597;P11597-2
P11684	Uteroglobin	SCGB1A1	sp|P11684|UTER_HUMAN Uteroglobin OS=Homo sapiens OX=9606 GN=SCGB1A1 PE=1 SV=1	NaN	NaN	NaN	15.2692	NaN	NaN	13.7745	NaN	NaN	NaN	NaN	NaN	NaN	NaN	NaN	NaN	NaN	NaN	NaN	NaN	NaN	NaN	NaN	NaN	2	2	2	12.1	12.1	12.1	9.9937	4.8353	1011300	19	2	2	P11684
P11717	Cation-independent mannose-6-phosphate receptor	IGF2R	sp|P11717|MPRI_HUMAN Cation-independent mannose-6-phosphate receptor OS=Homo sapiens OX=9606 GN=IGF2R PE=1 SV=3	13.8326	15.2366	15.3516	15.7305	15.4786	14.77	14.224	13.7679	13.6895	12.4351	14.0919	12.8426	15.818	15.7507	15.0462	15.0542	16.6848	12.3265	14.1242	13.8634	14.8453	15.0245	15.7568	14.8371	50	50	50	24.9	24.9	24.9	274.37	323.31	22770000	443	50	50	P11717
P11766	Alcohol dehydrogenase class-3	ADH5	sp|P11766|ADHX_HUMAN Alcohol dehydrogenase class-3 OS=Homo sapiens OX=9606 GN=ADH5 PE=1 SV=4	NaN	NaN	NaN	13.2686	14.9096	NaN	13.2766	NaN	12.8447	12.9238	14.456	14.8678	12.3422	NaN	NaN	NaN	NaN	NaN	13.5982	12.8569	NaN	NaN	NaN	NaN	7	7	7	31.8	31.8	31.8	39.724	16.375	1583100	36	7	7	P11766
P11940-2;P11940	Polyadenylate-binding protein 1	PABPC1	sp|P11940-2|PABP1_HUMAN Isoform 2 of Polyadenylate-binding protein 1 OS=Homo sapiens OX=9606 GN=PABPC1;sp|P11940|PABP1_HUMAN Polyadenylate-binding protein 1 OS=Homo sapiens OX=9606 GN=PABPC1 PE=1 SV=2	15.8226	NaN	15.4322	15.3771	16.3241	NaN	12.738	NaN	NaN	NaN	NaN	NaN	14.0233	14.0326	14.2162	NaN	NaN	NaN	13.2666	NaN	14.1894	12.0102	NaN	NaN	12	12	8	25.8	25.8	17.9	61.18	59.2	3110700	42	NaN	NaN	P11940-2;P11940;Q9H361;Q4VXU2-2;Q4VXU2
P12004	Proliferating cell nuclear antigen	PCNA	sp|P12004|PCNA_HUMAN Proliferating cell nuclear antigen OS=Homo sapiens OX=9606 GN=PCNA PE=1 SV=1	13.5853	13.4878	NaN	NaN	NaN	NaN	NaN	NaN	NaN	NaN	NaN	NaN	NaN	NaN	NaN	NaN	NaN	NaN	NaN	NaN	NaN	NaN	NaN	NaN	2	2	2	12.3	12.3	12.3	28.768	9.5851	95857	3	2	2	P12004
P12081-4;P12081;P12081-3;P12081-2	Histidine--tRNA ligase, cytoplasmic	HARS	sp|P12081-4|HARS1_HUMAN Isoform 4 of Histidine--tRNA ligase, cytoplasmic OS=Homo sapiens OX=9606 GN=HARS1;sp|P12081|HARS1_HUMAN Histidine--tRNA ligase, cytoplasmic OS=Homo sapiens OX=9606 GN=HARS1 PE=1 SV=2;sp|P12081-3|HARS1_HUMAN Isoform 3 of Histidine--t	NaN	NaN	NaN	NaN	NaN	NaN	NaN	NaN	NaN	NaN	NaN	NaN	NaN	NaN	NaN	NaN	NaN	NaN	NaN	NaN	NaN	NaN	NaN	NaN	5	5	5	14.9	14.9	14.9	54.846	12.38	2749600	9	NaN	NaN	P12081-4;P12081;P12081-3;P12081-2
P12109	Collagen alpha-1(VI) chain	COL6A1	sp|P12109|CO6A1_HUMAN Collagen alpha-1(VI) chain OS=Homo sapiens OX=9606 GN=COL6A1 PE=1 SV=3	14.2806	15.5141	16.952	16.9186	16.7133	15.9938	16.3301	14.5591	16.4223	15.571	16.4111	14.2553	17.2455	16.8705	15.7543	16.1458	16.3909	NaN	15.1995	15.3348	16.4612	16.7973	16.3382	15.8678	13	13	13	20	20	20	108.53	323.31	19052000	221	13	13	P12109
P12110;P12110-3;P12110-2	Collagen alpha-2(VI) chain	COL6A2	sp|P12110|CO6A2_HUMAN Collagen alpha-2(VI) chain OS=Homo sapiens OX=9606 GN=COL6A2 PE=1 SV=4;sp|P12110-3|CO6A2_HUMAN Isoform 2C2A of Collagen alpha-2(VI) chain OS=Homo sapiens OX=9606 GN=COL6A2;sp|P12110-2|CO6A2_HUMAN Isoform 2C2A of Collagen alpha-2(VI)	NaN	15.9534	15.6555	17.2098	16.6756	NaN	NaN	NaN	16.5181	NaN	15.1283	NaN	16.3325	14.3955	NaN	NaN	NaN	NaN	NaN	NaN	15.5986	NaN	NaN	NaN	10	10	10	12.7	12.7	12.7	108.58	27.682	3031600	24	NaN	NaN	P12110;P12110-3;P12110-2
P12111;P12111-2;P12111-5;P12111-3	Collagen alpha-3(VI) chain	COL6A3	sp|P12111|CO6A3_HUMAN Collagen alpha-3(VI) chain OS=Homo sapiens OX=9606 GN=COL6A3 PE=1 SV=5;sp|P12111-2|CO6A3_HUMAN Isoform 2 of Collagen alpha-3(VI) chain OS=Homo sapiens OX=9606 GN=COL6A3;sp|P12111-5|CO6A3_HUMAN Isoform 5 of Collagen alpha-3(VI) chain O	14.3823	15.2125	16.2147	15.6627	16.7642	15.476	15.7641	14.0445	15.6795	15.2323	15.6025	13.5559	15.7292	15.8184	15.1813	15.1122	15.3632	15.441	15.7741	15.309	15.4259	15.2998	15.6735	15.7172	66	66	11	26.9	26.9	5	343.67	323.31	33255000	574	NaN	NaN	P12111;P12111-2;P12111-5;P12111-3
P12111-4	Collagen alpha-3(VI) chain	COL6A3	sp|P12111-4|CO6A3_HUMAN Isoform 4 of Collagen alpha-3(VI) chain OS=Homo sapiens OX=9606 GN=COL6A3	NaN	NaN	NaN	NaN	NaN	NaN	NaN	NaN	NaN	NaN	NaN	NaN	NaN	NaN	NaN	NaN	NaN	NaN	NaN	NaN	NaN	NaN	NaN	NaN	56	1	1	27.5	0.4	0.4	278.2	2.1222	466290	7	56	1	P12111-4
P12259	Coagulation factor V;Coagulation factor V heavy chain;Coagulation factor V light chain	F5	sp|P12259|FA5_HUMAN Coagulation factor V OS=Homo sapiens OX=9606 GN=F5 PE=1 SV=4	16.177	17.786	18.2996	17.7688	17.3761	17.6874	17.5041	17.4206	17.1423	17.1717	17.6928	16.921	17.8001	18.3328	18.3252	17.683	18.0405	18.1375	17.9094	17.5419	18.0332	17.3936	17.8922	18.1533	88	88	75	39.2	39.2	35.8	251.7	323.31	301250000	1962	88	88	P12259
P12268	Inosine-5-monophosphate dehydrogenase 2	IMPDH2	sp|P12268|IMDH2_HUMAN Inosine-5-monophosphate dehydrogenase 2 OS=Homo sapiens OX=9606 GN=IMPDH2 PE=1 SV=2	NaN	NaN	NaN	NaN	NaN	NaN	NaN	NaN	NaN	NaN	NaN	NaN	NaN	NaN	NaN	NaN	NaN	NaN	NaN	NaN	NaN	NaN	NaN	NaN	4	4	4	10.9	10.9	10.9	55.804	7.5195	34770	4	4	4	P12268
P12270-2;P12270	Nucleoprotein TPR	TPR	sp|P12270-2|TPR_HUMAN Isoform 2 of Nucleoprotein TPR OS=Homo sapiens OX=9606 GN=TPR;sp|P12270|TPR_HUMAN Nucleoprotein TPR OS=Homo sapiens OX=9606 GN=TPR PE=1 SV=3	NaN	NaN	NaN	NaN	NaN	NaN	NaN	NaN	NaN	NaN	NaN	NaN	NaN	NaN	NaN	NaN	NaN	NaN	NaN	NaN	NaN	NaN	NaN	NaN	3	3	3	5	5	5	83.978	3.6607	80004	3	NaN	NaN	P12270-2;P12270
P12318-2;P12318	Low affinity immunoglobulin gamma Fc region receptor II-a	FCGR2A	sp|P12318-2|FCG2A_HUMAN Isoform 2 of Low affinity immunoglobulin gamma Fc region receptor II-a OS=Homo sapiens OX=9606 GN=FCGR2A;sp|P12318|FCG2A_HUMAN Low affinity immunoglobulin gamma Fc region receptor II-a OS=Homo sapiens OX=9606 GN=FCGR2A PE=1 SV=4	NaN	NaN	NaN	12.1144	NaN	NaN	13.8754	NaN	NaN	NaN	NaN	NaN	13.9521	15.7288	NaN	NaN	NaN	NaN	13.7876	NaN	NaN	12.5062	NaN	12.7761	4	4	4	24.7	24.7	24.7	34.929	27.857	1463700	25	NaN	NaN	P12318-2;P12318;P31995
P12429	Annexin A3	ANXA3	sp|P12429|ANXA3_HUMAN Annexin A3 OS=Homo sapiens OX=9606 GN=ANXA3 PE=1 SV=3	12.6497	11.7555	NaN	13.358	NaN	NaN	11.687	13.6341	NaN	NaN	13.5627	14.7917	NaN	NaN	NaN	NaN	NaN	NaN	15.2759	13.5139	13.9918	12.5101	10.9268	NaN	11	11	11	35.6	35.6	35.6	36.375	64.784	2252000	48	11	11	P12429
P12814	Alpha-actinin-1	ACTN1	sp|P12814|ACTN1_HUMAN Alpha-actinin-1 OS=Homo sapiens OX=9606 GN=ACTN1 PE=1 SV=2	16.2896	14.2038	15.6544	14.9524	15.768	15.3939	18.0852	18.4344	17.5647	17.3093	17.1429	18.6754	14.5691	17.0361	15.5906	16.2081	14.6904	12.3524	18.5812	18.0203	15.7514	17.8397	15.0811	17.4377	59	59	1	77.5	77.5	2.5	103.06	323.31	184540000	1232	NaN	NaN	P12814;P35609-2;P35609
P12821-2;P12821;P12821-4;P12821-3	Angiotensin-converting enzyme;Angiotensin-converting enzyme, soluble form	ACE	sp|P12821-2|ACE_HUMAN Isoform Somatic-2 of Angiotensin-converting enzyme OS=Homo sapiens OX=9606 GN=ACE;sp|P12821|ACE_HUMAN Angiotensin-converting enzyme OS=Homo sapiens OX=9606 GN=ACE PE=1 SV=1;sp|P12821-4|ACE_HUMAN Isoform 4 of Angiotensin-converting enz	13.6693	15.0232	15.3029	13.564	16.0632	15.6672	14.8603	11.7848	NaN	13.5791	14.0923	13.1649	15.4284	15.294	12.8388	14.5632	15.937	NaN	15.4289	14.7141	11.2137	15.4588	14.1288	12.4	16	16	16	19.2	19.2	19.2	131.66	54.056	4995200	79	NaN	NaN	P12821-2;P12821;P12821-4;P12821-3
P12830;P12830-2	Cadherin-1;E-Cad/CTF1;E-Cad/CTF2;E-Cad/CTF3	CDH1	sp|P12830|CADH1_HUMAN Cadherin-1 OS=Homo sapiens OX=9606 GN=CDH1 PE=1 SV=3;sp|P12830-2|CADH1_HUMAN Isoform 2 of Cadherin-1 OS=Homo sapiens OX=9606 GN=CDH1	14.2913	14.4031	17.0526	13.413	17.9454	NaN	14.9193	15.713	16.9644	16.4207	16.2874	16.6086	14.9466	15.2472	16.5448	NaN	17.1571	NaN	13.0671	17.0098	16.5827	14.4121	16.8039	15.2349	7	7	7	14.3	14.3	14.3	97.455	152.68	13377000	96	NaN	NaN	P12830;P12830-2
P12931;P12931-2	Proto-oncogene tyrosine-protein kinase Src	SRC	sp|P12931|SRC_HUMAN Proto-oncogene tyrosine-protein kinase Src OS=Homo sapiens OX=9606 GN=SRC PE=1 SV=3;sp|P12931-2|SRC_HUMAN Isoform 2 of Proto-oncogene tyrosine-protein kinase Src OS=Homo sapiens OX=9606 GN=SRC	12.5039	10.9394	NaN	NaN	NaN	NaN	13.4329	11.5332	NaN	12.5504	12.7811	16.4181	NaN	10.9201	NaN	NaN	NaN	NaN	12.93	12.7569	NaN	NaN	NaN	NaN	11	11	10	31.5	31.5	29.7	59.834	33.493	1753000	32	NaN	NaN	P12931;P12931-2;P07947;P06241-3;P06241-2;P06241
P12955;P12955-3;P12955-2	Xaa-Pro dipeptidase	PEPD	sp|P12955|PEPD_HUMAN Xaa-Pro dipeptidase OS=Homo sapiens OX=9606 GN=PEPD PE=1 SV=3;sp|P12955-3|PEPD_HUMAN Isoform 3 of Xaa-Pro dipeptidase OS=Homo sapiens OX=9606 GN=PEPD;sp|P12955-2|PEPD_HUMAN Isoform 2 of Xaa-Pro dipeptidase OS=Homo sapiens OX=9606 GN=PE	16.0754	17.4436	16.5201	16.1531	18.5409	16.4085	17.1562	15.4122	15.6849	15.0683	16.0038	14.5561	17.5387	15.3364	15.9656	15.8908	16.5173	15.1323	16.4515	16.5322	15.7082	15.6164	16.9649	15.7611	19	19	18	44.2	44.2	40.8	54.548	307.32	19804000	204	NaN	NaN	P12955;P12955-3;P12955-2
P12956;P12956-2	X-ray repair cross-complementing protein 6	XRCC6	sp|P12956|XRCC6_HUMAN X-ray repair cross-complementing protein 6 OS=Homo sapiens OX=9606 GN=XRCC6 PE=1 SV=2;sp|P12956-2|XRCC6_HUMAN Isoform 2 of X-ray repair cross-complementing protein 6 OS=Homo sapiens OX=9606 GN=XRCC6	15.3554	12.7138	9.12696	11.6901	11.094	NaN	NaN	NaN	NaN	NaN	NaN	NaN	10.4141	NaN	NaN	NaN	NaN	NaN	NaN	NaN	NaN	NaN	NaN	NaN	13	13	13	21	21	21	69.842	62.03	606100	31	NaN	NaN	P12956;P12956-2
P13010	X-ray repair cross-complementing protein 5	XRCC5	sp|P13010|XRCC5_HUMAN X-ray repair cross-complementing protein 5 OS=Homo sapiens OX=9606 GN=XRCC5 PE=1 SV=3	14.3911	11.9917	NaN	NaN	NaN	NaN	NaN	NaN	NaN	NaN	NaN	NaN	10.6361	NaN	NaN	NaN	NaN	NaN	NaN	NaN	NaN	NaN	NaN	NaN	9	9	8	17.3	17.3	15.2	82.704	18.966	158020	11	9	9	P13010
P13224;P13224-2	Platelet glycoprotein Ib beta chain	GP1BB	sp|P13224|GP1BB_HUMAN Platelet glycoprotein Ib beta chain OS=Homo sapiens OX=9606 GN=GP1BB PE=1 SV=1;sp|P13224-2|GP1BB_HUMAN Isoform 2 of Platelet glycoprotein Ib beta chain OS=Homo sapiens OX=9606 GN=GP1BB	NaN	NaN	NaN	NaN	NaN	NaN	NaN	NaN	NaN	NaN	NaN	NaN	NaN	NaN	NaN	NaN	NaN	NaN	NaN	NaN	NaN	NaN	NaN	NaN	3	3	3	14.6	14.6	14.6	21.717	5.7445	344800	3	NaN	NaN	P13224;P13224-2
P13473;P13473-2;P13473-3	Lysosome-associated membrane glycoprotein 2	LAMP2	sp|P13473|LAMP2_HUMAN Lysosome-associated membrane glycoprotein 2 OS=Homo sapiens OX=9606 GN=LAMP2 PE=1 SV=2;sp|P13473-2|LAMP2_HUMAN Isoform LAMP-2B of Lysosome-associated membrane glycoprotein 2 OS=Homo sapiens OX=9606 GN=LAMP2;sp|P13473-3|LAMP2_HUMAN Iso	NaN	14.7273	NaN	NaN	15.4233	NaN	12.6784	NaN	NaN	NaN	NaN	NaN	14.9708	NaN	NaN	NaN	NaN	NaN	NaN	NaN	NaN	14.1269	NaN	NaN	2	2	2	3.7	3.7	3.7	44.96	4.1889	1934200	33	NaN	NaN	P13473;P13473-2;P13473-3
P13489	Ribonuclease inhibitor	RNH1	sp|P13489|RINI_HUMAN Ribonuclease inhibitor OS=Homo sapiens OX=9606 GN=RNH1 PE=1 SV=2	15.303	15.1363	16.1927	15.8382	15.8633	15.7946	13.3327	14.4636	NaN	14.4153	13.4848	15.3374	15.4168	15.0065	14.859	16.0933	16.0913	15.7265	15.0224	14.6389	15.8465	14.0419	15.681	14.3259	16	16	16	53.6	53.6	53.6	49.973	323.31	12660000	177	16	16	P13489
P13497	Bone morphogenetic protein 1	BMP1	sp|P13497|BMP1_HUMAN Bone morphogenetic protein 1 OS=Homo sapiens OX=9606 GN=BMP1 PE=1 SV=2	NaN	NaN	NaN	12.6163	NaN	NaN	NaN	NaN	NaN	NaN	12.5468	NaN	NaN	NaN	NaN	NaN	NaN	NaN	NaN	NaN	NaN	NaN	NaN	NaN	9	9	8	12.4	12.4	11.1	111.25	26.104	1061100	24	NaN	NaN	P13497;P13497-4;P13497-5;P13497-2;P13497-6;Q9Y6L7;P13497-3
P13591;P13591-5;P13591-6	Neural cell adhesion molecule 1	NCAM1	sp|P13591|NCAM1_HUMAN Neural cell adhesion molecule 1 OS=Homo sapiens OX=9606 GN=NCAM1 PE=1 SV=3;sp|P13591-5|NCAM1_HUMAN Isoform 5 of Neural cell adhesion molecule 1 OS=Homo sapiens OX=9606 GN=NCAM1;sp|P13591-6|NCAM1_HUMAN Isoform 6 of Neural cell adhesion	15.7588	16.5059	16.4154	16.0168	15.7772	16.5617	16.4422	16.4525	16.5384	14.5452	16.7231	15.5287	15.9134	16.0592	15.9826	16.7033	16.9396	15.8256	15.3154	16.361	15.8077	16.7726	17.1812	15.4042	19	19	2	26	26	2.2	94.573	247.28	28616000	314	NaN	NaN	P13591;P13591-5;P13591-6
P13598	Intercellular adhesion molecule 2	ICAM2	sp|P13598|ICAM2_HUMAN Intercellular adhesion molecule 2 OS=Homo sapiens OX=9606 GN=ICAM2 PE=1 SV=2	NaN	14.5718	14.9948	14.7885	16.1159	NaN	14.6927	NaN	14.8098	NaN	14.7748	NaN	14.3819	15.9743	15.7618	NaN	15.2513	NaN	13.228	15.4029	16.3707	15.6373	14.6144	NaN	4	4	4	14.9	14.9	14.9	30.654	14.288	4241200	46	4	4	P13598
P13611;P13611-2;P13611-5;P13611-3;P13611-4	Versican core protein	VCAN	sp|P13611|CSPG2_HUMAN Versican core protein OS=Homo sapiens OX=9606 GN=VCAN PE=1 SV=3;sp|P13611-2|CSPG2_HUMAN Isoform V1 of Versican core protein OS=Homo sapiens OX=9606 GN=VCAN;sp|P13611-5|CSPG2_HUMAN Isoform Vint of Versican core protein OS=Homo sapiens	14.0587	12.5655	15.1585	15.6911	14.5032	15.3554	NaN	NaN	NaN	11.3123	12.3453	NaN	14.519	13.4361	13.0612	13.7836	15.2071	NaN	12.7209	11.8159	13.6551	11.1093	12.4818	13.1246	16	16	16	6.3	6.3	6.3	372.82	38.889	3323100	73	NaN	NaN	P13611;P13611-2;P13611-5;P13611-3;P13611-4
P13612	Integrin alpha-4	ITGA4	sp|P13612|ITA4_HUMAN Integrin alpha-4 OS=Homo sapiens OX=9606 GN=ITGA4 PE=1 SV=3	NaN	NaN	NaN	NaN	NaN	NaN	NaN	NaN	NaN	NaN	NaN	NaN	NaN	NaN	NaN	NaN	NaN	NaN	NaN	NaN	NaN	NaN	NaN	NaN	1	1	1	1.8	1.8	1.8	114.9	2.3234	16945	2	1	1	P13612
P13639	Elongation factor 2	EEF2	sp|P13639|EF2_HUMAN Elongation factor 2 OS=Homo sapiens OX=9606 GN=EEF2 PE=1 SV=4	14.2749	13.3433	15.0013	15.9954	15.0761	13.6861	NaN	NaN	NaN	NaN	10.7838	12.38	14.4998	14.3011	13.9376	12.3151	12.8719	13.0593	13.8141	10.897	14.3115	NaN	13.0661	13.1757	22	22	21	30.4	30.4	29	95.337	112.3	3969900	96	22	22	P13639
P13667	Protein disulfide-isomerase A4	PDIA4	sp|P13667|PDIA4_HUMAN Protein disulfide-isomerase A4 OS=Homo sapiens OX=9606 GN=PDIA4 PE=1 SV=2	13.1444	14.1605	14.2439	14.5292	16.3526	14.4738	13.6475	15.5285	13.2413	12.9554	13.2272	14.4031	13.5582	13.6134	12.6684	13.6541	12.9926	NaN	13.9758	14.1427	12.5622	14.6044	12.6139	15.2821	19	19	19	33.3	33.3	33.3	72.932	83.664	5315300	121	19	19	P13667
P13671	Complement component C6	C6	sp|P13671|CO6_HUMAN Complement component C6 OS=Homo sapiens OX=9606 GN=C6 PE=1 SV=3	19.1194	19.2765	19.0228	19.1509	17.6612	19.2335	19.2114	18.7868	19.731	19.2196	19.6997	18.4137	20.0426	19.6189	19.801	19.466	18.5032	18.6855	19.4902	19.5612	19.5655	19.6743	19.803	19.7914	53	53	52	55.9	55.9	53.5	104.79	323.31	615240000	1969	53	53	P13671
P13674-3;P13674-2;P13674	Prolyl 4-hydroxylase subunit alpha-1	P4HA1	sp|P13674-3|P4HA1_HUMAN Isoform 3 of Prolyl 4-hydroxylase subunit alpha-1 OS=Homo sapiens OX=9606 GN=P4HA1;sp|P13674-2|P4HA1_HUMAN Isoform 2 of Prolyl 4-hydroxylase subunit alpha-1 OS=Homo sapiens OX=9606 GN=P4HA1;sp|P13674|P4HA1_HUMAN Prolyl 4-hydroxylase	NaN	NaN	NaN	NaN	NaN	NaN	NaN	NaN	NaN	NaN	NaN	NaN	NaN	NaN	NaN	NaN	NaN	NaN	NaN	NaN	NaN	NaN	NaN	NaN	4	4	4	11.8	11.8	11.8	58.957	10.504	58135	5	NaN	NaN	P13674-3;P13674-2;P13674
P13686	Tartrate-resistant acid phosphatase type 5	ACP5	sp|P13686|PPA5_HUMAN Tartrate-resistant acid phosphatase type 5 OS=Homo sapiens OX=9606 GN=ACP5 PE=1 SV=3	NaN	NaN	NaN	NaN	NaN	NaN	NaN	NaN	NaN	NaN	NaN	NaN	NaN	NaN	NaN	NaN	NaN	NaN	NaN	NaN	NaN	NaN	NaN	NaN	2	2	2	9.5	9.5	9.5	36.598	2.7036	64197	3	2	2	P13686
P13688-2;P13688-8;P13688-10;P13688;P13688-7;P13688-3;P13688-4;P13688-11;P13688-9;P13688-6;P13688-5	Carcinoembryonic antigen-related cell adhesion molecule 1	CEACAM1	sp|P13688-2|CEAM1_HUMAN Isoform 2 of Carcinoembryonic antigen-related cell adhesion molecule 1 OS=Homo sapiens OX=9606 GN=CEACAM1;sp|P13688-8|CEAM1_HUMAN Isoform 8 of Carcinoembryonic antigen-related cell adhesion molecule 1 OS=Homo sapiens OX=9606 GN=CEAC	NaN	NaN	NaN	NaN	NaN	NaN	NaN	NaN	NaN	NaN	NaN	NaN	NaN	NaN	NaN	NaN	NaN	NaN	NaN	NaN	NaN	NaN	NaN	NaN	2	2	2	8.9	8.9	8.9	45.95	7.4091	126360	3	NaN	NaN	P13688-2;P13688-8;P13688-10;P13688;P13688-7;P13688-3;P13688-4;P13688-11;P13688-9;P13688-6;P13688-5
P13693;P13693-2	Translationally-controlled tumor protein	TPT1	sp|P13693|TCTP_HUMAN Translationally-controlled tumor protein OS=Homo sapiens OX=9606 GN=TPT1 PE=1 SV=1;sp|P13693-2|TCTP_HUMAN Isoform 2 of Translationally-controlled tumor protein OS=Homo sapiens OX=9606 GN=TPT1	NaN	NaN	NaN	NaN	NaN	NaN	12.9723	NaN	NaN	NaN	NaN	13.5746	NaN	12.9841	NaN	NaN	NaN	NaN	14.312	13.5546	13.0058	NaN	NaN	12.726	5	5	5	33.1	33.1	33.1	19.595	9.9804	1294400	30	NaN	NaN	P13693;P13693-2;Q56UQ5
P13716;P13716-2	Delta-aminolevulinic acid dehydratase	ALAD	sp|P13716|HEM2_HUMAN Delta-aminolevulinic acid dehydratase OS=Homo sapiens OX=9606 GN=ALAD PE=1 SV=1;sp|P13716-2|HEM2_HUMAN Isoform 2 of Delta-aminolevulinic acid dehydratase OS=Homo sapiens OX=9606 GN=ALAD	13.6361	13.4308	14.5281	15.5859	NaN	NaN	14.5616	14.3941	14.5854	NaN	15.427	14.2515	14.8469	14.3566	14.5432	12.8578	NaN	NaN	15.276	15.2513	14.9456	14.2152	15.4504	13.2218	15	15	15	46.1	46.1	46.1	36.294	120.92	6234800	97	NaN	NaN	P13716;P13716-2
P13727;P13727-2	Bone marrow proteoglycan;Eosinophil granule major basic protein	PRG2	sp|P13727|PRG2_HUMAN Bone marrow proteoglycan OS=Homo sapiens OX=9606 GN=PRG2 PE=1 SV=2;sp|P13727-2|PRG2_HUMAN Isoform 2 of Bone marrow proteoglycan OS=Homo sapiens OX=9606 GN=PRG2	15.3784	13.9219	15.7405	14.6282	NaN	16.0985	11.9484	NaN	NaN	NaN	NaN	NaN	14.1448	14.1674	13.3008	NaN	NaN	NaN	NaN	NaN	12.9904	11.1665	13.3744	13.0755	6	6	6	27.9	27.9	27.9	25.205	11.036	1512800	33	NaN	NaN	P13727;P13727-2
P13796	Plastin-2	LCP1	sp|P13796|PLSL_HUMAN Plastin-2 OS=Homo sapiens OX=9606 GN=LCP1 PE=1 SV=6	17.7458	18.8341	18.5132	18.4677	19.8196	19.0002	16.9411	16.4274	16.1841	16.8149	16.1725	15.5939	18.5578	17.8709	17.7348	18.3776	18.8592	18.6974	16.9051	16.9877	17.4022	16.5378	18.075	17.4542	42	42	34	64.6	64.6	61.9	70.288	323.31	156840000	875	NaN	NaN	P13796;P13796-2
P13797-3;P13797-2;P13797	Plastin-3	PLS3	sp|P13797-3|PLST_HUMAN Isoform 3 of Plastin-3 OS=Homo sapiens OX=9606 GN=PLS3;sp|P13797-2|PLST_HUMAN Isoform 2 of Plastin-3 OS=Homo sapiens OX=9606 GN=PLS3;sp|P13797|PLST_HUMAN Plastin-3 OS=Homo sapiens OX=9606 GN=PLS3 PE=1 SV=4	NaN	NaN	NaN	NaN	NaN	NaN	NaN	NaN	NaN	NaN	NaN	NaN	NaN	NaN	NaN	NaN	NaN	NaN	NaN	NaN	NaN	NaN	NaN	NaN	11	4	3	20.3	9.9	7.2	65.632	4.8524	184050	6	NaN	NaN	P13797-3;P13797-2;P13797;Q14651
P13798	Acylamino-acid-releasing enzyme	APEH	sp|P13798|ACPH_HUMAN Acylamino-acid-releasing enzyme OS=Homo sapiens OX=9606 GN=APEH PE=1 SV=4	NaN	12.6383	NaN	NaN	NaN	NaN	14.4447	NaN	15.192	NaN	15.8446	NaN	15.2325	NaN	18.2116	NaN	NaN	NaN	13.5557	NaN	NaN	NaN	NaN	NaN	4	4	4	6.7	6.7	6.7	81.224	9.7975	1848100	19	4	4	P13798
P13929;P13929-2;P13929-3	Beta-enolase	ENO3	sp|P13929|ENOB_HUMAN Beta-enolase OS=Homo sapiens OX=9606 GN=ENO3 PE=1 SV=5;sp|P13929-2|ENOB_HUMAN Isoform 2 of Beta-enolase OS=Homo sapiens OX=9606 GN=ENO3;sp|P13929-3|ENOB_HUMAN Isoform 3 of Beta-enolase OS=Homo sapiens OX=9606 GN=ENO3	NaN	NaN	NaN	NaN	NaN	NaN	NaN	NaN	NaN	NaN	NaN	NaN	NaN	NaN	NaN	NaN	NaN	NaN	NaN	NaN	NaN	NaN	NaN	NaN	4	2	2	15.9	6.7	6.7	46.986	4.1781	69078	3	NaN	NaN	P13929;P13929-2;P13929-3
P13942-8;P13942-6;P13942-7;P13942-4;P13942-5;P13942-2;P13942-3;P13942	Collagen alpha-2(XI) chain	COL11A2	sp|P13942-8|COBA2_HUMAN Isoform 8 of Collagen alpha-2(XI) chain OS=Homo sapiens OX=9606 GN=COL11A2;sp|P13942-6|COBA2_HUMAN Isoform 6 of Collagen alpha-2(XI) chain OS=Homo sapiens OX=9606 GN=COL11A2;sp|P13942-7|COBA2_HUMAN Isoform 7 of Collagen alpha-2(XI)	NaN	NaN	NaN	NaN	NaN	NaN	NaN	13.3153	NaN	NaN	14.8028	12.7211	NaN	NaN	NaN	NaN	15.0715	NaN	14.3511	NaN	13.0794	NaN	15.0284	NaN	3	3	3	2.9	2.9	2.9	159.89	22.147	1180800	22	NaN	NaN	P13942-8;P13942-6;P13942-7;P13942-4;P13942-5;P13942-2;P13942-3;P13942
P13987;P13987-2	CD59 glycoprotein	CD59	sp|P13987|CD59_HUMAN CD59 glycoprotein OS=Homo sapiens OX=9606 GN=CD59 PE=1 SV=1;sp|P13987-2|CD59_HUMAN Isoform 2 of CD59 glycoprotein OS=Homo sapiens OX=9606 GN=CD59	NaN	14.279	NaN	14.0383	NaN	NaN	12.1943	NaN	NaN	NaN	11.4545	NaN	NaN	NaN	NaN	NaN	12.9281	NaN	11.2876	NaN	NaN	NaN	NaN	NaN	3	3	3	25	25	25	14.177	4.9648	700580	14	NaN	NaN	P13987;P13987-2
P14151;P14151-2	L-selectin	SELL	sp|P14151|LYAM1_HUMAN L-selectin OS=Homo sapiens OX=9606 GN=SELL PE=1 SV=2;sp|P14151-2|LYAM1_HUMAN Isoform 2 of L-selectin OS=Homo sapiens OX=9606 GN=SELL	18.108	19.0382	17.9654	18.0699	18.3152	18.032	18.9347	17.8372	18.6567	18.0636	18.6167	17.1289	19.1264	18.3517	17.9094	18.339	18.7248	17.7655	18.6284	18.5114	18.7289	18.509	17.9298	17.5058	12	12	12	23.7	23.7	23.7	42.187	323.31	97425000	331	NaN	NaN	P14151;P14151-2
P14174	Macrophage migration inhibitory factor	MIF	sp|P14174|MIF_HUMAN Macrophage migration inhibitory factor OS=Homo sapiens OX=9606 GN=MIF PE=1 SV=4	NaN	NaN	NaN	NaN	NaN	NaN	NaN	13.976	NaN	NaN	NaN	14.6996	NaN	NaN	NaN	NaN	NaN	NaN	NaN	NaN	NaN	14.5165	NaN	NaN	4	4	4	39.1	39.1	39.1	12.476	7.4898	910900	13	4	4	P14174
P14207	Folate receptor beta	FOLR2	sp|P14207|FOLR2_HUMAN Folate receptor beta OS=Homo sapiens OX=9606 GN=FOLR2 PE=1 SV=4	NaN	11.4668	NaN	10.8823	NaN	NaN	NaN	NaN	NaN	NaN	NaN	NaN	12.738	NaN	NaN	NaN	NaN	NaN	12.0689	NaN	NaN	NaN	NaN	NaN	4	4	1	15.7	15.7	4.3	29.279	10.862	206820	17	4	4	P14207
P14222	Perforin-1	PRF1	sp|P14222|PERF_HUMAN Perforin-1 OS=Homo sapiens OX=9606 GN=PRF1 PE=1 SV=1	NaN	NaN	NaN	NaN	NaN	NaN	NaN	NaN	NaN	NaN	NaN	NaN	NaN	NaN	NaN	NaN	NaN	NaN	NaN	NaN	NaN	NaN	NaN	NaN	4	4	4	13.3	13.3	13.3	61.377	3.7002	129450	4	4	4	P14222
P14314-2;P14314	Glucosidase 2 subunit beta	PRKCSH	sp|P14314-2|GLU2B_HUMAN Isoform 2 of Glucosidase 2 subunit beta OS=Homo sapiens OX=9606 GN=PRKCSH;sp|P14314|GLU2B_HUMAN Glucosidase 2 subunit beta OS=Homo sapiens OX=9606 GN=PRKCSH PE=1 SV=2	13.7268	13.9424	15.1135	14.4895	15.4459	NaN	14.0752	14.9195	14.5511	13.6395	NaN	13.877	13.1151	NaN	NaN	13.0489	NaN	NaN	14.6091	13.8936	14.3465	NaN	13.6061	14.3771	9	9	9	21.9	21.9	21.9	59.177	48.371	3702300	73	NaN	NaN	P14314-2;P14314
P14317	Hematopoietic lineage cell-specific protein	HCLS1	sp|P14317|HCLS1_HUMAN Hematopoietic lineage cell-specific protein OS=Homo sapiens OX=9606 GN=HCLS1 PE=1 SV=3	NaN	NaN	NaN	12.9041	NaN	NaN	12.0665	NaN	NaN	NaN	11.4137	NaN	NaN	NaN	NaN	NaN	NaN	NaN	13.1443	NaN	NaN	NaN	NaN	10.202	8	8	6	24.9	24.9	16.9	54.013	12.862	519300	23	NaN	NaN	P14317;P14317-2
P14324-2;P14324	Farnesyl pyrophosphate synthase	FDPS	sp|P14324-2|FPPS_HUMAN Isoform 2 of Farnesyl pyrophosphate synthase OS=Homo sapiens OX=9606 GN=FDPS;sp|P14324|FPPS_HUMAN Farnesyl pyrophosphate synthase OS=Homo sapiens OX=9606 GN=FDPS PE=1 SV=4	NaN	NaN	NaN	NaN	NaN	NaN	NaN	NaN	NaN	NaN	NaN	NaN	NaN	NaN	NaN	NaN	NaN	NaN	13.2865	NaN	NaN	NaN	NaN	11.217	4	4	4	14.7	14.7	14.7	40.532	12.145	334680	11	NaN	NaN	P14324-2;P14324
P14384	Carboxypeptidase M	CPM	sp|P14384|CBPM_HUMAN Carboxypeptidase M OS=Homo sapiens OX=9606 GN=CPM PE=1 SV=2	NaN	NaN	NaN	NaN	NaN	NaN	NaN	NaN	NaN	NaN	NaN	NaN	NaN	NaN	NaN	NaN	NaN	NaN	NaN	NaN	NaN	NaN	NaN	NaN	2	2	2	7.2	7.2	7.2	50.513	2.9019	28074	2	2	2	P14384
P14543;P14543-2	Nidogen-1	NID1	sp|P14543|NID1_HUMAN Nidogen-1 OS=Homo sapiens OX=9606 GN=NID1 PE=1 SV=3;sp|P14543-2|NID1_HUMAN Isoform 2 of Nidogen-1 OS=Homo sapiens OX=9606 GN=NID1	15.594	15.753	16.3848	16.1127	16.5906	16.7742	15.2781	14.8162	14.2717	15.1019	14.4724	15.0767	16.0257	16.254	15.6909	16.0803	16.7303	NaN	14.5754	14.5419	15.9103	15.6187	15.8414	15.6425	36	36	36	36.2	36.2	36.2	136.38	195	26058000	353	NaN	NaN	P14543;P14543-2
P14550	Alcohol dehydrogenase [NADP(+)]	AKR1A1	sp|P14550|AK1A1_HUMAN Aldo-keto reductase family 1 member A1 OS=Homo sapiens OX=9606 GN=AKR1A1 PE=1 SV=3	NaN	13.2668	13.333	14.6897	14.9649	NaN	13.1973	NaN	NaN	13.65	NaN	13.5249	NaN	13.092	NaN	NaN	NaN	NaN	13.5227	13.1132	NaN	12.2439	NaN	NaN	6	6	6	31.1	31.1	31.1	36.573	17.728	1475100	42	6	6	P14550
P14555	Phospholipase A2, membrane associated	PLA2G2A	sp|P14555|PA2GA_HUMAN Phospholipase A2, membrane associated OS=Homo sapiens OX=9606 GN=PLA2G2A PE=1 SV=2	11.7726	10.5348	12.3085	15.2841	NaN	12.8501	NaN	NaN	NaN	NaN	NaN	NaN	12.1881	14.0283	NaN	14.0448	NaN	NaN	11.4463	NaN	14.1329	NaN	NaN	NaN	5	5	5	30.6	30.6	30.6	16.083	90.497	1666700	63	5	5	P14555
P14618;P14618-3	Pyruvate kinase PKM	PKM	sp|P14618|KPYM_HUMAN Pyruvate kinase PKM OS=Homo sapiens OX=9606 GN=PKM PE=1 SV=4;sp|P14618-3|KPYM_HUMAN Isoform 3 of Pyruvate kinase PKM OS=Homo sapiens OX=9606 GN=PKM	15.3697	15.1299	17.2327	16.1003	17.1299	15.8335	16.7396	17.4269	16.9998	16.592	16.4378	17.9782	15.3916	16.857	16.109	15.967	15.6527	15.1325	17.7618	17.1324	16.129	17.2762	15.5556	16.7725	36	36	4	74	74	9.4	57.936	323.31	57899000	493	NaN	NaN	P14618;P14618-3
P14625	Endoplasmin	HSP90B1	sp|P14625|ENPL_HUMAN Endoplasmin OS=Homo sapiens OX=9606 GN=HSP90B1 PE=1 SV=1	15.561	15.4191	17.4177	16.6108	18.0972	16.1015	15.6939	15.8591	15.7201	14.9489	14.7357	15.8627	15.9279	16.0814	14.9792	15.4375	15.4244	15.75	16.2999	15.6017	15.112	16.064	16.0134	16.1465	36	36	33	47.4	47.4	43.2	92.468	323.31	41506000	497	NaN	NaN	P14625;Q58FF3;PF3D7_1222300.1-p1
P14780	Matrix metalloproteinase-9;67 kDa matrix metalloproteinase-9;82 kDa matrix metalloproteinase-9	MMP9	sp|P14780|MMP9_HUMAN Matrix metalloproteinase-9 OS=Homo sapiens OX=9606 GN=MMP9 PE=1 SV=3	15.1526	13.7822	14.4517	14.8517	13.0834	13.3531	12.4394	13.2679	14.5738	NaN	14.6734	12.759	15.0605	13.9745	15.5362	15.0704	14.7854	14.2453	13.7195	13.7604	15.1731	NaN	14.1244	12.653	20	20	20	41.7	41.7	41.7	78.457	86.939	7048200	142	20	20	P14780
P14859-5;P14859-6;P14859-4;P14859-3;P14859;P14859-2	POU domain, class 2, transcription factor 1	POU2F1	sp|P14859-5|PO2F1_HUMAN Isoform 5 of POU domain, class 2, transcription factor 1 OS=Homo sapiens OX=9606 GN=POU2F1;sp|P14859-6|PO2F1_HUMAN Isoform 6 of POU domain, class 2, transcription factor 1 OS=Homo sapiens OX=9606 GN=POU2F1;sp|P14859-4|PO2F1_HUMAN Is	16.1833	14.263	NaN	NaN	NaN	NaN	NaN	NaN	NaN	NaN	NaN	NaN	NaN	NaN	NaN	NaN	NaN	NaN	NaN	NaN	NaN	NaN	NaN	NaN	3	3	2	7.7	7.7	4.6	72.082	102.22	268450	4	NaN	NaN	P14859-5;P14859-6;P14859-4;P14859-3;P14859;P14859-2;P09086-4;Q9UKI9-3;Q9UKI9;Q9UKI9-2;P09086-3;P09086-2;P09086;P09086-5
P14868;P14868-2	Aspartate--tRNA ligase, cytoplasmic	DARS	sp|P14868|SYDC_HUMAN Aspartate--tRNA ligase, cytoplasmic OS=Homo sapiens OX=9606 GN=DARS1 PE=1 SV=2;sp|P14868-2|SYDC_HUMAN Isoform 2 of Aspartate--tRNA ligase, cytoplasmic OS=Homo sapiens OX=9606 GN=DARS1	NaN	NaN	NaN	NaN	NaN	NaN	11.1794	NaN	NaN	NaN	NaN	NaN	NaN	NaN	NaN	NaN	NaN	NaN	12.5941	NaN	NaN	NaN	NaN	NaN	4	4	3	13	13	10	57.136	6.454	168580	11	NaN	NaN	P14868;P14868-2
P14923	Junction plakoglobin	JUP	sp|P14923|PLAK_HUMAN Junction plakoglobin OS=Homo sapiens OX=9606 GN=JUP PE=1 SV=3	12.634	11.8792	NaN	NaN	NaN	NaN	NaN	NaN	NaN	NaN	NaN	NaN	NaN	NaN	NaN	NaN	NaN	NaN	NaN	NaN	NaN	NaN	NaN	NaN	5	5	4	9	9	7.4	81.744	6.7703	157300	9	5	5	P14923
P15085	Carboxypeptidase A1	CPA1	sp|P15085|CBPA1_HUMAN Carboxypeptidase A1 OS=Homo sapiens OX=9606 GN=CPA1 PE=1 SV=2	NaN	NaN	NaN	NaN	NaN	NaN	NaN	NaN	NaN	NaN	NaN	NaN	NaN	NaN	NaN	NaN	NaN	NaN	NaN	NaN	NaN	NaN	NaN	NaN	1	1	1	3.6	3.6	3.6	47.14	2.0612	266370	2	1	1	P15085
P15086	Carboxypeptidase B	CPB1	sp|P15086|CBPB1_HUMAN Carboxypeptidase B OS=Homo sapiens OX=9606 GN=CPB1 PE=1 SV=4	NaN	NaN	NaN	NaN	NaN	NaN	NaN	NaN	NaN	NaN	NaN	NaN	NaN	NaN	NaN	NaN	NaN	NaN	NaN	NaN	NaN	NaN	NaN	NaN	3	3	3	9.1	9.1	9.1	47.367	2.2569	182410	3	3	3	P15086
P15090	Fatty acid-binding protein, adipocyte	FABP4	sp|P15090|FABP4_HUMAN Fatty acid-binding protein, adipocyte OS=Homo sapiens OX=9606 GN=FABP4 PE=1 SV=3	NaN	NaN	NaN	17.1212	18.6543	NaN	NaN	NaN	NaN	NaN	NaN	NaN	NaN	NaN	NaN	NaN	NaN	NaN	NaN	NaN	NaN	NaN	NaN	NaN	4	4	4	34.1	34.1	34.1	14.719	24.142	2751700	16	NaN	NaN	P15090;P02689
P15144	Aminopeptidase N	ANPEP	sp|P15144|AMPN_HUMAN Aminopeptidase N OS=Homo sapiens OX=9606 GN=ANPEP PE=1 SV=4	14.6313	16.321	15.952	15.1456	16.604	16.4393	15.9519	15.888	15.8498	14.9556	15.1743	14.7432	15.6927	15.4186	15.2252	15.422	16.0297	15.1317	14.9484	15.1867	14.7089	15.767	16.5355	15.5078	28	28	28	29.5	29.5	29.5	109.54	302.44	23037000	399	28	28	P15144
P15151-3;P15151-2;P15151-4;P15151	Poliovirus receptor	PVR	sp|P15151-3|PVR_HUMAN Isoform Gamma of Poliovirus receptor OS=Homo sapiens OX=9606 GN=PVR;sp|P15151-2|PVR_HUMAN Isoform Beta of Poliovirus receptor OS=Homo sapiens OX=9606 GN=PVR;sp|P15151-4|PVR_HUMAN Isoform Delta of Poliovirus receptor OS=Homo sapiens OX	16.0998	17.7146	17.7639	17.7175	18.3608	16.9889	14.3769	15.1452	15.9307	15.0293	15.5456	12.9171	17.0722	17.0628	16.6241	15.8174	18.3407	15.1652	15.4075	15.7194	16.6307	16.9482	16.3014	17.5109	6	6	6	19.5	19.5	19.5	39.304	142.69	28797000	154	NaN	NaN	P15151-3;P15151-2;P15151-4;P15151
P15153	Ras-related C3 botulinum toxin substrate 2	RAC2	sp|P15153|RAC2_HUMAN Ras-related C3 botulinum toxin substrate 2 OS=Homo sapiens OX=9606 GN=RAC2 PE=1 SV=1	15.7984	15.0894	NaN	NaN	NaN	NaN	NaN	NaN	NaN	NaN	NaN	NaN	12.8963	NaN	NaN	NaN	NaN	NaN	NaN	12.3851	12.918	NaN	NaN	12.0283	6	6	3	29.7	29.7	12.5	21.429	8.7717	1122500	19	NaN	NaN	P15153;P60763
P15169	Carboxypeptidase N catalytic chain	CPN1	sp|P15169|CBPN_HUMAN Carboxypeptidase N catalytic chain OS=Homo sapiens OX=9606 GN=CPN1 PE=1 SV=1	18.7884	18.9885	19.4293	19.6159	18.9965	19.506	19.3243	18.1525	18.8276	19.0057	19.6689	18.1517	19.76	19.4689	19.5997	18.9821	19.4964	19.0283	19.4396	18.7526	19.5747	19.5359	19.1499	19.0321	19	19	19	47.6	47.6	47.6	52.286	323.31	375430000	1006	NaN	NaN	P15169;CON__crap_maxquant|Carboxypeptidase_N_catalytic_chain|Bos_taurus|Q2KJ83|TrEMBL
P15170;P15170-2;P15170-3	Eukaryotic peptide chain release factor GTP-binding subunit ERF3A	GSPT1	sp|P15170|ERF3A_HUMAN Eukaryotic peptide chain release factor GTP-binding subunit ERF3A OS=Homo sapiens OX=9606 GN=GSPT1 PE=1 SV=1;sp|P15170-2|ERF3A_HUMAN Isoform 2 of Eukaryotic peptide chain release factor GTP-binding subunit ERF3A OS=Homo sapiens OX=960	NaN	NaN	NaN	NaN	NaN	NaN	NaN	NaN	NaN	NaN	NaN	NaN	NaN	NaN	NaN	NaN	NaN	NaN	NaN	NaN	NaN	NaN	NaN	NaN	2	2	2	7.2	7.2	7.2	55.755	6.417	18725	2	NaN	NaN	P15170;P15170-2;P15170-3
P15289-2;P15289	Arylsulfatase A;Arylsulfatase A component B;Arylsulfatase A component C	ARSA	sp|P15289-2|ARSA_HUMAN Isoform 2 of Arylsulfatase A OS=Homo sapiens OX=9606 GN=ARSA;sp|P15289|ARSA_HUMAN Arylsulfatase A OS=Homo sapiens OX=9606 GN=ARSA PE=1 SV=3	NaN	NaN	NaN	NaN	NaN	NaN	NaN	NaN	NaN	NaN	NaN	NaN	NaN	NaN	NaN	NaN	NaN	NaN	NaN	NaN	NaN	NaN	NaN	NaN	2	2	2	7.3	7.3	7.3	44.881	7.0311	197300	5	NaN	NaN	P15289-2;P15289
P15291-2;P15291	Beta-1,4-galactosyltransferase 1;Lactose synthase A protein;N-acetyllactosamine synthase;Beta-N-acetylglucosaminylglycopeptide beta-1,4-galactosyltransferase;Beta-N-acetylglucosaminyl-glycolipid beta-1,4-galactosyltransferase;Processed beta-1,4-galactosyltransferase 1	B4GALT1	sp|P15291-2|B4GT1_HUMAN Isoform Short of Beta-1,4-galactosyltransferase 1 OS=Homo sapiens OX=9606 GN=B4GALT1;sp|P15291|B4GT1_HUMAN Beta-1,4-galactosyltransferase 1 OS=Homo sapiens OX=9606 GN=B4GALT1 PE=1 SV=5	NaN	13.2811	14.6915	17.1747	14.9586	NaN	12.4945	NaN	13.3302	13.5077	13.2489	NaN	15.9181	15.31	15.8887	NaN	13.2055	NaN	13.2013	13.378	15.7074	14.3923	14.3494	15.1191	6	6	6	26	26	26	42.537	88.986	5690700	82	NaN	NaN	P15291-2;P15291
P15311	Ezrin	EZR	sp|P15311|EZRI_HUMAN Ezrin OS=Homo sapiens OX=9606 GN=EZR PE=1 SV=4	NaN	12.7414	14.2375	14.2608	14.7465	13.6945	11.674	13.0628	NaN	NaN	12.2605	NaN	13.2611	13.1316	11.8356	12.1052	12.1395	NaN	12.7796	NaN	13.2525	11.9867	12.6272	12.307	19	9	8	32.6	18.6	17.2	69.412	17.555	1490300	54	19	9	P15311
P15374	Ubiquitin carboxyl-terminal hydrolase isozyme L3	UCHL3	sp|P15374|UCHL3_HUMAN Ubiquitin carboxyl-terminal hydrolase isozyme L3 OS=Homo sapiens OX=9606 GN=UCHL3 PE=1 SV=1	NaN	NaN	NaN	NaN	NaN	NaN	17.4915	18.7754	NaN	NaN	NaN	NaN	18.3623	NaN	NaN	NaN	NaN	NaN	17.4342	18.1421	NaN	18.7757	NaN	NaN	5	5	5	31.3	31.3	31.3	26.182	7.9115	21925000	22	5	5	P15374
P15531;P15531-2	Nucleoside diphosphate kinase A	NME1	sp|P15531|NDKA_HUMAN Nucleoside diphosphate kinase A OS=Homo sapiens OX=9606 GN=NME1 PE=1 SV=1;sp|P15531-2|NDKA_HUMAN Isoform 2 of Nucleoside diphosphate kinase A OS=Homo sapiens OX=9606 GN=NME1	NaN	NaN	13.7612	NaN	13.5853	NaN	NaN	NaN	NaN	NaN	NaN	NaN	NaN	NaN	NaN	NaN	NaN	NaN	NaN	NaN	NaN	NaN	NaN	NaN	8	1	1	64.5	9.2	9.2	17.149	9.0147	759840	11	NaN	NaN	P15531;P15531-2
P15880	40S ribosomal protein S2	RPS2	sp|P15880|RS2_HUMAN 40S ribosomal protein S2 OS=Homo sapiens OX=9606 GN=RPS2 PE=1 SV=2	14.519	13.0629	NaN	NaN	NaN	NaN	NaN	NaN	NaN	NaN	NaN	NaN	NaN	NaN	NaN	NaN	NaN	NaN	NaN	NaN	NaN	NaN	NaN	NaN	4	4	3	17.4	17.4	12.6	31.324	6.8467	227150	6	4	4	P15880
P15907;P15907-2	Beta-galactoside alpha-2,6-sialyltransferase 1	ST6GAL1	sp|P15907|SIAT1_HUMAN Beta-galactoside alpha-2,6-sialyltransferase 1 OS=Homo sapiens OX=9606 GN=ST6GAL1 PE=1 SV=1;sp|P15907-2|SIAT1_HUMAN Isoform 2 of Beta-galactoside alpha-2,6-sialyltransferase 1 OS=Homo sapiens OX=9606 GN=ST6GAL1	12.1639	12.9501	13.5406	16.0642	15.3094	12.8787	11.6696	11.1996	12.5366	NaN	11.5556	NaN	12.9317	14.5976	13.2217	13.7815	13.824	NaN	NaN	NaN	13.5927	12.8163	NaN	12.3811	10	10	10	31.8	31.8	31.8	46.604	74.906	2289800	57	NaN	NaN	P15907;P15907-2
P15924;P15924-2;P15924-3	Desmoplakin	DSP	sp|P15924|DESP_HUMAN Desmoplakin OS=Homo sapiens OX=9606 GN=DSP PE=1 SV=3;sp|P15924-2|DESP_HUMAN Isoform DPII of Desmoplakin OS=Homo sapiens OX=9606 GN=DSP;sp|P15924-3|DESP_HUMAN Isoform DSPIa of Desmoplakin OS=Homo sapiens OX=9606 GN=DSP	11.2331	11.5885	NaN	NaN	NaN	NaN	11.2869	NaN	NaN	NaN	NaN	NaN	11.0721	NaN	NaN	NaN	10.9044	NaN	11.5126	NaN	NaN	NaN	NaN	NaN	12	12	12	5.1	5.1	5.1	331.77	18.314	172160	17	NaN	NaN	P15924;P15924-2;P15924-3
P16035	Metalloproteinase inhibitor 2	TIMP2	sp|P16035|TIMP2_HUMAN Metalloproteinase inhibitor 2 OS=Homo sapiens OX=9606 GN=TIMP2 PE=1 SV=2	12.8525	NaN	NaN	NaN	NaN	NaN	15.0718	NaN	15.7889	NaN	15.0025	13.2488	NaN	NaN	NaN	NaN	NaN	NaN	14.6658	NaN	12.7649	NaN	NaN	14.2347	7	7	7	29.5	29.5	29.5	24.399	20.371	1685600	30	7	7	P16035
P16070;P16070-16;P16070-5;P16070-7;P16070-3;P16070-4;P16070-6;P16070-17;P16070-8;P16070-10;P16070-11;P16070-13;P16070-14;P16070-12;P16070-18;P16070-15;P16070-9	CD44 antigen	CD44	sp|P16070|CD44_HUMAN CD44 antigen OS=Homo sapiens OX=9606 GN=CD44 PE=1 SV=3;sp|P16070-16|CD44_HUMAN Isoform 16 of CD44 antigen OS=Homo sapiens OX=9606 GN=CD44;sp|P16070-5|CD44_HUMAN Isoform 5 of CD44 antigen OS=Homo sapiens OX=9606 GN=CD44;sp|P16070-7|CD44	15.0147	16.9572	17.223	15.4416	16.0049	16.1774	15.8763	14.397	15.274	14.7554	14.1435	14.6839	16.5772	15.6854	15.9955	14.6765	17.0713	13.4226	15.662	15.2497	15.7818	14.9557	15.3932	15.9505	7	7	7	12.4	12.4	12.4	81.537	20.738	14278000	152	NaN	NaN	P16070;P16070-16;P16070-5;P16070-7;P16070-3;P16070-4;P16070-6;P16070-17;P16070-8;P16070-10;P16070-11;P16070-13;P16070-14;P16070-12;P16070-18;P16070-15;P16070-9;P16070-19
P16083	Ribosyldihydronicotinamide dehydrogenase [quinone]	NQO2	sp|P16083|NQO2_HUMAN Ribosyldihydronicotinamide dehydrogenase [quinone] OS=Homo sapiens OX=9606 GN=NQO2 PE=1 SV=5	NaN	NaN	15.6762	NaN	15.2045	11.951	NaN	13.105	NaN	NaN	NaN	NaN	NaN	NaN	NaN	NaN	13.1058	NaN	14.0603	NaN	NaN	NaN	NaN	NaN	3	3	3	17.7	17.7	17.7	25.918	4.8774	642880	11	3	3	P16083
P16109	P-selectin	SELP	sp|P16109|LYAM3_HUMAN P-selectin OS=Homo sapiens OX=9606 GN=SELP PE=1 SV=3	13.022	12.9268	NaN	12.5409	14.5558	13.3231	14.8589	14.0351	13.5421	14.5134	12.8107	15.2165	11.9464	13.9086	12.1871	NaN	NaN	NaN	14.2306	12.7797	12.5133	13.5499	NaN	13.7909	11	11	11	14.7	14.7	14.7	90.833	42.079	3035500	73	11	11	P16109
P16112;P16112-2;P16112-3	Aggrecan core protein;Aggrecan core protein 2	ACAN	sp|P16112|PGCA_HUMAN Aggrecan core protein OS=Homo sapiens OX=9606 GN=ACAN PE=1 SV=3;sp|P16112-2|PGCA_HUMAN Isoform 2 of Aggrecan core protein OS=Homo sapiens OX=9606 GN=ACAN;sp|P16112-3|PGCA_HUMAN Isoform 3 of Aggrecan core protein OS=Homo sapiens OX=9606	12.877	14.32	NaN	13.5371	NaN	NaN	15.9841	12.9363	13.8003	13.4361	14.4761	12.353	14.9017	14.1034	12.4291	13.5873	14.3516	NaN	14.7976	14.0712	14.3747	14.87	14.0435	12.0938	12	12	12	6.3	6.3	6.3	261.33	32.963	4885100	94	NaN	NaN	P16112;P16112-2;P16112-3
P16150	Leukosialin	SPN	sp|P16150|LEUK_HUMAN Leukosialin OS=Homo sapiens OX=9606 GN=SPN PE=1 SV=1	NaN	NaN	NaN	NaN	14.6914	NaN	NaN	NaN	NaN	NaN	NaN	NaN	NaN	NaN	NaN	NaN	12.6966	NaN	NaN	NaN	NaN	NaN	NaN	NaN	2	2	2	11.5	11.5	11.5	40.321	67.518	427120	5	2	2	P16150
P16152;P16152-2	Carbonyl reductase [NADPH] 1	CBR1	sp|P16152|CBR1_HUMAN Carbonyl reductase [NADPH] 1 OS=Homo sapiens OX=9606 GN=CBR1 PE=1 SV=3;sp|P16152-2|CBR1_HUMAN Isoform 2 of Carbonyl reductase [NADPH] 1 OS=Homo sapiens OX=9606 GN=CBR1	NaN	NaN	13.0747	13.3533	NaN	NaN	13.1355	12.315	NaN	NaN	12.2792	13.4809	12.919	12.5993	NaN	NaN	NaN	NaN	NaN	12.2003	NaN	NaN	NaN	13.1755	5	5	5	26.4	26.4	26.4	30.375	31.83	1045300	41	NaN	NaN	P16152;P16152-2;O75828
P16157-5;P16157-21;P16157-10;P16157-8;P16157-16;P16157-14;P16157-12;P16157-3;P16157;P16157-9;P16157-6;P16157-7;P16157-4;P16157-13;P16157-15;P16157-11;P16157-2	Ankyrin-1	ANK1	sp|P16157-5|ANK1_HUMAN Isoform Er3 of Ankyrin-1 OS=Homo sapiens OX=9606 GN=ANK1;sp|P16157-21|ANK1_HUMAN Isoform Br21 of Ankyrin-1 OS=Homo sapiens OX=9606 GN=ANK1;sp|P16157-10|ANK1_HUMAN Isoform Er9 of Ankyrin-1 OS=Homo sapiens OX=9606 GN=ANK1;sp|P16157-8|A	10.6788	NaN	NaN	13.7571	NaN	NaN	11.6889	NaN	NaN	NaN	NaN	12.4931	12.373	NaN	NaN	NaN	10.6075	NaN	15.0904	NaN	9.52519	NaN	12.0263	NaN	29	29	27	24.2	24.2	21.8	203.4	113.16	1797300	61	NaN	NaN	P16157-5;P16157-21;P16157-10;P16157-8;P16157-16;P16157-14;P16157-12;P16157-3;P16157;P16157-9;P16157-6;P16157-7;P16157-4;P16157-13;P16157-15;P16157-11;P16157-2;Q01484-2;Q01484-5;Q01484
P16233	Pancreatic triacylglycerol lipase	PNLIP	sp|P16233|LIPP_HUMAN Pancreatic triacylglycerol lipase OS=Homo sapiens OX=9606 GN=PNLIP PE=1 SV=1	NaN	NaN	NaN	NaN	NaN	NaN	NaN	NaN	NaN	NaN	NaN	NaN	NaN	NaN	NaN	NaN	NaN	NaN	NaN	NaN	NaN	NaN	NaN	NaN	4	4	4	11.2	11.2	11.2	51.156	4.4723	156820	5	4	4	P16233
P16284-5;P16284-3;P16284-4;P16284-2;P16284-6;P16284	Platelet endothelial cell adhesion molecule	PECAM1	sp|P16284-5|PECA1_HUMAN Isoform Delta14-15 of Platelet endothelial cell adhesion molecule OS=Homo sapiens OX=9606 GN=PECAM1;sp|P16284-3|PECA1_HUMAN Isoform Delta13 of Platelet endothelial cell adhesion molecule OS=Homo sapiens OX=9606 GN=PECAM1;sp|P16284-4	12.989	13.4665	14.7898	13.2532	14.2106	NaN	NaN	NaN	13.7444	NaN	NaN	13.2663	13.6111	13.434	13.3614	13.978	15.3675	NaN	13.7398	NaN	14.4696	NaN	13.8025	13.1685	8	8	8	16.2	16.2	16.2	79.246	39.95	1998000	51	NaN	NaN	P16284-5;P16284-3;P16284-4;P16284-2;P16284-6;P16284
P16401	Histone H1.5	HIST1H1B	sp|P16401|H15_HUMAN Histone H1.5 OS=Homo sapiens OX=9606 GN=H1-5 PE=1 SV=3	NaN	NaN	NaN	NaN	NaN	NaN	NaN	NaN	NaN	NaN	NaN	NaN	NaN	NaN	NaN	NaN	NaN	NaN	NaN	NaN	NaN	NaN	NaN	NaN	2	2	2	12.4	12.4	12.4	22.58	3.4422	251350	12	2	2	P16401
P16402;P10412	Histone H1.3;Histone H1.4	HIST1H1D;HIST1H1E	sp|P16402|H13_HUMAN Histone H1.3 OS=Homo sapiens OX=9606 GN=H1-3 PE=1 SV=2;sp|P10412|H14_HUMAN Histone H1.4 OS=Homo sapiens OX=9606 GN=H1-4 PE=1 SV=2	NaN	NaN	NaN	NaN	NaN	NaN	NaN	NaN	NaN	NaN	NaN	NaN	NaN	NaN	NaN	NaN	NaN	NaN	NaN	NaN	NaN	NaN	NaN	NaN	3	1	1	19.9	7.2	7.2	22.35	2.1713	65129	3	NaN	NaN	P16402;P10412;P22492;Q02539
P16403	Histone H1.2	HIST1H1C	sp|P16403|H12_HUMAN Histone H1.2 OS=Homo sapiens OX=9606 GN=H1-2 PE=1 SV=2	NaN	NaN	NaN	NaN	NaN	NaN	NaN	NaN	NaN	NaN	NaN	NaN	NaN	NaN	NaN	NaN	NaN	NaN	NaN	NaN	NaN	NaN	NaN	NaN	3	3	1	20.7	20.7	7.5	21.364	7.7654	291500	9	3	3	P16403
P16452-3;P16452;P16452-2	Erythrocyte membrane protein band 4.2	EPB42	sp|P16452-3|EPB42_HUMAN Isoform 3 of Protein 4.2 OS=Homo sapiens OX=9606 GN=EPB42;sp|P16452|EPB42_HUMAN Protein 4.2 OS=Homo sapiens OX=9606 GN=EPB42 PE=1 SV=3;sp|P16452-2|EPB42_HUMAN Isoform Long of Protein 4.2 OS=Homo sapiens OX=9606 GN=EPB42	NaN	NaN	NaN	NaN	NaN	NaN	NaN	NaN	NaN	NaN	NaN	NaN	NaN	NaN	NaN	NaN	NaN	NaN	NaN	NaN	NaN	NaN	NaN	NaN	2	2	2	5.2	5.2	5.2	69.455	2.7295	164960	3	NaN	NaN	P16452-3;P16452;P16452-2
P16615-5;P16615-2;P16615-3;P16615-4;P16615	Sarcoplasmic/endoplasmic reticulum calcium ATPase 2	ATP2A2	sp|P16615-5|AT2A2_HUMAN Isoform 5 of Sarcoplasmic/endoplasmic reticulum calcium ATPase 2 OS=Homo sapiens OX=9606 GN=ATP2A2;sp|P16615-2|AT2A2_HUMAN Isoform 2 of Sarcoplasmic/endoplasmic reticulum calcium ATPase 2 OS=Homo sapiens OX=9606 GN=ATP2A2;sp|P16615-	NaN	NaN	NaN	NaN	NaN	NaN	NaN	NaN	NaN	NaN	NaN	NaN	NaN	NaN	NaN	NaN	NaN	NaN	NaN	NaN	NaN	NaN	NaN	NaN	6	2	2	7.7	2.4	2.4	109.73	5.699	937990	3	NaN	NaN	P16615-5;P16615-2;P16615-3;P16615-4;P16615;O14983-3;O14983-2;O14983
P16671-4;P16671;P16671-3;P16671-2	Platelet glycoprotein 4	CD36	sp|P16671-4|CD36_HUMAN Isoform 4 of Platelet glycoprotein 4 OS=Homo sapiens OX=9606 GN=CD36;sp|P16671|CD36_HUMAN Platelet glycoprotein 4 OS=Homo sapiens OX=9606 GN=CD36 PE=1 SV=2;sp|P16671-3|CD36_HUMAN Isoform 3 of Platelet glycoprotein 4 OS=Homo sapiens O	NaN	14.1741	NaN	NaN	NaN	NaN	12.4905	13.0784	NaN	NaN	NaN	12.6876	15.0841	12.1171	14.6318	12.7411	15.285	NaN	NaN	NaN	16.1325	11.958	NaN	NaN	4	4	4	18.7	18.7	18.7	46.09	51.485	2151600	38	NaN	NaN	P16671-4;P16671;P16671-3;P16671-2
P16930;P16930-2	Fumarylacetoacetase	FAH	sp|P16930|FAAA_HUMAN Fumarylacetoacetase OS=Homo sapiens OX=9606 GN=FAH PE=1 SV=2;sp|P16930-2|FAAA_HUMAN Isoform 2 of Fumarylacetoacetase OS=Homo sapiens OX=9606 GN=FAH	13.2707	14.0993	15.2055	15.5221	16.4819	13.0383	12.726	12.5439	11.1297	NaN	NaN	11.48	15.0296	13.1083	NaN	13.2387	13.6352	13.6811	10.9402	11.9384	13.2009	13.4255	13.3365	13.2279	11	11	11	30.3	30.3	30.3	46.374	55.444	4485800	80	NaN	NaN	P16930;P16930-2
P16949;P16949-2	Stathmin	STMN1	sp|P16949|STMN1_HUMAN Stathmin OS=Homo sapiens OX=9606 GN=STMN1 PE=1 SV=3;sp|P16949-2|STMN1_HUMAN Isoform 2 of Stathmin OS=Homo sapiens OX=9606 GN=STMN1	NaN	NaN	NaN	NaN	NaN	NaN	NaN	NaN	NaN	NaN	NaN	NaN	NaN	NaN	NaN	NaN	NaN	NaN	NaN	NaN	NaN	NaN	NaN	NaN	2	2	2	14.1	14.1	14.1	17.302	2.0319	164890	5	NaN	NaN	P16949;P16949-2
P17028	Zinc finger protein 24	ZNF24	sp|P17028|ZNF24_HUMAN Zinc finger protein 24 OS=Homo sapiens OX=9606 GN=ZNF24 PE=1 SV=4	NaN	NaN	NaN	NaN	NaN	NaN	NaN	NaN	NaN	NaN	NaN	NaN	NaN	NaN	NaN	NaN	NaN	NaN	NaN	NaN	NaN	NaN	NaN	NaN	1	1	1	2.4	2.4	2.4	42.155	2.1476	4143.1	1	1	1	P17028
P17066;P48741	Heat shock 70 kDa protein 6;Putative heat shock 70 kDa protein 7	HSPA6;HSPA7	sp|P17066|HSP76_HUMAN Heat shock 70 kDa protein 6 OS=Homo sapiens OX=9606 GN=HSPA6 PE=1 SV=2;sp|P48741|HSP77_HUMAN Putative heat shock 70 kDa protein 7 OS=Homo sapiens OX=9606 GN=HSPA7 PE=5 SV=2	NaN	NaN	NaN	NaN	NaN	NaN	NaN	NaN	NaN	NaN	NaN	NaN	NaN	NaN	NaN	NaN	NaN	NaN	NaN	NaN	NaN	NaN	NaN	NaN	9	1	1	13.4	1.7	1.7	71.027	4.1959	2921500	10	NaN	NaN	P17066;P48741
P17174;P17174-2	Aspartate aminotransferase, cytoplasmic	GOT1	sp|P17174|AATC_HUMAN Aspartate aminotransferase, cytoplasmic OS=Homo sapiens OX=9606 GN=GOT1 PE=1 SV=3;sp|P17174-2|AATC_HUMAN Isoform 2 of Aspartate aminotransferase, cytoplasmic OS=Homo sapiens OX=9606 GN=GOT1	14.61	15.1123	16.0114	15.8425	18.1624	14.4232	14.5286	14.4245	15.2908	15.2961	14.5285	13.6043	15.5003	15.2572	14.5367	14.682	15.0977	14.8412	14.085	14.8554	14.6286	14.351	15.1727	13.7892	17	17	17	51.1	51.1	51.1	46.247	256.02	15432000	186	NaN	NaN	P17174;P17174-2
P17213	Bactericidal permeability-increasing protein	BPI	sp|P17213|BPI_HUMAN Bactericidal permeability-increasing protein OS=Homo sapiens OX=9606 GN=BPI PE=1 SV=4	NaN	NaN	NaN	NaN	NaN	NaN	NaN	NaN	NaN	NaN	NaN	NaN	NaN	NaN	NaN	NaN	NaN	NaN	NaN	NaN	NaN	NaN	NaN	NaN	1	1	1	3.1	3.1	3.1	53.899	2.8203	18291	1	1	1	P17213
P17301	Integrin alpha-2	ITGA2	sp|P17301|ITA2_HUMAN Integrin alpha-2 OS=Homo sapiens OX=9606 GN=ITGA2 PE=1 SV=1	12.1909	12.3801	NaN	13.7867	13.6545	12.8582	15.3708	14.751	15.2636	13.702	15.6278	14.1327	13.4264	14.3128	15.6907	13.4902	14.8002	NaN	15.0692	14.0843	13.8739	16.0926	15.7356	13.5324	16	16	14	23.5	23.5	18.4	129.29	81.549	4477200	96	16	16	P17301
P17480-2;P17480	Nucleolar transcription factor 1	UBTF	sp|P17480-2|UBF1_HUMAN Isoform UBF2 of Nucleolar transcription factor 1 OS=Homo sapiens OX=9606 GN=UBTF;sp|P17480|UBF1_HUMAN Nucleolar transcription factor 1 OS=Homo sapiens OX=9606 GN=UBTF PE=1 SV=1	NaN	NaN	NaN	NaN	NaN	NaN	NaN	NaN	NaN	NaN	NaN	NaN	NaN	NaN	NaN	NaN	NaN	NaN	NaN	NaN	NaN	NaN	NaN	NaN	2	2	2	2.5	2.5	2.5	84.936	5.3307	23382	2	NaN	NaN	P17480-2;P17480
P17612;P17612-2	cAMP-dependent protein kinase catalytic subunit alpha	PRKACA	sp|P17612|KAPCA_HUMAN cAMP-dependent protein kinase catalytic subunit alpha OS=Homo sapiens OX=9606 GN=PRKACA PE=1 SV=2;sp|P17612-2|KAPCA_HUMAN Isoform 2 of cAMP-dependent protein kinase catalytic subunit alpha OS=Homo sapiens OX=9606 GN=PRKACA	NaN	NaN	NaN	NaN	NaN	NaN	NaN	NaN	NaN	NaN	NaN	NaN	NaN	NaN	NaN	NaN	NaN	NaN	NaN	NaN	NaN	NaN	NaN	NaN	5	5	3	18.8	18.8	12.3	40.589	4.9988	117130	5	NaN	NaN	P17612;P17612-2;P22694-10
P17655-2;P17655	Calpain-2 catalytic subunit	CAPN2	sp|P17655-2|CAN2_HUMAN Isoform 2 of Calpain-2 catalytic subunit OS=Homo sapiens OX=9606 GN=CAPN2;sp|P17655|CAN2_HUMAN Calpain-2 catalytic subunit OS=Homo sapiens OX=9606 GN=CAPN2 PE=1 SV=6	NaN	NaN	NaN	NaN	NaN	NaN	NaN	NaN	NaN	NaN	NaN	NaN	NaN	NaN	NaN	NaN	NaN	NaN	NaN	NaN	NaN	NaN	NaN	NaN	2	2	2	5.1	5.1	5.1	71.475	3.279	28733	2	NaN	NaN	P17655-2;P17655
P17813-2;P17813	Endoglin	ENG	sp|P17813-2|EGLN_HUMAN Isoform Short of Endoglin OS=Homo sapiens OX=9606 GN=ENG;sp|P17813|EGLN_HUMAN Endoglin OS=Homo sapiens OX=9606 GN=ENG PE=1 SV=2	12.7993	13.6502	14.3344	NaN	13.614	14.0537	14.2911	NaN	13.1572	NaN	13.3337	12.2916	13.5926	13.1514	14.0599	12.1468	13.5613	NaN	12.9553	13.1911	12.3754	13.62	13.6478	13.3062	6	6	6	11.4	11.4	11.4	67.541	68.572	2071400	70	NaN	NaN	P17813-2;P17813
P17844;P17844-2	Probable ATP-dependent RNA helicase DDX5	DDX5	sp|P17844|DDX5_HUMAN Probable ATP-dependent RNA helicase DDX5 OS=Homo sapiens OX=9606 GN=DDX5 PE=1 SV=1;sp|P17844-2|DDX5_HUMAN Isoform 2 of Probable ATP-dependent RNA helicase DDX5 OS=Homo sapiens OX=9606 GN=DDX5	14.28	11.414	NaN	NaN	NaN	NaN	NaN	NaN	NaN	NaN	NaN	NaN	NaN	NaN	NaN	NaN	NaN	NaN	10.1933	NaN	NaN	NaN	NaN	NaN	12	8	8	14.7	11.1	11.1	69.147	65.573	230090	20	NaN	NaN	P17844;P17844-2;PF3D7_1445900.1-p1
P17858;P17858-2	ATP-dependent 6-phosphofructokinase, liver type	PFKL	sp|P17858|PFKAL_HUMAN ATP-dependent 6-phosphofructokinase, liver type OS=Homo sapiens OX=9606 GN=PFKL PE=1 SV=6;sp|P17858-2|PFKAL_HUMAN Isoform 2 of ATP-dependent 6-phosphofructokinase, liver type OS=Homo sapiens OX=9606 GN=PFKL	12.9731	9.86236	NaN	NaN	NaN	NaN	NaN	NaN	NaN	NaN	NaN	NaN	NaN	NaN	NaN	NaN	NaN	NaN	NaN	NaN	NaN	NaN	NaN	NaN	5	4	4	8.5	6	6	85.018	9.0318	48697	4	NaN	NaN	P17858;P17858-2;P08237;P08237-3
P17927	Complement receptor type 1	CR1	sp|P17927|CR1_HUMAN Complement receptor type 1 OS=Homo sapiens OX=9606 GN=CR1 PE=1 SV=3	NaN	NaN	NaN	NaN	NaN	NaN	NaN	NaN	NaN	NaN	NaN	NaN	NaN	NaN	NaN	NaN	NaN	NaN	NaN	NaN	NaN	NaN	NaN	NaN	7	7	6	9	9	8	223.66	16.211	435610	17	NaN	NaN	P17927;Q2VPA4;Q2VPA4-2;Q2VPA4-3
P17931	Galectin-3	LGALS3	sp|P17931|LEG3_HUMAN Galectin-3 OS=Homo sapiens OX=9606 GN=LGALS3 PE=1 SV=5	NaN	12.9953	14.7043	13.2673	NaN	NaN	12.1808	NaN	NaN	NaN	11.2147	NaN	12.2546	NaN	NaN	NaN	NaN	NaN	NaN	11.458	11.387	NaN	NaN	11.2838	4	4	4	19.6	19.6	19.6	26.152	9.7591	627310	27	4	4	P17931
P17936;P17936-2	Insulin-like growth factor-binding protein 3	IGFBP3	sp|P17936|IBP3_HUMAN Insulin-like growth factor-binding protein 3 OS=Homo sapiens OX=9606 GN=IGFBP3 PE=1 SV=2;sp|P17936-2|IBP3_HUMAN Isoform 2 of Insulin-like growth factor-binding protein 3 OS=Homo sapiens OX=9606 GN=IGFBP3	15.3761	16.281	15.7235	16.6792	16.6506	16.1925	17.9756	17.0512	17.8096	17.3411	18.4093	16.7018	17.1324	16.555	16.2866	15.8212	15.9463	15.8297	17.6286	17.115	15.9451	16.5885	16.3723	17.8659	14	14	14	51.2	51.2	51.2	31.674	87.227	35569000	226	NaN	NaN	P17936;P17936-2
P17980	26S protease regulatory subunit 6A	PSMC3	sp|P17980|PRS6A_HUMAN 26S proteasome regulatory subunit 6A OS=Homo sapiens OX=9606 GN=PSMC3 PE=1 SV=3	NaN	NaN	NaN	NaN	NaN	NaN	NaN	NaN	NaN	NaN	NaN	NaN	12.2814	NaN	NaN	NaN	NaN	NaN	13.056	NaN	NaN	NaN	NaN	NaN	3	3	2	12.1	12.1	7.7	49.203	2.949	269900	9	3	3	P17980
P17987	T-complex protein 1 subunit alpha	TCP1	sp|P17987|TCPA_HUMAN T-complex protein 1 subunit alpha OS=Homo sapiens OX=9606 GN=TCP1 PE=1 SV=1	NaN	NaN	NaN	9.79015	NaN	NaN	NaN	NaN	NaN	NaN	NaN	13.7056	NaN	NaN	NaN	NaN	NaN	NaN	NaN	NaN	NaN	11.0997	NaN	NaN	11	11	11	22.1	22.1	22.1	60.343	47.212	991570	18	11	11	P17987
P18031	Tyrosine-protein phosphatase non-receptor type 1	PTPN1	sp|P18031|PTN1_HUMAN Tyrosine-protein phosphatase non-receptor type 1 OS=Homo sapiens OX=9606 GN=PTPN1 PE=1 SV=1	NaN	NaN	NaN	NaN	NaN	NaN	NaN	NaN	NaN	NaN	NaN	NaN	NaN	NaN	NaN	NaN	NaN	NaN	NaN	NaN	NaN	NaN	NaN	NaN	4	4	4	12.4	12.4	12.4	49.966	9.5797	56558	4	4	4	P18031
P18054	Arachidonate 12-lipoxygenase, 12S-type	ALOX12	sp|P18054|LOX12_HUMAN Polyunsaturated fatty acid lipoxygenase ALOX12 OS=Homo sapiens OX=9606 GN=ALOX12 PE=1 SV=4	NaN	NaN	NaN	NaN	NaN	NaN	NaN	NaN	NaN	NaN	NaN	13.2673	NaN	NaN	NaN	NaN	NaN	14.1788	NaN	NaN	NaN	13.6506	NaN	NaN	8	8	7	16.6	16.6	15.4	75.693	15.407	1900000	13	8	8	P18054
P18065	Insulin-like growth factor-binding protein 2	IGFBP2	sp|P18065|IBP2_HUMAN Insulin-like growth factor-binding protein 2 OS=Homo sapiens OX=9606 GN=IGFBP2 PE=1 SV=2	17.146	17.6698	17.5519	19.9911	17.3393	18.8356	16.9278	16.0497	17.6647	16.7931	18.0726	16.7322	18.2693	18.8068	17.2882	16.8959	19.1517	18.3404	16.4477	16.3098	18.744	17.6314	17.1352	16.8122	18	18	18	68.9	68.9	68.9	34.814	320.43	92905000	443	18	18	P18065
P18077	60S ribosomal protein L35a	RPL35A	sp|P18077|RL35A_HUMAN 60S ribosomal protein L35a OS=Homo sapiens OX=9606 GN=RPL35A PE=1 SV=2	14.6238	14.1339	NaN	NaN	NaN	NaN	NaN	NaN	NaN	NaN	NaN	NaN	NaN	NaN	NaN	NaN	NaN	NaN	NaN	NaN	NaN	NaN	12.3643	NaN	6	6	6	40.9	40.9	40.9	12.538	79.984	386380	14	6	6	P18077
P18085	ADP-ribosylation factor 4	ARF4	sp|P18085|ARF4_HUMAN ADP-ribosylation factor 4 OS=Homo sapiens OX=9606 GN=ARF4 PE=1 SV=3	NaN	NaN	NaN	NaN	NaN	NaN	NaN	NaN	NaN	NaN	NaN	NaN	NaN	NaN	NaN	NaN	NaN	NaN	NaN	NaN	NaN	NaN	NaN	NaN	5	3	2	44.4	21.7	13.3	20.511	2.197	167750	3	5	3	P18085
P18124	60S ribosomal protein L7	RPL7	sp|P18124|RL7_HUMAN 60S ribosomal protein L7 OS=Homo sapiens OX=9606 GN=RPL7 PE=1 SV=1	16.1389	14.8942	NaN	NaN	NaN	NaN	NaN	NaN	NaN	NaN	NaN	NaN	NaN	NaN	NaN	NaN	NaN	NaN	NaN	NaN	NaN	NaN	NaN	NaN	6	6	6	26.6	26.6	26.6	29.225	24.111	866920	18	6	6	P18124
P18206;P18206-2	Vinculin	VCL	sp|P18206|VINC_HUMAN Vinculin OS=Homo sapiens OX=9606 GN=VCL PE=1 SV=4;sp|P18206-2|VINC_HUMAN Isoform 1 of Vinculin OS=Homo sapiens OX=9606 GN=VCL	16.6117	17.0352	16.8799	16.3294	17.1588	17.2026	18.0307	18.965	18.1331	17.7764	17.625	19.7976	16.1842	17.6226	16.87	17.6234	16.2353	16.6982	17.7794	18.4748	16.4354	18.5258	16.9772	18.6432	81	81	80	67.2	67.2	67.2	123.8	323.31	270320000	1515	NaN	NaN	P18206;P18206-2;P18206-3
P18428	Lipopolysaccharide-binding protein	LBP	sp|P18428|LBP_HUMAN Lipopolysaccharide-binding protein OS=Homo sapiens OX=9606 GN=LBP PE=1 SV=3	18.7984	18.8641	20.4076	20.7212	18.9209	19.2261	17.5474	16.5799	17.846	17.0379	16.4813	16.3646	19.7836	19.6903	19.3694	18.7396	20.1568	19.4949	18.5374	18.2246	20.2295	18.9878	19.54	19.7389	16	16	16	27.9	27.9	27.9	53.383	323.31	325340000	895	16	16	P18428
P18510-4;P18510-2;P18510;P18510-3	Interleukin-1 receptor antagonist protein	IL1RN	sp|P18510-4|IL1RA_HUMAN Isoform 4 of Interleukin-1 receptor antagonist protein OS=Homo sapiens OX=9606 GN=IL1RN;sp|P18510-2|IL1RA_HUMAN Isoform 2 of Interleukin-1 receptor antagonist protein OS=Homo sapiens OX=9606 GN=IL1RN;sp|P18510|IL1RA_HUMAN Interleuki	NaN	NaN	NaN	17.201	NaN	NaN	NaN	NaN	NaN	NaN	NaN	NaN	NaN	NaN	NaN	NaN	NaN	NaN	NaN	NaN	14.3934	NaN	NaN	NaN	3	3	3	37.8	37.8	37.8	16.142	132.54	1899000	17	NaN	NaN	P18510-4;P18510-2;P18510;P18510-3
P18621-3;P18621;P18621-2	60S ribosomal protein L17	RPL17	sp|P18621-3|RL17_HUMAN Isoform 3 of 60S ribosomal protein L17 OS=Homo sapiens OX=9606 GN=RPL17;sp|P18621|RL17_HUMAN 60S ribosomal protein L17 OS=Homo sapiens OX=9606 GN=RPL17 PE=1 SV=3;sp|P18621-2|RL17_HUMAN Isoform 2 of 60S ribosomal protein L17 OS=Homo s	16.5281	15.4595	NaN	NaN	NaN	NaN	13.3525	NaN	NaN	NaN	NaN	NaN	13.9252	NaN	NaN	NaN	NaN	NaN	14.1455	NaN	NaN	NaN	NaN	NaN	12	12	12	41.2	41.2	41.2	26.372	41.147	2253100	49	NaN	NaN	P18621-3;P18621;P18621-2
P18627-2;P18627	Lymphocyte activation gene 3 protein	LAG3	sp|P18627-2|LAG3_HUMAN Isoform 2 of Lymphocyte activation gene 3 protein OS=Homo sapiens OX=9606 GN=LAG3;sp|P18627|LAG3_HUMAN Lymphocyte activation gene 3 protein OS=Homo sapiens OX=9606 GN=LAG3 PE=1 SV=5	NaN	NaN	NaN	NaN	14.4826	NaN	NaN	NaN	NaN	NaN	NaN	NaN	NaN	NaN	NaN	NaN	NaN	NaN	NaN	NaN	11.989	NaN	13.916	NaN	2	2	2	10.3	10.3	10.3	39.102	14.5	555720	13	NaN	NaN	P18627-2;P18627
P18669	Phosphoglycerate mutase 1	PGAM1	sp|P18669|PGAM1_HUMAN Phosphoglycerate mutase 1 OS=Homo sapiens OX=9606 GN=PGAM1 PE=1 SV=2	14.5691	14.7973	16.0538	17.0071	17.3407	14.7363	15.9933	15.5078	15.8702	13.3695	14.6032	15.9113	15.9677	15.5896	14.9975	14.6589	15.5002	14.0351	16.6921	15.2982	15.1626	15.5937	15.0984	15.6173	15	15	15	59.8	59.8	59.8	28.804	285.29	21241000	252	NaN	NaN	P18669;P15259;Q8N0Y7
P18827	Syndecan-1	SDC1	sp|P18827|SDC1_HUMAN Syndecan-1 OS=Homo sapiens OX=9606 GN=SDC1 PE=1 SV=3	NaN	NaN	15.639	16.8183	17.5498	NaN	NaN	NaN	NaN	NaN	NaN	NaN	NaN	NaN	NaN	NaN	NaN	NaN	NaN	NaN	NaN	NaN	NaN	NaN	2	2	2	11.6	11.6	11.6	32.461	11.17	4880900	36	2	2	P18827
P18850	Cyclic AMP-dependent transcription factor ATF-6 alpha;Processed cyclic AMP-dependent transcription factor ATF-6 alpha	ATF6	sp|P18850|ATF6A_HUMAN Cyclic AMP-dependent transcription factor ATF-6 alpha OS=Homo sapiens OX=9606 GN=ATF6 PE=1 SV=3	NaN	15.1167	13.6887	13.4729	NaN	13.4256	NaN	NaN	NaN	NaN	NaN	NaN	13.8397	12.7202	NaN	NaN	15.8204	NaN	NaN	NaN	14.2958	14.3858	NaN	NaN	4	4	4	5.5	5.5	5.5	74.584	16.73	1320400	24	4	4	P18850
P19021-4;P19021-3;P19021-6;P19021;P19021-5;P19021-2	Peptidyl-glycine alpha-amidating monooxygenase;Peptidylglycine alpha-hydroxylating monooxygenase;Peptidyl-alpha-hydroxyglycine alpha-amidating lyase	PAM	sp|P19021-4|AMD_HUMAN Isoform 4 of Peptidyl-glycine alpha-amidating monooxygenase OS=Homo sapiens OX=9606 GN=PAM;sp|P19021-3|AMD_HUMAN Isoform 3 of Peptidyl-glycine alpha-amidating monooxygenase OS=Homo sapiens OX=9606 GN=PAM;sp|P19021-6|AMD_HUMAN Isoform	NaN	13.409	14.1882	14.0407	13.1564	NaN	13.132	12.4654	13.3254	NaN	NaN	NaN	13.2684	14.0288	11.9629	NaN	NaN	NaN	12.361	NaN	NaN	NaN	NaN	12.5403	13	13	13	19.7	19.7	19.7	98.761	31.427	1349900	43	NaN	NaN	P19021-4;P19021-3;P19021-6;P19021;P19021-5;P19021-2
P19022;P19022-2	Cadherin-2	CDH2	sp|P19022|CADH2_HUMAN Cadherin-2 OS=Homo sapiens OX=9606 GN=CDH2 PE=1 SV=4;sp|P19022-2|CADH2_HUMAN Isoform 2 of Cadherin-2 OS=Homo sapiens OX=9606 GN=CDH2	14.1641	14.2555	15.9531	16.3859	16.4025	13.6568	13.7587	14.4128	14.5244	NaN	14.4152	12.7215	14.385	14.6495	15.5638	14.5278	15.0612	NaN	13.0942	12.4605	14.2287	14.8311	14.7167	14.9827	12	12	12	21.5	21.5	21.5	99.808	111.98	6257900	103	NaN	NaN	P19022;P19022-2
P19105;O14950	Myosin regulatory light chain 12A;Myosin regulatory light chain 12B	MYL12A;MYL12B	sp|P19105|ML12A_HUMAN Myosin regulatory light chain 12A OS=Homo sapiens OX=9606 GN=MYL12A PE=1 SV=2;sp|O14950|ML12B_HUMAN Myosin regulatory light chain 12B OS=Homo sapiens OX=9606 GN=MYL12B PE=1 SV=2	12.846	12.5696	NaN	NaN	NaN	NaN	NaN	12.6234	NaN	NaN	NaN	NaN	NaN	NaN	NaN	NaN	NaN	NaN	NaN	13.5127	NaN	NaN	NaN	NaN	8	8	3	68.4	68.4	17.5	19.794	17.47	901600	19	NaN	NaN	P19105;O14950
P19320;P19320-2;P19320-3	Vascular cell adhesion protein 1	VCAM1	sp|P19320|VCAM1_HUMAN Vascular cell adhesion protein 1 OS=Homo sapiens OX=9606 GN=VCAM1 PE=1 SV=1;sp|P19320-2|VCAM1_HUMAN Isoform 2 of Vascular cell adhesion protein 1 OS=Homo sapiens OX=9606 GN=VCAM1;sp|P19320-3|VCAM1_HUMAN Isoform 3 of Vascular cell adhe	17.4492	17.7115	17.8835	17.594	18.6008	18.0532	16.3013	15.7959	15.2975	16.5572	15.6826	15.3305	18.081	17.0947	17.0891	17.6913	18.0243	17.3145	16.0875	17.0086	17.8235	16.7828	17.3619	16.5988	31	31	31	51.6	51.6	51.6	81.275	323.31	96185000	615	NaN	NaN	P19320;P19320-2;P19320-3
P19338	Nucleolin	NCL	sp|P19338|NUCL_HUMAN Nucleolin OS=Homo sapiens OX=9606 GN=NCL PE=1 SV=3	NaN	NaN	NaN	13.3159	NaN	NaN	NaN	NaN	NaN	NaN	NaN	NaN	NaN	NaN	NaN	NaN	NaN	NaN	NaN	NaN	11.2439	NaN	NaN	NaN	6	6	5	13.2	13.2	10.3	76.613	7.181	341340	9	6	6	P19338
P19367-4;P19367-2;P19367;P19367-3	Hexokinase-1	HK1	sp|P19367-4|HXK1_HUMAN Isoform 4 of Hexokinase-1 OS=Homo sapiens OX=9606 GN=HK1;sp|P19367-2|HXK1_HUMAN Isoform 2 of Hexokinase-1 OS=Homo sapiens OX=9606 GN=HK1;sp|P19367|HXK1_HUMAN Hexokinase-1 OS=Homo sapiens OX=9606 GN=HK1 PE=1 SV=3;sp|P19367-3|HXK1_HUMA	NaN	NaN	NaN	NaN	NaN	NaN	12.5223	13.3464	NaN	NaN	NaN	14.1666	NaN	11.942	NaN	NaN	NaN	NaN	13.9214	11.85	NaN	12.8073	NaN	12.5763	18	18	18	26.7	26.7	26.7	101.08	65.002	1466200	48	NaN	NaN	P19367-4;P19367-2;P19367;P19367-3;Q2TB90
P19438-5;P19438-4;P19438	Tumor necrosis factor receptor superfamily member 1A;Tumor necrosis factor receptor superfamily member 1A, membrane form;Tumor necrosis factor-binding protein 1	TNFRSF1A	sp|P19438-5|TNR1A_HUMAN Isoform 5 of Tumor necrosis factor receptor superfamily member 1A OS=Homo sapiens OX=9606 GN=TNFRSF1A;sp|P19438-4|TNR1A_HUMAN Isoform 4 of Tumor necrosis factor receptor superfamily member 1A OS=Homo sapiens OX=9606 GN=TNFRSF1A;sp|P	NaN	NaN	NaN	12.2466	NaN	NaN	NaN	NaN	NaN	NaN	NaN	NaN	11.0018	NaN	NaN	NaN	NaN	NaN	NaN	NaN	NaN	NaN	NaN	NaN	2	2	2	15.1	15.1	15.1	24.194	7.5804	70665	4	NaN	NaN	P19438-5;P19438-4;P19438
P19440;P19440-2;P36268-2;A6NGU5;P36268;P36268-3	Gamma-glutamyltranspeptidase 1;Gamma-glutamyltranspeptidase 1 heavy chain;Gamma-glutamyltranspeptidase 1 light chain;Inactive gamma-glutamyltranspeptidase 2;Putative gamma-glutamyltranspeptidase 3;Putative gamma-glutamyltranspeptidase 3 heavy chain;Putative gamma-glutamyltranspeptidase 3 light chain	GGT1;GGT2;GGT3P	sp|P19440|GGT1_HUMAN Glutathione hydrolase 1 proenzyme OS=Homo sapiens OX=9606 GN=GGT1 PE=1 SV=2;sp|P19440-2|GGT1_HUMAN Isoform 2 of Glutathione hydrolase 1 proenzyme OS=Homo sapiens OX=9606 GN=GGT1;sp|P36268-2|GGT2_HUMAN Isoform 2 of Inactive glutathione	NaN	NaN	NaN	NaN	14.2232	NaN	NaN	NaN	NaN	NaN	NaN	NaN	NaN	NaN	NaN	NaN	NaN	NaN	NaN	NaN	NaN	NaN	10.9931	NaN	3	3	3	6.9	6.9	6.9	61.409	8.2222	177970	5	NaN	NaN	P19440;P19440-2;P36268-2;A6NGU5;P36268;P36268-3;Q14390;P19440-3;B5MD39
P19652	Alpha-1-acid glycoprotein 2	ORM2	sp|P19652|A1AG2_HUMAN Alpha-1-acid glycoprotein 2 OS=Homo sapiens OX=9606 GN=ORM2 PE=1 SV=2	19.3279	21.7225	21.4266	21.7138	22.3393	20.3621	18.369	19.777	19.3876	19.888	18.9873	16.9384	19.9675	21.0483	20.6996	20.4632	22.1069	22.0165	20.3835	20.527	20.4537	20.8036	21.007	22.1414	15	15	10	59.2	59.2	35.8	23.602	323.31	420420000	1307	15	15	P19652
P19823	Inter-alpha-trypsin inhibitor heavy chain H2	ITIH2	sp|P19823|ITIH2_HUMAN Inter-alpha-trypsin inhibitor heavy chain H2 OS=Homo sapiens OX=9606 GN=ITIH2 PE=1 SV=2	20.2481	20.709	21.1333	20.6914	19.8721	20.7397	21.8674	21.4878	21.8013	21.2797	22.0495	21.49	21.1794	21.0247	20.9537	20.9235	20.7273	20.5357	21.0057	21.4167	20.7051	21.3108	21.195	21.1698	47	47	35	50.4	50.4	42.2	106.46	323.31	2930300000	6050	47	47	P19823
P19827;P19827-3	Inter-alpha-trypsin inhibitor heavy chain H1	ITIH1	sp|P19827|ITIH1_HUMAN Inter-alpha-trypsin inhibitor heavy chain H1 OS=Homo sapiens OX=9606 GN=ITIH1 PE=1 SV=3;sp|P19827-3|ITIH1_HUMAN Isoform 3 of Inter-alpha-trypsin inhibitor heavy chain H1 OS=Homo sapiens OX=9606 GN=ITIH1	20.302	20.0612	20.5523	20.7692	20.2002	20.9431	21.6163	20.8708	21.4078	20.6805	21.6162	21.1848	20.7797	21.2037	20.9404	20.554	20.4275	20.7137	20.7735	21.0219	20.5957	21.0928	20.5264	20.7591	47	47	11	59.3	59.3	11.6	101.39	323.31	1998000000	4637	NaN	NaN	P19827;P19827-3;CON__crap_maxquant|Inter-alpha-trypsin_inhibitor_heavy_chain_H1|Bos_taurus|Q0VCM5|TrEMBL
P19827-2	Inter-alpha-trypsin inhibitor heavy chain H1	ITIH1	sp|P19827-2|ITIH1_HUMAN Isoform 2 of Inter-alpha-trypsin inhibitor heavy chain H1 OS=Homo sapiens OX=9606 GN=ITIH1	NaN	NaN	NaN	NaN	NaN	NaN	NaN	NaN	NaN	NaN	NaN	NaN	NaN	NaN	NaN	NaN	NaN	NaN	NaN	NaN	NaN	NaN	NaN	NaN	37	1	1	58.3	1.8	1.8	86.191	122.39	594400	6	37	1	P19827-2
P19838-2;P19838;P19838-3	Nuclear factor NF-kappa-B p105 subunit;Nuclear factor NF-kappa-B p50 subunit	NFKB1	sp|P19838-2|NFKB1_HUMAN Isoform 2 of Nuclear factor NF-kappa-B p105 subunit OS=Homo sapiens OX=9606 GN=NFKB1;sp|P19838|NFKB1_HUMAN Nuclear factor NF-kappa-B p105 subunit OS=Homo sapiens OX=9606 GN=NFKB1 PE=1 SV=2;sp|P19838-3|NFKB1_HUMAN Isoform 3 of Nuclea	NaN	NaN	NaN	NaN	NaN	NaN	NaN	NaN	NaN	NaN	NaN	NaN	NaN	NaN	NaN	NaN	NaN	NaN	NaN	NaN	NaN	NaN	NaN	NaN	2	2	2	2.9	2.9	2.9	105.43	2.2138	552710	2	NaN	NaN	P19838-2;P19838;P19838-3
P19971;P19971-2	Thymidine phosphorylase	TYMP	sp|P19971|TYPH_HUMAN Thymidine phosphorylase OS=Homo sapiens OX=9606 GN=TYMP PE=1 SV=2;sp|P19971-2|TYPH_HUMAN Isoform 2 of Thymidine phosphorylase OS=Homo sapiens OX=9606 GN=TYMP	13.3483	15.0486	16.4417	14.8744	15.5158	15.6177	14.1451	NaN	NaN	14.7049	NaN	14.836	14.7804	14.6286	14.5233	15.4455	15.4929	14.4826	14.55	14.4499	14.2515	15.1931	NaN	13.4703	11	11	11	32.8	32.8	32.8	49.955	84.78	5843700	98	NaN	NaN	P19971;P19971-2
P20023-4;P20023-3;P20023;P20023-2	Complement receptor type 2	CR2	sp|P20023-4|CR2_HUMAN Isoform D of Complement receptor type 2 OS=Homo sapiens OX=9606 GN=CR2;sp|P20023-3|CR2_HUMAN Isoform C of Complement receptor type 2 OS=Homo sapiens OX=9606 GN=CR2;sp|P20023|CR2_HUMAN Complement receptor type 2 OS=Homo sapiens OX=9606	11.6991	13.8973	13.0458	NaN	NaN	NaN	NaN	13.3925	13.8417	NaN	13.9434	12.3035	NaN	NaN	NaN	NaN	NaN	NaN	NaN	13.9921	NaN	NaN	14.2253	NaN	9	9	9	11.3	11.3	11.3	118.28	17.125	1119600	36	NaN	NaN	P20023-4;P20023-3;P20023;P20023-2
P20061	Transcobalamin-1	TCN1	sp|P20061|TCO1_HUMAN Transcobalamin-1 OS=Homo sapiens OX=9606 GN=TCN1 PE=1 SV=2	NaN	NaN	NaN	NaN	NaN	NaN	NaN	NaN	NaN	NaN	NaN	NaN	NaN	NaN	NaN	NaN	NaN	NaN	NaN	NaN	NaN	NaN	NaN	NaN	1	1	1	4.4	4.4	4.4	48.206	5.0639	20042	1	1	1	P20061
P20062;P20062-2	Transcobalamin-2	TCN2	sp|P20062|TCO2_HUMAN Transcobalamin-2 OS=Homo sapiens OX=9606 GN=TCN2 PE=1 SV=3;sp|P20062-2|TCO2_HUMAN Isoform 2 of Transcobalamin-2 OS=Homo sapiens OX=9606 GN=TCN2	12.2728	12.6067	NaN	15.3227	NaN	NaN	12.2764	NaN	NaN	NaN	NaN	NaN	13.9137	NaN	13.927	NaN	12.9037	NaN	NaN	NaN	14.1268	12.1381	NaN	NaN	8	8	8	23.9	23.9	23.9	47.534	16.271	1870500	36	NaN	NaN	P20062;P20062-2
P20073-2;P20073	Annexin A7	ANXA7	sp|P20073-2|ANXA7_HUMAN Isoform 2 of Annexin A7 OS=Homo sapiens OX=9606 GN=ANXA7;sp|P20073|ANXA7_HUMAN Annexin A7 OS=Homo sapiens OX=9606 GN=ANXA7 PE=1 SV=3	NaN	NaN	NaN	NaN	NaN	NaN	NaN	NaN	NaN	NaN	NaN	12.7089	NaN	12.2756	NaN	NaN	NaN	NaN	NaN	NaN	NaN	12.9332	NaN	12.645	4	4	4	12	12	12	50.315	7.3836	455290	14	NaN	NaN	P20073-2;P20073
P20160	Azurocidin	AZU1	sp|P20160|CAP7_HUMAN Azurocidin OS=Homo sapiens OX=9606 GN=AZU1 PE=1 SV=3	NaN	NaN	NaN	NaN	NaN	NaN	NaN	NaN	NaN	NaN	NaN	NaN	NaN	NaN	NaN	NaN	NaN	NaN	NaN	NaN	NaN	NaN	NaN	NaN	1	1	1	5.2	5.2	5.2	26.885	5.1921	601530	9	1	1	P20160
P20333-2;P20333	Tumor necrosis factor receptor superfamily member 1B;Tumor necrosis factor receptor superfamily member 1b, membrane form;Tumor necrosis factor-binding protein 2	TNFRSF1B	sp|P20333-2|TNR1B_HUMAN Isoform 2 of Tumor necrosis factor receptor superfamily member 1B OS=Homo sapiens OX=9606 GN=TNFRSF1B;sp|P20333|TNR1B_HUMAN Tumor necrosis factor receptor superfamily member 1B OS=Homo sapiens OX=9606 GN=TNFRSF1B PE=1 SV=3	NaN	NaN	NaN	15.422	NaN	NaN	NaN	NaN	NaN	NaN	NaN	NaN	NaN	13.6764	12.8413	NaN	14.0614	NaN	NaN	NaN	14.1445	NaN	NaN	NaN	4	4	4	21.6	21.6	21.6	28.461	14.507	857120	16	NaN	NaN	P20333-2;P20333
P20338	Ras-related protein Rab-4A	RAB4A	sp|P20338|RAB4A_HUMAN Ras-related protein Rab-4A OS=Homo sapiens OX=9606 GN=RAB4A PE=1 SV=3	NaN	NaN	NaN	NaN	NaN	NaN	NaN	NaN	NaN	NaN	NaN	NaN	NaN	NaN	NaN	NaN	NaN	NaN	NaN	NaN	NaN	NaN	NaN	NaN	1	1	1	6.4	6.4	6.4	24.389	3.6657	50766	2	1	1	P20338
P20340-2;P20340;P20340-4;P20340-3	Ras-related protein Rab-6A	RAB6A	sp|P20340-2|RAB6A_HUMAN Isoform 2 of Ras-related protein Rab-6A OS=Homo sapiens OX=9606 GN=RAB6A;sp|P20340|RAB6A_HUMAN Ras-related protein Rab-6A OS=Homo sapiens OX=9606 GN=RAB6A PE=1 SV=3;sp|P20340-4|RAB6A_HUMAN Isoform 4 of Ras-related protein Rab-6A OS=	14.4605	13.6553	NaN	NaN	NaN	NaN	NaN	NaN	NaN	NaN	NaN	NaN	NaN	NaN	NaN	NaN	NaN	NaN	13.7408	NaN	NaN	NaN	NaN	13.1799	6	6	2	34.6	34.6	12.5	23.548	15.64	1845000	21	NaN	NaN	P20340-2;P20340;P20340-4;P20340-3;PF3D7_1144900.1-p1;Q9NRW1-2
P20472	Parvalbumin alpha	PVALB	sp|P20472|PRVA_HUMAN Parvalbumin alpha OS=Homo sapiens OX=9606 GN=PVALB PE=1 SV=2	NaN	NaN	NaN	NaN	NaN	NaN	NaN	NaN	NaN	NaN	NaN	NaN	NaN	NaN	NaN	NaN	NaN	NaN	NaN	NaN	NaN	NaN	NaN	NaN	1	1	1	11.8	11.8	11.8	12.059	2.4491	34385	2	1	1	P20472
P20618	Proteasome subunit beta type-1	PSMB1	sp|P20618|PSB1_HUMAN Proteasome subunit beta type-1 OS=Homo sapiens OX=9606 GN=PSMB1 PE=1 SV=2	15.0616	15.3149	15.5004	16.0138	16.3656	15.2838	14.4658	12.2713	13.0284	13.5884	13.0129	NaN	15.677	14.8236	14.8229	15.394	13.9816	13.8996	14.0679	13.0532	15.3288	13.8655	15.4033	11.6341	11	11	10	55.2	55.2	46.5	26.489	65.773	8685100	120	11	11	P20618
P20700	Lamin-B1	LMNB1	sp|P20700|LMNB1_HUMAN Lamin-B1 OS=Homo sapiens OX=9606 GN=LMNB1 PE=1 SV=2	NaN	14.2631	12.9555	14.5489	14.7733	NaN	NaN	NaN	NaN	NaN	NaN	NaN	13.8682	NaN	NaN	NaN	NaN	NaN	NaN	NaN	NaN	NaN	NaN	NaN	8	8	8	21	21	21	66.408	25.746	1030900	20	8	8	P20700
P20701-2;P20701;P20701-3	Integrin alpha-L	ITGAL	sp|P20701-2|ITAL_HUMAN Isoform 2 of Integrin alpha-L OS=Homo sapiens OX=9606 GN=ITGAL;sp|P20701|ITAL_HUMAN Integrin alpha-L OS=Homo sapiens OX=9606 GN=ITGAL PE=1 SV=3;sp|P20701-3|ITAL_HUMAN Isoform 3 of Integrin alpha-L OS=Homo sapiens OX=9606 GN=ITGAL	NaN	NaN	14.1259	NaN	NaN	NaN	NaN	NaN	NaN	NaN	NaN	NaN	12.4953	NaN	NaN	NaN	NaN	NaN	NaN	NaN	NaN	NaN	NaN	NaN	4	4	4	5	5	5	134.43	9.4058	353190	16	NaN	NaN	P20701-2;P20701;P20701-3
P20742;P20742-2	Pregnancy zone protein	PZP	sp|P20742|PZP_HUMAN Pregnancy zone protein OS=Homo sapiens OX=9606 GN=PZP PE=1 SV=4;sp|P20742-2|PZP_HUMAN Isoform 2 of Pregnancy zone protein OS=Homo sapiens OX=9606 GN=PZP	17.9883	16.8665	15.6061	15.0706	13.123	18.1622	18.9165	19.2906	18.332	18.7188	18.4531	16.7876	14.4384	17.6155	8.9318	18.7369	10.1426	13.0566	18.2846	17.9007	13.1454	18.7823	16.7028	16.3334	50	44	43	40.8	35.7	34.9	163.86	323.31	188800000	944	NaN	NaN	P20742;P20742-2
P20774	Mimecan	OGN	sp|P20774|MIME_HUMAN Mimecan OS=Homo sapiens OX=9606 GN=OGN PE=1 SV=1	NaN	NaN	NaN	NaN	NaN	NaN	NaN	NaN	NaN	NaN	NaN	NaN	NaN	NaN	NaN	NaN	NaN	NaN	NaN	NaN	NaN	NaN	NaN	NaN	2	2	2	9.4	9.4	9.4	33.922	3.1358	1387800	5	2	2	P20774
P20810-4;P20810-8;P20810-2;P20810;P20810-9;P20810-5;P20810-10;P20810-7;P20810-6;P20810-3	Calpastatin	CAST	sp|P20810-4|ICAL_HUMAN Isoform 4 of Calpastatin OS=Homo sapiens OX=9606 GN=CAST;sp|P20810-8|ICAL_HUMAN Isoform 8 of Calpastatin OS=Homo sapiens OX=9606 GN=CAST;sp|P20810-2|ICAL_HUMAN Isoform 2 of Calpastatin OS=Homo sapiens OX=9606 GN=CAST;sp|P20810|ICAL_H	NaN	13.4118	14.4562	13.6356	14.4036	NaN	NaN	NaN	NaN	NaN	NaN	NaN	14.1497	NaN	NaN	NaN	NaN	NaN	NaN	NaN	12.8427	NaN	NaN	NaN	12	12	12	32.2	32.2	32.2	71.894	51.455	1034400	27	NaN	NaN	P20810-4;P20810-8;P20810-2;P20810;P20810-9;P20810-5;P20810-10;P20810-7;P20810-6;P20810-3
P20827;P20827-2	Ephrin-A1;Ephrin-A1, secreted form	EFNA1	sp|P20827|EFNA1_HUMAN Ephrin-A1 OS=Homo sapiens OX=9606 GN=EFNA1 PE=1 SV=2;sp|P20827-2|EFNA1_HUMAN Isoform 2 of Ephrin-A1 OS=Homo sapiens OX=9606 GN=EFNA1	NaN	NaN	NaN	NaN	NaN	NaN	NaN	NaN	NaN	NaN	NaN	NaN	NaN	NaN	NaN	NaN	NaN	NaN	NaN	NaN	NaN	NaN	NaN	NaN	5	5	5	28.8	28.8	28.8	23.787	28.722	664620	11	NaN	NaN	P20827;P20827-2
P20851-2;P20851	C4b-binding protein beta chain	C4BPB	sp|P20851-2|C4BPB_HUMAN Isoform 2 of C4b-binding protein beta chain OS=Homo sapiens OX=9606 GN=C4BPB;sp|P20851|C4BPB_HUMAN C4b-binding protein beta chain OS=Homo sapiens OX=9606 GN=C4BPB PE=1 SV=1	18.7326	18.5096	17.4893	18.9009	NaN	18.7103	19.9704	18.6846	19.0437	19.5948	19.1936	18.2352	19.3535	19.3467	18.9624	18.1944	17.392	18.5398	19.1549	19.2301	19.2279	19.6165	19.6022	18.8502	10	10	10	51.4	51.4	51.4	28.286	323.31	151110000	481	NaN	NaN	P20851-2;P20851
P20908-2;P20908	Collagen alpha-1(V) chain	COL5A1	sp|P20908-2|CO5A1_HUMAN Isoform 2 of Collagen alpha-1(V) chain OS=Homo sapiens OX=9606 GN=COL5A1;sp|P20908|CO5A1_HUMAN Collagen alpha-1(V) chain OS=Homo sapiens OX=9606 GN=COL5A1 PE=1 SV=3	NaN	NaN	NaN	NaN	NaN	NaN	13.2815	NaN	NaN	NaN	NaN	NaN	NaN	NaN	NaN	NaN	NaN	NaN	12.189	NaN	NaN	12.8722	NaN	NaN	4	4	4	3.9	3.9	3.9	183.65	7.3414	378300	13	NaN	NaN	P20908-2;P20908
P20933	N(4)-(beta-N-acetylglucosaminyl)-L-asparaginase;Glycosylasparaginase alpha chain;Glycosylasparaginase beta chain	AGA	sp|P20933|ASPG_HUMAN N(4)-(beta-N-acetylglucosaminyl)-L-asparaginase OS=Homo sapiens OX=9606 GN=AGA PE=1 SV=2	14.4419	15.0592	NaN	14.4623	15.5036	15.3363	14.6213	NaN	NaN	NaN	NaN	NaN	16.0006	14.6218	15.454	NaN	16.4494	NaN	NaN	14.3954	14.2009	14.357	15.2732	NaN	4	4	4	19.1	19.1	19.1	37.208	57.585	3829800	59	4	4	P20933
P20936-2;P20936-4;P20936;P20936-3	Ras GTPase-activating protein 1	RASA1	sp|P20936-2|RASA1_HUMAN Isoform 2 of Ras GTPase-activating protein 1 OS=Homo sapiens OX=9606 GN=RASA1;sp|P20936-4|RASA1_HUMAN Isoform 4 of Ras GTPase-activating protein 1 OS=Homo sapiens OX=9606 GN=RASA1;sp|P20936|RASA1_HUMAN Ras GTPase-activating protein	NaN	NaN	NaN	NaN	NaN	NaN	NaN	NaN	NaN	NaN	NaN	NaN	NaN	NaN	NaN	NaN	NaN	NaN	NaN	NaN	NaN	NaN	NaN	NaN	2	2	2	3.6	3.6	3.6	100.4	4.0119	54771	3	NaN	NaN	P20936-2;P20936-4;P20936;P20936-3
P60891;P21108	Ribose-phosphate pyrophosphokinase 1;Ribose-phosphate pyrophosphokinase 3	PRPS1;PRPS1L1	sp|P60891|PRPS1_HUMAN Ribose-phosphate pyrophosphokinase 1 OS=Homo sapiens OX=9606 GN=PRPS1 PE=1 SV=2;sp|P21108|PRPS3_HUMAN Ribose-phosphate pyrophosphokinase 3 OS=Homo sapiens OX=9606 GN=PRPS1L1 PE=1 SV=2	NaN	NaN	NaN	NaN	NaN	NaN	NaN	NaN	NaN	NaN	NaN	NaN	NaN	NaN	NaN	NaN	NaN	NaN	NaN	NaN	NaN	NaN	NaN	NaN	1	1	1	4.1	4.1	4.1	34.834	2.5816	50562	4	NaN	NaN	P60891;P21108
P21281	V-type proton ATPase subunit B, brain isoform	ATP6V1B2	sp|P21281|VATB2_HUMAN V-type proton ATPase subunit B, brain isoform OS=Homo sapiens OX=9606 GN=ATP6V1B2 PE=1 SV=3	NaN	NaN	NaN	NaN	NaN	NaN	NaN	NaN	NaN	NaN	NaN	NaN	NaN	NaN	NaN	NaN	NaN	NaN	NaN	NaN	NaN	NaN	NaN	NaN	3	3	3	8.8	8.8	8.8	56.5	3.8342	49959	3	NaN	NaN	P21281;P15313
P21291	Cysteine and glycine-rich protein 1	CSRP1	sp|P21291|CSRP1_HUMAN Cysteine and glycine-rich protein 1 OS=Homo sapiens OX=9606 GN=CSRP1 PE=1 SV=3	NaN	10.03	NaN	NaN	NaN	NaN	14.5044	14.2666	14.3035	12.3347	13.7037	15.305	10.7195	13.8353	11.8399	NaN	NaN	NaN	15.4523	13.9842	12.2164	14.4492	NaN	13.7522	7	7	7	54.4	54.4	54.4	20.567	217.76	3349800	75	7	7	P21291
P21333-2;P21333	Filamin-A	FLNA	sp|P21333-2|FLNA_HUMAN Isoform 2 of Filamin-A OS=Homo sapiens OX=9606 GN=FLNA;sp|P21333|FLNA_HUMAN Filamin-A OS=Homo sapiens OX=9606 GN=FLNA PE=1 SV=4	14.835	15.6483	15.3462	14.207	15.7724	11.0032	14.6922	15.065	14.3586	16.005	14.9215	14.9479	12.841	15.6078	14.0643	15.0867	11.6903	NaN	18.0227	16.6545	14.8483	17.1233	11.5705	13.5691	98	98	92	54.9	54.9	52.9	280.01	323.31	61983000	788	NaN	NaN	P21333-2;P21333
P21399	Cytoplasmic aconitate hydratase	ACO1	sp|P21399|ACOC_HUMAN Cytoplasmic aconitate hydratase OS=Homo sapiens OX=9606 GN=ACO1 PE=1 SV=3	NaN	NaN	NaN	11.3765	15.0317	NaN	NaN	NaN	NaN	NaN	NaN	11.8217	12.4042	12.0908	NaN	NaN	NaN	NaN	12.4332	NaN	NaN	12.9674	NaN	NaN	12	12	12	20.4	20.4	20.4	98.398	22.994	730300	25	12	12	P21399
P21549	Serine--pyruvate aminotransferase	AGXT	sp|P21549|SPYA_HUMAN Serine--pyruvate aminotransferase OS=Homo sapiens OX=9606 GN=AGXT PE=1 SV=1	NaN	NaN	11.2929	11.1079	15.8546	NaN	NaN	NaN	NaN	NaN	NaN	NaN	12.2286	NaN	NaN	NaN	10.1236	NaN	NaN	NaN	NaN	NaN	NaN	NaN	8	8	8	27.3	27.3	27.3	43.009	26.526	1005000	17	8	8	P21549
P21695-2;P21695	Glycerol-3-phosphate dehydrogenase [NAD(+)], cytoplasmic	GPD1	sp|P21695-2|GPDA_HUMAN Isoform 2 of Glycerol-3-phosphate dehydrogenase [NAD(+)], cytoplasmic OS=Homo sapiens OX=9606 GN=GPD1;sp|P21695|GPDA_HUMAN Glycerol-3-phosphate dehydrogenase [NAD(+)], cytoplasmic OS=Homo sapiens OX=9606 GN=GPD1 PE=1 SV=4	NaN	NaN	13.3325	11.9334	13.0735	NaN	NaN	NaN	NaN	NaN	11.7197	NaN	NaN	NaN	NaN	NaN	NaN	NaN	NaN	NaN	NaN	NaN	NaN	NaN	3	3	3	8.9	8.9	8.9	35.139	10.776	186830	14	NaN	NaN	P21695-2;P21695
P21796	Voltage-dependent anion-selective channel protein 1	VDAC1	sp|P21796|VDAC1_HUMAN Voltage-dependent anion-selective channel protein 1 OS=Homo sapiens OX=9606 GN=VDAC1 PE=1 SV=2	NaN	NaN	NaN	NaN	NaN	NaN	NaN	NaN	NaN	NaN	NaN	NaN	NaN	NaN	NaN	NaN	NaN	NaN	NaN	NaN	NaN	NaN	NaN	NaN	3	3	3	13.8	13.8	13.8	30.772	2.6477	99211	4	3	3	P21796
P21980;P21980-2	Protein-glutamine gamma-glutamyltransferase 2	TGM2	sp|P21980|TGM2_HUMAN Protein-glutamine gamma-glutamyltransferase 2 OS=Homo sapiens OX=9606 GN=TGM2 PE=1 SV=2;sp|P21980-2|TGM2_HUMAN Isoform 2 of Protein-glutamine gamma-glutamyltransferase 2 OS=Homo sapiens OX=9606 GN=TGM2	NaN	NaN	NaN	NaN	NaN	NaN	NaN	NaN	NaN	NaN	NaN	NaN	NaN	NaN	NaN	NaN	NaN	NaN	NaN	NaN	NaN	NaN	NaN	NaN	2	2	2	4.2	4.2	4.2	77.328	6.595	44433	3	NaN	NaN	P21980;P21980-2
P22059	Oxysterol-binding protein 1	OSBP	sp|P22059|OSBP1_HUMAN Oxysterol-binding protein 1 OS=Homo sapiens OX=9606 GN=OSBP PE=1 SV=1	NaN	NaN	NaN	NaN	NaN	NaN	NaN	NaN	NaN	NaN	NaN	NaN	NaN	NaN	NaN	NaN	NaN	NaN	NaN	NaN	NaN	NaN	NaN	NaN	2	2	2	4	4	4	89.42	6.7689	56632	5	2	2	P22059
P22061;P22061-2	Protein-L-isoaspartate(D-aspartate) O-methyltransferase	PCMT1	sp|P22061|PIMT_HUMAN Protein-L-isoaspartate(D-aspartate) O-methyltransferase OS=Homo sapiens OX=9606 GN=PCMT1 PE=1 SV=4;sp|P22061-2|PIMT_HUMAN Isoform 2 of Protein-L-isoaspartate(D-aspartate) O-methyltransferase OS=Homo sapiens OX=9606 GN=PCMT1	12.7917	NaN	11.8024	14.2409	NaN	NaN	12.8554	NaN	13.2803	NaN	12.4199	NaN	12.5532	12.755	NaN	NaN	NaN	NaN	13.8356	13.6782	13.6853	11.6717	NaN	11.358	8	8	7	49.8	49.8	46.7	24.636	173.2	1261500	39	NaN	NaN	P22061;P22061-2
P22087	rRNA 2-O-methyltransferase fibrillarin	FBL	sp|P22087|FBRL_HUMAN rRNA 2-O-methyltransferase fibrillarin OS=Homo sapiens OX=9606 GN=FBL PE=1 SV=2	13.3846	11.7053	NaN	NaN	NaN	NaN	NaN	NaN	NaN	NaN	NaN	NaN	NaN	NaN	NaN	NaN	NaN	NaN	NaN	NaN	NaN	NaN	NaN	NaN	5	5	5	17.1	17.1	17.1	33.784	32.442	129690	8	NaN	NaN	P22087;PF3D7_1407100.1-p1
P22102-2;P22102	Trifunctional purine biosynthetic protein adenosine-3;Phosphoribosylamine--glycine ligase;Phosphoribosylformylglycinamidine cyclo-ligase;Phosphoribosylglycinamide formyltransferase	GART	sp|P22102-2|PUR2_HUMAN Isoform Short of Trifunctional purine biosynthetic protein adenosine-3 OS=Homo sapiens OX=9606 GN=GART;sp|P22102|PUR2_HUMAN Trifunctional purine biosynthetic protein adenosine-3 OS=Homo sapiens OX=9606 GN=GART PE=1 SV=1	NaN	NaN	NaN	NaN	NaN	NaN	NaN	NaN	NaN	NaN	NaN	NaN	NaN	NaN	NaN	NaN	NaN	NaN	NaN	NaN	NaN	NaN	NaN	NaN	2	2	2	6.9	6.9	6.9	46.033	4.7777	66962	6	NaN	NaN	P22102-2;P22102
P22105-1;P22105;P22105-4	Tenascin-X	TNXB	sp|P22105-1|TENX_HUMAN Isoform 3 of Tenascin-X OS=Homo sapiens OX=9606 GN=TNXB;sp|P22105|TENX_HUMAN Tenascin-X OS=Homo sapiens OX=9606 GN=TNXB PE=1 SV=5;sp|P22105-4|TENX_HUMAN Isoform 5 of Tenascin-X OS=Homo sapiens OX=9606 GN=TNXB	16.0716	17.6841	16.9624	17.4589	17.3051	17.07	17.128	16.878	17.4849	16.2537	17.3317	16.8727	16.8691	17.1481	17.5664	17.1809	17.4804	17.211	16.8284	16.6971	17.489	16.78	17.046	16.8405	81	81	81	31.9	31.9	31.9	458.22	323.31	94346000	995	NaN	NaN	P22105-1;P22105;P22105-4;P22105-2;Q16473
P22234;P22234-2	Multifunctional protein ADE2;Phosphoribosylaminoimidazole-succinocarboxamide synthase;Phosphoribosylaminoimidazole carboxylase	PAICS	sp|P22234|PUR6_HUMAN Multifunctional protein ADE2 OS=Homo sapiens OX=9606 GN=PAICS PE=1 SV=3;sp|P22234-2|PUR6_HUMAN Isoform 2 of Multifunctional protein ADE2 OS=Homo sapiens OX=9606 GN=PAICS	14.6725	14.3867	12.1012	10.7141	NaN	NaN	NaN	NaN	NaN	NaN	NaN	10.4563	12.7828	10.3455	NaN	NaN	NaN	NaN	12.8166	NaN	NaN	NaN	NaN	NaN	9	9	9	21.4	21.4	21.4	47.079	70.701	649530	21	NaN	NaN	P22234;P22234-2
P22304	Iduronate 2-sulfatase;Iduronate 2-sulfatase 42 kDa chain;Iduronate 2-sulfatase 14 kDa chain	IDS	sp|P22304|IDS_HUMAN Iduronate 2-sulfatase OS=Homo sapiens OX=9606 GN=IDS PE=1 SV=1	NaN	NaN	NaN	NaN	NaN	NaN	NaN	NaN	NaN	NaN	NaN	NaN	NaN	NaN	NaN	NaN	NaN	NaN	NaN	NaN	NaN	NaN	NaN	NaN	1	1	1	3.5	3.5	3.5	61.872	2.1221	253440	2	1	1	P22304
P22307-6;P22307-2;P22307-4;P22307-7;P22307-8;P22307	Non-specific lipid-transfer protein	SCP2	sp|P22307-6|SCP2_HUMAN Isoform 6 of Sterol carrier protein 2 OS=Homo sapiens OX=9606 GN=SCP2;sp|P22307-2|SCP2_HUMAN Isoform SCP2 of Sterol carrier protein 2 OS=Homo sapiens OX=9606 GN=SCP2;sp|P22307-4|SCP2_HUMAN Isoform 4 of Sterol carrier protein 2 OS=Hom	NaN	NaN	NaN	NaN	NaN	NaN	NaN	NaN	NaN	NaN	NaN	NaN	NaN	NaN	NaN	NaN	NaN	NaN	NaN	NaN	NaN	NaN	NaN	NaN	1	1	1	7.9	7.9	7.9	15.079	3.3098	22839	1	NaN	NaN	P22307-6;P22307-2;P22307-4;P22307-7;P22307-8;P22307
P22314-2;P22314	Ubiquitin-like modifier-activating enzyme 1	UBA1	sp|P22314-2|UBA1_HUMAN Isoform 2 of Ubiquitin-like modifier-activating enzyme 1 OS=Homo sapiens OX=9606 GN=UBA1;sp|P22314|UBA1_HUMAN Ubiquitin-like modifier-activating enzyme 1 OS=Homo sapiens OX=9606 GN=UBA1 PE=1 SV=3	13.6528	14.3116	16.0396	15.0507	15.7106	13.9041	14.324	15.3288	15.3633	14.302	13.9588	16.0286	13.8179	14.7423	14.3654	13.2629	13.8808	13.052	15.2447	14.9952	14.8589	15.488	15.2484	15.4736	26	26	26	35.8	35.8	35.8	113.8	323.31	14022000	254	NaN	NaN	P22314-2;P22314
P22352	Glutathione peroxidase 3	GPX3	sp|P22352|GPX3_HUMAN Glutathione peroxidase 3 OS=Homo sapiens OX=9606 GN=GPX3 PE=1 SV=2	19.6549	20.2011	18.5188	18.1557	18.2534	18.3021	18.4006	18.3395	18.0165	17.44	18.7271	17.7796	18.6237	18.2157	18.6422	21.0585	19.0224	20.3763	17.1693	18.8535	17.2722	18.0983	18.7142	17.7893	6	6	6	41.6	41.6	41.6	25.552	126.11	121030000	236	6	6	P22352
P22392-2;P22392	Nucleoside diphosphate kinase B	NME2	sp|P22392-2|NDKB_HUMAN Isoform 3 of Nucleoside diphosphate kinase B OS=Homo sapiens OX=9606 GN=NME2;sp|P22392|NDKB_HUMAN Nucleoside diphosphate kinase B OS=Homo sapiens OX=9606 GN=NME2 PE=1 SV=1	14.4375	14.7114	17.273	15.929	16.7349	14.945	15.7218	16.082	16.3251	15.1391	15.7077	16.2802	15.8883	15.8558	14.9625	14.8085	13.8815	14.033	16.7276	15.8794	15.3927	16.0076	16.0187	15.5947	12	12	5	67.4	67.4	21.7	30.137	136.85	16815000	162	NaN	NaN	P22392-2;P22392;O60361
P22626-2;P22626	Heterogeneous nuclear ribonucleoproteins A2/B1	HNRNPA2B1	sp|P22626-2|ROA2_HUMAN Isoform A2 of Heterogeneous nuclear ribonucleoproteins A2/B1 OS=Homo sapiens OX=9606 GN=HNRNPA2B1;sp|P22626|ROA2_HUMAN Heterogeneous nuclear ribonucleoproteins A2/B1 OS=Homo sapiens OX=9606 GN=HNRNPA2B1 PE=1 SV=2	11.9692	NaN	10.9535	14.7155	13.9412	NaN	NaN	10.896	NaN	NaN	12.4686	11.9526	13.2478	NaN	NaN	NaN	11.7401	NaN	14.7107	NaN	12.3524	9.77864	NaN	12.5368	11	11	11	35.5	35.5	35.5	36.006	34.467	1783100	59	NaN	NaN	P22626-2;P22626
P22692;P22692-2	Insulin-like growth factor-binding protein 4	IGFBP4	sp|P22692|IBP4_HUMAN Insulin-like growth factor-binding protein 4 OS=Homo sapiens OX=9606 GN=IGFBP4 PE=1 SV=2;sp|P22692-2|IBP4_HUMAN Isoform 2 of Insulin-like growth factor-binding protein 4 OS=Homo sapiens OX=9606 GN=IGFBP4	14.6965	15.4794	15.0819	18.0565	NaN	15.666	16.2186	15.6715	16.12	14.7266	15.3918	12.3274	15.67	16.3067	15.1055	13.5275	17.2345	NaN	15.7862	15.2796	15.9758	15.8168	15.4233	15.6495	8	8	8	38.4	38.4	38.4	27.934	86.893	12066000	102	NaN	NaN	P22692;P22692-2
P22695	Cytochrome b-c1 complex subunit 2, mitochondrial	UQCRC2	sp|P22695|QCR2_HUMAN Cytochrome b-c1 complex subunit 2, mitochondrial OS=Homo sapiens OX=9606 GN=UQCRC2 PE=1 SV=3	NaN	NaN	NaN	NaN	NaN	NaN	NaN	NaN	NaN	NaN	NaN	NaN	NaN	NaN	NaN	NaN	NaN	NaN	NaN	NaN	NaN	NaN	NaN	NaN	2	2	2	7.3	7.3	7.3	48.442	6.2535	81059	3	2	2	P22695
P22792	Carboxypeptidase N subunit 2	CPN2	sp|P22792|CPN2_HUMAN Carboxypeptidase N subunit 2 OS=Homo sapiens OX=9606 GN=CPN2 PE=1 SV=3	20.4691	20.5146	20.1866	20.3031	20.4075	20.0682	20.1089	19.0622	19.0796	20.1313	19.9682	19.5936	19.8135	19.483	20.2288	20.2893	20.5655	20.0763	19.3944	19.5921	19.864	19.5058	19.9713	19.2103	16	16	16	40.6	40.6	40.6	60.556	323.31	409200000	1195	16	16	P22792
P22891;P22891-2	Vitamin K-dependent protein Z	PROZ	sp|P22891|PROZ_HUMAN Vitamin K-dependent protein Z OS=Homo sapiens OX=9606 GN=PROZ PE=1 SV=2;sp|P22891-2|PROZ_HUMAN Isoform 2 of Vitamin K-dependent protein Z OS=Homo sapiens OX=9606 GN=PROZ	16.2897	16.3994	16.9365	16.9572	14.9454	14.7287	17.2818	16.6108	16.1985	16.5007	16.6972	15.7181	16.6938	16.9222	17.0751	16.5596	16.1401	15.7992	16.8668	16.0351	17.251	16.1964	16.7047	16.7728	13	13	13	32.2	32.2	32.2	44.743	323.31	34031000	244	NaN	NaN	P22891;P22891-2
P22894	Neutrophil collagenase	MMP8	sp|P22894|MMP8_HUMAN Neutrophil collagenase OS=Homo sapiens OX=9606 GN=MMP8 PE=1 SV=1	14.1651	13.0311	13.3144	13.4161	NaN	13.5603	NaN	NaN	NaN	NaN	NaN	NaN	NaN	NaN	NaN	NaN	10.9442	NaN	NaN	NaN	NaN	NaN	NaN	NaN	5	5	5	13.9	13.9	13.9	53.411	17.706	526610	15	5	5	P22894
P22897	Macrophage mannose receptor 1	MRC1	sp|P22897|MRC1_HUMAN Macrophage mannose receptor 1 OS=Homo sapiens OX=9606 GN=MRC1 PE=1 SV=1	15.9615	16.397	16.431	16.5175	17.637	15.7791	13.6773	11.3242	13.7948	12.7582	13.8553	11.0129	16.1768	15.8467	15.6945	15.8779	17.1012	15.0726	15.1265	15.1318	15.6375	14.33	16.5288	14.9506	44	44	43	36	36	34.8	166.01	323.31	28527000	405	NaN	NaN	P22897;P22897-2
P23083	Ig heavy chain V-I region V35		sp|P23083|HV102_HUMAN Immunoglobulin heavy variable 1-2 OS=Homo sapiens OX=9606 GN=IGHV1-2 PE=1 SV=2	14.6238	12.4069	NaN	NaN	NaN	NaN	NaN	NaN	NaN	NaN	NaN	NaN	NaN	NaN	NaN	NaN	NaN	NaN	NaN	NaN	NaN	NaN	NaN	NaN	1	1	1	11.1	11.1	11.1	13.085	4.5589	477560	14	1	1	P23083
P23141-3;P23141;P23141-2	Liver carboxylesterase 1	CES1	sp|P23141-3|EST1_HUMAN Isoform 3 of Liver carboxylesterase 1 OS=Homo sapiens OX=9606 GN=CES1;sp|P23141|EST1_HUMAN Liver carboxylesterase 1 OS=Homo sapiens OX=9606 GN=CES1 PE=1 SV=2;sp|P23141-2|EST1_HUMAN Isoform 2 of Liver carboxylesterase 1 OS=Homo sapien	NaN	NaN	12.0819	12.2988	15.958	10.0728	10.2674	NaN	NaN	NaN	NaN	NaN	11.3051	NaN	NaN	NaN	10.0083	NaN	NaN	NaN	NaN	NaN	NaN	NaN	12	12	12	28.3	28.3	28.3	62.392	39.415	1668700	37	NaN	NaN	P23141-3;P23141;P23141-2;Q9UKY3;Q9UKY3-2
P23142;P23142-2;P23142-3	Fibulin-1	FBLN1	sp|P23142|FBLN1_HUMAN Fibulin-1 OS=Homo sapiens OX=9606 GN=FBLN1 PE=1 SV=4;sp|P23142-2|FBLN1_HUMAN Isoform A of Fibulin-1 OS=Homo sapiens OX=9606 GN=FBLN1;sp|P23142-3|FBLN1_HUMAN Isoform B of Fibulin-1 OS=Homo sapiens OX=9606 GN=FBLN1	17.9111	18.6911	18.84	18.6967	18.0005	18.437	18.3942	18.509	18.4385	18.7	19.1238	18.4698	19.0886	18.7234	18.7421	18.8886	17.8998	19.3247	18.7597	19.0221	18.4461	18.663	19.4886	18.4532	31	31	10	58.9	58.9	17.8	77.213	323.31	220240000	956	NaN	NaN	P23142;P23142-2;P23142-3;CON__crap_maxquant|similar_to_fibulin-1_C_isoform_1|Bos_taurus|ENSBTAP00000016046|ENSEMBL
P23142-4	Fibulin-1	FBLN1	sp|P23142-4|FBLN1_HUMAN Isoform C of Fibulin-1 OS=Homo sapiens OX=9606 GN=FBLN1	15.6556	16.3412	15.5395	16.4487	15.9455	15.1326	15.5283	14.611	15.8056	14.4204	16.6773	13.8418	18.0761	17.2777	16.4355	15.1404	15.3935	NaN	16.7361	16.4805	16.0824	15.7623	16.9057	15.3297	27	6	6	54.8	12.3	12.3	74.433	255.33	21231000	204	27	6	P23142-4
P23246-2;P23246	Splicing factor, proline- and glutamine-rich	SFPQ	sp|P23246-2|SFPQ_HUMAN Isoform Short of Splicing factor, proline- and glutamine-rich OS=Homo sapiens OX=9606 GN=SFPQ;sp|P23246|SFPQ_HUMAN Splicing factor, proline- and glutamine-rich OS=Homo sapiens OX=9606 GN=SFPQ PE=1 SV=2	14.6472	12.0437	11.5256	11.8004	NaN	NaN	NaN	NaN	NaN	NaN	NaN	NaN	NaN	NaN	NaN	NaN	NaN	NaN	11.556	NaN	NaN	NaN	NaN	NaN	7	7	7	10.8	10.8	10.8	72.262	21.647	273370	15	NaN	NaN	P23246-2;P23246
P23284	Peptidyl-prolyl cis-trans isomerase B	PPIB	sp|P23284|PPIB_HUMAN Peptidyl-prolyl cis-trans isomerase B OS=Homo sapiens OX=9606 GN=PPIB PE=1 SV=2	14.6621	14.3207	13.5389	14.3431	14.295	15.2236	16.0661	16.5698	16.5246	15.5821	15.2222	16.3879	14.0481	14.875	14.3786	14.7062	14.7456	NaN	15.8618	15.6486	14.4803	15.5753	14.7605	15.882	10	10	10	47.2	47.2	47.2	23.742	28.594	10376000	114	10	10	P23284
P23368;P23368-2	NAD-dependent malic enzyme, mitochondrial	ME2	sp|P23368|MAOM_HUMAN NAD-dependent malic enzyme, mitochondrial OS=Homo sapiens OX=9606 GN=ME2 PE=1 SV=1;sp|P23368-2|MAOM_HUMAN Isoform 2 of NAD-dependent malic enzyme, mitochondrial OS=Homo sapiens OX=9606 GN=ME2	NaN	NaN	NaN	NaN	NaN	NaN	NaN	NaN	NaN	NaN	NaN	NaN	NaN	NaN	NaN	NaN	NaN	NaN	NaN	NaN	NaN	NaN	NaN	NaN	2	2	2	5.3	5.3	5.3	65.443	6.1918	79572	5	NaN	NaN	P23368;P23368-2
P23381;P23381-2	Tryptophan--tRNA ligase, cytoplasmic;T1-TrpRS;T2-TrpRS	WARS	sp|P23381|SYWC_HUMAN Tryptophan--tRNA ligase, cytoplasmic OS=Homo sapiens OX=9606 GN=WARS1 PE=1 SV=2;sp|P23381-2|SYWC_HUMAN Isoform 2 of Tryptophan--tRNA ligase, cytoplasmic OS=Homo sapiens OX=9606 GN=WARS1	14.2227	16.4628	17.3902	17.5912	16.7367	16.6059	12.618	11.7844	12.4449	12.0369	12.7551	12.3017	17.4798	16.8596	16.6311	16.1568	16.7267	15.7971	15.4605	13.8955	15.689	16.663	15.4317	14.5658	23	23	21	61.1	61.1	55.2	53.165	323.31	35065000	301	NaN	NaN	P23381;P23381-2;PF3D7_1336900.1-p1
P23396;P23396-2	40S ribosomal protein S3	RPS3	sp|P23396|RS3_HUMAN 40S ribosomal protein S3 OS=Homo sapiens OX=9606 GN=RPS3 PE=1 SV=2;sp|P23396-2|RS3_HUMAN Isoform 2 of 40S ribosomal protein S3 OS=Homo sapiens OX=9606 GN=RPS3	14.4959	13.5325	NaN	NaN	13.0369	NaN	NaN	NaN	NaN	NaN	NaN	NaN	12.5028	NaN	NaN	NaN	NaN	NaN	NaN	NaN	NaN	NaN	NaN	NaN	8	8	7	37	37	30.5	26.688	20.263	534680	13	NaN	NaN	P23396;P23396-2
P23467-3;P23467-4;P23467-2;P23467	Receptor-type tyrosine-protein phosphatase beta	PTPRB	sp|P23467-3|PTPRB_HUMAN Isoform 3 of Receptor-type tyrosine-protein phosphatase beta OS=Homo sapiens OX=9606 GN=PTPRB;sp|P23467-4|PTPRB_HUMAN Isoform 4 of Receptor-type tyrosine-protein phosphatase beta OS=Homo sapiens OX=9606 GN=PTPRB;sp|P23467-2|PTPRB_HU	NaN	NaN	NaN	NaN	NaN	NaN	NaN	NaN	NaN	NaN	NaN	NaN	11.0855	NaN	NaN	NaN	NaN	NaN	NaN	NaN	NaN	NaN	NaN	12.4346	7	7	7	4.3	4.3	4.3	249.14	9.3122	1106900	13	NaN	NaN	P23467-3;P23467-4;P23467-2;P23467
P23470-2;P23470	Receptor-type tyrosine-protein phosphatase gamma	PTPRG	sp|P23470-2|PTPRG_HUMAN Isoform 2 of Receptor-type tyrosine-protein phosphatase gamma OS=Homo sapiens OX=9606 GN=PTPRG;sp|P23470|PTPRG_HUMAN Receptor-type tyrosine-protein phosphatase gamma OS=Homo sapiens OX=9606 GN=PTPRG PE=1 SV=4	14.1784	15.5541	14.7425	14.1286	14.9723	15.0329	14.518	14.6739	15.3048	13.848	14.2545	13.6527	14.7324	14.796	15.2506	13.8021	15.4037	NaN	13.9056	14.0859	14.0927	13.7245	15.1139	14.6564	9	9	8	9.8	9.8	7.9	158.77	22.632	5884400	110	NaN	NaN	P23470-2;P23470
P23471-3;P23471-2;P23471	Receptor-type tyrosine-protein phosphatase zeta	PTPRZ1	sp|P23471-3|PTPRZ_HUMAN Isoform 3 of Receptor-type tyrosine-protein phosphatase zeta OS=Homo sapiens OX=9606 GN=PTPRZ1;sp|P23471-2|PTPRZ_HUMAN Isoform 2 of Receptor-type tyrosine-protein phosphatase zeta OS=Homo sapiens OX=9606 GN=PTPRZ1;sp|P23471|PTPRZ_HU	NaN	NaN	NaN	NaN	NaN	NaN	13.3247	NaN	NaN	NaN	NaN	NaN	NaN	NaN	NaN	NaN	NaN	NaN	12.5304	NaN	11.1218	13.5774	NaN	NaN	4	4	4	3.9	3.9	3.9	162.66	10.803	628610	21	NaN	NaN	P23471-3;P23471-2;P23471
P23526;P23526-2	Adenosylhomocysteinase	AHCY	sp|P23526|SAHH_HUMAN Adenosylhomocysteinase OS=Homo sapiens OX=9606 GN=AHCY PE=1 SV=4;sp|P23526-2|SAHH_HUMAN Isoform 2 of Adenosylhomocysteinase OS=Homo sapiens OX=9606 GN=AHCY	14.5608	15.4308	16.6053	15.0269	15.6474	15.1122	11.7651	11.6985	NaN	NaN	12.7956	11.3596	15.0917	14.0004	13.5589	14.2047	13.7275	14.2619	13.2231	12.6538	14.94	13.3624	13.4374	11.4572	16	16	15	39.6	39.6	35.2	47.716	323.31	6711900	112	NaN	NaN	P23526;P23526-2
P23528	Cofilin-1	CFL1	sp|P23528|COF1_HUMAN Cofilin-1 OS=Homo sapiens OX=9606 GN=CFL1 PE=1 SV=3	15.7468	15.032	16.1455	16.4991	16.5713	15.5828	17.7712	18.4213	18.2285	16.6985	17.5334	17.7175	16.0634	18.0582	15.6585	16.3484	15.7394	14.811	19.2753	18.0049	16.4244	18.6793	15.3829	17.9471	14	14	14	73.5	73.5	73.5	18.502	323.31	66576000	341	NaN	NaN	P23528;Q9Y281-3;Q9Y281
P23588-2;P23588	Eukaryotic translation initiation factor 4B	EIF4B	sp|P23588-2|IF4B_HUMAN Isoform 2 of Eukaryotic translation initiation factor 4B OS=Homo sapiens OX=9606 GN=EIF4B;sp|P23588|IF4B_HUMAN Eukaryotic translation initiation factor 4B OS=Homo sapiens OX=9606 GN=EIF4B PE=1 SV=2	NaN	NaN	NaN	NaN	NaN	NaN	NaN	NaN	NaN	NaN	NaN	NaN	NaN	NaN	NaN	NaN	NaN	NaN	NaN	NaN	NaN	NaN	NaN	NaN	1	1	1	2.8	2.8	2.8	64.805	2.0729	91674	5	NaN	NaN	P23588-2;P23588
P23786	Carnitine O-palmitoyltransferase 2, mitochondrial	CPT2	sp|P23786|CPT2_HUMAN Carnitine O-palmitoyltransferase 2, mitochondrial OS=Homo sapiens OX=9606 GN=CPT2 PE=1 SV=2	12.7896	13.0695	NaN	NaN	NaN	NaN	NaN	NaN	NaN	NaN	NaN	NaN	NaN	NaN	NaN	NaN	NaN	NaN	NaN	NaN	NaN	NaN	NaN	NaN	8	8	8	13.2	13.2	13.2	73.776	14.483	346410	12	8	8	P23786
P24043	Laminin subunit alpha-2	LAMA2	sp|P24043|LAMA2_HUMAN Laminin subunit alpha-2 OS=Homo sapiens OX=9606 GN=LAMA2 PE=1 SV=4	10.2626	14.6245	15.1339	13.4897	14.3372	13.0295	11.9256	11.1703	10.8964	10.9687	11.7803	NaN	15.6872	13.4521	12.1153	12.4334	14.3399	NaN	11.0401	11.1584	11.9736	9.77942	12.5522	11.9695	43	43	42	18.2	18.2	17.6	343.9	96.171	4224000	138	43	43	P24043
P24158	Myeloblastin	PRTN3	sp|P24158|PRTN3_HUMAN Myeloblastin OS=Homo sapiens OX=9606 GN=PRTN3 PE=1 SV=3	NaN	NaN	NaN	14.0538	NaN	NaN	NaN	NaN	NaN	NaN	NaN	NaN	NaN	NaN	NaN	NaN	NaN	NaN	11.3293	NaN	NaN	NaN	NaN	NaN	2	2	2	14.1	14.1	14.1	27.807	8.6993	280330	8	2	2	P24158
P24298	Alanine aminotransferase 1	GPT	sp|P24298|ALAT1_HUMAN Alanine aminotransferase 1 OS=Homo sapiens OX=9606 GN=GPT PE=1 SV=3	NaN	NaN	12.7523	NaN	14.6779	NaN	NaN	NaN	NaN	NaN	NaN	NaN	14.532	NaN	NaN	NaN	NaN	NaN	NaN	NaN	12.1014	NaN	NaN	NaN	8	8	7	27.6	27.6	24	54.636	32.995	726910	19	8	8	P24298
P24387	Corticotropin-releasing factor-binding protein	CRHBP	sp|P24387|CRHBP_HUMAN Corticotropin-releasing factor-binding protein OS=Homo sapiens OX=9606 GN=CRHBP PE=1 SV=2	NaN	NaN	NaN	12.5526	NaN	NaN	11.5918	NaN	NaN	NaN	NaN	NaN	12.194	NaN	NaN	NaN	NaN	NaN	NaN	NaN	NaN	NaN	NaN	NaN	8	8	8	32.9	32.9	32.9	36.144	13.739	547120	13	8	8	P24387
P24534	Elongation factor 1-beta	EEF1B2	sp|P24534|EF1B_HUMAN Elongation factor 1-beta OS=Homo sapiens OX=9606 GN=EEF1B2 PE=1 SV=3	NaN	NaN	NaN	NaN	NaN	NaN	NaN	NaN	NaN	NaN	NaN	NaN	NaN	NaN	NaN	NaN	NaN	NaN	NaN	NaN	NaN	NaN	NaN	NaN	4	4	3	36.9	36.9	28.9	24.763	8.4472	491990	14	4	4	P24534
P24539	ATP synthase F(0) complex subunit B1, mitochondrial	ATP5F1	sp|P24539|AT5F1_HUMAN ATP synthase F(0) complex subunit B1, mitochondrial OS=Homo sapiens OX=9606 GN=ATP5PB PE=1 SV=2	NaN	11.054	NaN	NaN	NaN	NaN	NaN	NaN	NaN	NaN	NaN	NaN	9.90394	NaN	NaN	NaN	NaN	NaN	NaN	NaN	NaN	NaN	NaN	NaN	3	3	3	13.7	13.7	13.7	28.908	5.5776	32833	4	3	3	P24539
P24592	Insulin-like growth factor-binding protein 6	IGFBP6	sp|P24592|IBP6_HUMAN Insulin-like growth factor-binding protein 6 OS=Homo sapiens OX=9606 GN=IGFBP6 PE=1 SV=1	13.6087	NaN	NaN	16.2551	NaN	NaN	13.6026	11.9942	13.8076	NaN	13.8078	NaN	14.7394	13.6821	13.8256	NaN	NaN	NaN	14.4695	12.3253	14.2723	14.2813	NaN	13.0872	6	6	5	38.3	38.3	37.9	25.322	63.961	3901800	55	6	6	P24592
P24593	Insulin-like growth factor-binding protein 5	IGFBP5	sp|P24593|IBP5_HUMAN Insulin-like growth factor-binding protein 5 OS=Homo sapiens OX=9606 GN=IGFBP5 PE=1 SV=1	NaN	11.0359	14.5122	14.474	NaN	NaN	12.341	13.1645	NaN	NaN	13.7855	NaN	14.1924	13.2903	13.7286	NaN	NaN	NaN	13.7957	13.0913	13.1585	12.3719	NaN	13.7674	8	8	6	46.3	46.3	29.4	30.57	18.443	2080300	53	8	8	P24593
P24666;P24666-4	Low molecular weight phosphotyrosine protein phosphatase	ACP1	sp|P24666|PPAC_HUMAN Low molecular weight phosphotyrosine protein phosphatase OS=Homo sapiens OX=9606 GN=ACP1 PE=1 SV=3;sp|P24666-4|PPAC_HUMAN Isoform 4 of Low molecular weight phosphotyrosine protein phosphatase OS=Homo sapiens OX=9606 GN=ACP1	NaN	12.9317	NaN	NaN	NaN	NaN	NaN	14.2499	NaN	12.5094	NaN	14.4826	12.8033	NaN	NaN	NaN	NaN	NaN	NaN	14.9477	NaN	14.0078	13.3489	12.6357	5	5	5	38	38	38	18.042	16.478	1135200	27	NaN	NaN	P24666;P24666-4;P24666-3;P24666-2
P24723-2;P24723	Protein kinase C eta type	PRKCH	sp|P24723-2|KPCL_HUMAN Isoform 2 of Protein kinase C eta type OS=Homo sapiens OX=9606 GN=PRKCH;sp|P24723|KPCL_HUMAN Protein kinase C eta type OS=Homo sapiens OX=9606 GN=PRKCH PE=1 SV=4	NaN	NaN	NaN	NaN	NaN	NaN	NaN	NaN	NaN	NaN	NaN	NaN	NaN	NaN	NaN	NaN	NaN	NaN	NaN	NaN	NaN	NaN	NaN	NaN	1	1	1	3.3	3.3	3.3	59.52	4.1876	19988	1	NaN	NaN	P24723-2;P24723
P24752;P24752-2	Acetyl-CoA acetyltransferase, mitochondrial	ACAT1	sp|P24752|THIL_HUMAN Acetyl-CoA acetyltransferase, mitochondrial OS=Homo sapiens OX=9606 GN=ACAT1 PE=1 SV=1;sp|P24752-2|THIL_HUMAN Isoform 2 of Acetyl-CoA acetyltransferase, mitochondrial OS=Homo sapiens OX=9606 GN=ACAT1	NaN	NaN	NaN	NaN	NaN	NaN	NaN	NaN	NaN	NaN	NaN	NaN	NaN	NaN	NaN	NaN	NaN	NaN	NaN	NaN	NaN	NaN	NaN	NaN	4	4	4	14.8	14.8	14.8	45.199	8.7824	144570	4	NaN	NaN	P24752;P24752-2
P24821;P24821-3;P24821-6	Tenascin	TNC	sp|P24821|TENA_HUMAN Tenascin OS=Homo sapiens OX=9606 GN=TNC PE=1 SV=3;sp|P24821-3|TENA_HUMAN Isoform 3 of Tenascin OS=Homo sapiens OX=9606 GN=TNC;sp|P24821-6|TENA_HUMAN Isoform 6 of Tenascin OS=Homo sapiens OX=9606 GN=TNC	17.9275	16.0333	16.8934	16.5548	16.4788	17.6985	15.029	15.3135	16.032	15.0983	15.4997	14.1115	16.1757	16.0764	16.6066	16.9515	16.5216	15.9706	15.736	15.0583	16.4103	15.8671	15.9799	16.2658	55	55	2	34	34	1.8	240.85	323.31	58772000	760	NaN	NaN	P24821;P24821-3;P24821-6
P24821-4;P24821-2	Tenascin	TNC	sp|P24821-4|TENA_HUMAN Isoform 4 of Tenascin OS=Homo sapiens OX=9606 GN=TNC;sp|P24821-2|TENA_HUMAN Isoform 2 of Tenascin OS=Homo sapiens OX=9606 GN=TNC	NaN	NaN	NaN	NaN	NaN	NaN	NaN	NaN	NaN	NaN	NaN	NaN	NaN	NaN	NaN	NaN	NaN	NaN	NaN	NaN	NaN	NaN	NaN	NaN	54	1	1	34.9	1.3	1.3	230.86	9.2242	339410	12	NaN	NaN	P24821-4;P24821-2
P24821-5	Tenascin	TNC	sp|P24821-5|TENA_HUMAN Isoform 5 of Tenascin OS=Homo sapiens OX=9606 GN=TNC	NaN	NaN	NaN	NaN	NaN	NaN	NaN	NaN	NaN	NaN	NaN	NaN	NaN	NaN	NaN	NaN	NaN	NaN	NaN	NaN	NaN	NaN	NaN	NaN	50	1	1	40.4	1.4	1.4	181.53	8.2186	5678.8	1	50	1	P24821-5
P24844;P24844-2	Myosin regulatory light polypeptide 9	MYL9	sp|P24844|MYL9_HUMAN Myosin regulatory light polypeptide 9 OS=Homo sapiens OX=9606 GN=MYL9 PE=1 SV=4;sp|P24844-2|MYL9_HUMAN Isoform 2 of Myosin regulatory light polypeptide 9 OS=Homo sapiens OX=9606 GN=MYL9	NaN	NaN	NaN	NaN	NaN	NaN	NaN	NaN	NaN	NaN	NaN	NaN	NaN	NaN	NaN	NaN	NaN	NaN	NaN	NaN	NaN	NaN	NaN	NaN	6	2	2	51.2	18	18	19.827	6.6599	139960	6	NaN	NaN	P24844;P24844-2
P25205;P25205-2	DNA replication licensing factor MCM3	MCM3	sp|P25205|MCM3_HUMAN DNA replication licensing factor MCM3 OS=Homo sapiens OX=9606 GN=MCM3 PE=1 SV=3;sp|P25205-2|MCM3_HUMAN Isoform 2 of DNA replication licensing factor MCM3 OS=Homo sapiens OX=9606 GN=MCM3	13.7852	11.8115	NaN	NaN	NaN	NaN	NaN	NaN	NaN	NaN	NaN	NaN	NaN	NaN	NaN	NaN	NaN	NaN	NaN	NaN	NaN	NaN	NaN	NaN	5	5	5	9.2	9.2	9.2	90.98	36.565	136760	7	NaN	NaN	P25205;P25205-2
P25311	Zinc-alpha-2-glycoprotein	AZGP1	sp|P25311|ZA2G_HUMAN Zinc-alpha-2-glycoprotein OS=Homo sapiens OX=9606 GN=AZGP1 PE=1 SV=2	20.5552	20.9888	19.2223	19.7341	21.462	19.4606	20.1289	19.5829	20.1672	18.8153	18.9445	18.2927	20.1825	19.232	19.8484	19.0144	19.8116	19.4482	19.7601	19.3243	19.4002	18.4084	19.618	19.6037	29	29	29	63.1	63.1	63.1	34.258	323.31	411620000	1037	NaN	NaN	P25311;REV__PF3D7_1410300.1-p1
P25325;P25325-2	3-mercaptopyruvate sulfurtransferase	MPST	sp|P25325|THTM_HUMAN 3-mercaptopyruvate sulfurtransferase OS=Homo sapiens OX=9606 GN=MPST PE=1 SV=3;sp|P25325-2|THTM_HUMAN Isoform 2 of 3-mercaptopyruvate sulfurtransferase OS=Homo sapiens OX=9606 GN=MPST	NaN	NaN	NaN	NaN	12.9358	NaN	NaN	NaN	11.3775	NaN	NaN	13.0455	11.9412	NaN	NaN	NaN	NaN	NaN	14.3197	12.891	12.3648	13.0379	NaN	NaN	4	4	4	18.2	18.2	18.2	33.178	9.9085	645000	22	NaN	NaN	P25325;P25325-2
P25398	40S ribosomal protein S12	RPS12	sp|P25398|RS12_HUMAN 40S ribosomal protein S12 OS=Homo sapiens OX=9606 GN=RPS12 PE=1 SV=3	NaN	NaN	NaN	11.3263	NaN	NaN	NaN	NaN	NaN	NaN	NaN	NaN	NaN	NaN	NaN	NaN	NaN	NaN	NaN	NaN	11.5512	NaN	NaN	NaN	1	1	1	11.4	11.4	11.4	14.515	2.4149	115890	6	1	1	P25398
P25685-2;P25685	DnaJ homolog subfamily B member 1	DNAJB1	sp|P25685-2|DNJB1_HUMAN Isoform 2 of DnaJ homolog subfamily B member 1 OS=Homo sapiens OX=9606 GN=DNAJB1;sp|P25685|DNJB1_HUMAN DnaJ homolog subfamily B member 1 OS=Homo sapiens OX=9606 GN=DNAJB1 PE=1 SV=4	NaN	NaN	NaN	NaN	NaN	NaN	NaN	NaN	NaN	NaN	NaN	NaN	NaN	NaN	NaN	NaN	NaN	NaN	NaN	NaN	NaN	NaN	NaN	NaN	1	1	1	7.5	7.5	7.5	27.016	40.898	6830.9	1	NaN	NaN	P25685-2;P25685
P25705-2;P25705;P25705-3	ATP synthase subunit alpha, mitochondrial	ATP5A1	sp|P25705-2|ATPA_HUMAN Isoform 2 of ATP synthase subunit alpha, mitochondrial OS=Homo sapiens OX=9606 GN=ATP5F1A;sp|P25705|ATPA_HUMAN ATP synthase subunit alpha, mitochondrial OS=Homo sapiens OX=9606 GN=ATP5F1A PE=1 SV=1;sp|P25705-3|ATPA_HUMAN Isoform 3 of	16.8495	15.2454	13.8481	13.7483	NaN	NaN	13.0953	NaN	11.2247	NaN	NaN	NaN	13.6022	NaN	NaN	NaN	NaN	NaN	12.5109	NaN	NaN	NaN	NaN	NaN	13	13	13	24.3	24.3	24.3	54.493	53.57	1950300	52	NaN	NaN	P25705-2;P25705;P25705-3;PF3D7_0217100.1-p1
P25774-2;P25774	Cathepsin S	CTSS	sp|P25774-2|CATS_HUMAN Isoform 2 of Cathepsin S OS=Homo sapiens OX=9606 GN=CTSS;sp|P25774|CATS_HUMAN Cathepsin S OS=Homo sapiens OX=9606 GN=CTSS PE=1 SV=3	13.6202	13.9897	14.6635	14.9079	15.3301	14.2599	14.2685	NaN	NaN	13.0979	13.8054	13.9741	14.9623	14.9966	14.5407	15.1923	14.5166	NaN	14.455	14.3297	14.6711	13.987	15.5075	13.9336	6	6	6	26.3	26.3	26.3	31.626	228.82	4246600	76	NaN	NaN	P25774-2;P25774
P25786;P25786-2	Proteasome subunit alpha type-1	PSMA1	sp|P25786|PSA1_HUMAN Proteasome subunit alpha type-1 OS=Homo sapiens OX=9606 GN=PSMA1 PE=1 SV=1;sp|P25786-2|PSA1_HUMAN Isoform Long of Proteasome subunit alpha type-1 OS=Homo sapiens OX=9606 GN=PSMA1	15.8372	16.1286	16.4556	16.1861	17.5677	16.0112	13.64	15.0637	NaN	13.2839	11.9713	14.7033	15.6988	12.8723	15.1305	16.6655	16.2968	15.975	13.9402	14.5905	13.4185	13.6174	14.5	NaN	12	12	12	39.5	39.5	39.5	29.555	272.36	9531000	129	NaN	NaN	P25786;P25786-2
P25787	Proteasome subunit alpha type-2	PSMA2	sp|P25787|PSA2_HUMAN Proteasome subunit alpha type-2 OS=Homo sapiens OX=9606 GN=PSMA2 PE=1 SV=2	13.131	12.5242	15.5253	16.1596	14.294	NaN	NaN	NaN	10.9743	10.9856	11.8697	11.426	14.6778	14.3838	14.5336	11.9554	11.738	NaN	11.1376	13.0602	14.322	13.132	11.3439	12.403	7	7	7	34.6	34.6	34.6	25.898	32.22	3316000	76	7	7	P25787
P25788-2;P25788	Proteasome subunit alpha type-3	PSMA3	sp|P25788-2|PSA3_HUMAN Isoform 2 of Proteasome subunit alpha type-3 OS=Homo sapiens OX=9606 GN=PSMA3;sp|P25788|PSA3_HUMAN Proteasome subunit alpha type-3 OS=Homo sapiens OX=9606 GN=PSMA3 PE=1 SV=2	15.539	15.774	15.8313	16.8527	17.4819	16.7273	15.3251	15.2566	14.7151	NaN	NaN	15.1903	16.5253	15.6155	15.8244	15.4166	15.2007	15.5234	14.9595	15.3446	15.9394	14.884	15.3995	15.9163	11	11	11	48.8	48.8	48.8	27.647	237.87	10093000	105	NaN	NaN	P25788-2;P25788
P25789;P25789-2	Proteasome subunit alpha type-4	PSMA4	sp|P25789|PSA4_HUMAN Proteasome subunit alpha type-4 OS=Homo sapiens OX=9606 GN=PSMA4 PE=1 SV=1;sp|P25789-2|PSA4_HUMAN Isoform 2 of Proteasome subunit alpha type-4 OS=Homo sapiens OX=9606 GN=PSMA4	15.6932	14.1849	15.4066	16.5235	14.9912	15.5239	13.4993	11.7518	NaN	14.2351	14.3471	13.0782	15.2072	14.896	15.3564	15.2746	14.4705	NaN	12.469	13.8314	14.9449	11.7399	12.5342	14.3264	7	7	7	34.5	34.5	34.5	29.483	49.844	4570000	73	NaN	NaN	P25789;P25789-2
P25815	Protein S100-P	S100P	sp|P25815|S100P_HUMAN Protein S100-P OS=Homo sapiens OX=9606 GN=S100P PE=1 SV=2	NaN	NaN	NaN	15.9016	NaN	NaN	NaN	NaN	NaN	NaN	13.0279	NaN	NaN	NaN	NaN	NaN	NaN	NaN	NaN	NaN	14.6006	NaN	NaN	NaN	2	2	2	17.9	17.9	17.9	10.4	8.5212	1233500	10	2	2	P25815
P26022	Pentraxin-related protein PTX3	PTX3	sp|P26022|PTX3_HUMAN Pentraxin-related protein PTX3 OS=Homo sapiens OX=9606 GN=PTX3 PE=1 SV=3	15.851	16.017	16.6197	14.7369	13.0974	16.9186	NaN	NaN	NaN	NaN	NaN	NaN	15.2418	11.6411	NaN	15.7283	13.8638	15.1542	NaN	NaN	13.7458	NaN	12.6575	NaN	12	12	12	42.3	42.3	42.3	41.975	87.509	6021700	88	12	12	P26022
P26038	Moesin	MSN	sp|P26038|MOES_HUMAN Moesin OS=Homo sapiens OX=9606 GN=MSN PE=1 SV=3	14.7252	15.6348	18.0226	17.0298	15.9952	15.7733	16.2243	16.803	16.1337	15.5464	16.1239	17.3523	16.181	16.4993	15.4707	15.9836	15.2943	15.9448	16.4234	16.3842	16.0388	16.9723	15.9628	17.0694	42	42	31	59.3	59.3	42.6	67.819	323.31	56232000	554	42	42	P26038
P26196	Probable ATP-dependent RNA helicase DDX6	DDX6	sp|P26196|DDX6_HUMAN Probable ATP-dependent RNA helicase DDX6 OS=Homo sapiens OX=9606 GN=DDX6 PE=1 SV=2	NaN	NaN	NaN	NaN	NaN	NaN	NaN	NaN	NaN	NaN	NaN	NaN	NaN	NaN	NaN	NaN	NaN	NaN	NaN	NaN	NaN	NaN	NaN	NaN	2	2	2	7.5	7.5	7.5	54.416	8.6702	62343	3	2	2	P26196
P26373;P26373-2	60S ribosomal protein L13	RPL13	sp|P26373|RL13_HUMAN 60S ribosomal protein L13 OS=Homo sapiens OX=9606 GN=RPL13 PE=1 SV=4;sp|P26373-2|RL13_HUMAN Isoform 2 of 60S ribosomal protein L13 OS=Homo sapiens OX=9606 GN=RPL13	17.1986	14.7272	NaN	NaN	NaN	NaN	11.8028	NaN	NaN	NaN	NaN	NaN	12.4282	NaN	NaN	NaN	NaN	NaN	13.6831	NaN	NaN	NaN	NaN	NaN	17	17	17	61.1	61.1	61.1	24.261	323.31	2686300	56	NaN	NaN	P26373;P26373-2
P26447	Protein S100-A4	S100A4	sp|P26447|S10A4_HUMAN Protein S100-A4 OS=Homo sapiens OX=9606 GN=S100A4 PE=1 SV=1	NaN	NaN	NaN	NaN	NaN	NaN	NaN	NaN	15.1056	NaN	14.8392	NaN	NaN	14.0092	NaN	NaN	NaN	NaN	15.6233	NaN	15.2241	NaN	NaN	13.9957	3	3	3	28.7	28.7	28.7	11.728	4.8611	1995400	18	3	3	P26447
P26572	Alpha-1,3-mannosyl-glycoprotein 2-beta-N-acetylglucosaminyltransferase	MGAT1	sp|P26572|MGAT1_HUMAN Alpha-1,3-mannosyl-glycoprotein 2-beta-N-acetylglucosaminyltransferase OS=Homo sapiens OX=9606 GN=MGAT1 PE=1 SV=2	NaN	13.2555	14.5991	13.1657	NaN	NaN	11.0441	11.6528	NaN	NaN	NaN	NaN	14.5983	14.5591	14.1258	12.8257	14.1283	NaN	11.844	NaN	13.7946	NaN	NaN	15.0185	9	9	9	25.4	25.4	25.4	50.878	13.591	1377500	32	9	9	P26572
P26599;P26599-2;P26599-3	Polypyrimidine tract-binding protein 1	PTBP1	sp|P26599|PTBP1_HUMAN Polypyrimidine tract-binding protein 1 OS=Homo sapiens OX=9606 GN=PTBP1 PE=1 SV=1;sp|P26599-2|PTBP1_HUMAN Isoform 2 of Polypyrimidine tract-binding protein 1 OS=Homo sapiens OX=9606 GN=PTBP1;sp|P26599-3|PTBP1_HUMAN Isoform 3 of Polypy	16.3425	14.1236	NaN	11.5052	NaN	NaN	NaN	NaN	NaN	NaN	NaN	NaN	11.2728	NaN	NaN	NaN	NaN	NaN	NaN	NaN	NaN	NaN	NaN	NaN	9	9	8	25.8	25.8	24.5	57.221	194.03	949970	29	NaN	NaN	P26599;P26599-2;P26599-3
P26639;P26639-2	Threonine--tRNA ligase, cytoplasmic	TARS	sp|P26639|SYTC_HUMAN Threonine--tRNA ligase 1, cytoplasmic OS=Homo sapiens OX=9606 GN=TARS1 PE=1 SV=3;sp|P26639-2|SYTC_HUMAN Isoform 2 of Threonine--tRNA ligase 1, cytoplasmic OS=Homo sapiens OX=9606 GN=TARS1	NaN	NaN	NaN	NaN	NaN	NaN	NaN	NaN	NaN	NaN	NaN	NaN	NaN	NaN	NaN	NaN	NaN	NaN	NaN	NaN	NaN	NaN	NaN	NaN	6	6	5	11.5	11.5	9.4	83.434	3.2485	127700	6	NaN	NaN	P26639;P26639-2
P26640	Valine--tRNA ligase	VARS	sp|P26640|SYVC_HUMAN Valine--tRNA ligase OS=Homo sapiens OX=9606 GN=VARS1 PE=1 SV=4	NaN	NaN	NaN	NaN	NaN	NaN	NaN	NaN	NaN	NaN	NaN	NaN	NaN	11.4991	NaN	NaN	NaN	NaN	12.7234	NaN	NaN	NaN	NaN	NaN	4	4	4	4.9	4.9	4.9	140.47	10.272	231800	11	NaN	NaN	P26640;P26640-2
P26641;P26641-2	Elongation factor 1-gamma	EEF1G	sp|P26641|EF1G_HUMAN Elongation factor 1-gamma OS=Homo sapiens OX=9606 GN=EEF1G PE=1 SV=3;sp|P26641-2|EF1G_HUMAN Isoform 2 of Elongation factor 1-gamma OS=Homo sapiens OX=9606 GN=EEF1G	14.928	13.3249	13.9858	13.9236	13.9269	12.7426	11.8746	12.9123	NaN	11.8855	NaN	13.4728	13.2238	12.8718	12.1469	NaN	NaN	13.4277	14.5411	13.5528	13.4185	13.4031	NaN	12.963	9	9	8	20.6	20.6	19.9	50.118	22.595	2162100	58	NaN	NaN	P26641;P26641-2
P26842	CD27 antigen	CD27	sp|P26842|CD27_HUMAN CD27 antigen OS=Homo sapiens OX=9606 GN=CD27 PE=1 SV=2	NaN	NaN	NaN	13.7647	NaN	NaN	NaN	NaN	NaN	NaN	NaN	NaN	12.6785	NaN	NaN	NaN	NaN	NaN	NaN	NaN	NaN	NaN	NaN	NaN	3	3	3	11.5	11.5	11.5	29.137	3.2188	213600	4	3	3	P26842
P26927;Q2TV78	Hepatocyte growth factor-like protein;Hepatocyte growth factor-like protein alpha chain;Hepatocyte growth factor-like protein beta chain;Putative macrophage stimulating 1-like protein	MST1;MST1L	sp|P26927|HGFL_HUMAN Hepatocyte growth factor-like protein OS=Homo sapiens OX=9606 GN=MST1 PE=1 SV=2;sp|Q2TV78|MST1L_HUMAN Putative macrophage stimulating 1-like protein OS=Homo sapiens OX=9606 GN=MST1L PE=2 SV=2	17.5976	17.5752	18.1232	18.1202	16.3693	16.8361	18.0817	17.2698	17.6412	16.3738	17.9684	16.9906	16.6934	18.3513	18.0736	18.017	17.9259	15.0339	18.3801	17.8801	17.6166	17.3449	17.6352	17.2079	36	36	36	61.5	61.5	61.5	80.319	323.31	133630000	779	NaN	NaN	P26927;Q2TV78;Q2TV78-2
P27105	Erythrocyte band 7 integral membrane protein	STOM	sp|P27105|STOM_HUMAN Stomatin OS=Homo sapiens OX=9606 GN=STOM PE=1 SV=3	12.2245	12.5371	NaN	NaN	NaN	NaN	NaN	NaN	NaN	NaN	NaN	NaN	NaN	NaN	NaN	NaN	NaN	NaN	NaN	NaN	NaN	NaN	NaN	NaN	5	5	5	23.6	23.6	23.6	31.73	32.259	372030	13	NaN	NaN	P27105;P27105-2
P27169	Serum paraoxonase/arylesterase 1	PON1	sp|P27169|PON1_HUMAN Serum paraoxonase/arylesterase 1 OS=Homo sapiens OX=9606 GN=PON1 PE=1 SV=3	19.5531	19.606	18.9675	19.9075	16.6477	19.2086	21.7186	21.2679	20.7144	20.8651	21.5065	20.3916	19.1496	20.4052	20.1636	19.8661	18.6134	20.4336	19.9783	20.7192	19.5216	21.0661	21.4871	20.7746	14	14	14	62.3	62.3	62.3	39.731	323.31	592820000	1303	14	14	P27169
P27348	14-3-3 protein theta	YWHAQ	sp|P27348|1433T_HUMAN 14-3-3 protein theta OS=Homo sapiens OX=9606 GN=YWHAQ PE=1 SV=1	NaN	NaN	13.5755	13.8901	16.2045	NaN	14.7791	NaN	13.3558	NaN	13.5866	14.2098	13.3643	14.1553	13.1067	13.6832	NaN	NaN	14.8639	14.0376	14.0868	12.6411	NaN	13.9101	13	10	10	53.1	45.3	45.3	27.764	126.14	2639800	56	13	10	P27348
P27487	Dipeptidyl peptidase 4;Dipeptidyl peptidase 4 membrane form;Dipeptidyl peptidase 4 soluble form	DPP4	sp|P27487|DPP4_HUMAN Dipeptidyl peptidase 4 OS=Homo sapiens OX=9606 GN=DPP4 PE=1 SV=2	14.2971	15.0775	15.0606	14.9903	16.9004	15.2723	15.8997	15.4192	16.3091	15.911	15.5052	15.0381	13.7295	14.7076	15.433	16.3567	15.4797	NaN	14.9821	15.4186	15.3757	14.9342	15.225	15.9643	17	17	17	22.5	22.5	22.5	88.278	63.032	7689000	89	17	17	P27487
P27635	60S ribosomal protein L10	RPL10	sp|P27635|RL10_HUMAN 60S ribosomal protein L10 OS=Homo sapiens OX=9606 GN=RPL10 PE=1 SV=4	16.7893	15.5981	NaN	NaN	NaN	11.5672	11.2334	12.9447	NaN	NaN	NaN	NaN	13.691	NaN	NaN	NaN	NaN	NaN	13.6357	NaN	NaN	NaN	NaN	NaN	16	16	16	42.1	42.1	42.1	24.604	56.335	5079800	80	NaN	NaN	P27635;Q96L21
P27694	Replication protein A 70 kDa DNA-binding subunit;Replication protein A 70 kDa DNA-binding subunit, N-terminally processed	RPA1	sp|P27694|RFA1_HUMAN Replication protein A 70 kDa DNA-binding subunit OS=Homo sapiens OX=9606 GN=RPA1 PE=1 SV=2	NaN	NaN	NaN	NaN	NaN	NaN	NaN	NaN	NaN	NaN	NaN	NaN	NaN	NaN	NaN	NaN	NaN	NaN	NaN	NaN	NaN	NaN	NaN	NaN	1	1	1	2.6	2.6	2.6	68.137	25.863	10124	2	1	1	P27694
P27695	DNA-(apurinic or apyrimidinic site) lyase;DNA-(apurinic or apyrimidinic site) lyase, mitochondrial	APEX1	sp|P27695|APEX1_HUMAN DNA-(apurinic or apyrimidinic site) endonuclease OS=Homo sapiens OX=9606 GN=APEX1 PE=1 SV=2	NaN	NaN	NaN	NaN	NaN	NaN	NaN	NaN	NaN	NaN	NaN	NaN	NaN	NaN	NaN	NaN	NaN	NaN	NaN	NaN	NaN	NaN	NaN	NaN	3	3	3	13.5	13.5	13.5	35.554	4.5115	154060	3	3	3	P27695
P27708	CAD protein;Glutamine-dependent carbamoyl-phosphate synthase;Aspartate carbamoyltransferase;Dihydroorotase	CAD	sp|P27708|PYR1_HUMAN CAD protein OS=Homo sapiens OX=9606 GN=CAD PE=1 SV=3	14.7085	12.5157	NaN	NaN	NaN	NaN	NaN	NaN	NaN	NaN	NaN	NaN	10.9645	NaN	NaN	NaN	NaN	NaN	NaN	NaN	NaN	NaN	NaN	NaN	12	12	12	5.8	5.8	5.8	242.98	31.371	451630	20	12	12	P27708
P27797	Calreticulin	CALR	sp|P27797|CALR_HUMAN Calreticulin OS=Homo sapiens OX=9606 GN=CALR PE=1 SV=1	14.7957	15.3977	16.0563	16.0218	17.499	15.3973	15.8792	17.0141	16.5368	15.7083	15.2399	16.5013	15.1466	16.4693	14.8289	15.097	15.411	15.1703	17.2299	16.1378	15.2816	16.3164	14.6802	17.3891	17	17	17	47.5	47.5	47.5	48.141	323.31	37775000	318	17	17	P27797
P27824-2;P27824;P27824-3	Calnexin	CANX	sp|P27824-2|CALX_HUMAN Isoform 2 of Calnexin OS=Homo sapiens OX=9606 GN=CANX;sp|P27824|CALX_HUMAN Calnexin OS=Homo sapiens OX=9606 GN=CANX PE=1 SV=2;sp|P27824-3|CALX_HUMAN Isoform 3 of Calnexin OS=Homo sapiens OX=9606 GN=CANX	13.5747	13.8558	NaN	12.0517	NaN	NaN	10.5889	NaN	NaN	NaN	NaN	NaN	12.6031	10.5472	NaN	NaN	11.1607	NaN	11.5816	NaN	11.2947	NaN	NaN	10.5037	9	9	9	15.3	15.3	15.3	71.502	18.019	629440	28	NaN	NaN	P27824-2;P27824;P27824-3
P27918	Properdin	CFP	sp|P27918|PROP_HUMAN Properdin OS=Homo sapiens OX=9606 GN=CFP PE=1 SV=2	17.7448	18.763	16.2987	17.9042	16.1739	16.8022	19.3976	18.1703	19.5491	19.2198	19.8963	18.223	18.8296	19.2734	18.9586	17.3546	18.2317	NaN	19.3975	19.4482	18.1463	18.8518	18.7344	18.6411	14	14	14	31.1	31.1	31.1	51.276	323.31	133860000	464	14	14	P27918
P27930;P27930-2	Interleukin-1 receptor type 2;Interleukin-1 receptor type 2, membrane form;Interleukin-1 receptor type 2, soluble form	IL1R2	sp|P27930|IL1R2_HUMAN Interleukin-1 receptor type 2 OS=Homo sapiens OX=9606 GN=IL1R2 PE=1 SV=1;sp|P27930-2|IL1R2_HUMAN Isoform Short of Interleukin-1 receptor type 2 OS=Homo sapiens OX=9606 GN=IL1R2	13.649	14.5861	NaN	14.4675	13.1581	13.9175	NaN	NaN	NaN	NaN	NaN	NaN	13.3737	NaN	11.8497	NaN	12.9652	NaN	NaN	NaN	11.6006	NaN	NaN	NaN	8	8	8	22.4	22.4	22.4	45.421	16.13	1004600	25	NaN	NaN	P27930;P27930-2
P28062-2;P28062	Proteasome subunit beta type-8	PSMB8	sp|P28062-2|PSB8_HUMAN Isoform 2 of Proteasome subunit beta type-8 OS=Homo sapiens OX=9606 GN=PSMB8;sp|P28062|PSB8_HUMAN Proteasome subunit beta type-8 OS=Homo sapiens OX=9606 GN=PSMB8 PE=1 SV=3	13.6999	13.9793	14.1471	14.8078	15.9413	14.135	13.346	14.124	13.2999	NaN	NaN	13.3178	15.3876	13.882	14.1611	13.7441	13.8189	NaN	13.2227	12.8048	12.7342	13.9621	13.4471	13.3426	9	9	9	39.3	39.3	39.3	29.769	45.241	5275100	124	NaN	NaN	P28062-2;P28062
P28065-2;P28065	Proteasome subunit beta type-9	PSMB9	sp|P28065-2|PSB9_HUMAN Isoform LMP2.S of Proteasome subunit beta type-9 OS=Homo sapiens OX=9606 GN=PSMB9;sp|P28065|PSB9_HUMAN Proteasome subunit beta type-9 OS=Homo sapiens OX=9606 GN=PSMB9 PE=1 SV=2	NaN	13.0552	NaN	NaN	NaN	NaN	NaN	NaN	NaN	NaN	NaN	NaN	NaN	NaN	NaN	NaN	NaN	NaN	NaN	NaN	NaN	NaN	NaN	12.7342	4	4	4	25.4	25.4	25.4	22.328	16.856	471220	13	NaN	NaN	P28065-2;P28065
P28066;P28066-2	Proteasome subunit alpha type-5	PSMA5	sp|P28066|PSA5_HUMAN Proteasome subunit alpha type-5 OS=Homo sapiens OX=9606 GN=PSMA5 PE=1 SV=3;sp|P28066-2|PSA5_HUMAN Isoform 2 of Proteasome subunit alpha type-5 OS=Homo sapiens OX=9606 GN=PSMA5	15.508	15.7525	15.8777	16.234	18.0384	16.1767	13.5607	13.3699	13.8496	13.2124	12.0721	14.1315	15.4671	13.3376	14.6949	15.5464	15.3373	15.179	14.6104	12.4406	15.0924	13.64	NaN	13.1731	8	8	8	45.6	45.6	45.6	26.411	323.31	8991900	116	NaN	NaN	P28066;P28066-2;PF3D7_0727400.1-p1
P28070	Proteasome subunit beta type-4	PSMB4	sp|P28070|PSB4_HUMAN Proteasome subunit beta type-4 OS=Homo sapiens OX=9606 GN=PSMB4 PE=1 SV=4	15.3607	15.4356	16.182	16.993	17.6528	15.4308	14.3828	13.8211	NaN	NaN	NaN	12.5315	16.1843	15.5345	14.3164	15.2852	14.9617	14.9738	13.522	NaN	15.3517	15.2592	16.1488	12.7917	10	10	10	52.3	52.3	52.3	29.204	280.83	8677100	90	10	10	P28070
P28072	Proteasome subunit beta type-6	PSMB6	sp|P28072|PSB6_HUMAN Proteasome subunit beta type-6 OS=Homo sapiens OX=9606 GN=PSMB6 PE=1 SV=4	14.1669	14.3041	14.7332	14.0538	15.2745	15.3828	NaN	NaN	NaN	NaN	NaN	12.0652	15.0599	NaN	NaN	15.2036	14.2108	NaN	NaN	NaN	NaN	NaN	13.1717	12.7152	7	7	7	26.8	26.8	26.8	25.357	22.847	1899000	37	7	7	P28072
P28074;P28074-3	Proteasome subunit beta type-5	PSMB5	sp|P28074|PSB5_HUMAN Proteasome subunit beta type-5 OS=Homo sapiens OX=9606 GN=PSMB5 PE=1 SV=3;sp|P28074-3|PSB5_HUMAN Isoform 3 of Proteasome subunit beta type-5 OS=Homo sapiens OX=9606 GN=PSMB5	15.4993	15.0189	14.7884	14.4619	15.2586	13.9103	12.7691	NaN	12.1648	NaN	13.0088	NaN	15.2967	13.5693	13.5832	14.6132	14.6385	14.137	12.6683	12.1623	14.0882	12.2193	13.5471	12.6372	12	12	12	48.7	48.7	48.7	28.48	165.78	5140600	122	NaN	NaN	P28074;P28074-3;P28074-2
P28161-2;P28161	Glutathione S-transferase Mu 2	GSTM2	sp|P28161-2|GSTM2_HUMAN Isoform 2 of Glutathione S-transferase Mu 2 OS=Homo sapiens OX=9606 GN=GSTM2;sp|P28161|GSTM2_HUMAN Glutathione S-transferase Mu 2 OS=Homo sapiens OX=9606 GN=GSTM2 PE=1 SV=2	NaN	NaN	NaN	NaN	NaN	NaN	NaN	NaN	NaN	NaN	NaN	NaN	NaN	NaN	NaN	NaN	NaN	NaN	NaN	NaN	NaN	NaN	NaN	NaN	2	1	1	15.7	8.9	8.9	22.644	2.5432	33346	3	NaN	NaN	P28161-2;P28161
P28288;P28288-2	ATP-binding cassette sub-family D member 3	ABCD3	sp|P28288|ABCD3_HUMAN ATP-binding cassette sub-family D member 3 OS=Homo sapiens OX=9606 GN=ABCD3 PE=1 SV=1;sp|P28288-2|ABCD3_HUMAN Isoform 2 of ATP-binding cassette sub-family D member 3 OS=Homo sapiens OX=9606 GN=ABCD3	NaN	NaN	NaN	NaN	NaN	NaN	NaN	NaN	NaN	NaN	NaN	NaN	NaN	NaN	NaN	NaN	NaN	NaN	NaN	NaN	NaN	NaN	NaN	NaN	2	2	2	4.1	4.1	4.1	75.475	2.9793	22245	2	NaN	NaN	P28288;P28288-2
P28482;P28482-2	Mitogen-activated protein kinase 1	MAPK1	sp|P28482|MK01_HUMAN Mitogen-activated protein kinase 1 OS=Homo sapiens OX=9606 GN=MAPK1 PE=1 SV=3;sp|P28482-2|MK01_HUMAN Isoform 2 of Mitogen-activated protein kinase 1 OS=Homo sapiens OX=9606 GN=MAPK1	NaN	NaN	NaN	NaN	NaN	NaN	11.3527	NaN	NaN	NaN	NaN	NaN	NaN	12.5678	NaN	NaN	NaN	NaN	13.5582	12.877	11.4817	NaN	NaN	NaN	5	5	4	18.9	18.9	16.1	41.389	8.6355	567460	21	NaN	NaN	P28482;P28482-2;P31152;Q16659
P28676	Grancalcin	GCA	sp|P28676|GRAN_HUMAN Grancalcin OS=Homo sapiens OX=9606 GN=GCA PE=1 SV=2	NaN	NaN	NaN	NaN	NaN	NaN	NaN	NaN	NaN	NaN	NaN	NaN	NaN	NaN	NaN	NaN	NaN	NaN	NaN	NaN	NaN	NaN	NaN	NaN	4	4	3	30.4	30.4	19.4	24.01	4.087	117040	3	4	4	P28676
P28799-3;P28799	Granulins;Acrogranin;Paragranulin;Granulin-1;Granulin-2;Granulin-3;Granulin-4;Granulin-5;Granulin-6;Granulin-7	GRN	sp|P28799-3|GRN_HUMAN Isoform 3 of Progranulin OS=Homo sapiens OX=9606 GN=GRN;sp|P28799|GRN_HUMAN Progranulin OS=Homo sapiens OX=9606 GN=GRN PE=1 SV=2	NaN	NaN	NaN	NaN	NaN	NaN	12.7338	NaN	NaN	NaN	NaN	NaN	13.3794	NaN	NaN	NaN	NaN	NaN	NaN	NaN	11.6622	10.8827	NaN	NaN	4	4	4	9.9	9.9	9.9	44.132	3.421	300060	11	NaN	NaN	P28799-3;P28799;P28799-2
P28827;P28827-2	Receptor-type tyrosine-protein phosphatase mu	PTPRM	sp|P28827|PTPRM_HUMAN Receptor-type tyrosine-protein phosphatase mu OS=Homo sapiens OX=9606 GN=PTPRM PE=1 SV=2;sp|P28827-2|PTPRM_HUMAN Isoform 2 of Receptor-type tyrosine-protein phosphatase mu OS=Homo sapiens OX=9606 GN=PTPRM	12.7295	14.3039	14.0426	13.8488	13.8405	14.6826	13.3607	13.6707	14.0057	NaN	14.2977	NaN	13.5858	13.6987	14.1083	NaN	14.398	NaN	11.9427	14.1461	14.0851	13.4348	14.008	14.2223	6	6	6	5	5	5	163.68	11.864	2461800	60	NaN	NaN	P28827;P28827-2
P28838-2;P28838	Cytosol aminopeptidase	LAP3	sp|P28838-2|AMPL_HUMAN Isoform 2 of Cytosol aminopeptidase OS=Homo sapiens OX=9606 GN=LAP3;sp|P28838|AMPL_HUMAN Cytosol aminopeptidase OS=Homo sapiens OX=9606 GN=LAP3 PE=1 SV=3	NaN	12.8848	12.7176	15.7836	15.2863	12.0109	10.6379	9.8981	NaN	NaN	NaN	12.673	14.8727	12.7867	12.9787	NaN	12.7772	NaN	11.9431	11.3665	11.6755	13.1577	11.8947	12.4357	21	21	21	53.1	53.1	53.1	52.771	47.316	4280000	106	NaN	NaN	P28838-2;P28838
P28906-2;P28906	Hematopoietic progenitor cell antigen CD34	CD34	sp|P28906-2|CD34_HUMAN Isoform CD34-T of Hematopoietic progenitor cell antigen CD34 OS=Homo sapiens OX=9606 GN=CD34;sp|P28906|CD34_HUMAN Hematopoietic progenitor cell antigen CD34 OS=Homo sapiens OX=9606 GN=CD34 PE=1 SV=2	NaN	NaN	NaN	NaN	NaN	NaN	NaN	NaN	NaN	NaN	NaN	NaN	NaN	NaN	NaN	NaN	NaN	NaN	NaN	NaN	NaN	NaN	NaN	NaN	1	1	1	6.1	6.1	6.1	35.01	9.3298	590110	17	NaN	NaN	P28906-2;P28906
P29122-6;P29122-5;P29122-4;P29122-2;P29122-8;P29122;P29122-7	Proprotein convertase subtilisin/kexin type 6	PCSK6	sp|P29122-6|PCSK6_HUMAN Isoform PACE4D of Proprotein convertase subtilisin/kexin type 6 OS=Homo sapiens OX=9606 GN=PCSK6;sp|P29122-5|PCSK6_HUMAN Isoform PACE4CS of Proprotein convertase subtilisin/kexin type 6 OS=Homo sapiens OX=9606 GN=PCSK6;sp|P29122-4|P	NaN	NaN	NaN	11.4868	NaN	NaN	NaN	NaN	11.5281	NaN	NaN	NaN	NaN	11.9407	NaN	NaN	NaN	NaN	NaN	NaN	NaN	NaN	NaN	NaN	2	2	2	5	5	5	54.899	93.737	154010	14	NaN	NaN	P29122-6;P29122-5;P29122-4;P29122-2;P29122-8;P29122;P29122-7
P29144	Tripeptidyl-peptidase 2	TPP2	sp|P29144|TPP2_HUMAN Tripeptidyl-peptidase 2 OS=Homo sapiens OX=9606 GN=TPP2 PE=1 SV=4	NaN	NaN	NaN	NaN	NaN	NaN	11.4732	NaN	12.3676	NaN	NaN	NaN	NaN	12.3073	NaN	NaN	NaN	NaN	13.1904	12.2587	NaN	NaN	NaN	11.2115	5	5	5	5.9	5.9	5.9	138.35	22.194	439880	16	5	5	P29144
P29218-3;P29218;P29218-2	Inositol monophosphatase 1	IMPA1	sp|P29218-3|IMPA1_HUMAN Isoform 3 of Inositol monophosphatase 1 OS=Homo sapiens OX=9606 GN=IMPA1;sp|P29218|IMPA1_HUMAN Inositol monophosphatase 1 OS=Homo sapiens OX=9606 GN=IMPA1 PE=1 SV=1;sp|P29218-2|IMPA1_HUMAN Isoform 2 of Inositol monophosphatase 1 OS=	NaN	NaN	14.0751	NaN	NaN	NaN	NaN	NaN	NaN	NaN	NaN	NaN	NaN	NaN	NaN	NaN	NaN	NaN	NaN	NaN	NaN	17.5463	NaN	NaN	3	3	3	14.9	14.9	14.9	36.694	5.6013	1014700	8	NaN	NaN	P29218-3;P29218;P29218-2
P29279;P29279-2	Connective tissue growth factor	CTGF	sp|P29279|CCN2_HUMAN CCN family member 2 OS=Homo sapiens OX=9606 GN=CCN2 PE=1 SV=2;sp|P29279-2|CCN2_HUMAN Isoform 2 of CCN family member 2 OS=Homo sapiens OX=9606 GN=CCN2	NaN	NaN	NaN	NaN	NaN	NaN	NaN	NaN	NaN	NaN	NaN	NaN	NaN	NaN	NaN	NaN	NaN	NaN	NaN	NaN	NaN	NaN	NaN	NaN	2	2	2	10.3	10.3	10.3	38.091	4.0968	95497	6	NaN	NaN	P29279;P29279-2
P29350;P29350-3;P29350-4	Tyrosine-protein phosphatase non-receptor type 6	PTPN6	sp|P29350|PTN6_HUMAN Tyrosine-protein phosphatase non-receptor type 6 OS=Homo sapiens OX=9606 GN=PTPN6 PE=1 SV=1;sp|P29350-3|PTN6_HUMAN Isoform 2 of Tyrosine-protein phosphatase non-receptor type 6 OS=Homo sapiens OX=9606 GN=PTPN6;sp|P29350-4|PTN6_HUMAN Is	12.5527	NaN	14.366	14.1528	14.9004	11.3872	14.2771	15.4687	13.8229	13.2296	12.8993	15.7588	11.2848	14.2931	NaN	13.9706	11.7568	NaN	14.4227	14.2666	14.13	14.7869	12.9119	14.7162	15	15	2	35	35	3.5	67.56	46.509	4973400	110	NaN	NaN	P29350;P29350-3;P29350-4
P29401;P29401-2	Transketolase	TKT	sp|P29401|TKT_HUMAN Transketolase OS=Homo sapiens OX=9606 GN=TKT PE=1 SV=3;sp|P29401-2|TKT_HUMAN Isoform 2 of Transketolase OS=Homo sapiens OX=9606 GN=TKT	16.137	17.397	17.8236	18.3905	18.2087	16.7078	15.8998	16.8567	16.142	16.551	15.48	16.4367	17.6588	16.2942	17.0447	16.7533	16.563	15.2043	16.3574	16.0566	16.8421	16.4771	16.5601	16.8454	35	35	33	65.8	65.8	65.8	67.877	323.31	48960000	415	NaN	NaN	P29401;P29401-2
P29622	Kallistatin	SERPINA4	sp|P29622|KAIN_HUMAN Kallistatin OS=Homo sapiens OX=9606 GN=SERPINA4 PE=1 SV=3	17.4432	17.9793	16.8395	17.2637	16.7946	17.5558	18.8658	17.8616	17.5452	16.1528	17.8503	17.5633	17.8896	17.5857	17.482	16.7073	16.9153	16.8483	18.0918	17.4674	16.8434	16.6677	16.8679	17.7983	21	21	21	53.2	53.2	53.2	48.541	323.31	122940000	752	21	21	P29622
P29692-2	Elongation factor 1-delta	EEF1D	sp|P29692-2|EF1D_HUMAN Isoform 2 of Elongation factor 1-delta OS=Homo sapiens OX=9606 GN=EEF1D	NaN	NaN	NaN	NaN	NaN	NaN	16.9404	NaN	NaN	NaN	NaN	NaN	NaN	NaN	NaN	NaN	NaN	NaN	18.2248	NaN	NaN	NaN	NaN	NaN	3	3	1	8.7	8.7	2.8	71.407	7.4441	12743000	12	3	3	P29692-2
P29966	Myristoylated alanine-rich C-kinase substrate	MARCKS	sp|P29966|MARCS_HUMAN Myristoylated alanine-rich C-kinase substrate OS=Homo sapiens OX=9606 GN=MARCKS PE=1 SV=4	NaN	13.2664	14.8546	14.547	14.2105	NaN	NaN	12.54	NaN	NaN	NaN	NaN	NaN	13.8347	NaN	NaN	12.7747	NaN	NaN	NaN	13.3191	13.2229	13.5871	NaN	6	6	6	34.9	34.9	34.9	31.554	65.008	1276300	34	6	6	P29966
P29972-4;P29972-2;P29972-3;P29972	Aquaporin-1	AQP1	sp|P29972-4|AQP1_HUMAN Isoform 4 of Aquaporin-1 OS=Homo sapiens OX=9606 GN=AQP1;sp|P29972-2|AQP1_HUMAN Isoform 2 of Aquaporin-1 OS=Homo sapiens OX=9606 GN=AQP1;sp|P29972-3|AQP1_HUMAN Isoform 3 of Aquaporin-1 OS=Homo sapiens OX=9606 GN=AQP1;sp|P29972|AQP1_H	NaN	NaN	NaN	NaN	NaN	NaN	NaN	NaN	NaN	NaN	NaN	NaN	NaN	NaN	NaN	NaN	NaN	NaN	NaN	NaN	NaN	NaN	NaN	NaN	1	1	1	13	13	13	16.677	19.184	30223	3	NaN	NaN	P29972-4;P29972-2;P29972-3;P29972
P30040	Endoplasmic reticulum resident protein 29	ERP29	sp|P30040|ERP29_HUMAN Endoplasmic reticulum resident protein 29 OS=Homo sapiens OX=9606 GN=ERP29 PE=1 SV=4	NaN	NaN	NaN	NaN	NaN	NaN	NaN	NaN	NaN	NaN	NaN	NaN	NaN	NaN	NaN	NaN	NaN	NaN	NaN	NaN	NaN	NaN	NaN	NaN	4	4	4	19.2	19.2	19.2	28.993	7.894	664370	12	4	4	P30040
P30041	Peroxiredoxin-6	PRDX6	sp|P30041|PRDX6_HUMAN Peroxiredoxin-6 OS=Homo sapiens OX=9606 GN=PRDX6 PE=1 SV=3	14.4015	14.9485	14.6944	15.6434	15.0832	NaN	15.1913	13.719	15.0347	NaN	15.2885	16.587	15.0441	14.6679	14.4078	14.1991	13.9781	NaN	15.0961	15.0406	15.0596	14.7661	14.6225	14.1951	13	13	13	68.8	68.8	68.8	25.035	146.83	12117000	186	13	13	P30041
P30043	Flavin reductase (NADPH)	BLVRB	sp|P30043|BLVRB_HUMAN Flavin reductase (NADPH) OS=Homo sapiens OX=9606 GN=BLVRB PE=1 SV=3	14.6829	16.379	17.3093	17.8778	16.6246	16.3356	15.7152	16.3896	17.6435	14.7003	17.211	16.5098	16.9022	15.2963	16.945	16.2526	16.3015	15.8473	14.9699	16.8653	17.6342	15.8091	18.1379	16.1261	10	10	10	65.5	65.5	65.5	22.119	287.84	40296000	332	10	10	P30043
P30044-2;P30044;P30044-3;P30044-4	Peroxiredoxin-5, mitochondrial	PRDX5	sp|P30044-2|PRDX5_HUMAN Isoform Cytoplasmic+peroxisomal of Peroxiredoxin-5, mitochondrial OS=Homo sapiens OX=9606 GN=PRDX5;sp|P30044|PRDX5_HUMAN Peroxiredoxin-5, mitochondrial OS=Homo sapiens OX=9606 GN=PRDX5 PE=1 SV=4;sp|P30044-3|PRDX5_HUMAN Isoform 3 of	NaN	NaN	NaN	12.8236	NaN	NaN	NaN	14.366	NaN	NaN	NaN	14.0247	NaN	NaN	NaN	NaN	NaN	NaN	13.0525	14.5398	13.5571	13.0741	NaN	NaN	5	5	5	44.4	44.4	44.4	17.031	11.803	1075200	23	NaN	NaN	P30044-2;P30044;P30044-3;P30044-4
P30046;P30046-2;A6NHG4	D-dopachrome decarboxylase;D-dopachrome decarboxylase-like protein	DDT;DDTL	sp|P30046|DOPD_HUMAN D-dopachrome decarboxylase OS=Homo sapiens OX=9606 GN=DDT PE=1 SV=3;sp|P30046-2|DOPD_HUMAN Isoform 2 of D-dopachrome decarboxylase OS=Homo sapiens OX=9606 GN=DDT;sp|A6NHG4|DDTL_HUMAN D-dopachrome decarboxylase-like protein OS=Homo sapi	14.1331	14.5263	14.8105	16.2419	15.3431	11.5324	13.4354	12.5456	14.3221	NaN	13.491	11.8808	15.7895	15.1994	14.5597	NaN	13.0017	13.3733	14.7686	NaN	14.6768	13.5003	13.9724	13.0626	7	7	7	56.8	56.8	56.8	12.712	158.48	4078900	85	NaN	NaN	P30046;P30046-2;A6NHG4
P30048-2;P30048	Thioredoxin-dependent peroxide reductase, mitochondrial	PRDX3	sp|P30048-2|PRDX3_HUMAN Isoform 2 of Thioredoxin-dependent peroxide reductase, mitochondrial OS=Homo sapiens OX=9606 GN=PRDX3;sp|P30048|PRDX3_HUMAN Thioredoxin-dependent peroxide reductase, mitochondrial OS=Homo sapiens OX=9606 GN=PRDX3 PE=1 SV=3	NaN	NaN	NaN	13.0791	13.5715	NaN	NaN	NaN	NaN	NaN	NaN	NaN	NaN	NaN	NaN	NaN	NaN	NaN	NaN	NaN	NaN	NaN	NaN	11.0763	2	2	2	10.5	10.5	10.5	25.838	3.8063	226790	7	NaN	NaN	P30048-2;P30048
P30050	60S ribosomal protein L12	RPL12	sp|P30050|RL12_HUMAN 60S ribosomal protein L12 OS=Homo sapiens OX=9606 GN=RPL12 PE=1 SV=1	NaN	NaN	NaN	NaN	NaN	NaN	NaN	NaN	NaN	NaN	NaN	NaN	NaN	NaN	NaN	NaN	NaN	NaN	NaN	NaN	NaN	NaN	NaN	NaN	1	1	1	9.7	9.7	9.7	17.818	2.9849	63128	5	1	1	P30050
P30085-3;P30085;P30085-2	UMP-CMP kinase	CMPK1	sp|P30085-3|KCY_HUMAN Isoform 3 of UMP-CMP kinase OS=Homo sapiens OX=9606 GN=CMPK1;sp|P30085|KCY_HUMAN UMP-CMP kinase OS=Homo sapiens OX=9606 GN=CMPK1 PE=1 SV=3;sp|P30085-2|KCY_HUMAN Isoform 2 of UMP-CMP kinase OS=Homo sapiens OX=9606 GN=CMPK1	NaN	NaN	NaN	NaN	NaN	NaN	13.5541	NaN	NaN	NaN	NaN	NaN	NaN	NaN	NaN	NaN	NaN	NaN	13.1441	NaN	NaN	NaN	NaN	NaN	5	5	5	28.1	28.1	28.1	25.855	9.1857	573470	14	NaN	NaN	P30085-3;P30085;P30085-2
P30086	Phosphatidylethanolamine-binding protein 1;Hippocampal cholinergic neurostimulating peptide	PEBP1	sp|P30086|PEBP1_HUMAN Phosphatidylethanolamine-binding protein 1 OS=Homo sapiens OX=9606 GN=PEBP1 PE=1 SV=3	NaN	12.4939	14.887	15.6945	14.4576	NaN	14.4244	14.6773	15.0273	13.1395	14.5307	15.376	14.2617	13.4887	11.9838	NaN	13.3098	NaN	14.2095	14.6183	14.735	14.8152	NaN	14.8647	8	8	8	65.2	65.2	65.2	21.057	66.47	5199000	84	8	8	P30086
P30101	Protein disulfide-isomerase A3	PDIA3	sp|P30101|PDIA3_HUMAN Protein disulfide-isomerase A3 OS=Homo sapiens OX=9606 GN=PDIA3 PE=1 SV=4	14.9347	14.655	15.8384	15.2053	16.0787	15.2009	16.4168	17.31	16.3083	15.4949	15.6513	16.7125	14.679	15.4711	14.1119	15.3238	14.0956	NaN	16.7169	15.9656	14.7566	16.2704	14.4922	16.6616	27	27	27	61.8	61.8	61.8	56.782	294.08	21416000	246	27	27	P30101
P30153	Serine/threonine-protein phosphatase 2A 65 kDa regulatory subunit A alpha isoform	PPP2R1A	sp|P30153|2AAA_HUMAN Serine/threonine-protein phosphatase 2A 65 kDa regulatory subunit A alpha isoform OS=Homo sapiens OX=9606 GN=PPP2R1A PE=1 SV=4	NaN	NaN	NaN	12.9812	13.2347	NaN	NaN	13.2752	NaN	NaN	NaN	NaN	NaN	13.2566	12.5735	NaN	NaN	NaN	13.5682	NaN	13.3985	NaN	NaN	12.9655	5	5	5	13.6	13.6	13.6	65.308	12.27	698900	21	NaN	NaN	P30153;P30154-5;P30154-4;P30154;P30154-3;P30154-2
P30405	Peptidyl-prolyl cis-trans isomerase F, mitochondrial	PPIF	sp|P30405|PPIF_HUMAN Peptidyl-prolyl cis-trans isomerase F, mitochondrial OS=Homo sapiens OX=9606 GN=PPIF PE=1 SV=1	NaN	NaN	NaN	10.2322	NaN	NaN	NaN	NaN	NaN	NaN	NaN	13.2692	NaN	NaN	NaN	NaN	NaN	NaN	NaN	NaN	NaN	NaN	NaN	NaN	3	3	3	30.9	30.9	30.9	22.04	17.806	205120	6	NaN	NaN	P30405;P30405-2
P30520	Adenylosuccinate synthetase isozyme 2	ADSS	sp|P30520|PURA2_HUMAN Adenylosuccinate synthetase isozyme 2 OS=Homo sapiens OX=9606 GN=ADSS2 PE=1 SV=3	NaN	NaN	14.3346	14.338	13.6131	NaN	NaN	NaN	NaN	NaN	NaN	NaN	13.0766	NaN	NaN	NaN	NaN	NaN	NaN	NaN	NaN	NaN	NaN	NaN	5	5	5	16	16	16	50.097	12.811	549750	11	5	5	P30520
P30530-2;P30530	Tyrosine-protein kinase receptor UFO	AXL	sp|P30530-2|UFO_HUMAN Isoform Short of Tyrosine-protein kinase receptor UFO OS=Homo sapiens OX=9606 GN=AXL;sp|P30530|UFO_HUMAN Tyrosine-protein kinase receptor UFO OS=Homo sapiens OX=9606 GN=AXL PE=1 SV=4	12.0399	13.1742	12.8207	14.5103	13.09	NaN	13.2489	NaN	12.2884	13.3707	13.2578	11.0847	13.7189	14.148	12.4858	NaN	14.0822	NaN	13.7861	13.6405	13.9418	13.411	13.3085	NaN	5	5	5	7.5	7.5	7.5	97.377	16.051	2251600	58	NaN	NaN	P30530-2;P30530
P30613;P30613-2	Pyruvate kinase PKLR	PKLR	sp|P30613|KPYR_HUMAN Pyruvate kinase PKLR OS=Homo sapiens OX=9606 GN=PKLR PE=1 SV=2;sp|P30613-2|KPYR_HUMAN Isoform L-type of Pyruvate kinase PKLR OS=Homo sapiens OX=9606 GN=PKLR	NaN	11.4439	NaN	11.6729	NaN	NaN	NaN	NaN	NaN	NaN	11.8643	NaN	NaN	NaN	NaN	NaN	NaN	NaN	NaN	NaN	NaN	NaN	12.0934	NaN	9	7	7	22	19	19	61.829	14.035	450610	24	NaN	NaN	P30613;P30613-2
P30626-3;P30626-2;P30626	Sorcin	SRI	sp|P30626-3|SORCN_HUMAN Isoform 3 of Sorcin OS=Homo sapiens OX=9606 GN=SRI;sp|P30626-2|SORCN_HUMAN Isoform 2 of Sorcin OS=Homo sapiens OX=9606 GN=SRI;sp|P30626|SORCN_HUMAN Sorcin OS=Homo sapiens OX=9606 GN=SRI PE=1 SV=1	NaN	NaN	NaN	NaN	14.5251	NaN	NaN	NaN	NaN	NaN	NaN	NaN	NaN	NaN	NaN	NaN	12.5681	NaN	NaN	NaN	12.7294	NaN	NaN	NaN	4	4	4	25	25	25	20.006	5.4664	851880	9	NaN	NaN	P30626-3;P30626-2;P30626
P30711	Glutathione S-transferase theta-1	GSTT1	sp|P30711|GSTT1_HUMAN Glutathione S-transferase theta-1 OS=Homo sapiens OX=9606 GN=GSTT1 PE=1 SV=4	NaN	NaN	NaN	NaN	NaN	NaN	NaN	NaN	NaN	NaN	NaN	NaN	NaN	NaN	NaN	NaN	NaN	NaN	NaN	NaN	NaN	NaN	NaN	NaN	3	3	3	16.7	16.7	16.7	27.335	7.7531	1494600	10	NaN	NaN	P30711;P30711-2
P30740;P30740-2	Leukocyte elastase inhibitor	SERPINB1	sp|P30740|ILEU_HUMAN Leukocyte elastase inhibitor OS=Homo sapiens OX=9606 GN=SERPINB1 PE=1 SV=1;sp|P30740-2|ILEU_HUMAN Isoform 2 of Leukocyte elastase inhibitor OS=Homo sapiens OX=9606 GN=SERPINB1	13.4823	14.1219	14.8413	15.1774	15.3749	NaN	15.2223	16.1574	15.0119	14.7962	15.3062	16.2069	13.9375	14.1278	12.5696	NaN	13.4788	13.9045	15.0972	14.8595	13.1702	15.2399	13.0915	14.3251	14	14	14	39.6	39.6	39.6	42.741	90.12	10409000	168	NaN	NaN	P30740;P30740-2
P30990	Neurotensin/neuromedin N;Large neuromedin N;Neuromedin N;Neurotensin;Tail peptide	NTS	sp|P30990|NEUT_HUMAN Neurotensin/neuromedin N OS=Homo sapiens OX=9606 GN=NTS PE=1 SV=2	NaN	NaN	NaN	NaN	NaN	NaN	NaN	NaN	NaN	NaN	NaN	NaN	NaN	NaN	NaN	NaN	NaN	NaN	NaN	NaN	NaN	NaN	NaN	NaN	1	1	1	8.2	8.2	8.2	19.795	2.7227	64353	1	1	1	P30990
P31146	Coronin-1A	CORO1A	sp|P31146|COR1A_HUMAN Coronin-1A OS=Homo sapiens OX=9606 GN=CORO1A PE=1 SV=4	15.924	15.5045	17.0235	16.8894	16.0348	16.3941	15.7547	16.1077	15.9027	16.0605	15.811	16.8866	15.9441	15.9033	15.6643	16.5696	15.689	15.6373	17.1713	16.5819	15.7679	16.4445	15.9116	16.55	15	15	15	33	33	33	51.026	315.57	18705000	165	15	15	P31146
P31150	Rab GDP dissociation inhibitor alpha	GDI1	sp|P31150|GDIA_HUMAN Rab GDP dissociation inhibitor alpha OS=Homo sapiens OX=9606 GN=GDI1 PE=1 SV=2	14.2815	14.6703	14.9424	13.6035	15.3895	NaN	15.2827	16.1171	14.6414	15.5476	14.9076	17.1767	14.018	14.2126	13.2246	15.2244	14.545	NaN	13.7695	15.4883	14.182	15.6508	14.8939	15.6455	15	11	11	43.8	33.1	33.1	50.582	71.501	6904900	92	15	11	P31150
P31153;P31153-2	S-adenosylmethionine synthase isoform type-2	MAT2A	sp|P31153|METK2_HUMAN S-adenosylmethionine synthase isoform type-2 OS=Homo sapiens OX=9606 GN=MAT2A PE=1 SV=1;sp|P31153-2|METK2_HUMAN Isoform 2 of S-adenosylmethionine synthase isoform type-2 OS=Homo sapiens OX=9606 GN=MAT2A	NaN	13.8365	NaN	14.9595	15.2217	15.3089	NaN	NaN	NaN	NaN	NaN	NaN	12.4558	NaN	NaN	NaN	NaN	17.0684	11.569	NaN	NaN	NaN	NaN	NaN	5	5	5	17.2	17.2	17.2	43.66	19.156	1299800	19	NaN	NaN	P31153;P31153-2
P31323	cAMP-dependent protein kinase type II-beta regulatory subunit	PRKAR2B	sp|P31323|KAP3_HUMAN cAMP-dependent protein kinase type II-beta regulatory subunit OS=Homo sapiens OX=9606 GN=PRKAR2B PE=1 SV=3	NaN	NaN	NaN	NaN	NaN	NaN	NaN	NaN	NaN	NaN	NaN	NaN	NaN	13.6145	NaN	NaN	NaN	NaN	13.9223	NaN	NaN	NaN	NaN	NaN	4	4	4	15.6	15.6	15.6	46.302	3.9467	857160	14	NaN	NaN	P31323;P13861-2;P13861
P31327-3;P31327;P31327-2	Carbamoyl-phosphate synthase [ammonia], mitochondrial	CPS1	sp|P31327-3|CPSM_HUMAN Isoform 3 of Carbamoyl-phosphate synthase [ammonia], mitochondrial OS=Homo sapiens OX=9606 GN=CPS1;sp|P31327|CPSM_HUMAN Carbamoyl-phosphate synthase [ammonia], mitochondrial OS=Homo sapiens OX=9606 GN=CPS1 PE=1 SV=2;sp|P31327-2|CPSM_	NaN	NaN	NaN	15.8023	14.6369	NaN	NaN	NaN	NaN	NaN	NaN	NaN	13.2306	NaN	NaN	NaN	NaN	NaN	NaN	NaN	NaN	NaN	NaN	11.2934	17	17	17	15.4	15.4	15.4	165.65	26.64	1824600	28	NaN	NaN	P31327-3;P31327;P31327-2
P31483;P31483-3;P31483-2	Nucleolysin TIA-1 isoform p40	TIA1	sp|P31483|TIA1_HUMAN Nucleolysin TIA-1 isoform p40 OS=Homo sapiens OX=9606 GN=TIA1 PE=1 SV=3;sp|P31483-3|TIA1_HUMAN Isoform 3 of Nucleolysin TIA-1 isoform p40 OS=Homo sapiens OX=9606 GN=TIA1;sp|P31483-2|TIA1_HUMAN Isoform Short of Nucleolysin TIA-1 isoform	13.3742	13.4522	NaN	NaN	NaN	NaN	NaN	NaN	NaN	NaN	NaN	NaN	NaN	NaN	NaN	NaN	NaN	NaN	NaN	NaN	NaN	NaN	NaN	NaN	3	3	1	10.6	10.6	3.1	42.963	3.3311	147770	3	NaN	NaN	P31483;P31483-3;P31483-2
P31689;P31689-2	DnaJ homolog subfamily A member 1	DNAJA1	sp|P31689|DNJA1_HUMAN DnaJ homolog subfamily A member 1 OS=Homo sapiens OX=9606 GN=DNAJA1 PE=1 SV=2;sp|P31689-2|DNJA1_HUMAN Isoform 2 of DnaJ homolog subfamily A member 1 OS=Homo sapiens OX=9606 GN=DNAJA1	NaN	NaN	NaN	NaN	NaN	NaN	NaN	NaN	NaN	NaN	NaN	NaN	NaN	NaN	NaN	NaN	NaN	NaN	NaN	NaN	NaN	NaN	NaN	NaN	4	4	4	17.4	17.4	17.4	44.868	16.446	74241	6	NaN	NaN	P31689;P31689-2
P31937	3-hydroxyisobutyrate dehydrogenase, mitochondrial	HIBADH	sp|P31937|3HIDH_HUMAN 3-hydroxyisobutyrate dehydrogenase, mitochondrial OS=Homo sapiens OX=9606 GN=HIBADH PE=1 SV=2	NaN	NaN	NaN	NaN	14.8163	NaN	NaN	NaN	NaN	NaN	NaN	NaN	12.376	NaN	NaN	NaN	NaN	NaN	NaN	NaN	NaN	NaN	NaN	NaN	4	4	4	19.6	19.6	19.6	35.329	8.7159	399620	6	4	4	P31937
P31939-2;P31939	Bifunctional purine biosynthesis protein PURH;Phosphoribosylaminoimidazolecarboxamide formyltransferase;IMP cyclohydrolase	ATIC	sp|P31939-2|PUR9_HUMAN Isoform 2 of Bifunctional purine biosynthesis protein ATIC OS=Homo sapiens OX=9606 GN=ATIC;sp|P31939|PUR9_HUMAN Bifunctional purine biosynthesis protein ATIC OS=Homo sapiens OX=9606 GN=ATIC PE=1 SV=3	11.885	12.3257	14.7085	14.1509	13.593	11.7274	14.5021	15.1818	14.9943	NaN	12.3674	15.8178	14.1347	13.7771	13.6261	NaN	NaN	NaN	14.987	14.1241	13.917	14.997	NaN	14.0175	15	15	15	38.2	38.2	38.2	64.523	52.459	3106500	69	NaN	NaN	P31939-2;P31939
P31942-3;P31942-2;P31942	Heterogeneous nuclear ribonucleoprotein H3	HNRNPH3	sp|P31942-3|HNRH3_HUMAN Isoform 3 of Heterogeneous nuclear ribonucleoprotein H3 OS=Homo sapiens OX=9606 GN=HNRNPH3;sp|P31942-2|HNRH3_HUMAN Isoform 2 of Heterogeneous nuclear ribonucleoprotein H3 OS=Homo sapiens OX=9606 GN=HNRNPH3;sp|P31942|HNRH3_HUMAN Hete	NaN	NaN	NaN	NaN	NaN	NaN	NaN	NaN	NaN	NaN	NaN	NaN	NaN	NaN	NaN	NaN	NaN	NaN	NaN	NaN	NaN	NaN	NaN	NaN	3	3	3	14.1	14.1	14.1	31.525	5.874	68822	3	NaN	NaN	P31942-3;P31942-2;P31942;P31942-6;P31942-5;P31942-4
P31943;P55795	Heterogeneous nuclear ribonucleoprotein H;Heterogeneous nuclear ribonucleoprotein H, N-terminally processed;Heterogeneous nuclear ribonucleoprotein H2	HNRNPH1;HNRNPH2	sp|P31943|HNRH1_HUMAN Heterogeneous nuclear ribonucleoprotein H OS=Homo sapiens OX=9606 GN=HNRNPH1 PE=1 SV=4;sp|P55795|HNRH2_HUMAN Heterogeneous nuclear ribonucleoprotein H2 OS=Homo sapiens OX=9606 GN=HNRNPH2 PE=1 SV=1	18.2447	16.5694	15.0876	12.7126	NaN	NaN	13.6012	NaN	NaN	NaN	NaN	NaN	13.9056	11.7888	NaN	NaN	NaN	NaN	14.8758	NaN	14.6367	NaN	NaN	NaN	14	14	12	29	29	22.9	49.229	323.31	3144500	53	NaN	NaN	P31943;P55795
P31946	14-3-3 protein beta/alpha;14-3-3 protein beta/alpha, N-terminally processed	YWHAB	sp|P31946|1433B_HUMAN 14-3-3 protein beta/alpha OS=Homo sapiens OX=9606 GN=YWHAB PE=1 SV=3	13.0224	13.7275	15.1153	16.1485	16.543	15.0526	16.2694	15.567	13.7483	13.8796	15.2173	15.6358	14.6017	13.9869	14.9959	14.7916	14.1357	14.2153	14.7788	15.5206	15.1649	15.6112	13.9849	15.0773	12	9	1	55.3	47.6	4.1	28.082	323.31	8521600	111	12	9	P31946
P31948;P31948-2;P31948-3	Stress-induced-phosphoprotein 1	STIP1	sp|P31948|STIP1_HUMAN Stress-induced-phosphoprotein 1 OS=Homo sapiens OX=9606 GN=STIP1 PE=1 SV=1;sp|P31948-2|STIP1_HUMAN Isoform 2 of Stress-induced-phosphoprotein 1 OS=Homo sapiens OX=9606 GN=STIP1;sp|P31948-3|STIP1_HUMAN Isoform 3 of Stress-induced-phosp	12.5344	12.0236	14.2881	13.8477	12.9908	10.1073	13.6541	14.7325	14.3428	11.9717	14.0088	15.2968	12.8488	14.3786	13.5551	12.3631	11.7455	NaN	15.4909	14.6412	14.3518	14.6532	13.1379	14.4483	17	17	16	34.6	34.6	33.1	62.639	199.1	5044300	121	NaN	NaN	P31948;P31948-2;P31948-3
P31949	Protein S100-A11;Protein S100-A11, N-terminally processed	S100A11	sp|P31949|S10AB_HUMAN Protein S100-A11 OS=Homo sapiens OX=9606 GN=S100A11 PE=1 SV=2	NaN	NaN	16.3198	NaN	NaN	NaN	NaN	NaN	NaN	NaN	NaN	NaN	NaN	NaN	NaN	NaN	NaN	NaN	15.9477	NaN	NaN	NaN	NaN	NaN	3	3	3	34.3	34.3	34.3	11.74	21.89	1190800	12	3	3	P31949
P32004-3;P32004-2;P32004	Neural cell adhesion molecule L1	L1CAM	sp|P32004-3|L1CAM_HUMAN Isoform 3 of Neural cell adhesion molecule L1 OS=Homo sapiens OX=9606 GN=L1CAM;sp|P32004-2|L1CAM_HUMAN Isoform 2 of Neural cell adhesion molecule L1 OS=Homo sapiens OX=9606 GN=L1CAM;sp|P32004|L1CAM_HUMAN Neural cell adhesion molecul	NaN	NaN	NaN	10.1033	NaN	NaN	11.9545	NaN	NaN	NaN	12.6123	NaN	10.1035	10.8434	NaN	NaN	NaN	NaN	NaN	NaN	NaN	NaN	NaN	NaN	6	6	6	9	9	9	138.91	10.402	206230	13	NaN	NaN	P32004-3;P32004-2;P32004
P32019-3;P32019-2;P32019	Type II inositol 1,4,5-trisphosphate 5-phosphatase	INPP5B	sp|P32019-3|I5P2_HUMAN Isoform 3 of Type II inositol 1,4,5-trisphosphate 5-phosphatase OS=Homo sapiens OX=9606 GN=INPP5B;sp|P32019-2|I5P2_HUMAN Isoform 2 of Type II inositol 1,4,5-trisphosphate 5-phosphatase OS=Homo sapiens OX=9606 GN=INPP5B;sp|P32019|I5P2	NaN	NaN	NaN	NaN	NaN	NaN	NaN	NaN	NaN	NaN	NaN	NaN	NaN	NaN	NaN	NaN	NaN	NaN	NaN	NaN	NaN	NaN	NaN	NaN	1	1	1	2	2	2	85.62	2.3775	9041.1	1	NaN	NaN	P32019-3;P32019-2;P32019
P32119	Peroxiredoxin-2	PRDX2	sp|P32119|PRDX2_HUMAN Peroxiredoxin-2 OS=Homo sapiens OX=9606 GN=PRDX2 PE=1 SV=5	17.8824	16.9369	19.4433	19.6416	17.6862	16.5379	18.4196	17.0906	19.264	16.2988	19.6707	18.0314	19.1041	16.4941	19.7464	16.3455	18.8259	17.1561	18.0441	18.7676	19.9795	18.3394	19.8745	16.4053	14	14	13	58.1	58.1	52.5	21.892	277.08	103720000	258	NaN	NaN	P32119;P32119-2
P32121-5;P32121-2;P32121;P32121-3;P32121-4	Beta-arrestin-2	ARRB2	sp|P32121-5|ARRB2_HUMAN Isoform 5 of Beta-arrestin-2 OS=Homo sapiens OX=9606 GN=ARRB2;sp|P32121-2|ARRB2_HUMAN Isoform 3 of Beta-arrestin-2 OS=Homo sapiens OX=9606 GN=ARRB2;sp|P32121|ARRB2_HUMAN Beta-arrestin-2 OS=Homo sapiens OX=9606 GN=ARRB2 PE=1 SV=2;sp|	NaN	NaN	NaN	NaN	NaN	NaN	NaN	NaN	NaN	NaN	NaN	NaN	NaN	NaN	NaN	NaN	NaN	NaN	NaN	NaN	NaN	NaN	NaN	NaN	1	1	1	3.8	3.8	3.8	44.391	2.3171	18353	1	NaN	NaN	P32121-5;P32121-2;P32121;P32121-3;P32121-4
P32320	Cytidine deaminase	CDA	sp|P32320|CDD_HUMAN Cytidine deaminase OS=Homo sapiens OX=9606 GN=CDA PE=1 SV=2	NaN	NaN	NaN	NaN	NaN	NaN	NaN	NaN	NaN	NaN	NaN	NaN	NaN	NaN	NaN	NaN	NaN	NaN	NaN	NaN	NaN	NaN	NaN	NaN	4	4	4	55.5	55.5	55.5	16.185	16.087	254470	6	4	4	P32320
P32321;P32321-2	Deoxycytidylate deaminase	DCTD	sp|P32321|DCTD_HUMAN Deoxycytidylate deaminase OS=Homo sapiens OX=9606 GN=DCTD PE=1 SV=2;sp|P32321-2|DCTD_HUMAN Isoform 2 of Deoxycytidylate deaminase OS=Homo sapiens OX=9606 GN=DCTD	NaN	NaN	NaN	NaN	NaN	NaN	NaN	NaN	NaN	NaN	NaN	NaN	NaN	NaN	NaN	NaN	NaN	NaN	NaN	NaN	NaN	NaN	NaN	NaN	2	2	2	18.5	18.5	18.5	20.016	2.5942	37536	3	NaN	NaN	P32321;P32321-2
P32455	Interferon-induced guanylate-binding protein 1	GBP1	sp|P32455|GBP1_HUMAN Guanylate-binding protein 1 OS=Homo sapiens OX=9606 GN=GBP1 PE=1 SV=2	NaN	NaN	NaN	NaN	NaN	NaN	NaN	NaN	NaN	NaN	NaN	NaN	NaN	NaN	NaN	NaN	NaN	NaN	NaN	NaN	NaN	NaN	NaN	NaN	4	2	2	9.1	4.4	4.4	67.93	3.9599	90483	4	4	2	P32455
P32456	Interferon-induced guanylate-binding protein 2	GBP2	sp|P32456|GBP2_HUMAN Guanylate-binding protein 2 OS=Homo sapiens OX=9606 GN=GBP2 PE=1 SV=3	NaN	NaN	12.748	13.7982	NaN	NaN	NaN	NaN	NaN	NaN	NaN	NaN	12.9098	11.7734	NaN	NaN	NaN	NaN	12.3314	NaN	NaN	11.5479	NaN	NaN	4	4	2	9.1	9.1	4.4	67.208	7.4485	410980	17	4	4	P32456
P32754-2;P32754	4-hydroxyphenylpyruvate dioxygenase	HPD	sp|P32754-2|HPPD_HUMAN Isoform 2 of 4-hydroxyphenylpyruvate dioxygenase OS=Homo sapiens OX=9606 GN=HPD;sp|P32754|HPPD_HUMAN 4-hydroxyphenylpyruvate dioxygenase OS=Homo sapiens OX=9606 GN=HPD PE=1 SV=2	NaN	8.83643	14.4359	14.097	16.2632	NaN	NaN	NaN	NaN	NaN	NaN	NaN	14.658	NaN	NaN	NaN	NaN	NaN	NaN	NaN	NaN	NaN	11.6872	NaN	10	10	10	38.7	38.7	38.7	40.497	46.406	2413000	29	NaN	NaN	P32754-2;P32754
P32942	Intercellular adhesion molecule 3	ICAM3	sp|P32942|ICAM3_HUMAN Intercellular adhesion molecule 3 OS=Homo sapiens OX=9606 GN=ICAM3 PE=1 SV=2	13.3117	12.9778	NaN	NaN	NaN	NaN	13.6162	NaN	NaN	13.2358	12.7718	NaN	13.8671	13.4589	NaN	NaN	NaN	NaN	14.3848	12.4649	13.0821	NaN	13.1922	NaN	6	6	6	11.3	11.3	11.3	59.54	27.834	1047400	26	6	6	P32942
P33151;P33151-2	Cadherin-5	CDH5	sp|P33151|CADH5_HUMAN Cadherin-5 OS=Homo sapiens OX=9606 GN=CDH5 PE=1 SV=5;sp|P33151-2|CADH5_HUMAN Isoform 2 of Cadherin-5 OS=Homo sapiens OX=9606 GN=CDH5	14.5836	14.5536	16.2235	16.5735	16.7444	15.9667	16.6776	16.2709	16.8476	15.4492	16.2038	13.3904	13.9849	16.4794	15.8412	16.3637	15.3624	16.0073	16.888	16.6374	16.5754	15.5763	16.0808	16.5197	19	19	19	26	26	26	87.527	300.64	30611000	341	NaN	NaN	P33151;P33151-2
[truncated: 1,510 more rows]
