# Supplementary material for: Infected erythrocytes and plasma proteomics reveal a specific protein signature of severe malaria
Source: EMBO Mol Med. 2024 Jan 31;16(2):6. doi: 10.1038/s44321-023-00010-0 (PMC10897182; doi:10.1038/s44321-023-00010-0)
Supplement: Supplementary file 6 — Dataset EV4 [file 44321_2023_10_MOESM6_ESM.xlsx]

## Sheet: Dataset EV4
Exclusive proteins	T: Protein names	T: Gene names	CM (Mean LFQ)	NI (Mean LFQ)	SMA (Mean LFQ)	UM (Mean LFQ)	Proteome	C: GOBP name	C: GOMF name	C: GOCC name	N: Peptides	N: Razor + unique peptides	N: Unique peptides	N: Sequence coverage [%]	N: Unique + razor sequence coverage [%]	N: Unique sequence coverage [%]	N: Mol. weight [kDa]	N: Q-value	N: Score	N: Intensity	N: MS/MS count	T: Protein IDs	T: Majority protein IDs	T: Protein names	T: Gene names	T: id	T: Fasta headers
CM		IGHV3-49	12,3208	NaN	NaN	NaN	HUMAN				7	4	4	31,9	24,4	24,4	13,056	0,00050916	4,045	273550	7	A0A0A0MS15	A0A0A0MS15		IGHV3-49	8	sp|A0A0A0MS15|HV349_HUMAN Immunoglobulin heavy variable 3-49 OS=Homo sapiens OX=9606 GN=IGHV3-49 PE=3 SV=1
CM	Delta-like protein 1	DLL1	13,192	NaN	NaN	NaN	HUMAN	anatomical structure development;anatomical structure morphogenesis;anterior/posterior pattern specification;axis specification;biological regulation;cell communication;cell differentiation;cell fate determination;cell surface receptor linked signaling pathway;cell-cell signaling;cellular developmental process;cellular macromolecule metabolic process;cellular metabolic process;cellular process;ce…	binding;calcium ion binding;cation binding;ion binding;metal ion binding;Notch binding;protein binding;receptor binding	cell part;cytoplasmic part;cytoplasmic vesicle;extracellular region;integral to membrane;integral to plasma membrane;intracellular organelle;intracellular part;intrinsic to membrane;intrinsic to plasma membrane;membrane;membrane part;organelle;plasma membrane;plasma membrane part;vesicle	3	3	3	6,2	6,2	6,2	78,055	0,0019455	3,5154	2264700	11	O00548;O00548-2	O00548	Delta-like protein 1	DLL1	114	sp|O00548|DLL1_HUMAN Delta-like protein 1 OS=Homo sapiens OX=9606 GN=DLL1 PE=1 SV=2
CM	ATP-dependent RNA helicase DDX3X;ATP-dependent RNA helicase DDX3Y	DDX3X;DDX3Y	12,0763	NaN	NaN	NaN	HUMAN	biological regulation;biosynthetic process;cellular biosynthetic process;cellular component assembly;cellular component assembly at cellular level;cellular component organization;cellular component organization at cellular level;cellular component organization or biogenesis;cellular component organization or biogenesis at cellular level;cellular macromolecular complex assembly;cellular macromolec…	adenyl nucleotide binding;adenyl ribonucleotide binding;ATP binding;ATPase activity;ATPase activity, coupled;ATP-dependent DNA helicase activity;ATP-dependent helicase activity;ATP-dependent RNA helicase activity;binding;catalytic activity;CTPase activity;DNA binding;DNA helicase activity;DNA-dependent ATPase activity;eukaryotic initiation factor 4E binding;GTPase activity;helicase activity;hydro…	cell part;cytoplasm;cytoplasmic part;extracellular membrane-bounded organelle;extracellular organelle;extracellular region part;extracellular vesicular exosome;intracellular membrane-bounded organelle;intracellular non-membrane-bounded organelle;intracellular organelle;intracellular organelle part;intracellular part;macromolecular complex;membrane;membrane-bounded organelle;membrane-bounded vesic…	8	7	7	14,7	13	13	71,354	0	10,211	201720	9	O00571-2;O00571;O15523-2;O15523;O15523-3	O00571-2;O00571;O15523-2;O15523	ATP-dependent RNA helicase DDX3X;ATP-dependent RNA helicase DDX3Y	DDX3X;DDX3Y	116	sp|O00571-2|DDX3X_HUMAN Isoform 2 of ATP-dependent RNA helicase DDX3X OS=Homo sapiens OX=9606 GN=DDX3X;sp|O00571|DDX3X_HUMAN ATP-dependent RNA helicase DDX3X OS=Homo sapiens OX=9606 GN=DDX3X PE=1 SV=3;sp|O15523-2|DDX3Y_HUMAN Isoform 2 of ATP-dependent RNA
CM	Torsin-1A	TOR1A	12,1975	NaN	NaN	NaN	HUMAN	biological adhesion;biological regulation;catabolic process;cell adhesion;cell migration;cell motility;cell projection organization;cellular catabolic process;cellular component assembly;cellular component movement;cellular component organization;cellular component organization at cellular level;cellular component organization or biogenesis;cellular component organization or biogenesis at cellula…	adenyl nucleotide binding;adenyl ribonucleotide binding;ATP binding;ATPase activity;binding;catalytic activity;cytoskeletal protein binding;hydrolase activity;hydrolase activity, acting on acid anhydrides;hydrolase activity, acting on acid anhydrides, in phosphorus-containing anhydrides;kinesin binding;nucleoside-triphosphatase activity;nucleotide binding;protein binding;purine nucleotide binding…	cell junction;cell part;cell projection part;clathrin-coated vesicle;coated vesicle;cytoplasmic membrane-bounded vesicle;cytoplasmic part;cytoplasmic vesicle;cytoplasmic vesicle membrane;cytoplasmic vesicle part;cytoskeleton;endoplasmic reticulum;endoplasmic reticulum lumen;endoplasmic reticulum part;envelope;extracellular membrane-bounded organelle;extracellular organelle;extracellular region pa…	2	2	2	7,2	7,2	7,2	37,808	0	5,1998	61396	5	O14656	O14656	Torsin-1A	TOR1A	126	sp|O14656|TOR1A_HUMAN Torsin-1A OS=Homo sapiens OX=9606 GN=TOR1A PE=1 SV=1
CM	U4/U6 small nuclear ribonucleoprotein Prp4	PRPF4	13,0373	NaN	NaN	NaN	HUMAN	cellular macromolecule metabolic process;cellular metabolic process;cellular nitrogen compound metabolic process;cellular process;gene expression;macromolecule metabolic process;metabolic process;mRNA metabolic process;mRNA processing;nitrogen compound metabolic process;nuclear mRNA splicing, via spliceosome;nucleic acid metabolic process;nucleobase-containing compound metabolic process;primary m…	binding;nucleic acid binding;RNA binding;snRNA binding;U4 snRNA binding;U6 snRNA binding	Cajal body;cell part;intracellular membrane-bounded organelle;intracellular organelle;intracellular organelle part;intracellular part;macromolecular complex;membrane-bounded organelle;nuclear body;nuclear part;nuclear speck;nucleoplasm;nucleoplasm part;nucleus;organelle;organelle part;ribonucleoprotein complex;small nuclear ribonucleoprotein complex;spliceosomal complex;U4/U6 snRNP;U4/U6 x U5 tri…	7	7	7	16,3	16,3	16,3	58,32	0	10,094	128460	10	O43172-2;O43172	O43172-2;O43172	U4/U6 small nuclear ribonucleoprotein Prp4	PRPF4	162	sp|O43172-2|PRP4_HUMAN Isoform 2 of U4/U6 small nuclear ribonucleoprotein Prp4 OS=Homo sapiens OX=9606 GN=PRPF4;sp|O43172|PRP4_HUMAN U4/U6 small nuclear ribonucleoprotein Prp4 OS=Homo sapiens OX=9606 GN=PRPF4 PE=1 SV=2
CM	Mitochondrial import inner membrane translocase subunit TIM44	TIMM44	13,0046	NaN	NaN	NaN	HUMAN	cellular macromolecule metabolic process;cellular metabolic process;cellular process;cellular protein metabolic process;establishment of localization;establishment of localization in cell;establishment of protein localization;establishment of protein localization in mitochondrion;establishment of protein localization to organelle;intracellular protein transmembrane transport;intracellular protein…	active transmembrane transporter activity;adenyl nucleotide binding;adenyl ribonucleotide binding;ATP binding;binding;chaperone binding;macromolecule transmembrane transporter activity;nucleotide binding;P-P-bond-hydrolysis-driven protein transmembrane transporter activity;P-P-bond-hydrolysis-driven transmembrane transporter activity;primary active transmembrane transporter activity;protein bindi…	cell part;cytoplasmic part;intracellular membrane-bounded organelle;intracellular organelle;intracellular organelle lumen;intracellular organelle part;intracellular part;membrane;membrane-bounded organelle;membrane-enclosed lumen;mitochondrial inner membrane;mitochondrial matrix;mitochondrial membrane;mitochondrial part;mitochondrion;organelle;organelle inner membrane;organelle lumen;organelle me…	6	6	6	16,8	16,8	16,8	51,355	0	14,063	168360	10	O43615	O43615	Mitochondrial import inner membrane translocase subunit TIM44	TIMM44	179	sp|O43615|TIM44_HUMAN Mitochondrial import inner membrane translocase subunit TIM44 OS=Homo sapiens OX=9606 GN=TIMM44 PE=1 SV=2
CM	Mitotic checkpoint protein BUB3	BUB3	12,6941	NaN	NaN	NaN	HUMAN	anaphase-promoting complex-dependent proteasomal ubiquitin-dependent protein catabolic process;attachment of spindle microtubules to chromosome;attachment of spindle microtubules to kinetochore;biological regulation;catabolic process;cell cycle;cell cycle checkpoint;cell cycle process;cell division;cellular catabolic process;cellular component organization;cellular component organization at cellu…		cell part;chromosomal part;condensed chromosome kinetochore;cytoplasmic part;cytosol;intracellular non-membrane-bounded organelle;intracellular organelle;intracellular organelle part;intracellular part;kinetochore;macromolecular complex;non-membrane-bounded organelle;nuclear part;nucleoplasm;organelle;organelle part;protein complex	10	10	10	27,9	27,9	27,9	36,954	0	34,164	651170	21	O43684-2;O43684	O43684-2;O43684	Mitotic checkpoint protein BUB3	BUB3	184	sp|O43684-2|BUB3_HUMAN Isoform 2 of Mitotic checkpoint protein BUB3 OS=Homo sapiens OX=9606 GN=BUB3;sp|O43684|BUB3_HUMAN Mitotic checkpoint protein BUB3 OS=Homo sapiens OX=9606 GN=BUB3 PE=1 SV=1
CM	U5 small nuclear ribonucleoprotein 200 kDa helicase	SNRNP200	13,3514	NaN	NaN	NaN	HUMAN	cell differentiation;cellular component assembly;cellular component assembly at cellular level;cellular component organization;cellular component organization at cellular level;cellular component organization or biogenesis;cellular component organization or biogenesis at cellular level;cellular developmental process;cellular macromolecular complex assembly;cellular macromolecular complex subunit …	adenyl nucleotide binding;adenyl ribonucleotide binding;ATP binding;ATPase activity;ATPase activity, coupled;ATP-dependent helicase activity;ATP-dependent RNA helicase activity;binding;catalytic activity;helicase activity;hydrolase activity;hydrolase activity, acting on acid anhydrides;hydrolase activity, acting on acid anhydrides, in phosphorus-containing anhydrides;identical protein binding;nuc…	catalytic step 2 spliceosome;cell part;intracellular membrane-bounded organelle;intracellular organelle;intracellular organelle part;intracellular part;macromolecular complex;membrane;membrane-bounded organelle;nuclear part;nucleoplasm;nucleus;organelle;organelle part;ribonucleoprotein complex;small nuclear ribonucleoprotein complex;spliceosomal complex;U5 snRNP	11	11	11	6,1	6,1	6,1	244,5	0	30,827	192050	12	O75643;O75643-2	O75643;O75643-2	U5 small nuclear ribonucleoprotein 200 kDa helicase	SNRNP200	251	sp|O75643|U520_HUMAN U5 small nuclear ribonucleoprotein 200 kDa helicase OS=Homo sapiens OX=9606 GN=SNRNP200 PE=1 SV=2;sp|O75643-2|U520_HUMAN Isoform 2 of U5 small nuclear ribonucleoprotein 200 kDa helicase OS=Homo sapiens OX=9606 GN=SNRNP200
CM	Metastasis-associated protein MTA2	MTA2	13,0557	NaN	NaN	NaN	HUMAN	ATP-dependent chromatin remodeling;biological regulation;cellular component organization;cellular component organization at cellular level;cellular component organization or biogenesis;cellular component organization or biogenesis at cellular level;cellular macromolecule metabolic process;cellular metabolic process;cellular nitrogen compound metabolic process;cellular process;chromatin assembly o…	binding;catalytic activity;cation binding;chromatin binding;deacetylase activity;DNA binding;histone deacetylase activity;hydrolase activity;hydrolase activity, acting on carbon-nitrogen (but not peptide) bonds;hydrolase activity, acting on carbon-nitrogen (but not peptide) bonds, in linear amides;ion binding;metal ion binding;nucleic acid binding;nucleic acid binding transcription factor activit…	cell part;chromatin;chromatin remodeling complex;chromosomal part;histone deacetylase complex;intracellular organelle part;intracellular part;macromolecular complex;membrane;nuclear chromatin;nuclear chromosome part;nuclear part;nucleoplasm;nucleoplasm part;NuRD complex;organelle part;protein complex;transcription factor complex;transcriptional repressor complex	5	5	5	9,9	9,9	9,9	75,022	0	19,061	314080	7	O94776;O94776-2	O94776	Metastasis-associated protein MTA2	MTA2	267	sp|O94776|MTA2_HUMAN Metastasis-associated protein MTA2 OS=Homo sapiens OX=9606 GN=MTA2 PE=1 SV=1
CM	Pre-mRNA-processing factor 6	PRPF6	13,0465	NaN	NaN	NaN	HUMAN	assembly of spliceosomal tri-snRNP;biological regulation;cellular component assembly;cellular component assembly at cellular level;cellular component organization;cellular component organization at cellular level;cellular component organization or biogenesis;cellular component organization or biogenesis at cellular level;cellular macromolecular complex assembly;cellular macromolecular complex sub…	androgen receptor binding;binding;hormone receptor binding;nuclear hormone receptor binding;nucleic acid binding;protein binding;protein binding transcription factor activity;receptor binding;ribonucleoprotein binding;RNA binding;steroid hormone receptor binding;transcription coactivator activity;transcription cofactor activity;transcription factor binding transcription factor activity	catalytic step 2 spliceosome;cell part;intracellular membrane-bounded organelle;intracellular organelle;intracellular organelle part;intracellular part;macromolecular complex;membrane;membrane-bounded organelle;nuclear body;nuclear part;nuclear speck;nucleoplasm;nucleoplasm part;nucleus;organelle;organelle part;ribonucleoprotein complex;small nuclear ribonucleoprotein complex;spliceosomal complex…	5	5	5	6,5	6,5	6,5	102,43	0	10,743	139140	10	O94906-2;O94906	O94906-2;O94906	Pre-mRNA-processing factor 6	PRPF6	272	sp|O94906-2|PRP6_HUMAN Isoform 2 of Pre-mRNA-processing factor 6 OS=Homo sapiens OX=9606 GN=PRPF6;sp|O94906|PRP6_HUMAN Pre-mRNA-processing factor 6 OS=Homo sapiens OX=9606 GN=PRPF6 PE=1 SV=1
CM	Chromosome-associated kinesin KIF4A	KIF4A	9,66697	NaN	NaN	NaN	HUMAN	anterograde axon cargo transport;antigen processing and presentation;antigen processing and presentation of exogenous antigen;antigen processing and presentation of exogenous peptide antigen;antigen processing and presentation of exogenous peptide antigen via MHC class II;antigen processing and presentation of peptide antigen;antigen processing and presentation of peptide antigen via MHC class II…	adenyl nucleotide binding;adenyl ribonucleotide binding;ATP binding;ATPase activity;binding;catalytic activity;DNA binding;hydrolase activity;hydrolase activity, acting on acid anhydrides;hydrolase activity, acting on acid anhydrides, in phosphorus-containing anhydrides;microtubule motor activity;motor activity;nucleic acid binding;nucleoside-triphosphatase activity;nucleotide binding;plus-end-di…	cell part;chromosome;cytoplasm;cytoplasmic part;cytoskeletal part;cytosol;intracellular non-membrane-bounded organelle;intracellular organelle;intracellular organelle part;intracellular part;kinesin complex;macromolecular complex;membrane;microtubule;microtubule associated complex;midbody;non-membrane-bounded organelle;nuclear matrix;nuclear part;nucleoplasm;organelle;organelle part;protein compl…	2	2	1	2,4	2,4	1,2	128,46	0	5,3102	16969	2	O95239-2;O95239	O95239-2;O95239	Chromosome-associated kinesin KIF4A	KIF4A	279	sp|O95239-2|KIF4A_HUMAN Isoform 2 of Chromosome-associated kinesin KIF4A OS=Homo sapiens OX=9606 GN=KIF4A;sp|O95239|KIF4A_HUMAN Chromosome-associated kinesin KIF4A OS=Homo sapiens OX=9606 GN=KIF4A PE=1 SV=3
CM	Long-chain-fatty-acid--CoA ligase 3	ACSL3	13,2218	NaN	NaN	NaN	HUMAN	acyl-CoA biosynthetic process;acyl-CoA metabolic process;acylglycerol biosynthetic process;acylglycerol metabolic process;anatomical structure development;biological regulation;biosynthetic process;brain development;carboxylic acid biosynthetic process;carboxylic acid metabolic process;cellular biosynthetic process;cellular component assembly;cellular component organization;cellular component org…	adenyl nucleotide binding;adenyl ribonucleotide binding;ATP binding;binding;catalytic activity;enzyme binding;fatty acid ligase activity;kinase binding;ligase activity;ligase activity, forming carbon-sulfur bonds;long-chain fatty acid-CoA ligase activity;nucleotide binding;protein binding;protein domain specific binding;protein kinase binding;purine nucleotide binding;purine ribonucleoside tripho…	cell part;cytoplasmic part;endoplasmic reticulum;endoplasmic reticulum membrane;endoplasmic reticulum part;Golgi apparatus;integral to membrane;intracellular membrane-bounded organelle;intracellular organelle;intracellular organelle part;intracellular part;intrinsic to membrane;lipid particle;membrane;membrane part;membrane-bounded organelle;microbody;microbody membrane;microbody part;mitochondri…	3	3	1	7,8	7,8	2,1	80,419	0,001938	3,4891	137980	6	O95573	O95573	Long-chain-fatty-acid--CoA ligase 3	ACSL3	294	sp|O95573|ACSL3_HUMAN Long-chain-fatty-acid--CoA ligase 3 OS=Homo sapiens OX=9606 GN=ACSL3 PE=1 SV=3
CM	Phosphatidate cytidylyltransferase 2	CDS2	11,9779	NaN	NaN	NaN	HUMAN	acylglycerol biosynthetic process;acylglycerol metabolic process;biosynthetic process;CDP-diacylglycerol biosynthetic process;CDP-diacylglycerol metabolic process;cellular biosynthetic process;cellular lipid metabolic process;cellular metabolic process;cellular process;diacylglycerol biosynthetic process;diacylglycerol metabolic process;glycerol ether biosynthetic process;glycerol ether metabolic…	catalytic activity;cytidylyltransferase activity;nucleotidyltransferase activity;phosphatidate cytidylyltransferase activity;transferase activity;transferase activity, transferring phosphorus-containing groups	cell part;cytoplasmic part;endoplasmic reticulum membrane;endoplasmic reticulum part;integral to membrane;intracellular organelle part;intracellular part;intrinsic to membrane;membrane;membrane part;mitochondrial inner membrane;mitochondrial membrane;mitochondrial part;organelle inner membrane;organelle membrane;organelle part	2	2	2	7,9	7,9	7,9	51,417	0	40,722	471760	7	O95674	O95674	Phosphatidate cytidylyltransferase 2	CDS2	297	sp|O95674|CDS2_HUMAN Phosphatidate cytidylyltransferase 2 OS=Homo sapiens OX=9606 GN=CDS2 PE=1 SV=1
CM	Ig kappa chain V-I region HK102	IGKV1-5	12,6146	NaN	NaN	NaN	HUMAN	activation of immune response;biological regulation;cellular component organization;cellular component organization or biogenesis;cellular membrane organization;cellular process;complement activation;complement activation, classical pathway;defense response;endocytosis;establishment of localization;humoral immune response;immune effector process;immune response;immune system process;innate immune…	antigen binding;binding	blood microparticle;cell part;extracellular membrane-bounded organelle;extracellular organelle;extracellular region;extracellular region part;extracellular vesicular exosome;membrane;membrane-bounded organelle;membrane-bounded vesicle;organelle;plasma membrane;vesicle	2	1	1	13,7	13,7	13,7	12,781	0,00052966	4,4858	164460	7	P01602	P01602	Ig kappa chain V-I region HK102	IGKV1-5	368	sp|P01602|KV105_HUMAN Immunoglobulin kappa variable 1-5 OS=Homo sapiens OX=9606 GN=IGKV1-5 PE=1 SV=2
CM	Ig kappa chain V-III region B6		13,1304	NaN	NaN	NaN	HUMAN	activation of immune response;biological regulation;cellular component organization;cellular component organization or biogenesis;cellular membrane organization;cellular process;complement activation;complement activation, classical pathway;defense response;endocytosis;establishment of localization;humoral immune response;immune effector process;immune response;immune system process;innate immune…	antigen binding;binding	cell part;extracellular membrane-bounded organelle;extracellular organelle;extracellular region;extracellular region part;extracellular space;extracellular vesicular exosome;membrane;membrane-bounded organelle;membrane-bounded vesicle;organelle;plasma membrane;vesicle	2	2	1	21,6	21,6	7,8	12,557	0	10,198	435240	16	P01619	P01619	Ig kappa chain V-III region B6		369	sp|P01619|KV320_HUMAN Immunoglobulin kappa variable 3-20 OS=Homo sapiens OX=9606 GN=IGKV3-20 PE=1 SV=2
CM	Dolichyl-diphosphooligosaccharide--protein glycosyltransferase subunit 1	RPN1	13,8287	NaN	NaN	NaN	HUMAN	biosynthetic process;carbohydrate metabolic process;cellular biosynthetic process;cellular carbohydrate metabolic process;cellular macromolecule biosynthetic process;cellular macromolecule metabolic process;cellular metabolic process;cellular process;cellular protein metabolic process;cotranslational protein targeting to membrane;establishment of localization;establishment of localization in cell…	catalytic activity;dolichyl-diphosphooligosaccharide-protein glycotransferase activity;oligosaccharyl transferase activity;transferase activity;transferase activity, transferring glycosyl groups;transferase activity, transferring hexosyl groups	cell part;cytoplasmic membrane-bounded vesicle;cytoplasmic part;cytoplasmic vesicle;endoplasmic reticulum;endoplasmic reticulum membrane;endoplasmic reticulum part;integral to membrane;intracellular membrane-bounded organelle;intracellular organelle;intracellular organelle part;intracellular part;intrinsic to membrane;macromolecular complex;melanosome;membrane;membrane part;membrane-bounded organ…	7	7	7	13,3	13,3	13,3	68,569	0	25,672	296640	10	P04843	P04843	Dolichyl-diphosphooligosaccharide--protein glycosyltransferase subunit 1	RPN1	467	sp|P04843|RPN1_HUMAN Dolichyl-diphosphooligosaccharide--protein glycosyltransferase subunit 1 OS=Homo sapiens OX=9606 GN=RPN1 PE=1 SV=1
CM	Aldehyde dehydrogenase, mitochondrial	ALDH2	13,4284	NaN	NaN	NaN	HUMAN	alcohol catabolic process;alcohol metabolic process;biological regulation;biosynthetic process;carbohydrate metabolic process;catabolic process;cell communication;cell-cell signaling;cellular biosynthetic process;cellular metabolic process;cellular process;ethanol catabolic process;ethanol metabolic process;ethanol oxidation;metabolic process;neurotransmitter biosynthetic process;neurotransmitter…	aldehyde dehydrogenase (NAD) activity;aldehyde dehydrogenase [NAD(P)+] activity;catalytic activity;electron carrier activity;oxidoreductase activity;oxidoreductase activity, acting on the aldehyde or oxo group of donors;oxidoreductase activity, acting on the aldehyde or oxo group of donors, NAD or NADP as acceptor	cell part;cytoplasmic part;extracellular membrane-bounded organelle;extracellular organelle;extracellular region part;extracellular vesicular exosome;intracellular organelle lumen;intracellular organelle part;intracellular part;membrane-bounded organelle;membrane-bounded vesicle;membrane-enclosed lumen;mitochondrial matrix;mitochondrial part;organelle;organelle lumen;organelle part;vesicle	5	4	3	13,5	12,2	8,3	56,381	0	16,415	191740	6	P05091;P05091-2	P05091;P05091-2	Aldehyde dehydrogenase, mitochondrial	ALDH2	478	sp|P05091|ALDH2_HUMAN Aldehyde dehydrogenase, mitochondrial OS=Homo sapiens OX=9606 GN=ALDH2 PE=1 SV=2;sp|P05091-2|ALDH2_HUMAN Isoform 2 of Aldehyde dehydrogenase, mitochondrial OS=Homo sapiens OX=9606 GN=ALDH2
CM	Fatty acid-binding protein, heart	FABP3	12,6886	NaN	NaN	NaN	HUMAN	acylglycerol catabolic process;acylglycerol metabolic process;biological regulation;carboxylic acid metabolic process;catabolic process;cellular catabolic process;cellular ketone metabolic process;cellular lipid catabolic process;cellular lipid metabolic process;cellular metabolic process;cellular process;chemical homeostasis;cholesterol homeostasis;fatty acid metabolic process;glycerol ether cat…	binding;carboxylic acid binding;cytoskeletal protein binding;fatty acid binding;fatty acid transporter activity;icosanoid binding;icosatetraenoic acid binding;lipid binding;lipid transporter activity;long-chain fatty acid transporter activity;monocarboxylic acid binding;oleic acid binding;protein binding;substrate-specific transporter activity;transporter activity	cell part;cytoplasm;cytoplasmic part;cytosol;extracellular membrane-bounded organelle;extracellular organelle;extracellular region part;extracellular space;extracellular vesicular exosome;intracellular part;membrane-bounded organelle;membrane-bounded vesicle;organelle;sarcoplasm;vesicle	4	4	4	24,8	24,8	24,8	14,858	0	7,6687	468430	15	P05413	P05413	Fatty acid-binding protein, heart	FABP3	494	sp|P05413|FABPH_HUMAN Fatty acid-binding protein, heart OS=Homo sapiens OX=9606 GN=FABP3 PE=1 SV=4
CM	Cyclin-dependent kinase 1	CDK1	11,595	NaN	NaN	NaN	HUMAN	activation of immune response;activation of innate immune response;activation of MAPK activity;activation of MAPKK activity;activation of protein kinase activity;aging;anaphase-promoting complex-dependent proteasomal ubiquitin-dependent protein catabolic process;anatomical structure development;anatomical structure morphogenesis;apoptosis;axon guidance;biological regulation;biosynthetic process;c…	adenyl nucleotide binding;adenyl ribonucleotide binding;ATP binding;binding;catalytic activity;cyclin-dependent protein kinase activity;histone kinase activity;kinase activity;nucleotide binding;phosphotransferase activity, alcohol group as acceptor;protein kinase activity;protein serine/threonine kinase activity;purine nucleotide binding;purine ribonucleoside triphosphate binding;purine ribonucl…	cell part;centrosome;cytoplasm;cytoplasmic part;cytoskeletal part;cytosol;extracellular membrane-bounded organelle;extracellular organelle;extracellular region part;extracellular vesicular exosome;intracellular membrane-bounded organelle;intracellular non-membrane-bounded organelle;intracellular organelle;intracellular organelle part;intracellular part;macromolecular complex;membrane;membrane-bou…	2	2	2	10,1	10,1	10,1	34,095	0	5,5556	272440	3	P06493;P06493-2	P06493;P06493-2	Cyclin-dependent kinase 1	CDK1	511	sp|P06493|CDK1_HUMAN Cyclin-dependent kinase 1 OS=Homo sapiens OX=9606 GN=CDK1 PE=1 SV=3;sp|P06493-2|CDK1_HUMAN Isoform 2 of Cyclin-dependent kinase 1 OS=Homo sapiens OX=9606 GN=CDK1
CM	Nucleophosmin	NPM1	14,2737	NaN	NaN	NaN	HUMAN	aging;ATP-dependent chromatin remodeling;biological regulation;cell aging;cell cycle process;cellular component assembly;cellular component assembly at cellular level;cellular component organization;cellular component organization at cellular level;cellular component organization or biogenesis;cellular component organization or biogenesis at cellular level;cellular macromolecular complex assembly…	binding;enzyme binding;enzyme inhibitor activity;enzyme regulator activity;histone binding;identical protein binding;kinase binding;kinase inhibitor activity;kinase regulator activity;NF-kappaB binding;nucleic acid binding;protein binding;protein binding transcription factor activity;protein dimerization activity;protein heterodimerization activity;protein homodimerization activity;protein kinase…	adherens junction;anchoring junction;cell junction;cell part;cell-substrate adherens junction;cell-substrate junction;centrosome;cytoplasm;cytoplasmic part;cytoskeletal part;cytosol;focal adhesion;intracellular membrane-bounded organelle;intracellular non-membrane-bounded organelle;intracellular organelle;intracellular organelle part;intracellular part;macromolecular complex;membrane;membrane-bou…	9	9	9	34	34	34	32,575	0	30,119	635470	19	P06748;P06748-2;P06748-3	P06748;P06748-2;P06748-3	Nucleophosmin	NPM1	522	sp|P06748|NPM_HUMAN Nucleophosmin OS=Homo sapiens OX=9606 GN=NPM1 PE=1 SV=2;sp|P06748-2|NPM_HUMAN Isoform 2 of Nucleophosmin OS=Homo sapiens OX=9606 GN=NPM1;sp|P06748-3|NPM_HUMAN Isoform 3 of Nucleophosmin OS=Homo sapiens OX=9606 GN=NPM1
CM	Glutathione S-transferase A2;Glutathione S-transferase A1;Glutathione S-transferase A1, N-terminally processed	GSTA2;GSTA1	13,1273	NaN	NaN	NaN	HUMAN	amine metabolic process;carboxylic acid metabolic process;cell differentiation;cellular amine metabolic process;cellular amino acid metabolic process;cellular developmental process;cellular ketone metabolic process;cellular metabolic process;cellular modified amino acid metabolic process;cellular nitrogen compound metabolic process;cellular process;developmental process;epithelial cell differenti…	catalytic activity;glutathione transferase activity;transferase activity;transferase activity, transferring alkyl or aryl (other than methyl) groups	cell part;cytoplasmic part;cytosol;extracellular membrane-bounded organelle;extracellular organelle;extracellular region part;extracellular vesicular exosome;intracellular part;membrane-bounded organelle;membrane-bounded vesicle;organelle;vesicle	2	2	2	9	9	9	25,664	0,0059147	2,3268	193230	5	P09210;P08263	P09210;P08263	Glutathione S-transferase A2;Glutathione S-transferase A1;Glutathione S-transferase A1, N-terminally processed	GSTA2;GSTA1	571	sp|P09210|GSTA2_HUMAN Glutathione S-transferase A2 OS=Homo sapiens OX=9606 GN=GSTA2 PE=1 SV=4;sp|P08263|GSTA1_HUMAN Glutathione S-transferase A1 OS=Homo sapiens OX=9606 GN=GSTA1 PE=1 SV=3
CM	Porphobilinogen deaminase	HMBS	11,0543	NaN	NaN	NaN	HUMAN	biosynthetic process;cellular aromatic compound metabolic process;cellular biosynthetic process;cellular macromolecule metabolic process;cellular metabolic process;cellular nitrogen compound biosynthetic process;cellular nitrogen compound metabolic process;cellular process;cellular protein metabolic process;cofactor biosynthetic process;cofactor metabolic process;heme biosynthetic process;heme me…	catalytic activity;hydroxymethylbilane synthase activity;transferase activity;transferase activity, transferring alkyl or aryl (other than methyl) groups	cell part;cytoplasmic part;cytosol;intracellular part	4	4	4	15,8	15,8	15,8	33,264	0	5,8889	160990	7	P08397-4;P08397-3;P08397-2;P08397	P08397-4;P08397-3;P08397-2;P08397	Porphobilinogen deaminase	HMBS	574	sp|P08397-4|HEM3_HUMAN Isoform 4 of Porphobilinogen deaminase OS=Homo sapiens OX=9606 GN=HMBS;sp|P08397-3|HEM3_HUMAN Isoform 3 of Porphobilinogen deaminase OS=Homo sapiens OX=9606 GN=HMBS;sp|P08397-2|HEM3_HUMAN Isoform 2 of Porphobilinogen deaminase OS=Hom
CM	Poly [ADP-ribose] polymerase 1	PARP1	13,0728	NaN	NaN	NaN	HUMAN	anatomical structure homeostasis;base-excision repair;biological regulation;biosynthetic process;cell differentiation;cell surface receptor linked signaling pathway;cellular biosynthetic process;cellular component organization;cellular component organization at cellular level;cellular component organization or biogenesis;cellular component organization or biogenesis at cellular level;cellular dev…	binding;catalytic activity;cation binding;coenzyme binding;cofactor binding;DNA binding;enzyme binding;identical protein binding;ion binding;kinase binding;metal ion binding;NAD binding;NAD+ ADP-ribosyltransferase activity;nucleic acid binding;nucleotide binding;protein binding;protein kinase binding;protein N-terminus binding;transcription factor binding;transferase activity;transferase activity…	cell part;envelope;intracellular membrane-bounded organelle;intracellular non-membrane-bounded organelle;intracellular organelle;intracellular organelle part;intracellular part;macromolecular complex;membrane;membrane-bounded organelle;non-membrane-bounded organelle;nuclear envelope;nuclear part;nucleolus;nucleoplasm;nucleoplasm part;nucleus;organelle;organelle envelope;organelle part;protein com…	10	10	9	11,6	11,6	10,2	113,08	0	18,021	206060	12	P09874	P09874	Poly [ADP-ribose] polymerase 1	PARP1	618	sp|P09874|PARP1_HUMAN Poly [ADP-ribose] polymerase 1 OS=Homo sapiens OX=9606 GN=PARP1 PE=1 SV=4
CM	Proliferating cell nuclear antigen	PCNA	13,5366	NaN	NaN	NaN	HUMAN	anatomical structure development;anatomical structure homeostasis;base-excision repair;biological regulation;biosynthetic process;cell cycle;cell cycle process;cell differentiation;cell proliferation;cellular biosynthetic process;cellular component organization;cellular component organization at cellular level;cellular component organization or biogenesis;cellular component organization or biogen…	binding;catalytic activity;chromatin binding;damaged DNA binding;dinucleotide insertion or deletion binding;DNA binding;DNA insertion or deletion binding;DNA N-glycosylase activity;DNA polymerase binding;DNA polymerase processivity factor activity;double-stranded DNA binding;enzyme binding;enzyme regulator activity;histone acetyltransferase binding;hydrolase activity;hydrolase activity, acting on…	cell part;centrosome;chromosomal part;cytoplasm;cytoplasmic part;cytoskeletal part;DNA replication factor C complex;extracellular membrane-bounded organelle;extracellular organelle;extracellular region part;extracellular vesicular exosome;intracellular membrane-bounded organelle;intracellular non-membrane-bounded organelle;intracellular organelle;intracellular organelle part;intracellular part;ma…	2	2	2	12,3	12,3	12,3	28,768	0	9,5851	95857	3	P12004	P12004	Proliferating cell nuclear antigen	PCNA	678	sp|P12004|PCNA_HUMAN Proliferating cell nuclear antigen OS=Homo sapiens OX=9606 GN=PCNA PE=1 SV=1
CM	POU domain, class 2, transcription factor 1	POU2F1	15,2231	NaN	NaN	NaN	HUMAN	anatomical structure formation involved in morphogenesis;biological regulation;biosynthetic process;cell communication;cell-cell signaling;cell-cell signaling involved in cell fate commitment;cellular biosynthetic process;cellular macromolecule biosynthetic process;cellular macromolecule metabolic process;cellular metabolic process;cellular nitrogen compound metabolic process;cellular process;dev…	binding;DNA binding;nucleic acid binding;nucleic acid binding transcription factor activity;RNA polymerase II core promoter proximal region sequence-specific DNA binding transcription factor activity;RNA polymerase II core promoter proximal region sequence-specific DNA binding transcription factor activity involved in positive regulation of transcription;sequence-specific DNA binding;sequence-spe…	cell part;intracellular membrane-bounded organelle;intracellular organelle;intracellular organelle part;intracellular part;macromolecular complex;membrane-bounded organelle;nuclear part;nucleoplasm;nucleoplasm part;nucleus;organelle;organelle part;protein complex;transcription factor complex	3	3	2	7,7	7,7	4,6	72,082	0	102,22	268450	4	P14859-5;P14859-6;P14859-4;P14859-3;P14859;P14859-2;P09086-4;Q9UKI9-3;Q9UKI9;Q9UKI9-2;P09086-3;P09086-2;P09086;P09086-5	P14859-5;P14859-6;P14859-4;P14859-3;P14859;P14859-2	POU domain, class 2, transcription factor 1	POU2F1	737	sp|P14859-5|PO2F1_HUMAN Isoform 5 of POU domain, class 2, transcription factor 1 OS=Homo sapiens OX=9606 GN=POU2F1;sp|P14859-6|PO2F1_HUMAN Isoform 6 of POU domain, class 2, transcription factor 1 OS=Homo sapiens OX=9606 GN=POU2F1;sp|P14859-4|PO2F1_HUMAN Is
CM	Junction plakoglobin	JUP	12,2566	NaN	NaN	NaN	HUMAN	adherens junction assembly;adherens junction organization;anatomical structure development;biological adhesion;biological regulation;cell adhesion;cell junction assembly;cell junction organization;cell migration;cell motility;cell surface receptor linked signaling pathway;cell-cell adhesion;cell-cell junction assembly;cell-cell junction organization;cellular component assembly;cellular component …	alpha-catenin binding;binding;cadherin binding;cell adhesion molecule binding;enzyme binding;identical protein binding;molecular transducer activity;phosphatase binding;protein binding;protein binding transcription factor activity;protein dimerization activity;protein homodimerization activity;protein phosphatase binding;signal transducer activity;structural constituent of cell wall;structural mo…	actin cytoskeleton;adherens junction;anchoring junction;apicolateral plasma membrane;catenin complex;catenin-TCF7L2 complex;cell junction;cell part;cell-cell adherens junction;cell-cell contact zone;cell-cell junction;cell-substrate adherens junction;cell-substrate junction;contractile fiber part;cytoplasm;cytoplasmic part;cytoskeletal part;cytoskeleton;cytosol;cytosolic part;desmosome;extracellu…	5	5	4	9	9	7,4	81,744	0	6,7703	157300	9	P14923	P14923	Junction plakoglobin	JUP	739	sp|P14923|PLAK_HUMAN Junction plakoglobin OS=Homo sapiens OX=9606 GN=JUP PE=1 SV=3
CM	Fatty acid-binding protein, adipocyte	FABP4	17,8877	NaN	NaN	NaN	HUMAN	acylglycerol catabolic process;acylglycerol metabolic process;biological regulation;brown fat cell differentiation;catabolic process;cell differentiation;cellular catabolic process;cellular developmental process;cellular lipid catabolic process;cellular lipid metabolic process;cellular metabolic process;cellular process;cellular response to chemical stimulus;cellular response to inorganic substan…	binding;carboxylic acid binding;fatty acid binding;lipid binding;monocarboxylic acid binding;transporter activity	cell part;cytoplasm;cytoplasmic part;cytosol;extracellular membrane-bounded organelle;extracellular organelle;extracellular region part;extracellular vesicular exosome;intracellular membrane-bounded organelle;intracellular organelle;intracellular part;lipid particle;membrane-bounded organelle;membrane-bounded vesicle;nucleus;organelle;vesicle	4	4	4	34,1	34,1	34,1	14,719	0	24,142	2751700	16	P15090;P02689	P15090	Fatty acid-binding protein, adipocyte	FABP4	742	sp|P15090|FABP4_HUMAN Fatty acid-binding protein, adipocyte OS=Homo sapiens OX=9606 GN=FABP4 PE=1 SV=3
CM	Nucleoside diphosphate kinase A	NME1	13,6733	NaN	NaN	NaN	HUMAN	anatomical structure development;biological regulation;biosynthetic process;carbohydrate homeostasis;cellular biosynthetic process;cellular chemical homeostasis;cellular component organization;cellular component organization or biogenesis;cellular glucose homeostasis;cellular homeostasis;cellular macromolecule metabolic process;cellular membrane organization;cellular metabolic process;cellular ni…	adenyl nucleotide binding;adenyl ribonucleotide binding;ATP binding;binding;catalytic activity;cation binding;deoxyribonuclease activity;DNA binding;GTP binding;guanyl nucleotide binding;guanyl ribonucleotide binding;hydrolase activity;hydrolase activity, acting on ester bonds;identical protein binding;ion binding;kinase activity;magnesium ion binding;metal ion binding;nuclease activity;nucleic a…	cell part;cell projection membrane;cell projection part;centrosome;cytoplasm;cytoplasmic part;cytoskeletal part;cytosol;extracellular membrane-bounded organelle;extracellular organelle;extracellular region part;extracellular vesicular exosome;intermediate filament;intracellular membrane-bounded organelle;intracellular non-membrane-bounded organelle;intracellular organelle;intracellular organelle …	8	1	1	64,5	9,2	9,2	17,149	0	9,0147	759840	11	P15531;P15531-2	P15531;P15531-2	Nucleoside diphosphate kinase A	NME1	752	sp|P15531|NDKA_HUMAN Nucleoside diphosphate kinase A OS=Homo sapiens OX=9606 GN=NME1 PE=1 SV=1;sp|P15531-2|NDKA_HUMAN Isoform 2 of Nucleoside diphosphate kinase A OS=Homo sapiens OX=9606 GN=NME1
CM	40S ribosomal protein S2	RPS2	13,7909	NaN	NaN	NaN	HUMAN	biological regulation;biosynthetic process;catabolic process;cellular biosynthetic process;cellular catabolic process;cellular component disassembly;cellular component disassembly at cellular level;cellular component organization;cellular component organization at cellular level;cellular component organization or biogenesis;cellular component organization or biogenesis at cellular level;cellular …	binding;enzyme binding;fibroblast growth factor binding;growth factor binding;mRNA binding;nucleic acid binding;protein binding;RNA binding;structural constituent of ribosome;structural molecule activity	adherens junction;anchoring junction;cell junction;cell part;cell-substrate adherens junction;cell-substrate junction;cytoplasm;cytoplasmic part;cytosol;cytosolic small ribosomal subunit;extracellular membrane-bounded organelle;extracellular organelle;extracellular region part;extracellular vesicular exosome;focal adhesion;intracellular membrane-bounded organelle;intracellular organelle;intracell…	4	4	3	17,4	17,4	12,6	31,324	0	6,8467	227150	6	P15880	P15880	40S ribosomal protein S2	RPS2	753	sp|P15880|RS2_HUMAN 40S ribosomal protein S2 OS=Homo sapiens OX=9606 GN=RPS2 PE=1 SV=2
CM	ATP-dependent 6-phosphofructokinase, liver type	PFKL	11,4177	NaN	NaN	NaN	HUMAN	alcohol catabolic process;alcohol metabolic process;biological regulation;carbohydrate catabolic process;carbohydrate metabolic process;carbohydrate phosphorylation;catabolic process;cellular carbohydrate catabolic process;cellular carbohydrate metabolic process;cellular component assembly;cellular component organization;cellular component organization or biogenesis;cellular metabolic process;cel…	6-phosphofructokinase activity;adenyl nucleotide binding;adenyl ribonucleotide binding;ATP binding;binding;carbohydrate binding;carbohydrate kinase activity;catalytic activity;cation binding;enzyme binding;fructose binding;fructose-6-phosphate binding;identical protein binding;ion binding;kinase activity;kinase binding;metal ion binding;monosaccharide binding;nucleotide binding;phosphofructokinas…	6-phosphofructokinase complex;cell part;cytoplasmic part;cytosol;cytosolic part;extracellular membrane-bounded organelle;extracellular organelle;extracellular region part;extracellular vesicular exosome;intracellular part;macromolecular complex;membrane;membrane-bounded organelle;membrane-bounded vesicle;organelle;protein complex;vesicle	5	4	4	8,5	6	6	85,018	0	9,0318	48697	4	P17858;P17858-2;P08237;P08237-3	P17858;P17858-2	ATP-dependent 6-phosphofructokinase, liver type	PFKL	786	sp|P17858|PFKAL_HUMAN ATP-dependent 6-phosphofructokinase, liver type OS=Homo sapiens OX=9606 GN=PFKL PE=1 SV=6;sp|P17858-2|PFKAL_HUMAN Isoform 2 of ATP-dependent 6-phosphofructokinase, liver type OS=Homo sapiens OX=9606 GN=PFKL
CM	60S ribosomal protein L7	RPL7	15,5165	NaN	NaN	NaN	HUMAN	biosynthetic process;catabolic process;cellular biosynthetic process;cellular catabolic process;cellular component biogenesis;cellular component biogenesis at cellular level;cellular component disassembly;cellular component disassembly at cellular level;cellular component organization;cellular component organization at cellular level;cellular component organization or biogenesis;cellular componen…	binding;DNA binding;identical protein binding;mRNA binding;nucleic acid binding;protein binding;protein dimerization activity;protein homodimerization activity;RNA binding;structural constituent of ribosome;structural molecule activity	adherens junction;anchoring junction;cell junction;cell part;cell-substrate adherens junction;cell-substrate junction;cytoplasm;cytoplasmic part;cytosol;cytosolic large ribosomal subunit;extracellular membrane-bounded organelle;extracellular organelle;extracellular region part;extracellular vesicular exosome;focal adhesion;intracellular membrane-bounded organelle;intracellular non-membrane-bounde…	6	6	6	26,6	26,6	26,6	29,225	0	24,111	866920	18	P18124	P18124	60S ribosomal protein L7	RPL7	797	sp|P18124|RL7_HUMAN 60S ribosomal protein L7 OS=Homo sapiens OX=9606 GN=RPL7 PE=1 SV=1
CM	Syndecan-1	SDC1	16,6691	NaN	NaN	NaN	HUMAN	amine metabolic process;aminoglycan biosynthetic process;aminoglycan catabolic process;aminoglycan metabolic process;anatomical structure development;anatomical structure morphogenesis;biological regulation;biosynthetic process;canonical Wnt receptor signaling pathway;carbohydrate biosynthetic process;carbohydrate catabolic process;carbohydrate metabolic process;catabolic process;cell development…	binding;protein binding;protein C-terminus binding	adherens junction;anchoring junction;cell junction;cell part;cell surface;cell-substrate adherens junction;cell-substrate junction;cytoplasm;cytoplasmic part;external side of plasma membrane;extracellular membrane-bounded organelle;extracellular organelle;extracellular region part;extracellular vesicular exosome;focal adhesion;Golgi apparatus part;Golgi lumen;integral to membrane;integral to plas…	2	2	2	11,6	11,6	11,6	32,461	0	11,17	4880900	36	P18827	P18827	Syndecan-1	SDC1	804	sp|P18827|SDC1_HUMAN Syndecan-1 OS=Homo sapiens OX=9606 GN=SDC1 PE=1 SV=3
CM	rRNA 2-O-methyltransferase fibrillarin	FBL	12,545	NaN	NaN	NaN	HUMAN	box C/D snoRNA 3'-end processing;box C/D snoRNA metabolic process;box C/D snoRNA processing;cell differentiation;cellular developmental process;cellular macromolecule metabolic process;cellular metabolic process;cellular nitrogen compound metabolic process;cellular process;developmental process;macromolecule metabolic process;macromolecule methylation;macromolecule modification;metabolic process;…	binding;catalytic activity;methyltransferase activity;nucleic acid binding;RNA binding;RNA methyltransferase activity;rRNA methyltransferase activity;S-adenosylmethionine-dependent methyltransferase activity;transferase activity;transferase activity, transferring one-carbon groups	box C/D snoRNP complex;Cajal body;cell part;extracellular membrane-bounded organelle;extracellular organelle;extracellular region part;extracellular vesicular exosome;granular component;intracellular membrane-bounded organelle;intracellular non-membrane-bounded organelle;intracellular organelle;intracellular organelle part;intracellular part;macromolecular complex;membrane;membrane-bounded organe…	5	5	5	17,1	17,1	17,1	33,784	0	32,442	129690	8	P22087;PF3D7_1407100.1-p1	P22087	rRNA 2-O-methyltransferase fibrillarin	FBL	852	sp|P22087|FBRL_HUMAN rRNA 2-O-methyltransferase fibrillarin OS=Homo sapiens OX=9606 GN=FBL PE=1 SV=2
CM	Ig heavy chain V-I region V35		13,5154	NaN	NaN	NaN	HUMAN	immune response;immune system process;response to stimulus	antigen binding;binding	extracellular region	1	1	1	11,1	11,1	11,1	13,085	0	4,5589	477560	14	P23083	P23083	Ig heavy chain V-I region V35		868	sp|P23083|HV102_HUMAN Immunoglobulin heavy variable 1-2 OS=Homo sapiens OX=9606 GN=IGHV1-2 PE=1 SV=2
CM	Carnitine O-palmitoyltransferase 2, mitochondrial	CPT2	12,9295	NaN	NaN	NaN	HUMAN	amine transport;amino acid transmembrane transport;amino acid transport;betaine transport;carboxylic acid catabolic process;carboxylic acid metabolic process;carboxylic acid transport;carnitine shuttle;carnitine transport;catabolic process;cation transport;cellular catabolic process;cellular ketone metabolic process;cellular lipid catabolic process;cellular lipid metabolic process;cellular metabo…	carnitine O-acyltransferase activity;carnitine O-palmitoyltransferase activity;catalytic activity;O-acyltransferase activity;O-palmitoyltransferase activity;palmitoyltransferase activity;transferase activity;transferase activity, transferring acyl groups;transferase activity, transferring acyl groups other than amino-acyl groups	cell part;cytoplasmic part;intracellular membrane-bounded organelle;intracellular non-membrane-bounded organelle;intracellular organelle;intracellular organelle part;intracellular part;membrane;membrane-bounded organelle;mitochondrial inner membrane;mitochondrial membrane;mitochondrial part;mitochondrion;non-membrane-bounded organelle;nuclear part;nucleolus;nucleoplasm;organelle;organelle inner m…	8	8	8	13,2	13,2	13,2	73,776	0	14,483	346410	12	P23786	P23786	Carnitine O-palmitoyltransferase 2, mitochondrial	CPT2	883	sp|P23786|CPT2_HUMAN Carnitine O-palmitoyltransferase 2, mitochondrial OS=Homo sapiens OX=9606 GN=CPT2 PE=1 SV=2
CM	DNA replication licensing factor MCM3	MCM3	12,7984	NaN	NaN	NaN	HUMAN	biosynthetic process;cell cycle;cell cycle process;cellular biosynthetic process;cellular macromolecule biosynthetic process;cellular macromolecule metabolic process;cellular metabolic process;cellular nitrogen compound metabolic process;cellular process;DNA metabolic process;DNA replication;DNA strand elongation;DNA strand elongation involved in DNA replication;DNA-dependent DNA replication init…	adenyl nucleotide binding;adenyl ribonucleotide binding;ATP binding;binding;catalytic activity;DNA binding;DNA helicase activity;helicase activity;hydrolase activity;hydrolase activity, acting on acid anhydrides;hydrolase activity, acting on acid anhydrides, in phosphorus-containing anhydrides;nucleic acid binding;nucleoside-triphosphatase activity;nucleotide binding;purine nucleotide binding;pur…	alpha DNA polymerase:primase complex;cell part;centrosome;chromosomal part;cytoplasmic part;cytoskeletal part;intracellular membrane-bounded organelle;intracellular non-membrane-bounded organelle;intracellular organelle;intracellular organelle part;intracellular part;macromolecular complex;MCM complex;membrane;membrane-bounded organelle;microtubule organizing center;non-membrane-bounded organelle…	5	5	5	9,2	9,2	9,2	90,98	0	36,565	136760	7	P25205;P25205-2	P25205;P25205-2	DNA replication licensing factor MCM3	MCM3	899	sp|P25205|MCM3_HUMAN DNA replication licensing factor MCM3 OS=Homo sapiens OX=9606 GN=MCM3 PE=1 SV=3;sp|P25205-2|MCM3_HUMAN Isoform 2 of DNA replication licensing factor MCM3 OS=Homo sapiens OX=9606 GN=MCM3
CM	Erythrocyte band 7 integral membrane protein	STOM	12,3808	NaN	NaN	NaN	HUMAN	biological regulation;cellular component assembly;cellular component organization;cellular component organization or biogenesis;macromolecular complex assembly;macromolecular complex subunit organization;positive regulation of defense response to virus by host;protein complex assembly;protein complex subunit organization;protein homooligomerization;protein oligomerization;regulation of biological…	binding;enzyme binding;protein binding;RNA polymerase binding	blood microparticle;cell part;cytoplasm;cytoplasmic membrane-bounded vesicle;cytoplasmic part;cytoplasmic vesicle;cytoskeleton;endoplasmic reticulum;extracellular membrane-bounded organelle;extracellular organelle;extracellular region part;extracellular space;extracellular vesicular exosome;integral to membrane;integral to plasma membrane;intracellular membrane-bounded organelle;intracellular non…	5	5	5	23,6	23,6	23,6	31,73	0	32,259	372030	13	P27105;P27105-2	P27105	Erythrocyte band 7 integral membrane protein	STOM	923	sp|P27105|STOM_HUMAN Stomatin OS=Homo sapiens OX=9606 GN=STOM PE=1 SV=3
CM	Nucleolysin TIA-1 isoform p40	TIA1	13,4132	NaN	NaN	NaN	HUMAN	apoptosis;biological regulation;cell death;cellular process;death;negative regulation of biological process;negative regulation of biosynthetic process;negative regulation of cellular biosynthetic process;negative regulation of cellular macromolecule biosynthetic process;negative regulation of cellular metabolic process;negative regulation of cellular process;negative regulation of cellular prote…	AU-rich element binding;binding;mRNA binding;nucleic acid binding;nucleotide binding;poly(A) RNA binding;poly-purine tract binding;RNA binding;single-stranded RNA binding	cell part;cytoplasm;cytoplasmic part;intracellular non-membrane-bounded organelle;intracellular organelle;intracellular organelle part;intracellular part;macromolecular complex;non-membrane-bounded organelle;nuclear part;nucleoplasm;organelle;organelle part;ribonucleoprotein complex;RNA granule;stress granule	3	3	1	10,6	10,6	3,1	42,963	0,001912	3,3311	147770	3	P31483;P31483-3;P31483-2	P31483;P31483-3;P31483-2	Nucleolysin TIA-1 isoform p40	TIA1	985	sp|P31483|TIA1_HUMAN Nucleolysin TIA-1 isoform p40 OS=Homo sapiens OX=9606 GN=TIA1 PE=1 SV=3;sp|P31483-3|TIA1_HUMAN Isoform 3 of Nucleolysin TIA-1 isoform p40 OS=Homo sapiens OX=9606 GN=TIA1;sp|P31483-2|TIA1_HUMAN Isoform Short of Nucleolysin TIA-1 isoform
CM	Replication factor C subunit 4	RFC4	11,8018	NaN	NaN	NaN	HUMAN	anatomical structure homeostasis;base-excision repair;biological regulation;biosynthetic process;cell cycle;cellular biosynthetic process;cellular component organization;cellular component organization at cellular level;cellular component organization or biogenesis;cellular component organization or biogenesis at cellular level;cellular macromolecule biosynthetic process;cellular macromolecule me…	adenyl nucleotide binding;adenyl ribonucleotide binding;ATP binding;binding;DNA binding;nucleic acid binding;nucleotide binding;purine nucleotide binding;purine ribonucleoside triphosphate binding;purine ribonucleotide binding;ribonucleotide binding	cell part;chromosomal part;cytoplasm;DNA replication factor C complex;intracellular membrane-bounded organelle;intracellular organelle;intracellular organelle part;intracellular part;macromolecular complex;membrane-bounded organelle;nuclear part;nucleoplasm;nucleus;organelle;organelle part;protein complex	4	4	4	16,8	16,8	16,8	33,675	0	21,761	90354	6	P35249-2;P35249	P35249-2;P35249	Replication factor C subunit 4	RFC4	1023	sp|P35249-2|RFC4_HUMAN Isoform 2 of Replication factor C subunit 4 OS=Homo sapiens OX=9606 GN=RFC4;sp|P35249|RFC4_HUMAN Replication factor C subunit 4 OS=Homo sapiens OX=9606 GN=RFC4 PE=1 SV=2
CM	60S ribosomal protein L22	RPL22	12,8501	NaN	NaN	NaN	HUMAN	alpha-beta T cell activation;alpha-beta T cell differentiation;biosynthetic process;catabolic process;cell activation;cell differentiation;cellular biosynthetic process;cellular catabolic process;cellular component disassembly;cellular component disassembly at cellular level;cellular component organization;cellular component organization at cellular level;cellular component organization or biogen…	binding;carbohydrate binding;glycosaminoglycan binding;heparin binding;nucleic acid binding;pattern binding;polysaccharide binding;RNA binding;structural constituent of ribosome;structural molecule activity	adherens junction;anchoring junction;cell junction;cell part;cell-substrate adherens junction;cell-substrate junction;cytoplasm;cytoplasmic part;cytosol;cytosolic large ribosomal subunit;extracellular membrane-bounded organelle;extracellular organelle;extracellular region part;extracellular vesicular exosome;focal adhesion;intracellular membrane-bounded organelle;intracellular organelle;intracell…	3	3	3	21,1	21,1	21,1	14,787	0	7,7695	163430	9	P35268	P35268	60S ribosomal protein L22	RPL22	1024	sp|P35268|RL22_HUMAN 60S ribosomal protein L22 OS=Homo sapiens OX=9606 GN=RPL22 PE=1 SV=2
CM	Coatomer subunit beta	COPB2	13,3141	NaN	NaN	NaN	HUMAN	cellular component organization;cellular component organization at cellular level;cellular component organization or biogenesis;cellular component organization or biogenesis at cellular level;cellular process;COPI coating of Golgi vesicle;establishment of localization;establishment of localization in cell;establishment of protein localization;Golgi transport vesicle coating;Golgi vesicle transpor…	structural molecule activity	cell part;COPI vesicle coat;cytoplasmic part;cytoplasmic vesicle part;cytosol;Golgi apparatus part;intracellular organelle part;intracellular part;macromolecular complex;membrane coat;membrane part;organelle part;protein complex;vesicle coat	5	5	5	8,3	8,3	8,3	99,045	0	39,512	250290	9	P35606-2;P35606	P35606-2;P35606	Coatomer subunit beta	COPB2	1035	sp|P35606-2|COPB2_HUMAN Isoform 2 of Coatomer subunit beta OS=Homo sapiens OX=9606 GN=COPB2;sp|P35606|COPB2_HUMAN Coatomer subunit beta OS=Homo sapiens OX=9606 GN=COPB2 PE=1 SV=2
CM	Protein DEK	DEK	12,9584	NaN	NaN	NaN	HUMAN	biological regulation;biosynthetic process;cellular biosynthetic process;cellular component organization;cellular component organization at cellular level;cellular component organization or biogenesis;cellular component organization or biogenesis at cellular level;cellular macromolecule biosynthetic process;cellular macromolecule metabolic process;cellular metabolic process;cellular nitrogen comp…	binding;DNA binding;histone binding;nucleic acid binding;protein binding	cell part;contractile fiber;cytoplasmic part;intracellular membrane-bounded organelle;intracellular non-membrane-bounded organelle;intracellular organelle;intracellular part;membrane-bounded organelle;non-membrane-bounded organelle;nucleus;organelle	2	2	2	7,3	7,3	7,3	38,704	0,0014764	3,6529	240040	3	P35659-2;P35659	P35659-2;P35659	Protein DEK	DEK	1037	sp|P35659-2|DEK_HUMAN Isoform 2 of Protein DEK OS=Homo sapiens OX=9606 GN=DEK;sp|P35659|DEK_HUMAN Protein DEK OS=Homo sapiens OX=9606 GN=DEK PE=1 SV=1
CM	ATP synthase subunit gamma, mitochondrial	ATP5C1	13,2454	NaN	NaN	NaN	HUMAN	ATP biosynthetic process;ATP metabolic process;ATP synthesis coupled proton transport;biosynthetic process;cation transport;cellular biosynthetic process;cellular metabolic process;cellular nitrogen compound biosynthetic process;cellular nitrogen compound metabolic process;cellular process;electron transport chain;energy coupled proton transport, down electrochemical gradient;establishment of loc…	active transmembrane transporter activity;ATPase activity;ATPase activity, coupled;ATPase activity, coupled to movement of substances;ATPase activity, coupled to transmembrane movement of ions;ATPase activity, coupled to transmembrane movement of substances;catalytic activity;cation transmembrane transporter activity;cation-transporting ATPase activity;hydrogen ion transmembrane transporter activ…	cell part;cytoplasmic part;extracellular membrane-bounded organelle;extracellular organelle;extracellular region part;extracellular vesicular exosome;intracellular membrane-bounded organelle;intracellular organelle;intracellular organelle lumen;intracellular organelle part;intracellular part;macromolecular complex;membrane;membrane part;membrane-bounded organelle;membrane-bounded vesicle;membrane…	3	3	3	11,4	11,4	11,4	32,881	0	7,1324	143150	4	P36542-2;P36542	P36542-2;P36542	ATP synthase subunit gamma, mitochondrial	ATP5C1	1045	sp|P36542-2|ATPG_HUMAN Isoform Heart of ATP synthase subunit gamma, mitochondrial OS=Homo sapiens OX=9606 GN=ATP5F1C;sp|P36542|ATPG_HUMAN ATP synthase subunit gamma, mitochondrial OS=Homo sapiens OX=9606 GN=ATP5F1C PE=1 SV=1
CM	Nuclear pore glycoprotein p62	NUP62	11,8681	NaN	NaN	NaN	HUMAN	aging;biological regulation;biosynthetic process;carbohydrate metabolic process;carbohydrate transport;cell aging;cell cycle;cell cycle process;cell death;cell surface receptor linked signaling pathway;cellular biosynthetic process;cellular component disassembly;cellular component disassembly at cellular level;cellular component organization;cellular component organization at cellular level;cellu…	binding;chromatin binding;hormone receptor binding;nuclear hormone receptor binding;protein binding;protein complex scaffold;protein domain specific binding;receptor binding;receptor signaling complex scaffold activity;SH2 domain binding;small conjugating protein binding;structural constituent of nuclear pore;structural molecule activity;thyroid hormone receptor binding;transcription factor bindi…	cell part;cytoplasm;cytoskeletal part;envelope;intracellular membrane-bounded organelle;intracellular organelle;intracellular organelle part;intracellular part;macromolecular complex;membrane;membrane part;membrane-bounded organelle;nuclear envelope;nuclear membrane;nuclear part;nuclear pore;nucleocytoplasmic shuttling complex;organelle;organelle envelope;organelle membrane;organelle part;pore co…	2	2	2	4	4	4	53,254	0	51,415	45387	5	P37198	P37198	Nuclear pore glycoprotein p62	NUP62	1055	sp|P37198|NUP62_HUMAN Nuclear pore glycoprotein p62 OS=Homo sapiens OX=9606 GN=NUP62 PE=1 SV=3
CM	Stress-70 protein, mitochondrial	HSPA9	12,8252	NaN	NaN	NaN	HUMAN	biological regulation;cellular macromolecule metabolic process;cellular metabolic process;cellular process;cellular protein metabolic process;establishment of localization;establishment of localization in cell;establishment of protein localization;establishment of protein localization in mitochondrion;establishment of protein localization to organelle;intracellular protein transport;intracellular…	adenyl nucleotide binding;adenyl ribonucleotide binding;ATP binding;binding;enzyme binding;nucleotide binding;protein binding;purine nucleotide binding;purine ribonucleoside triphosphate binding;purine ribonucleotide binding;ribonucleotide binding;ubiquitin protein ligase binding;unfolded protein binding	adherens junction;anchoring junction;cell junction;cell part;cell-substrate adherens junction;cell-substrate junction;cytoplasm;cytoplasmic part;extracellular membrane-bounded organelle;extracellular organelle;extracellular region part;extracellular vesicular exosome;focal adhesion;intracellular membrane-bounded organelle;intracellular non-membrane-bounded organelle;intracellular organelle;intrac…	7	6	6	11,9	9,7	9,7	73,68	0	15,297	173680	9	P38646	P38646	Stress-70 protein, mitochondrial	HSPA9	1062	sp|P38646|GRP75_HUMAN Stress-70 protein, mitochondrial OS=Homo sapiens OX=9606 GN=HSPA9 PE=1 SV=2
CM	Eukaryotic initiation factor 4A-III;Eukaryotic initiation factor 4A-III, N-terminally processed	EIF4A3	12,3315	NaN	NaN	NaN	HUMAN	anatomical structure morphogenesis;biological regulation;catabolic process;cell surface receptor linked signaling pathway;cellular catabolic process;cellular macromolecule catabolic process;cellular macromolecule metabolic process;cellular metabolic process;cellular nitrogen compound metabolic process;cellular process;cellular response to chemical stimulus;cellular response to cytokine stimulus;c…	adenyl nucleotide binding;adenyl ribonucleotide binding;ATP binding;ATPase activity;ATPase activity, coupled;ATP-dependent helicase activity;ATP-dependent RNA helicase activity;binding;catalytic activity;helicase activity;hydrolase activity;hydrolase activity, acting on acid anhydrides;hydrolase activity, acting on acid anhydrides, in phosphorus-containing anhydrides;mRNA binding;nucleic acid bin…	catalytic step 2 spliceosome;cell part;cytoplasm;cytoplasmic part;cytosol;exon-exon junction complex;intracellular non-membrane-bounded organelle;intracellular organelle;intracellular organelle part;intracellular part;macromolecular complex;membrane;non-membrane-bounded organelle;nuclear body;nuclear part;nuclear speck;nucleolus;nucleoplasm;nucleoplasm part;organelle;organelle part;protein comple…	8	6	5	23,6	17,8	14,6	46,871	0	17,118	62852	7	P38919;PF3D7_0422700.1-p1	P38919	Eukaryotic initiation factor 4A-III;Eukaryotic initiation factor 4A-III, N-terminally processed	EIF4A3	1063	sp|P38919|IF4A3_HUMAN Eukaryotic initiation factor 4A-III OS=Homo sapiens OX=9606 GN=EIF4A3 PE=1 SV=4
CM	Nicotinamide N-methyltransferase	NNMT	12,8337	NaN	NaN	NaN	HUMAN	anatomical structure morphogenesis;cellular metabolic process;cellular process;developmental process;metabolic process;methylation;one-carbon metabolic process;organ morphogenesis;organ regeneration;regeneration;response to chemical stimulus;response to drug;response to endogenous stimulus;response to organic nitrogen;response to organic substance;response to stimulus;small molecule metabolic pro…	catalytic activity;methyltransferase activity;nicotinamide N-methyltransferase activity;N-methyltransferase activity;S-adenosylmethionine-dependent methyltransferase activity;transferase activity;transferase activity, transferring one-carbon groups	cell part;cytoplasmic part;cytosol;intracellular part	3	3	3	13,6	13,6	13,6	29,574	0	43,396	199970	3	P40261	P40261	Nicotinamide N-methyltransferase	NNMT	1073	sp|P40261|NNMT_HUMAN Nicotinamide N-methyltransferase OS=Homo sapiens OX=9606 GN=NNMT PE=1 SV=1
CM	Replication factor C subunit 5	RFC5	13,1756	NaN	NaN	NaN	HUMAN	anatomical structure homeostasis;base-excision repair;biological regulation;biosynthetic process;cell cycle;cellular biosynthetic process;cellular component organization;cellular component organization at cellular level;cellular component organization or biogenesis;cellular component organization or biogenesis at cellular level;cellular macromolecule biosynthetic process;cellular macromolecule me…	adenyl nucleotide binding;adenyl ribonucleotide binding;ATP binding;binding;DNA binding;enzyme binding;nucleic acid binding;nucleotide binding;protein binding;purine nucleotide binding;purine ribonucleoside triphosphate binding;purine ribonucleotide binding;ribonucleotide binding	cell part;chromosomal part;DNA replication factor C complex;intracellular membrane-bounded organelle;intracellular organelle;intracellular organelle part;intracellular part;macromolecular complex;membrane-bounded organelle;nuclear part;nucleoplasm;nucleus;organelle;organelle part;protein complex	3	3	3	12,4	12,4	12,4	38,496	0	9,859	133260	5	P40937;P40937-2	P40937;P40937-2	Replication factor C subunit 5	RFC5	1080	sp|P40937|RFC5_HUMAN Replication factor C subunit 5 OS=Homo sapiens OX=9606 GN=RFC5 PE=1 SV=1;sp|P40937-2|RFC5_HUMAN Isoform 2 of Replication factor C subunit 5 OS=Homo sapiens OX=9606 GN=RFC5
CM	Trifunctional enzyme subunit alpha, mitochondrial;Long-chain enoyl-CoA hydratase;Long chain 3-hydroxyacyl-CoA dehydrogenase	HADHA	11,3874	NaN	NaN	NaN	HUMAN	biosynthetic process;carboxylic acid catabolic process;carboxylic acid metabolic process;cardiolipin acyl-chain remodeling;cardiolipin metabolic process;catabolic process;cellular biosynthetic process;cellular catabolic process;cellular ketone metabolic process;cellular lipid catabolic process;cellular lipid metabolic process;cellular metabolic process;cellular process;fatty acid beta-oxidation;f…	3-hydroxyacyl-CoA dehydrogenase activity;acetyl-CoA C-acetyltransferase activity;acetyl-CoA C-acyltransferase activity;acetyltransferase activity;binding;C-acetyltransferase activity;C-acyltransferase activity;carbon-oxygen lyase activity;carboxylic acid binding;catalytic activity;coenzyme binding;cofactor binding;enoyl-CoA hydratase activity;fatty acid binding;fatty-acyl-CoA binding;hydro-lyase …	cell part;cytoplasmic part;fatty acid beta-oxidation multienzyme complex;intracellular membrane-bounded organelle;intracellular non-membrane-bounded organelle;intracellular organelle;intracellular organelle part;intracellular part;macromolecular complex;membrane;membrane-bounded organelle;mitochondrial inner membrane;mitochondrial membrane;mitochondrial nucleoid;mitochondrial part;mitochondrion;n…	2	2	2	3,8	3,8	3,8	82,999	0	5,876	25026	3	P40939	P40939	Trifunctional enzyme subunit alpha, mitochondrial;Long-chain enoyl-CoA hydratase;Long chain 3-hydroxyacyl-CoA dehydrogenase	HADHA	1082	sp|P40939|ECHA_HUMAN Trifunctional enzyme subunit alpha, mitochondrial OS=Homo sapiens OX=9606 GN=HADHA PE=1 SV=2
CM	40S ribosomal protein S27;40S ribosomal protein S27-like	RPS27;RPS27L	12,8371	NaN	NaN	NaN	HUMAN	activation of caspase activity;biological regulation;biosynthetic process;catabolic process;cell cycle;cell cycle checkpoint;cell proliferation;cellular biosynthetic process;cellular catabolic process;cellular component disassembly;cellular component disassembly at cellular level;cellular component organization;cellular component organization at cellular level;cellular component organization or b…	apoptotic protease activator activity;binding;caspase activator activity;caspase regulator activity;cation binding;DNA binding;enzyme activator activity;enzyme regulator activity;ion binding;metal ion binding;nucleic acid binding;peptidase activator activity;peptidase regulator activity;structural constituent of ribosome;structural molecule activity;transition metal ion binding;translation activa…	cell part;cytoplasmic part;cytosol;cytosolic small ribosomal subunit;intracellular membrane-bounded organelle;intracellular non-membrane-bounded organelle;intracellular organelle;intracellular organelle part;intracellular part;macromolecular complex;membrane-bounded organelle;non-membrane-bounded organelle;nucleus;organelle;organelle part;ribonucleoprotein complex;ribosome;small ribosomal subunit	2	2	2	31	31	31	9,461	0	10,586	131230	7	P42677;Q71UM5	P42677;Q71UM5	40S ribosomal protein S27;40S ribosomal protein S27-like	RPS27;RPS27L	1095	sp|P42677|RS27_HUMAN 40S ribosomal protein S27 OS=Homo sapiens OX=9606 GN=RPS27 PE=1 SV=3;sp|Q71UM5|RS27L_HUMAN 40S ribosomal protein S27-like OS=Homo sapiens OX=9606 GN=RPS27L PE=1 SV=3
CM	Voltage-dependent anion-selective channel protein 2	VDAC2	13,0464	NaN	NaN	NaN	HUMAN	anion transport;biological regulation;establishment of localization;ion transport;negative regulation of biological process;negative regulation of cellular component organization;negative regulation of cellular process;negative regulation of protein complex assembly;negative regulation of protein polymerization;regulation of biological process;regulation of cellular component biogenesis;regulatio…	anion channel activity;anion transmembrane transporter activity;binding;channel activity;gated channel activity;ion channel activity;ion transmembrane transporter activity;nucleotide binding;passive transmembrane transporter activity;porin activity;substrate-specific channel activity;substrate-specific transmembrane transporter activity;substrate-specific transporter activity;transmembrane transp…	cell part;cytoplasmic part;extracellular membrane-bounded organelle;extracellular organelle;extracellular region part;extracellular vesicular exosome;intracellular membrane-bounded organelle;intracellular non-membrane-bounded organelle;intracellular organelle;intracellular organelle part;intracellular part;macromolecular complex;membrane;membrane part;membrane raft;membrane-bounded organelle;memb…	3	3	3	9,2	9,2	9,2	30,412	0	6,8588	103350	7	P45880-2;P45880;P45880-1	P45880-2;P45880;P45880-1	Voltage-dependent anion-selective channel protein 2	VDAC2	1113	sp|P45880-2|VDAC2_HUMAN Isoform 2 of Voltage-dependent anion-selective channel protein 2 OS=Homo sapiens OX=9606 GN=VDAC2;sp|P45880|VDAC2_HUMAN Voltage-dependent anion-selective channel protein 2 OS=Homo sapiens OX=9606 GN=VDAC2 PE=1 SV=2;sp|P45880-1|VDAC2
CM	Ubiquitin carboxyl-terminal hydrolase 5	USP5	12,813	NaN	NaN	NaN	HUMAN	biological regulation;catabolic process;cellular catabolic process;cellular macromolecule catabolic process;cellular macromolecule metabolic process;cellular metabolic process;cellular process;cellular protein metabolic process;macromolecule catabolic process;macromolecule metabolic process;macromolecule modification;metabolic process;modification-dependent macromolecule catabolic process;modific…	binding;catalytic activity;cation binding;cysteine-type endopeptidase activity;cysteine-type peptidase activity;endopeptidase activity;exopeptidase activity;hydrolase activity;ion binding;metal ion binding;omega peptidase activity;peptidase activity;peptidase activity, acting on L-amino acid peptides;small conjugating protein-specific protease activity;transition metal ion binding;ubiquitin-speci…	cell part;cytoplasmic part;intracellular membrane-bounded organelle;intracellular organelle;intracellular part;lysosome;lytic vacuole;membrane-bounded organelle;organelle;vacuole	5	5	5	9,3	9,3	9,3	93,307	0	9,663	318360	15	P45974-2;P45974	P45974-2;P45974	Ubiquitin carboxyl-terminal hydrolase 5	USP5	1114	sp|P45974-2|UBP5_HUMAN Isoform Short of Ubiquitin carboxyl-terminal hydrolase 5 OS=Homo sapiens OX=9606 GN=USP5;sp|P45974|UBP5_HUMAN Ubiquitin carboxyl-terminal hydrolase 5 OS=Homo sapiens OX=9606 GN=USP5 PE=1 SV=2
CM	60S ribosomal protein L5	RPL5	11,1445	NaN	NaN	NaN	HUMAN	biosynthetic process;catabolic process;cellular biosynthetic process;cellular catabolic process;cellular component biogenesis;cellular component biogenesis at cellular level;cellular component disassembly;cellular component disassembly at cellular level;cellular component organization;cellular component organization at cellular level;cellular component organization or biogenesis;cellular componen…	5S rRNA binding;binding;nucleic acid binding;RNA binding;rRNA binding;structural constituent of ribosome;structural molecule activity	adherens junction;anchoring junction;cell junction;cell part;cell-substrate adherens junction;cell-substrate junction;cytoplasm;cytoplasmic part;cytosol;cytosolic large ribosomal subunit;extracellular membrane-bounded organelle;extracellular organelle;extracellular region part;extracellular vesicular exosome;focal adhesion;intracellular membrane-bounded organelle;intracellular non-membrane-bounde…	7	7	7	21,5	21,5	21,5	34,362	0	20,106	75372	9	P46777	P46777	60S ribosomal protein L5	RPL5	1121	sp|P46777|RL5_HUMAN 60S ribosomal protein L5 OS=Homo sapiens OX=9606 GN=RPL5 PE=1 SV=3
CM	Very long-chain specific acyl-CoA dehydrogenase, mitochondrial	ACADVL	12,8711	NaN	NaN	NaN	HUMAN	biological regulation;carboxylic acid catabolic process;carboxylic acid metabolic process;catabolic process;cell differentiation;cellular catabolic process;cellular developmental process;cellular ketone metabolic process;cellular lipid catabolic process;cellular lipid metabolic process;cellular macromolecule metabolic process;cellular metabolic process;cellular process;cellular protein metabolic …	acyl-CoA dehydrogenase activity;binding;catalytic activity;coenzyme binding;cofactor binding;flavin adenine dinucleotide binding;long-chain-acyl-CoA dehydrogenase activity;oxidoreductase activity;oxidoreductase activity, acting on the CH-CH group of donors	cell part;cytoplasm;cytoplasmic part;intracellular membrane-bounded organelle;intracellular non-membrane-bounded organelle;intracellular organelle;intracellular organelle lumen;intracellular organelle part;intracellular part;membrane;membrane-bounded organelle;membrane-enclosed lumen;mitochondrial inner membrane;mitochondrial matrix;mitochondrial membrane;mitochondrial nucleoid;mitochondrial part…	12	12	12	22,1	22,1	22,1	68,058	0	28,938	290780	19	P49748-2;P49748;P49748-3	P49748-2;P49748;P49748-3	Very long-chain specific acyl-CoA dehydrogenase, mitochondrial	ACADVL	1172	sp|P49748-2|ACADV_HUMAN Isoform 2 of Very long-chain specific acyl-CoA dehydrogenase, mitochondrial OS=Homo sapiens OX=9606 GN=ACADVL;sp|P49748|ACADV_HUMAN Very long-chain specific acyl-CoA dehydrogenase, mitochondrial OS=Homo sapiens OX=9606 GN=ACADVL PE=
CM	Nuclear pore complex protein Nup153	NUP153	12,1802	NaN	NaN	NaN	HUMAN	biological regulation;biosynthetic process;carbohydrate metabolic process;carbohydrate transport;cell cycle;cell cycle process;cell surface receptor linked signaling pathway;cellular biosynthetic process;cellular component assembly;cellular component assembly at cellular level;cellular component disassembly;cellular component disassembly at cellular level;cellular component organization;cellular …	binding;cation binding;DNA binding;identical protein binding;ion binding;metal ion binding;nucleic acid binding;nucleocytoplasmic transporter activity;protein anchor;protein binding;structural constituent of nuclear pore;structural molecule activity;transition metal ion binding;transporter activity;zinc ion binding	cell part;cytoplasm;inclusion body;intracellular non-membrane-bounded organelle;intracellular organelle;intracellular organelle part;intracellular part;macromolecular complex;membrane;membrane part;non-membrane-bounded organelle;nuclear inclusion body;nuclear membrane;nuclear part;nuclear periphery;nuclear pore;nucleolus;nucleoplasm;organelle;organelle membrane;organelle part;pore complex;protein…	6	6	6	6,9	6,9	6,9	149,39	0	35,625	61400	9	P49790-2;P49790;P49790-3	P49790-2;P49790;P49790-3	Nuclear pore complex protein Nup153	NUP153	1178	sp|P49790-2|NU153_HUMAN Isoform 2 of Nuclear pore complex protein Nup153 OS=Homo sapiens OX=9606 GN=NUP153;sp|P49790|NU153_HUMAN Nuclear pore complex protein Nup153 OS=Homo sapiens OX=9606 GN=NUP153 PE=1 SV=2;sp|P49790-3|NU153_HUMAN Isoform 3 of Nuclear po
CM	Host cell factor 1;HCF N-terminal chain 1;HCF N-terminal chain 2;HCF N-terminal chain 3;HCF N-terminal chain 4;HCF N-terminal chain 5;HCF N-terminal chain 6;HCF C-terminal chain 1;HCF C-terminal chain 2;HCF C-terminal chain 3;HCF C-terminal chain 4;HCF C-terminal chain 5;HCF C-terminal chain 6	HCFC1	11,6028	NaN	NaN	NaN	HUMAN	biological regulation;biosynthetic process;cell cycle;cellular biosynthetic process;cellular component organization;cellular component organization at cellular level;cellular component organization or biogenesis;cellular component organization or biogenesis at cellular level;cellular macromolecule biosynthetic process;cellular macromolecule metabolic process;cellular metabolic process;cellular ni…	binding;chromatin binding;identical protein binding;nucleic acid binding transcription factor activity;protein binding;protein binding transcription factor activity;sequence-specific DNA binding transcription factor activity;transcription coactivator activity;transcription cofactor activity;transcription factor binding transcription factor activity	cell body;cell part;chromatin remodeling complex;cytoplasm;cytoplasmic part;histone acetyltransferase complex;histone methyltransferase complex;intracellular membrane-bounded organelle;intracellular organelle;intracellular organelle part;intracellular part;macromolecular complex;membrane;membrane-bounded organelle;methyltransferase complex;mitochondrion;MLL1 complex;MLL5-L complex;neuronal cell b…	7	7	7	3,8	3,8	3,8	201,85	0	16,65	48967	8	P51610-2;P51610;P51610-4;P51610-3;Q9Y5Z7	P51610-2;P51610;P51610-4	Host cell factor 1;HCF N-terminal chain 1;HCF N-terminal chain 2;HCF N-terminal chain 3;HCF N-terminal chain 4;HCF N-terminal chain 5;HCF N-terminal chain 6;HCF C-terminal chain 1;HCF C-terminal chain 2;HCF C-terminal chain 3;HCF C-terminal chain 4;HCF C-terminal chain 5;HCF C-terminal chain 6	HCFC1	1205	sp|P51610-2|HCFC1_HUMAN Isoform 2 of Host cell factor 1 OS=Homo sapiens OX=9606 GN=HCFC1;sp|P51610|HCFC1_HUMAN Host cell factor 1 OS=Homo sapiens OX=9606 GN=HCFC1 PE=1 SV=2;sp|P51610-4|HCFC1_HUMAN Isoform 4 of Host cell factor 1 OS=Homo sapiens OX=9606 GN=
CM	Hexokinase-2	HK2	11,9896	NaN	NaN	NaN	HUMAN	alcohol catabolic process;alcohol metabolic process;apoptotic mitochondrial changes;biological regulation;body fluid secretion;carbohydrate catabolic process;carbohydrate homeostasis;carbohydrate metabolic process;carbohydrate transport;catabolic process;cellular carbohydrate catabolic process;cellular carbohydrate metabolic process;cellular chemical homeostasis;cellular component organization;ce…	adenyl nucleotide binding;adenyl ribonucleotide binding;ATP binding;binding;carbohydrate binding;carbohydrate kinase activity;catalytic activity;fructokinase activity;glucokinase activity;glucose binding;hexokinase activity;kinase activity;mannokinase activity;monosaccharide binding;nucleotide binding;phosphotransferase activity, alcohol group as acceptor;purine nucleotide binding;purine ribonucl…	cell part;cytoplasmic part;cytosol;intracellular organelle part;intracellular part;membrane;mitochondrial membrane;mitochondrial outer membrane;mitochondrial part;organelle membrane;organelle outer membrane;organelle part;outer membrane	4	4	4	5,8	5,8	5,8	102,38	0	34,156	59398	8	P52789	P52789	Hexokinase-2	HK2	1225	sp|P52789|HXK2_HUMAN Hexokinase-2 OS=Homo sapiens OX=9606 GN=HK2 PE=1 SV=2
CM	Coatomer subunit beta	COPB1	11,3775	NaN	NaN	NaN	HUMAN	cellular component organization;cellular component organization at cellular level;cellular component organization or biogenesis;cellular component organization or biogenesis at cellular level;cellular process;COPI coating of Golgi vesicle;establishment of localization;establishment of localization in cell;establishment of protein localization;Golgi transport vesicle coating;Golgi vesicle transpor…	structural molecule activity	cell part;COPI vesicle coat;cytoplasm;cytoplasmic membrane-bounded vesicle;cytoplasmic part;cytoplasmic vesicle;cytoplasmic vesicle part;cytosol;endoplasmic reticulum-Golgi intermediate compartment;Golgi apparatus;Golgi apparatus part;Golgi membrane;Golgi-associated vesicle;intracellular membrane-bounded organelle;intracellular organelle;intracellular organelle part;intracellular part;macromolecu…	7	7	7	11,6	11,6	11,6	107,14	0	29,606	101320	12	P53618	P53618	Coatomer subunit beta	COPB1	1233	sp|P53618|COPB_HUMAN Coatomer subunit beta OS=Homo sapiens OX=9606 GN=COPB1 PE=1 SV=3
CM	Double-stranded RNA-specific adenosine deaminase	ADAR	12,7257	NaN	NaN	NaN	HUMAN	adenosine to inosine editing;anatomical structure development;base conversion or substitution editing;biological regulation;cell differentiation;cell surface receptor linked signaling pathway;cellular component assembly;cellular component assembly at cellular level;cellular component organization;cellular component organization at cellular level;cellular component organization or biogenesis;cellu…	adenosine deaminase activity;binding;catalytic activity;cation binding;deaminase activity;DNA binding;double-stranded RNA adenosine deaminase activity;hydrolase activity;hydrolase activity, acting on carbon-nitrogen (but not peptide) bonds;hydrolase activity, acting on carbon-nitrogen (but not peptide) bonds, in cyclic amidines;ion binding;metal ion binding;nucleic acid binding	cell part;cytoplasm;intracellular membrane-bounded organelle;intracellular non-membrane-bounded organelle;intracellular organelle;intracellular organelle part;intracellular part;membrane;membrane-bounded organelle;non-membrane-bounded organelle;nuclear part;nucleolus;nucleoplasm;nucleus;organelle;organelle part	10	10	10	14,1	14,1	14,1	103,64	0	18,686	277870	14	P55265-5;P55265;P55265-4;P55265-3;P55265-2	P55265-5;P55265;P55265-4;P55265-3;P55265-2	Double-stranded RNA-specific adenosine deaminase	ADAR	1265	sp|P55265-5|DSRAD_HUMAN Isoform 5 of Double-stranded RNA-specific adenosine deaminase OS=Homo sapiens OX=9606 GN=ADAR;sp|P55265|DSRAD_HUMAN Double-stranded RNA-specific adenosine deaminase OS=Homo sapiens OX=9606 GN=ADAR PE=1 SV=4;sp|P55265-4|DSRAD_HUMAN I
CM	Myc-associated zinc finger protein	MAZ	12,091	NaN	NaN	NaN	HUMAN	biological regulation;biosynthetic process;cellular biosynthetic process;cellular macromolecule metabolic process;cellular metabolic process;cellular nitrogen compound metabolic process;cellular process;macromolecule metabolic process;metabolic process;nitrogen compound metabolic process;nucleic acid metabolic process;nucleobase-containing compound metabolic process;positive regulation of biologi…	binding;cation binding;chromatin binding;core promoter binding;core promoter sequence-specific DNA binding;DNA binding;ion binding;metal ion binding;nucleic acid binding;nucleic acid binding transcription factor activity;regulatory region DNA binding;regulatory region nucleic acid binding;RNA polymerase II core promoter sequence-specific DNA binding;RNA polymerase II regulatory region DNA binding…	cell part;cytoplasm;intracellular membrane-bounded organelle;intracellular organelle;intracellular organelle part;intracellular part;membrane-bounded organelle;nuclear part;nucleoplasm;nucleus;organelle;organelle part	3	3	2	7,7	7,7	5,5	46,365	0	10,897	73252	8	P56270-3;P56270;P56270-2;P56270-4	P56270-3;P56270;P56270-2	Myc-associated zinc finger protein	MAZ	1277	sp|P56270-3|MAZ_HUMAN Isoform 3 of Myc-associated zinc finger protein OS=Homo sapiens OX=9606 GN=MAZ;sp|P56270|MAZ_HUMAN Myc-associated zinc finger protein OS=Homo sapiens OX=9606 GN=MAZ PE=1 SV=1;sp|P56270-2|MAZ_HUMAN Isoform 2 of Myc-associated zinc fing
CM	40S ribosomal protein S3a	RPS3A	13,3848	NaN	NaN	NaN	HUMAN	biological regulation;biosynthetic process;catabolic process;cell differentiation;cellular biosynthetic process;cellular catabolic process;cellular component disassembly;cellular component disassembly at cellular level;cellular component organization;cellular component organization at cellular level;cellular component organization or biogenesis;cellular component organization or biogenesis at cel…	binding;nucleic acid binding;RNA binding;structural constituent of ribosome;structural molecule activity	adherens junction;anchoring junction;cell junction;cell part;cell-substrate adherens junction;cell-substrate junction;cytoplasm;cytoplasmic part;cytosol;cytosolic small ribosomal subunit;extracellular membrane-bounded organelle;extracellular organelle;extracellular region part;extracellular vesicular exosome;focal adhesion;intracellular membrane-bounded organelle;intracellular non-membrane-bounde…	9	9	9	24,6	24,6	24,6	29,945	0	135,88	470250	20	P61247	P61247	40S ribosomal protein S3a	RPS3A	1310	sp|P61247|RS3A_HUMAN 40S ribosomal protein S3a OS=Homo sapiens OX=9606 GN=RPS3A PE=1 SV=2
CM	40S ribosomal protein S23	RPS23	14,9168	NaN	NaN	NaN	HUMAN	biosynthetic process;catabolic process;cellular biosynthetic process;cellular catabolic process;cellular component disassembly;cellular component disassembly at cellular level;cellular component organization;cellular component organization at cellular level;cellular component organization or biogenesis;cellular component organization or biogenesis at cellular level;cellular macromolecular complex…	structural constituent of ribosome;structural molecule activity	cell part;cytoplasm;cytoplasmic part;cytosol;cytosolic small ribosomal subunit;intracellular non-membrane-bounded organelle;intracellular organelle;intracellular organelle part;intracellular part;macromolecular complex;membrane;non-membrane-bounded organelle;nuclear part;nucleolus;organelle;organelle part;ribonucleoprotein complex;ribosome;small ribosomal subunit	5	5	5	37,1	37,1	37,1	15,807	0	7,6561	251920	10	P62266	P62266	40S ribosomal protein S23	RPS23	1336	sp|P62266|RS23_HUMAN 40S ribosomal protein S23 OS=Homo sapiens OX=9606 GN=RPS23 PE=1 SV=3
CM	40S ribosomal protein S4, X isoform;40S ribosomal protein S4, Y isoform 1	RPS4X;RPS4Y1	12,7066	NaN	NaN	NaN	HUMAN	biological regulation;biosynthetic process;catabolic process;cellular biosynthetic process;cellular catabolic process;cellular component disassembly;cellular component disassembly at cellular level;cellular component organization;cellular component organization at cellular level;cellular component organization or biogenesis;cellular component organization or biogenesis at cellular level;cellular …	binding;nucleic acid binding;RNA binding;rRNA binding;structural constituent of ribosome;structural molecule activity	adherens junction;anchoring junction;cell junction;cell part;cell-substrate adherens junction;cell-substrate junction;cytoplasmic part;cytosol;cytosolic small ribosomal subunit;extracellular membrane-bounded organelle;extracellular organelle;extracellular region part;extracellular vesicular exosome;focal adhesion;intracellular membrane-bounded organelle;intracellular non-membrane-bounded organell…	7	7	7	28,9	28,9	28,9	29,597	0	17,8	393510	20	P62701;P22090;Q8TD47	P62701;P22090	40S ribosomal protein S4, X isoform;40S ribosomal protein S4, Y isoform 1	RPS4X;RPS4Y1	1347	sp|P62701|RS4X_HUMAN 40S ribosomal protein S4, X isoform OS=Homo sapiens OX=9606 GN=RPS4X PE=1 SV=2;sp|P22090|RS4Y1_HUMAN 40S ribosomal protein S4, Y isoform 1 OS=Homo sapiens OX=9606 GN=RPS4Y1 PE=1 SV=2
CM	General transcription factor II-I	GTF2I	12,5834	NaN	NaN	NaN	HUMAN	biological regulation;biosynthetic process;calcium ion homeostasis;cation homeostasis;cellular biosynthetic process;cellular calcium ion homeostasis;cellular cation homeostasis;cellular chemical homeostasis;cellular divalent inorganic cation homeostasis;cellular homeostasis;cellular ion homeostasis;cellular macromolecule biosynthetic process;cellular macromolecule metabolic process;cellular metab…	binding;DNA binding;nucleic acid binding;nucleic acid binding transcription factor activity;sequence-specific DNA binding transcription factor activity	cell body;cell part;cell projection;cytoplasm;intracellular membrane-bounded organelle;intracellular organelle;intracellular organelle part;intracellular part;membrane;membrane-bounded organelle;neuronal cell body;nuclear part;nucleoplasm;nucleus;organelle;organelle part	3	3	3	17,9	17,9	17,9	30,408	0	38,476	88850	3	P78347-5;P78347-2;P78347-4;P78347-3;P78347	P78347-5;P78347-2;P78347-4;P78347-3;P78347	General transcription factor II-I	GTF2I	1399	sp|P78347-5|GTF2I_HUMAN Isoform 5 of General transcription factor II-I OS=Homo sapiens OX=9606 GN=GTF2I;sp|P78347-2|GTF2I_HUMAN Isoform 2 of General transcription factor II-I OS=Homo sapiens OX=9606 GN=GTF2I;sp|P78347-4|GTF2I_HUMAN Isoform 4 of General tra
CM	Disintegrin and metalloproteinase domain-containing protein 17	ADAM17	12,2679	NaN	NaN	NaN	HUMAN	adaptive immune response;adaptive immune response based on somatic recombination of immune receptors built from immunoglobulin superfamily domains;anatomical structure development;B cell activation;B cell differentiation;biological adhesion;biological regulation;cell activation;cell adhesion;cell adhesion mediated by integrin;cell differentiation;cell migration;cell motility;cell surface receptor…	binding;catalytic activity;cation binding;cytokine receptor binding;endopeptidase activity;growth factor receptor binding;hydrolase activity;integrin binding;interleukin-6 receptor binding;ion binding;metal ion binding;metalloendopeptidase activity;metallopeptidase activity;Notch binding;PDZ domain binding;peptidase activity;peptidase activity, acting on L-amino acid peptides;protein binding;prot…	actin cytoskeleton;apical plasma membrane;cell part;cell surface;cytoplasm;cytoskeleton;integral to membrane;integral to plasma membrane;intracellular non-membrane-bounded organelle;intracellular organelle;intracellular part;intrinsic to membrane;intrinsic to plasma membrane;membrane;membrane part;membrane raft;non-membrane-bounded organelle;organelle;plasma membrane;plasma membrane part	2	2	2	4	4	4	78,542	0,00051706	4,2028	103080	4	P78536-2;P78536	P78536-2;P78536	Disintegrin and metalloproteinase domain-containing protein 17	ADAM17	1404	sp|P78536-2|ADA17_HUMAN Isoform B of Disintegrin and metalloproteinase domain-containing protein 17 OS=Homo sapiens OX=9606 GN=ADAM17;sp|P78536|ADA17_HUMAN Disintegrin and metalloproteinase domain-containing protein 17 OS=Homo sapiens OX=9606 GN=ADAM17 PE=
CM	erythrocyte membrane protein 3	PF3D7_0207500	13,2588	NaN	NaN	NaN	P. falciparum	N/A	protein binding	Maurer's cleft;cytoplasm;extracellular vesicle;keratohyalin granule;nucleus;symbiont-containing vacuole	9	9	9	11,8	11,8	11,8	118,83	0	12,67	627930	14	PF3D7_0207500.1-p1	PF3D7_0207500.1-p1			1436	PF3D7_0207500.1-p1 | transcript=PF3D7_0207500.1 | gene=PF3D7_0207500 | organism=Plasmodium_falciparum_3D7 | gene_product=serine repeat antigen 6 | transcript_product=serine repeat antigen 6 | location=Pf3D7_02_v3:298897-302564(-) | protein_length=1031 | se
CM	Phosphate carrier protein, mitochondrial	SLC25A3	14,5236	NaN	NaN	NaN	HUMAN	anion transport;cellular metabolic process;cellular process;establishment of localization;generation of precursor metabolites and energy;inorganic anion transport;ion transmembrane transport;ion transport;metabolic process;phosphate ion transmembrane transport;phosphate ion transport;transmembrane transport;transport	active transmembrane transporter activity;anion transmembrane transporter activity;binding;inorganic anion transmembrane transporter activity;ion transmembrane transporter activity;phosphate ion carrier activity;phosphate ion transmembrane transporter activity;protein binding;protein complex binding;secondary active transmembrane transporter activity;substrate-specific transmembrane transporter a…	cell part;cytoplasmic part;extracellular membrane-bounded organelle;extracellular organelle;extracellular region part;extracellular vesicular exosome;integral to membrane;integral to plasma membrane;intracellular membrane-bounded organelle;intracellular organelle;intracellular organelle part;intracellular part;intrinsic to membrane;intrinsic to plasma membrane;membrane;membrane part;membrane-boun…	3	3	3	8	8	8	39,958	0	9,8885	339890	6	Q00325-2;Q00325	Q00325-2;Q00325	Phosphate carrier protein, mitochondrial	SLC25A3	1558	sp|Q00325-2|MPCP_HUMAN Isoform B of Phosphate carrier protein, mitochondrial OS=Homo sapiens OX=9606 GN=SLC25A3;sp|Q00325|MPCP_HUMAN Phosphate carrier protein, mitochondrial OS=Homo sapiens OX=9606 GN=SLC25A3 PE=1 SV=2
CM	Histone deacetylase 1;Histone deacetylase 2	HDAC1;HDAC2	13,725	NaN	NaN	NaN	HUMAN	anatomical structure development;anatomical structure formation involved in morphogenesis;anatomical structure morphogenesis;ATP-dependent chromatin remodeling;biological regulation;biosynthetic process;blood coagulation;cardiac cell development;cardiac muscle cell development;cell cycle;cell development;cell differentiation;cell projection organization;cell surface receptor linked signaling path…	activating transcription factor binding;binding;catalytic activity;chromatin binding;chromatin DNA binding;core promoter binding;deacetylase activity;DNA binding;enzyme binding;histone deacetylase activity;histone deacetylase activity (H3-K14 specific);histone deacetylase activity (H3-K9 specific);histone deacetylase binding;hydrolase activity;hydrolase activity, acting on carbon-nitrogen (but no…	cell part;chromatin;chromatin remodeling complex;chromosomal part;cytoplasm;cytoplasmic part;cytosol;ESC/E(Z) complex;heterochromatin;histone deacetylase complex;histone methyltransferase complex;intracellular membrane-bounded organelle;intracellular organelle;intracellular organelle part;intracellular part;macromolecular complex;membrane-bounded organelle;methyltransferase complex;nuclear chroma…	7	7	7	14,7	14,7	14,7	55,102	0	79,461	244270	12	Q13547;Q92769-3;Q92769;PF3D7_0925700.1-p1;O15379;O15379-2	Q13547;Q92769-3;Q92769	Histone deacetylase 1;Histone deacetylase 2	HDAC1;HDAC2	1714	sp|Q13547|HDAC1_HUMAN Histone deacetylase 1 OS=Homo sapiens OX=9606 GN=HDAC1 PE=1 SV=1;sp|Q92769-3|HDAC2_HUMAN Isoform 2 of Histone deacetylase 2 OS=Homo sapiens OX=9606 GN=HDAC2;sp|Q92769|HDAC2_HUMAN Histone deacetylase 2 OS=Homo sapiens OX=9606 GN=HDAC2
CM	Ubiquitin-associated protein 2-like	UBAP2L	12,4361	NaN	NaN	NaN	HUMAN	binding of sperm to zona pellucida;cell recognition;cell-cell recognition;cellular process;cellular process involved in reproduction;reproductive process;sperm-egg recognition		cell part;intracellular organelle part;intracellular part;macromolecular complex;nuclear part;organelle part;PcG protein complex;protein complex	6	6	6	8,9	8,9	8,9	114,53	0	21,476	100050	7	Q14157;Q14157-5;Q14157-4;Q14157-1;Q14157-3	Q14157;Q14157-5;Q14157-4;Q14157-1;Q14157-3	Ubiquitin-associated protein 2-like	UBAP2L	1742	sp|Q14157|UBP2L_HUMAN Ubiquitin-associated protein 2-like OS=Homo sapiens OX=9606 GN=UBAP2L PE=1 SV=2;sp|Q14157-5|UBP2L_HUMAN Isoform 5 of Ubiquitin-associated protein 2-like OS=Homo sapiens OX=9606 GN=UBAP2L;sp|Q14157-4|UBP2L_HUMAN Isoform 4 of Ubiquitin-
CM	RNA-binding protein 39	RBM39	13,9181	NaN	NaN	NaN	HUMAN	biological regulation;biosynthetic process;cellular biosynthetic process;cellular macromolecule biosynthetic process;cellular macromolecule metabolic process;cellular metabolic process;cellular nitrogen compound metabolic process;cellular process;macromolecule biosynthetic process;macromolecule metabolic process;metabolic process;mRNA metabolic process;mRNA processing;nitrogen compound metabolic …	binding;nucleotide binding	cell part;cytoplasmic part;cytoskeletal part;cytoskeleton;intracellular non-membrane-bounded organelle;intracellular organelle;intracellular organelle part;intracellular part;microtubule cytoskeleton;microtubule organizing center;non-membrane-bounded organelle;nuclear body;nuclear part;nuclear speck;nucleoplasm;nucleoplasm part;organelle;organelle part	8	8	7	16,3	16,3	13,2	57,089	0	62,634	551570	16	Q14498-3;Q14498-2;Q14498	Q14498-3;Q14498-2;Q14498	RNA-binding protein 39	RBM39	1757	sp|Q14498-3|RBM39_HUMAN Isoform 3 of RNA-binding protein 39 OS=Homo sapiens OX=9606 GN=RBM39;sp|Q14498-2|RBM39_HUMAN Isoform 2 of RNA-binding protein 39 OS=Homo sapiens OX=9606 GN=RBM39;sp|Q14498|RBM39_HUMAN RNA-binding protein 39 OS=Homo sapiens OX=9606 G
CM	116 kDa U5 small nuclear ribonucleoprotein component	EFTUD2	13,1278	NaN	NaN	NaN	HUMAN	cellular macromolecule metabolic process;cellular metabolic process;cellular nitrogen compound metabolic process;cellular process;gene expression;macromolecule metabolic process;metabolic process;mRNA metabolic process;mRNA processing;nitrogen compound metabolic process;nuclear mRNA splicing, via spliceosome;nucleic acid metabolic process;nucleobase-containing compound metabolic process;primary m…	binding;catalytic activity;GTP binding;GTPase activity;guanyl nucleotide binding;guanyl ribonucleotide binding;hydrolase activity;hydrolase activity, acting on acid anhydrides;hydrolase activity, acting on acid anhydrides, in phosphorus-containing anhydrides;nucleoside-triphosphatase activity;nucleotide binding;purine nucleotide binding;purine ribonucleoside triphosphate binding;purine ribonucleo…	Cajal body;catalytic step 2 spliceosome;cell part;cytoplasm;intracellular organelle part;intracellular part;macromolecular complex;membrane;nuclear body;nuclear part;nuclear speck;nucleoplasm;nucleoplasm part;organelle part;ribonucleoprotein complex;spliceosomal complex	7	7	6	9,9	9,9	8,3	105,38	0	13,847	158160	9	Q15029-2;Q15029-3;Q15029	Q15029-2;Q15029-3;Q15029	116 kDa U5 small nuclear ribonucleoprotein component	EFTUD2	1790	sp|Q15029-2|U5S1_HUMAN Isoform 2 of 116 kDa U5 small nuclear ribonucleoprotein component OS=Homo sapiens OX=9606 GN=EFTUD2;sp|Q15029-3|U5S1_HUMAN Isoform 3 of 116 kDa U5 small nuclear ribonucleoprotein component OS=Homo sapiens OX=9606 GN=EFTUD2;sp|Q15029|
CM	Poly(rC)-binding protein 2;Poly(rC)-binding protein 3	PCBP2;PCBP3	12,5428	NaN	NaN	NaN	HUMAN	biological regulation;catabolic process;cellular catabolic process;cellular macromolecule catabolic process;cellular macromolecule metabolic process;cellular metabolic process;cellular nitrogen compound metabolic process;cellular process;defense response;defense response to virus;gene expression;immune effector process;immune response;immune system process;innate immune response;macromolecule cat…	binding;DNA binding;enzyme binding;nucleic acid binding;protein binding;RNA binding;ubiquitin protein ligase binding	adherens junction;anchoring junction;cell junction;cell part;cell-substrate adherens junction;cell-substrate junction;cytoplasm;cytoplasmic part;cytosol;extracellular membrane-bounded organelle;extracellular organelle;extracellular region part;extracellular vesicular exosome;focal adhesion;intracellular membrane-bounded organelle;intracellular organelle;intracellular organelle part;intracellular …	7	4	4	30,8	16,7	16,7	33,496	0	6,5782	133290	7	Q15366-7;Q15366-8;Q15366-4;Q15366-5;Q15366-6;Q15366-3;Q15366;Q15366-2;P57721-2;P57721-3;P57721-5;P57721-4;P57721	Q15366-7;Q15366-8;Q15366-4;Q15366-5;Q15366-6;Q15366-3;Q15366;Q15366-2;P57721-2;P57721-3;P57721-5;P57721-4;P57721	Poly(rC)-binding protein 2;Poly(rC)-binding protein 3	PCBP2;PCBP3	1813	sp|Q15366-7|PCBP2_HUMAN Isoform 7 of Poly(rC)-binding protein 2 OS=Homo sapiens OX=9606 GN=PCBP2;sp|Q15366-8|PCBP2_HUMAN Isoform 8 of Poly(rC)-binding protein 2 OS=Homo sapiens OX=9606 GN=PCBP2;sp|Q15366-4|PCBP2_HUMAN Isoform 4 of Poly(rC)-binding protein
CM	Splicing factor 3A subunit 1	SF3A1	13,6055	NaN	NaN	NaN	HUMAN	biological regulation;cellular component assembly;cellular component assembly at cellular level;cellular component organization;cellular component organization at cellular level;cellular component organization or biogenesis;cellular component organization or biogenesis at cellular level;cellular macromolecular complex assembly;cellular macromolecular complex subunit organization;cellular macromol…	binding;nucleic acid binding;RNA binding	catalytic step 2 spliceosome;cell part;intracellular organelle part;intracellular part;macromolecular complex;nuclear part;nucleoplasm;organelle part;prespliceosome;ribonucleoprotein complex;small nuclear ribonucleoprotein complex;spliceosomal complex;U2 snRNP;U2-type prespliceosome;U2-type spliceosomal complex	2	2	2	3,7	3,7	3,7	88,885	0	47,937	146800	7	Q15459	Q15459	Splicing factor 3A subunit 1	SF3A1	1821	sp|Q15459|SF3A1_HUMAN Splicing factor 3A subunit 1 OS=Homo sapiens OX=9606 GN=SF3A1 PE=1 SV=1
CM	ELAV-like protein 1	ELAVL1	13,3132	NaN	NaN	NaN	HUMAN	3'-UTR-mediated mRNA stabilization;biological regulation;cellular macromolecule metabolic process;cellular metabolic process;cellular nitrogen compound metabolic process;cellular process;developmental process;gene expression;macromolecule metabolic process;metabolic process;mRNA metabolic process;mRNA stabilization;multicellular organismal development;multicellular organismal process;nitrogen com…	AU-rich element binding;binding;double-stranded RNA binding;enzyme binding;kinase binding;mRNA 3'-UTR AU-rich region binding;mRNA 3'-UTR binding;mRNA binding;nucleic acid binding;nucleotide binding;protein binding;protein kinase binding;RNA binding	cell part;cytoplasm;cytoplasmic part;cytosol;intracellular membrane-bounded organelle;intracellular organelle;intracellular organelle part;intracellular part;membrane;membrane-bounded organelle;nuclear part;nucleoplasm;nucleus;organelle;organelle part	3	3	3	12,9	12,9	12,9	36,091	0	5,9882	141440	6	Q15717;Q15717-2	Q15717;Q15717-2	ELAV-like protein 1	ELAVL1	1829	sp|Q15717|ELAV1_HUMAN ELAV-like protein 1 OS=Homo sapiens OX=9606 GN=ELAVL1 PE=1 SV=2;sp|Q15717-2|ELAV1_HUMAN Isoform 2 of ELAV-like protein 1 OS=Homo sapiens OX=9606 GN=ELAVL1
CM	Kynureninase	KYNU	12,3242	NaN	NaN	NaN	HUMAN	acetyl-CoA metabolic process;amine catabolic process;amine metabolic process;anthranilate metabolic process;aromatic amino acid family catabolic process;aromatic amino acid family metabolic process;aromatic compound catabolic process;benzene-containing compound metabolic process;benzoate metabolic process;biosynthetic process;carboxylic acid biosynthetic process;carboxylic acid catabolic process;…	binding;catalytic activity;cofactor binding;hydrolase activity;hydrolase activity, acting on acid carbon-carbon bonds;hydrolase activity, acting on acid carbon-carbon bonds, in ketonic substances;identical protein binding;kynureninase activity;protein binding;protein dimerization activity;protein homodimerization activity;pyridoxal phosphate binding;vitamin B6 binding;vitamin binding	cell part;cytoplasm;cytoplasmic part;cytosol;intracellular membrane-bounded organelle;intracellular organelle;intracellular organelle part;intracellular part;membrane-bounded organelle;mitochondrion;nuclear part;nucleoplasm;organelle;organelle part	2	2	2	8,8	8,8	8,8	34,634	0,0023234	3,0668	76451	3	Q16719-2;Q16719	Q16719-2;Q16719	Kynureninase	KYNU	1862	sp|Q16719-2|KYNU_HUMAN Isoform 2 of Kynureninase OS=Homo sapiens OX=9606 GN=KYNU;sp|Q16719|KYNU_HUMAN Kynureninase OS=Homo sapiens OX=9606 GN=KYNU PE=1 SV=1
CM	Sister chromatid cohesion protein PDS5 homolog A	PDS5A	11,436	NaN	NaN	NaN	HUMAN	biological regulation;cell cycle;cell cycle process;cell division;cellular component organization;cellular component organization at cellular level;cellular component organization or biogenesis;cellular component organization or biogenesis at cellular level;cellular process;chromosome organization;mitotic cell cycle;mitotic sister chromatid cohesion;negative regulation of biological process;negat…		cell part;chromatin;chromosomal part;chromosome;chromosome, centromeric region;cytoplasmic part;cytosol;intracellular non-membrane-bounded organelle;intracellular organelle;intracellular organelle part;intracellular part;membrane;non-membrane-bounded organelle;nuclear part;nucleoplasm;organelle;organelle part;plasma membrane	4	4	4	3,5	3,5	3,5	150,83	0	10,463	190670	5	Q29RF7;Q29RF7-3	Q29RF7;Q29RF7-3	Sister chromatid cohesion protein PDS5 homolog A	PDS5A	1871	sp|Q29RF7|PDS5A_HUMAN Sister chromatid cohesion protein PDS5 homolog A OS=Homo sapiens OX=9606 GN=PDS5A PE=1 SV=1;sp|Q29RF7-3|PDS5A_HUMAN Isoform 2 of Sister chromatid cohesion protein PDS5 homolog A OS=Homo sapiens OX=9606 GN=PDS5A
CM	Regulation of nuclear pre-mRNA domain-containing protein 2	RPRD2	12,8563	NaN	NaN	NaN	HUMAN			cell part;DNA-directed RNA polymerase II, holoenzyme;intracellular organelle part;intracellular part;macromolecular complex;nuclear part;nucleoplasm part;organelle part;protein complex	6	6	6	9,6	9,6	9,6	100,27	0	69,452	169380	9	Q5VT52-5;Q5VT52-3;Q5VT52;Q5VT52-2;Q5VT52-4	Q5VT52-5;Q5VT52-3;Q5VT52;Q5VT52-2	Regulation of nuclear pre-mRNA domain-containing protein 2	RPRD2	1904	sp|Q5VT52-5|RPRD2_HUMAN Isoform 5 of Regulation of nuclear pre-mRNA domain-containing protein 2 OS=Homo sapiens OX=9606 GN=RPRD2;sp|Q5VT52-3|RPRD2_HUMAN Isoform 3 of Regulation of nuclear pre-mRNA domain-containing protein 2 OS=Homo sapiens OX=9606 GN=RPRD
CM	WD repeat-containing protein 82	WDR82	13,0159	NaN	NaN	NaN	HUMAN	cellular component organization;cellular component organization at cellular level;cellular component organization or biogenesis;cellular component organization or biogenesis at cellular level;cellular macromolecule metabolic process;cellular metabolic process;cellular process;cellular protein metabolic process;chromatin modification;chromatin organization;chromosome organization;covalent chromati…	binding;chromatin binding	cell part;chromatin;chromatin remodeling complex;chromosomal part;histone methyltransferase complex;intracellular organelle part;intracellular part;macromolecular complex;methyltransferase complex;nuclear part;nucleoplasm part;organelle part;protein complex;protein serine/threonine phosphatase complex;PTW/PP1 phosphatase complex;Set1C/COMPASS complex	5	5	5	16,9	16,9	16,9	35,079	0	10,751	195630	9	Q6UXN9	Q6UXN9	WD repeat-containing protein 82	WDR82	1943	sp|Q6UXN9|WDR82_HUMAN WD repeat-containing protein 82 OS=Homo sapiens OX=9606 GN=WDR82 PE=1 SV=1
CM	Lysine-specific demethylase 3B	KDM3B	12,5318	NaN	NaN	NaN	HUMAN	biological regulation;biosynthetic process;cellular biosynthetic process;cellular component organization;cellular component organization at cellular level;cellular component organization or biogenesis;cellular component organization or biogenesis at cellular level;cellular macromolecule biosynthetic process;cellular macromolecule metabolic process;cellular metabolic process;cellular nitrogen comp…	binding;catalytic activity;cation binding;dioxygenase activity;ion binding;metal ion binding;oxidoreductase activity	cell part;intracellular organelle part;intracellular part;nuclear part;nucleoplasm;organelle part	4	4	4	4	4	4	154,67	0	5,8064	73348	5	Q7LBC6-2;Q7LBC6;Q7LBC6-3;Q9Y4C1	Q7LBC6-2;Q7LBC6;Q7LBC6-3	Lysine-specific demethylase 3B	KDM3B	1964	sp|Q7LBC6-2|KDM3B_HUMAN Isoform 2 of Lysine-specific demethylase 3B OS=Homo sapiens OX=9606 GN=KDM3B;sp|Q7LBC6|KDM3B_HUMAN Lysine-specific demethylase 3B OS=Homo sapiens OX=9606 GN=KDM3B PE=1 SV=2;sp|Q7LBC6-3|KDM3B_HUMAN Isoform 3 of Lysine-specific demeth
CM	Pumilio homolog 2	PUM2	12,7641	NaN	NaN	NaN	HUMAN	biological regulation;cellular component assembly;cellular component assembly at cellular level;cellular component organization;cellular component organization at cellular level;cellular component organization or biogenesis;cellular component organization or biogenesis at cellular level;cellular macromolecular complex assembly;cellular macromolecular complex subunit organization;cellular process;…		cell part;cytoplasm;cytoplasmic part;intracellular non-membrane-bounded organelle;intracellular organelle;intracellular organelle part;intracellular part;macromolecular complex;membrane;non-membrane-bounded organelle;nuclear membrane;nuclear part;organelle;organelle membrane;organelle part;perinuclear region of cytoplasm;ribonucleoprotein complex;RNA granule;stress granule	6	6	4	5,6	5,6	4,3	107,65	0	16,144	125640	8	Q8TB72-4;Q8TB72-3;Q8TB72;Q8TB72-2	Q8TB72-4;Q8TB72-3;Q8TB72;Q8TB72-2	Pumilio homolog 2	PUM2	2061	sp|Q8TB72-4|PUM2_HUMAN Isoform 4 of Pumilio homolog 2 OS=Homo sapiens OX=9606 GN=PUM2;sp|Q8TB72-3|PUM2_HUMAN Isoform 3 of Pumilio homolog 2 OS=Homo sapiens OX=9606 GN=PUM2;sp|Q8TB72|PUM2_HUMAN Pumilio homolog 2 OS=Homo sapiens OX=9606 GN=PUM2 PE=1 SV=2;sp|
CM	Phosphatidylglycerophosphatase and protein-tyrosine phosphatase 1	PTPMT1	13,2622	NaN	NaN	NaN	HUMAN	biosynthetic process;carbohydrate metabolic process;cardiolipin biosynthetic process;cardiolipin metabolic process;catabolic process;cellular biosynthetic process;cellular carbohydrate metabolic process;cellular lipid metabolic process;cellular macromolecule metabolic process;cellular metabolic process;cellular process;cellular protein metabolic process;dephosphorylation;glycerolipid biosynthetic…	catalytic activity;hydrolase activity;hydrolase activity, acting on ester bonds;inositol or phosphatidylinositol phosphatase activity;phosphatase activity;phosphatidylglycerophosphatase activity;phosphatidylinositol bisphosphate phosphatase activity;phosphatidylinositol phosphate 5-phosphatase activity;phosphatidylinositol-4,5-bisphosphate 5-phosphatase activity;phosphoprotein phosphatase activit…	cell part;cytoplasmic part;integral to membrane;integral to mitochondrial inner membrane;integral to mitochondrial membrane;integral to organelle membrane;intracellular membrane-bounded organelle;intracellular organelle;intracellular organelle part;intracellular part;intrinsic to membrane;intrinsic to mitochondrial inner membrane;intrinsic to organelle membrane;membrane part;membrane-bounded orga…	3	3	3	16,4	16,4	16,4	22,843	0,00052715	4,4377	67544	3	Q8WUK0;Q8WUK0-2	Q8WUK0	Phosphatidylglycerophosphatase and protein-tyrosine phosphatase 1	PTPMT1	2075	sp|Q8WUK0|PTPM1_HUMAN Phosphatidylglycerophosphatase and protein-tyrosine phosphatase 1 OS=Homo sapiens OX=9606 GN=PTPMT1 PE=1 SV=1
CM	Paraspeckle component 1	PSPC1	11,0217	NaN	NaN	NaN	HUMAN	biological regulation;biosynthetic process;cellular biosynthetic process;cellular macromolecule biosynthetic process;cellular macromolecule metabolic process;cellular metabolic process;cellular nitrogen compound metabolic process;cellular process;macromolecule biosynthetic process;macromolecule metabolic process;metabolic process;negative regulation of biological process;negative regulation of bi…	binding;core promoter binding;DNA binding;nucleic acid binding;nucleotide binding;regulatory region DNA binding;regulatory region nucleic acid binding;transcription regulatory region DNA binding	cell part;cytoplasm;intracellular non-membrane-bounded organelle;intracellular organelle;intracellular organelle part;intracellular part;non-membrane-bounded organelle;nuclear body;nuclear matrix;nuclear part;nuclear speck;nucleolus;nucleoplasm;nucleoplasm part;organelle;organelle part;paraspeckles	3	3	3	7,4	7,4	7,4	45,57	0	4,5889	37114	3	Q8WXF1-2;Q8WXF1	Q8WXF1-2;Q8WXF1	Paraspeckle component 1	PSPC1	2091	sp|Q8WXF1-2|PSPC1_HUMAN Isoform 2 of Paraspeckle component 1 OS=Homo sapiens OX=9606 GN=PSPC1;sp|Q8WXF1|PSPC1_HUMAN Paraspeckle component 1 OS=Homo sapiens OX=9606 GN=PSPC1 PE=1 SV=1
CM	Translational activator GCN1	GCN1L1	12,5357	NaN	NaN	NaN	HUMAN	biological regulation;biosynthetic process;cellular biosynthetic process;cellular macromolecule biosynthetic process;cellular macromolecule metabolic process;cellular metabolic process;cellular process;cellular protein metabolic process;macromolecule biosynthetic process;macromolecule metabolic process;metabolic process;posttranscriptional regulation of gene expression;primary metabolic process;p…	binding;nucleic acid binding;RNA binding;translation factor activity, nucleic acid binding	cell part;cytoplasm;cytoplasmic part;intracellular non-membrane-bounded organelle;intracellular organelle;intracellular part;macromolecular complex;membrane;non-membrane-bounded organelle;organelle;ribonucleoprotein complex;ribosome	6	6	6	2,9	2,9	2,9	292,75	0	41,606	124170	9	Q92616	Q92616	Translational activator GCN1	GCN1L1	2109	sp|Q92616|GCN1_HUMAN eIF-2-alpha kinase activator GCN1 OS=Homo sapiens OX=9606 GN=GCN1 PE=1 SV=6
CM	Ras-related protein Rab-8B	RAB8B	13,9272	NaN	NaN	NaN	HUMAN	adherens junction organization;antigen processing and presentation;biological regulation;cell junction organization;cell-cell junction organization;cellular component organization;cellular component organization at cellular level;cellular component organization or biogenesis;cellular component organization or biogenesis at cellular level;cellular localization;cellular macromolecule localization;c…	binding;catalytic activity;GDP binding;GTP binding;GTPase activity;guanyl nucleotide binding;guanyl ribonucleotide binding;hydrolase activity;hydrolase activity, acting on acid anhydrides;hydrolase activity, acting on acid anhydrides, in phosphorus-containing anhydrides;nucleoside-triphosphatase activity;nucleotide binding;protein binding;purine nucleotide binding;purine ribonucleoside triphospha…	cell part;cell pole;cell tip;clathrin-coated vesicle;coated vesicle;cytoplasmic membrane-bounded vesicle;cytoplasmic part;cytoplasmic vesicle;cytoplasmic vesicle membrane;cytoplasmic vesicle part;endocytic vesicle;endocytic vesicle membrane;endosome;extracellular membrane-bounded organelle;extracellular organelle;extracellular region part;extracellular vesicular exosome;Golgi apparatus part;Golgi…	4	2	2	22,2	12,6	12,6	23,584	0	28,637	174970	5	Q92930	Q92930	Ras-related protein Rab-8B	RAB8B	2129	sp|Q92930|RAB8B_HUMAN Ras-related protein Rab-8B OS=Homo sapiens OX=9606 GN=RAB8B PE=1 SV=2
CM	Phosphoinositide-3-kinase-interacting protein 1	PIK3IP1	12,5734	NaN	NaN	NaN	HUMAN	biological regulation;negative regulation of biological process;negative regulation of catalytic activity;negative regulation of cell communication;negative regulation of cellular process;negative regulation of kinase activity;negative regulation of lipid kinase activity;negative regulation of lipid metabolic process;negative regulation of metabolic process;negative regulation of molecular functi…		cell part;extracellular membrane-bounded organelle;extracellular organelle;extracellular region part;extracellular vesicular exosome;integral to membrane;intrinsic to membrane;membrane;membrane part;membrane-bounded organelle;membrane-bounded vesicle;organelle;plasma membrane;vesicle	3	3	3	23,7	23,7	23,7	18,491	0,00052659	4,435	267390	3	Q96FE7-4;Q96FE7-2;Q96FE7;Q96FE7-5	Q96FE7-4;Q96FE7-2;Q96FE7	Phosphoinositide-3-kinase-interacting protein 1	PIK3IP1	2158	sp|Q96FE7-4|P3IP1_HUMAN Isoform 4 of Phosphoinositide-3-kinase-interacting protein 1 OS=Homo sapiens OX=9606 GN=PIK3IP1;sp|Q96FE7-2|P3IP1_HUMAN Isoform 2 of Phosphoinositide-3-kinase-interacting protein 1 OS=Homo sapiens OX=9606 GN=PIK3IP1;sp|Q96FE7|P3IP1_
CM	Pyridoxal phosphate phosphatase	PDXP	13,3021	NaN	NaN	NaN	HUMAN	actin cytoskeleton organization;actin filament organization;actin filament-based process;actin rod assembly;biological regulation;catabolic process;cellular catabolic process;cellular component assembly;cellular component assembly at cellular level;cellular component organization;cellular component organization at cellular level;cellular component organization or biogenesis;cellular component org…	binding;catalytic activity;cation binding;heat shock protein binding;hydrolase activity;hydrolase activity, acting on ester bonds;ion binding;magnesium ion binding;metal ion binding;phosphatase activity;phosphoprotein phosphatase activity;phosphoric ester hydrolase activity;phosphoserine phosphatase activity;protein binding;pyridoxal phosphatase activity	cell part;cell projection membrane;cell projection part;cytoplasmic part;cytoskeleton;cytosol;extracellular membrane-bounded organelle;extracellular organelle;extracellular region part;extracellular vesicular exosome;intracellular non-membrane-bounded organelle;intracellular organelle;intracellular part;lamellipodium membrane;leading edge membrane;membrane part;membrane-bounded organelle;membrane…	2	2	2	10,5	10,5	10,5	31,698	0	4,6586	304590	8	Q96GD0	Q96GD0	Pyridoxal phosphate phosphatase	PDXP	2163	sp|Q96GD0|PLPP_HUMAN Chronophin OS=Homo sapiens OX=9606 GN=PDXP PE=1 SV=2
CM	Far upstream element-binding protein 3	FUBP3	10,5035	NaN	NaN	NaN	HUMAN	biological regulation;biosynthetic process;cellular biosynthetic process;cellular macromolecule biosynthetic process;cellular macromolecule metabolic process;cellular metabolic process;cellular nitrogen compound metabolic process;cellular process;macromolecule biosynthetic process;macromolecule metabolic process;metabolic process;nitrogen compound metabolic process;nucleic acid metabolic process;…	binding;core promoter proximal region DNA binding;core promoter proximal region sequence-specific DNA binding;DNA binding;nucleic acid binding;nucleic acid binding transcription factor activity;regulatory region DNA binding;regulatory region nucleic acid binding;RNA polymerase II core promoter proximal region sequence-specific DNA binding;RNA polymerase II core promoter proximal region sequence-s…	cell part;cytoplasm;intracellular membrane-bounded organelle;intracellular organelle;intracellular part;membrane;membrane-bounded organelle;nucleus;organelle	6	3	3	9,6	6,1	6,1	61,64	0	5,7655	28262	3	Q96I24	Q96I24	Far upstream element-binding protein 3	FUBP3	2170	sp|Q96I24|FUBP3_HUMAN Far upstream element-binding protein 3 OS=Homo sapiens OX=9606 GN=FUBP3 PE=1 SV=2
CM	RNA-binding protein 14	RBM14	12,6935	NaN	NaN	NaN	HUMAN	biological regulation;biosynthetic process;cellular biosynthetic process;cellular component organization;cellular component organization at cellular level;cellular component organization or biogenesis;cellular component organization or biogenesis at cellular level;cellular macromolecule biosynthetic process;cellular macromolecule metabolic process;cellular metabolic process;cellular nitrogen comp…	binding;binding, bridging;ligand-dependent nuclear receptor transcription coactivator activity;nucleic acid binding;nucleotide binding;protein binding;protein binding transcription factor activity;protein binding, bridging;RNA binding;RNA polymerase II transcription cofactor activity;RNA polymerase II transcription factor binding transcription factor activity;transcription coactivator activity;tr…	cell part;intracellular non-membrane-bounded organelle;intracellular organelle;intracellular organelle part;intracellular part;macromolecular complex;mediator complex;non-membrane-bounded organelle;nuclear part;nucleolus;nucleoplasm;nucleoplasm part;organelle;organelle part;protein complex;ribonucleoprotein complex;transcription factor complex	9	9	8	12,9	12,9	10,8	69,491	0	23,565	329770	15	Q96PK6;Q96PK6-3;Q96PK6-4;Q96PK6-2	Q96PK6	RNA-binding protein 14	RBM14	2188	sp|Q96PK6|RBM14_HUMAN RNA-binding protein 14 OS=Homo sapiens OX=9606 GN=RBM14 PE=1 SV=2
CM	Vacuolar protein sorting-associated protein 13A	VPS13A	11,7343	NaN	NaN	NaN	HUMAN	anatomical structure development;behavior;behavioral interaction between organisms;biological regulation;cellular process;developmental process;endosome transport;establishment of localization;establishment of localization in cell;establishment of protein localization;establishment of protein localization to organelle;establishment of protein localization to vacuole;Golgi to endosome transport;Go…		cell part;cytoplasmic membrane-bounded vesicle;cytoplasmic part;cytoplasmic vesicle;dense core granule;extrinsic to membrane;intracellular;intracellular membrane-bounded organelle;intracellular organelle;intracellular part;membrane part;membrane-bounded organelle;membrane-bounded vesicle;organelle;stored secretory granule;vesicle	9	9	9	4,3	4,3	4,3	347,67	0	15,813	562470	12	Q96RL7-4;Q96RL7-2;Q96RL7-3;Q96RL7	Q96RL7-4;Q96RL7-2;Q96RL7-3;Q96RL7	Vacuolar protein sorting-associated protein 13A	VPS13A	2193	sp|Q96RL7-4|VP13A_HUMAN Isoform 4 of Vacuolar protein sorting-associated protein 13A OS=Homo sapiens OX=9606 GN=VPS13A;sp|Q96RL7-2|VP13A_HUMAN Isoform 2 of Vacuolar protein sorting-associated protein 13A OS=Homo sapiens OX=9606 GN=VPS13A;sp|Q96RL7-3|VP13A_
CM	DnaJ homolog subfamily C member 7	DNAJC7	11,4407	NaN	NaN	NaN	HUMAN	cellular macromolecule metabolic process;cellular metabolic process;cellular process;cellular protein metabolic process;cellular response to heat;cellular response to stimulus;cellular response to stress;chaperone cofactor-dependent protein refolding;chaperone-mediated protein folding;macromolecule metabolic process;metabolic process;primary metabolic process;protein folding;protein metabolic pro…	binding;heat shock protein binding;protein binding	cell part;cytoplasm;cytoplasmic part;cytoskeleton;cytosol;extracellular membrane-bounded organelle;extracellular organelle;extracellular region part;extracellular vesicular exosome;intracellular non-membrane-bounded organelle;intracellular organelle;intracellular organelle part;intracellular part;membrane;membrane-bounded organelle;membrane-bounded vesicle;non-membrane-bounded organelle;nuclear p…	3	3	3	9,8	9,8	9,8	50,096	0	8,222	215720	5	Q99615-2;Q99615	Q99615-2;Q99615	DnaJ homolog subfamily C member 7	DNAJC7	2210	sp|Q99615-2|DNJC7_HUMAN Isoform 2 of DnaJ homolog subfamily C member 7 OS=Homo sapiens OX=9606 GN=DNAJC7;sp|Q99615|DNJC7_HUMAN DnaJ homolog subfamily C member 7 OS=Homo sapiens OX=9606 GN=DNAJC7 PE=1 SV=2
CM	Prohibitin-2	PHB2	12,3385	NaN	NaN	NaN	HUMAN	anatomical structure development;anatomical structure morphogenesis;biological regulation;biosynthetic process;branching involved in mammary gland duct morphogenesis;branching morphogenesis of a tube;cellular biosynthetic process;cellular component organization;cellular component organization at cellular level;cellular component organization or biogenesis;cellular component organization or biogen…	binding;estrogen receptor binding;hormone receptor binding;nuclear hormone receptor binding;protein binding;protein N-terminus binding;receptor binding;steroid hormone receptor binding	cell part;cell surface;cytoplasmic part;extracellular membrane-bounded organelle;extracellular organelle;extracellular region part;extracellular vesicular exosome;intracellular membrane-bounded organelle;intracellular organelle;intracellular organelle part;intracellular part;macromolecular complex;membrane;membrane-bounded organelle;membrane-bounded vesicle;mitochondrial inner membrane;mitochondr…	5	5	4	17,4	17,4	15,4	33,296	0	7,8187	85470	6	Q99623;Q99623-2	Q99623;Q99623-2	Prohibitin-2	PHB2	2211	sp|Q99623|PHB2_HUMAN Prohibitin-2 OS=Homo sapiens OX=9606 GN=PHB2 PE=1 SV=2;sp|Q99623-2|PHB2_HUMAN Isoform 2 of Prohibitin-2 OS=Homo sapiens OX=9606 GN=PHB2
CM	Heterogeneous nuclear ribonucleoprotein A/B	HNRNPAB	13,1671	NaN	NaN	NaN	HUMAN	anatomical structure morphogenesis;biological regulation;cell morphogenesis;cell morphogenesis involved in differentiation;cellular component morphogenesis;cellular component organization;cellular component organization or biogenesis;cellular developmental process;cellular process;developmental process;epithelial to mesenchymal transition;negative regulation of biological process;negative regulat…	binding;mRNA binding;nucleic acid binding;nucleotide binding;RNA binding	cell part;cytoplasm;intracellular membrane-bounded organelle;intracellular organelle;intracellular organelle part;intracellular part;macromolecular complex;membrane-bounded organelle;nuclear part;nucleoplasm;nucleus;organelle;organelle part;ribonucleoprotein complex	2	2	2	9,5	9,5	9,5	30,588	0	14,842	492490	6	Q99729-3;Q99729-2;Q99729-4;Q99729	Q99729-3;Q99729-2;Q99729-4;Q99729	Heterogeneous nuclear ribonucleoprotein A/B	HNRNPAB	2217	sp|Q99729-3|ROAA_HUMAN Isoform 3 of Heterogeneous nuclear ribonucleoprotein A/B OS=Homo sapiens OX=9606 GN=HNRNPAB;sp|Q99729-2|ROAA_HUMAN Isoform 2 of Heterogeneous nuclear ribonucleoprotein A/B OS=Homo sapiens OX=9606 GN=HNRNPAB;sp|Q99729-4|ROAA_HUMAN Iso
CM	Extended synaptotagmin-1	ESYT1	11,6898	NaN	NaN	NaN	HUMAN	establishment of localization;lipid transport;organic substance transport;transport	binding;cation binding;ion binding;lipid binding;metal ion binding;phospholipid binding	cell part;cytoplasmic part;endoplasmic reticulum part;integral to endoplasmic reticulum membrane;integral to membrane;integral to organelle membrane;intracellular organelle part;intracellular part;intrinsic to endoplasmic reticulum membrane;intrinsic to membrane;intrinsic to organelle membrane;membrane;membrane part;organelle membrane contact site;organelle part;plasma membrane	5	5	5	6,3	6,3	6,3	122,85	0	36,833	106020	9	Q9BSJ8;Q9BSJ8-2	Q9BSJ8;Q9BSJ8-2	Extended synaptotagmin-1	ESYT1	2244	sp|Q9BSJ8|ESYT1_HUMAN Extended synaptotagmin-1 OS=Homo sapiens OX=9606 GN=ESYT1 PE=1 SV=1;sp|Q9BSJ8-2|ESYT1_HUMAN Isoform 2 of Extended synaptotagmin-1 OS=Homo sapiens OX=9606 GN=ESYT1
CM	RNA-binding protein 4	RBM4	15,3798	NaN	NaN	NaN	HUMAN	biological regulation;cap-independent translational initiation;cell differentiation;cellular developmental process;cellular macromolecule metabolic process;cellular metabolic process;cellular nitrogen compound metabolic process;cellular process;cellular response to stimulus;cellular response to stress;cytoplasmic translational initiation;developmental process;entrainment of circadian clock;entrai…	binding;cation binding;ion binding;metal ion binding;miRNA binding;mRNA 3'-UTR binding;mRNA binding;nucleic acid binding;nucleotide binding;RNA binding;transition metal ion binding;zinc ion binding	cell part;cytoplasm;cytoplasmic part;intracellular membrane-bounded organelle;intracellular non-membrane-bounded organelle;intracellular organelle;intracellular organelle part;intracellular part;macromolecular complex;membrane-bounded organelle;non-membrane-bounded organelle;nuclear body;nuclear part;nuclear speck;nucleolus;nucleoplasm;nucleoplasm part;nucleus;organelle;organelle part;ribonucleop…	7	7	0	22,3	22,3	0	40,313	0	323,31	810970	15	Q9BWF3	Q9BWF3	RNA-binding protein 4	RBM4	2260	sp|Q9BWF3|RBM4_HUMAN RNA-binding protein 4 OS=Homo sapiens OX=9606 GN=RBM4 PE=1 SV=1
CM	N-acetylneuraminate lyase	NPL	11,344	NaN	NaN	NaN	HUMAN	alcohol catabolic process;alcohol metabolic process;amino sugar catabolic process;amino sugar metabolic process;biosynthetic process;carbohydrate biosynthetic process;carbohydrate catabolic process;carbohydrate metabolic process;carboxylic acid metabolic process;catabolic process;cellular carbohydrate catabolic process;cellular carbohydrate metabolic process;cellular ketone metabolic process;cell…	carbon-carbon lyase activity;catalytic activity;lyase activity;N-acetylneuraminate lyase activity;oxo-acid-lyase activity	cell part;cytoplasmic part;cytosol;intracellular part	2	2	2	9,3	9,3	9,3	33,117	0,0014656	3,5737	66045	3	Q9BXD5-2;Q9BXD5;Q9BXD5-4;Q9BXD5-3	Q9BXD5-2;Q9BXD5;Q9BXD5-4;Q9BXD5-3	N-acetylneuraminate lyase	NPL	2263	sp|Q9BXD5-2|NPL_HUMAN Isoform 2 of N-acetylneuraminate lyase OS=Homo sapiens OX=9606 GN=NPL;sp|Q9BXD5|NPL_HUMAN N-acetylneuraminate lyase OS=Homo sapiens OX=9606 GN=NPL PE=1 SV=1;sp|Q9BXD5-4|NPL_HUMAN Isoform 4 of N-acetylneuraminate lyase OS=Homo sapiens
CM	ATP-dependent RNA helicase DDX24	DDX24	12,1861	NaN	NaN	NaN	HUMAN	cellular macromolecule metabolic process;cellular metabolic process;cellular nitrogen compound metabolic process;cellular process;macromolecule metabolic process;metabolic process;nitrogen compound metabolic process;nucleic acid metabolic process;nucleobase-containing compound metabolic process;primary metabolic process;RNA metabolic process;RNA secondary structure unwinding	adenyl nucleotide binding;adenyl ribonucleotide binding;ATP binding;ATPase activity;ATPase activity, coupled;ATP-dependent helicase activity;ATP-dependent RNA helicase activity;binding;catalytic activity;helicase activity;hydrolase activity;hydrolase activity, acting on acid anhydrides;hydrolase activity, acting on acid anhydrides, in phosphorus-containing anhydrides;nucleoside-triphosphatase act…	cell part;cytoplasm;intracellular non-membrane-bounded organelle;intracellular organelle;intracellular organelle part;intracellular part;membrane;non-membrane-bounded organelle;nuclear part;nucleolus;organelle;organelle part	3	3	3	6,6	6,6	6,6	90,297	0	9,4984	69637	5	Q9GZR7-2;Q9GZR7	Q9GZR7-2;Q9GZR7	ATP-dependent RNA helicase DDX24	DDX24	2286	sp|Q9GZR7-2|DDX24_HUMAN Isoform 2 of ATP-dependent RNA helicase DDX24 OS=Homo sapiens OX=9606 GN=DDX24;sp|Q9GZR7|DDX24_HUMAN ATP-dependent RNA helicase DDX24 OS=Homo sapiens OX=9606 GN=DDX24 PE=1 SV=1
CM	N-acetyltransferase 10	NAT10	12,5305	NaN	NaN	NaN	HUMAN		acetyltransferase activity;adenyl nucleotide binding;adenyl ribonucleotide binding;ATP binding;binding;catalytic activity;N-acetyltransferase activity;N-acyltransferase activity;nucleotide binding;purine nucleotide binding;purine ribonucleoside triphosphate binding;purine ribonucleotide binding;ribonucleotide binding;transferase activity;transferase activity, transferring acyl groups;transferase …	cell part;intracellular membrane-bounded organelle;intracellular non-membrane-bounded organelle;intracellular organelle;intracellular organelle part;intracellular part;membrane;membrane-bounded organelle;non-membrane-bounded organelle;nuclear part;nucleolus;nucleus;organelle;organelle part	5	5	5	6,5	6,5	6,5	115,73	0	13,292	115460	8	Q9H0A0;Q9H0A0-2	Q9H0A0;Q9H0A0-2	N-acetyltransferase 10	NAT10	2292	sp|Q9H0A0|NAT10_HUMAN RNA cytidine acetyltransferase OS=Homo sapiens OX=9606 GN=NAT10 PE=1 SV=2;sp|Q9H0A0-2|NAT10_HUMAN Isoform 2 of RNA cytidine acetyltransferase OS=Homo sapiens OX=9606 GN=NAT10
CM	Sideroflexin-1	SFXN1	12,3314	NaN	NaN	NaN	HUMAN	biological regulation;cation homeostasis;cation transport;cell differentiation;cellular developmental process;cellular process;chemical homeostasis;developmental process;erythrocyte differentiation;establishment of localization;homeostatic process;ion homeostasis;ion transport;iron ion homeostasis;iron ion transport;metal ion transport;myeloid cell differentiation;regulation of biological quality…	ion transmembrane transporter activity;substrate-specific transmembrane transporter activity;substrate-specific transporter activity;transmembrane transporter activity;transporter activity	cell part;cytoplasmic part;integral to membrane;intracellular membrane-bounded organelle;intracellular organelle;intracellular organelle part;intracellular part;intrinsic to membrane;membrane;membrane part;membrane-bounded organelle;mitochondrial inner membrane;mitochondrial membrane;mitochondrial part;mitochondrion;organelle;organelle inner membrane;organelle membrane;organelle part	4	4	4	11,5	11,5	11,5	35,619	0	9,2643	139040	6	Q9H9B4	Q9H9B4	Sideroflexin-1	SFXN1	2328	sp|Q9H9B4|SFXN1_HUMAN Sideroflexin-1 OS=Homo sapiens OX=9606 GN=SFXN1 PE=1 SV=4
CM	L-2-hydroxyglutarate dehydrogenase, mitochondrial	L2HGDH	14,6194	NaN	NaN	NaN	HUMAN	2-oxoglutarate metabolic process;carboxylic acid metabolic process;cellular ketone metabolic process;cellular macromolecule metabolic process;cellular metabolic process;cellular process;cellular protein metabolic process;dicarboxylic acid metabolic process;macromolecule metabolic process;metabolic process;organic acid metabolic process;oxoacid metabolic process;primary metabolic process;protein m…	2-hydroxyglutarate dehydrogenase activity;catalytic activity;oxidoreductase activity;oxidoreductase activity, acting on CH-OH group of donors	cell part;cytoplasmic part;integral to membrane;integral to mitochondrial inner membrane;integral to mitochondrial membrane;integral to organelle membrane;intracellular membrane-bounded organelle;intracellular organelle;intracellular organelle part;intracellular part;intrinsic to membrane;intrinsic to mitochondrial inner membrane;intrinsic to organelle membrane;membrane;membrane part;membrane-bou…	6	6	6	16,4	16,4	16,4	50,315	0	11,184	450360	12	Q9H9P8;Q9H9P8-2	Q9H9P8;Q9H9P8-2	L-2-hydroxyglutarate dehydrogenase, mitochondrial	L2HGDH	2329	sp|Q9H9P8|L2HDH_HUMAN L-2-hydroxyglutarate dehydrogenase, mitochondrial OS=Homo sapiens OX=9606 GN=L2HGDH PE=1 SV=3;sp|Q9H9P8-2|L2HDH_HUMAN Isoform 2 of L-2-hydroxyglutarate dehydrogenase, mitochondrial OS=Homo sapiens OX=9606 GN=L2HGDH
CM	Resistin	RETN	14,2917	NaN	NaN	NaN	HUMAN	aging;biological regulation;cell differentiation;cellular developmental process;cellular process;developmental process;fat cell differentiation;negative regulation of behavior;negative regulation of biological process;negative regulation of feeding behavior;negative regulation of response to stimulus;positive regulation of biological process;positive regulation of cell communication;positive regu…		cell part;extracellular membrane-bounded organelle;extracellular organelle;extracellular region part;extracellular space;extracellular vesicular exosome;intracellular membrane-bounded organelle;intracellular organelle;intracellular part;membrane-bounded organelle;membrane-bounded vesicle;nucleus;organelle;vesicle	4	4	3	51,9	51,9	35,2	11,419	0	34,539	690490	17	Q9HD89;Q9HD89-2	Q9HD89;Q9HD89-2	Resistin	RETN	2347	sp|Q9HD89|RETN_HUMAN Resistin OS=Homo sapiens OX=9606 GN=RETN PE=1 SV=1;sp|Q9HD89-2|RETN_HUMAN Isoform 2 of Resistin OS=Homo sapiens OX=9606 GN=RETN
CM	Mitochondrial import receptor subunit TOM22 homolog	TOMM22	11,5188	NaN	NaN	NaN	HUMAN	cellular component organization;cellular component organization at cellular level;cellular component organization or biogenesis;cellular component organization or biogenesis at cellular level;cellular macromolecule metabolic process;cellular membrane organization;cellular metabolic process;cellular process;cellular protein metabolic process;establishment of localization;establishment of localizat…	macromolecule transmembrane transporter activity;protein transmembrane transporter activity;protein transporter activity;substrate-specific transmembrane transporter activity;substrate-specific transporter activity;transmembrane transporter activity;transporter activity	cell part;cytoplasmic part;integral to membrane;intracellular membrane-bounded organelle;intracellular organelle;intracellular organelle part;intracellular part;intrinsic to membrane;macromolecular complex;membrane;membrane part;membrane-bounded organelle;mitochondrial inner membrane;mitochondrial membrane;mitochondrial membrane part;mitochondrial outer membrane translocase complex;mitochondrial …	2	2	2	23,2	23,2	23,2	15,521	0	9,7512	32249	5	Q9NS69	Q9NS69	Mitochondrial import receptor subunit TOM22 homolog	TOMM22	2374	sp|Q9NS69|TOM22_HUMAN Mitochondrial import receptor subunit TOM22 homolog OS=Homo sapiens OX=9606 GN=TOMM22 PE=1 SV=3
CM	ADP-ribosylation factor-like protein 8B	ARL8B	14,8159	NaN	NaN	NaN	HUMAN	biological regulation;cell cycle;cell division;cellular process;cellular response to stimulus;chromosome segregation;intracellular signal transduction;metabolic process;regulation of biological process;regulation of cellular process;response to stimulus;signal transduction;small GTPase mediated signal transduction	alpha-tubulin binding;beta-tubulin binding;binding;catalytic activity;cytoskeletal protein binding;GDP binding;GTP binding;GTPase activity;guanyl nucleotide binding;guanyl ribonucleotide binding;hydrolase activity;hydrolase activity, acting on acid anhydrides;hydrolase activity, acting on acid anhydrides, in phosphorus-containing anhydrides;nucleoside-triphosphatase activity;nucleotide binding;pr…	cell part;cytoplasm;cytoplasmic part;cytoskeletal part;endosomal part;endosome membrane;extracellular membrane-bounded organelle;extracellular organelle;extracellular region part;extracellular vesicular exosome;intracellular organelle part;intracellular part;late endosome membrane;lysosomal membrane;membrane;membrane-bounded organelle;membrane-bounded vesicle;midbody;organelle;organelle membrane;…	3	3	2	21	21	16,1	21,539	0	38,885	247170	9	Q9NVJ2;Q9NVJ2-2	Q9NVJ2	ADP-ribosylation factor-like protein 8B	ARL8B	2387	sp|Q9NVJ2|ARL8B_HUMAN ADP-ribosylation factor-like protein 8B OS=Homo sapiens OX=9606 GN=ARL8B PE=1 SV=1
CM	Myelin expression factor 2	MYEF2	14,5027	NaN	NaN	NaN	HUMAN	biosynthetic process;cell differentiation;cellular biosynthetic process;cellular developmental process;cellular macromolecule biosynthetic process;cellular macromolecule metabolic process;cellular metabolic process;cellular nitrogen compound metabolic process;cellular process;developmental process;macromolecule biosynthetic process;macromolecule metabolic process;metabolic process;muscle cell dif…	binding;DNA binding;nucleic acid binding;nucleotide binding	cell part;cytoplasm;intracellular membrane-bounded organelle;intracellular organelle;intracellular organelle part;intracellular part;membrane-bounded organelle;nuclear part;nucleoplasm;nucleus;organelle;organelle part	6	6	6	12	12	12	64,121	0	9,5137	166280	6	Q9P2K5;Q9P2K5-2;Q9P2K5-3	Q9P2K5;Q9P2K5-2;Q9P2K5-3	Myelin expression factor 2	MYEF2	2417	sp|Q9P2K5|MYEF2_HUMAN Myelin expression factor 2 OS=Homo sapiens OX=9606 GN=MYEF2 PE=1 SV=3;sp|Q9P2K5-2|MYEF2_HUMAN Isoform 2 of Myelin expression factor 2 OS=Homo sapiens OX=9606 GN=MYEF2;sp|Q9P2K5-3|MYEF2_HUMAN Isoform 3 of Myelin expression factor 2 OS=
CM	Sedoheptulokinase	SHPK	11,5776	NaN	NaN	NaN	HUMAN	alcohol metabolic process;biological regulation;carbohydrate metabolic process;carbohydrate phosphorylation;cellular carbohydrate metabolic process;cellular metabolic process;cellular process;cellular response to biotic stimulus;cellular response to chemical stimulus;cellular response to cytokine stimulus;cellular response to interleukin-13;cellular response to interleukin-4;cellular response to …	adenyl nucleotide binding;adenyl ribonucleotide binding;ATP binding;binding;catalytic activity;kinase activity;nucleotide binding;phosphotransferase activity, alcohol group as acceptor;purine nucleotide binding;purine ribonucleoside triphosphate binding;purine ribonucleotide binding;ribonucleotide binding;sedoheptulokinase activity;transferase activity;transferase activity, transferring phosphoru…	cell part;cytoplasm;intracellular part	4	4	4	12,6	12,6	12,6	51,49	0,0019427	3,5071	65786	5	Q9UHJ6	Q9UHJ6	Sedoheptulokinase	SHPK	2445	sp|Q9UHJ6|SHPK_HUMAN Sedoheptulokinase OS=Homo sapiens OX=9606 GN=SHPK PE=1 SV=3
CM	Poly(U)-binding-splicing factor PUF60	PUF60	12,8196	NaN	NaN	NaN	HUMAN	apoptosis;biological regulation;biosynthetic process;cell death;cellular biosynthetic process;cellular macromolecule biosynthetic process;cellular macromolecule metabolic process;cellular metabolic process;cellular nitrogen compound metabolic process;cellular process;death;macromolecule biosynthetic process;macromolecule metabolic process;metabolic process;mRNA metabolic process;mRNA processing;n…	binding;DNA binding;identical protein binding;nucleic acid binding;nucleotide binding;protein binding	cell part;cytoplasmic part;Golgi apparatus;intracellular membrane-bounded organelle;intracellular organelle;intracellular organelle part;intracellular part;macromolecular complex;membrane-bounded organelle;mitochondrion;nuclear part;nucleoplasm;organelle;organelle part;ribonucleoprotein complex	5	5	5	10,4	10,4	10,4	54,024	0	8,5271	169000	6	Q9UHX1-4;Q9UHX1-6;Q9UHX1-3;Q9UHX1-5;Q9UHX1-2;Q9UHX1	Q9UHX1-4;Q9UHX1-6;Q9UHX1-3;Q9UHX1-5;Q9UHX1-2;Q9UHX1	Poly(U)-binding-splicing factor PUF60	PUF60	2447	sp|Q9UHX1-4|PUF60_HUMAN Isoform 4 of Poly(U)-binding-splicing factor PUF60 OS=Homo sapiens OX=9606 GN=PUF60;sp|Q9UHX1-6|PUF60_HUMAN Isoform 6 of Poly(U)-binding-splicing factor PUF60 OS=Homo sapiens OX=9606 GN=PUF60;sp|Q9UHX1-3|PUF60_HUMAN Isoform 3 of Pol
CM	RNA-binding protein Raly	RALY	12,5	NaN	NaN	NaN	HUMAN	cellular macromolecule metabolic process;cellular metabolic process;cellular nitrogen compound metabolic process;cellular process;macromolecule metabolic process;metabolic process;mRNA metabolic process;mRNA processing;nitrogen compound metabolic process;nuclear mRNA splicing, via spliceosome;nucleic acid metabolic process;nucleobase-containing compound metabolic process;primary metabolic process…	binding;nucleic acid binding;nucleotide binding;RNA binding	catalytic step 2 spliceosome;cell part;intracellular membrane-bounded organelle;intracellular organelle;intracellular organelle part;intracellular part;macromolecular complex;membrane-bounded organelle;nuclear part;nucleus;organelle;organelle part;ribonucleoprotein complex;spliceosomal complex	5	5	5	17,2	17,2	17,2	30,364	0	8,3862	47688	5	Q9UKM9-2;Q9UKM9	Q9UKM9-2;Q9UKM9	RNA-binding protein Raly	RALY	2472	sp|Q9UKM9-2|RALY_HUMAN Isoform 1 of RNA-binding protein Raly OS=Homo sapiens OX=9606 GN=RALY;sp|Q9UKM9|RALY_HUMAN RNA-binding protein Raly OS=Homo sapiens OX=9606 GN=RALY PE=1 SV=1
CM	Pre-mRNA-processing factor 19	PRPF19	13,0209	NaN	NaN	NaN	HUMAN	assembly of spliceosomal tri-snRNP;biological regulation;biosynthetic process;cell proliferation;cellular component assembly;cellular component assembly at cellular level;cellular component organization;cellular component organization at cellular level;cellular component organization or biogenesis;cellular component organization or biogenesis at cellular level;cellular localization;cellular macro…	acid-amino acid ligase activity;binding;catalytic activity;identical protein binding;ligase activity;ligase activity, forming carbon-nitrogen bonds;protein binding;small conjugating protein ligase activity;ubiquitin-protein ligase activity;ubiquitin-ubiquitin ligase activity	catalytic step 1 spliceosome;catalytic step 2 spliceosome;cell part;chromosomal part;cytoplasm;cytoplasmic part;cytoskeletal part;intracellular membrane-bounded organelle;intracellular non-membrane-bounded organelle;intracellular organelle;intracellular organelle part;intracellular part;lipid particle;macromolecular complex;membrane;membrane-bounded organelle;non-membrane-bounded organelle;nuclea…	5	5	5	10,5	10,5	10,5	55,18	0	7,8064	126400	8	Q9UMS4	Q9UMS4	Pre-mRNA-processing factor 19	PRPF19	2489	sp|Q9UMS4|PRP19_HUMAN Pre-mRNA-processing factor 19 OS=Homo sapiens OX=9606 GN=PRPF19 PE=1 SV=1
CM	Protein SCAF8	SCAF8	11,1526	NaN	NaN	NaN	HUMAN	cellular macromolecule metabolic process;cellular metabolic process;cellular nitrogen compound metabolic process;cellular process;macromolecule metabolic process;metabolic process;mRNA metabolic process;mRNA processing;nitrogen compound metabolic process;nucleic acid metabolic process;nucleobase-containing compound metabolic process;primary metabolic process;RNA metabolic process;RNA processing;R…	binding;enzyme binding;nucleic acid binding;nucleotide binding;protein binding;RNA binding;RNA polymerase binding;RNA polymerase core enzyme binding	cell part;intracellular organelle part;intracellular part;macromolecular complex;nuclear matrix;nuclear part;nucleoplasm;organelle part;ribonucleoprotein complex;spliceosomal complex	2	2	2	2,6	2,6	2,6	140,52	0	10,902	23268	2	Q9UPN6;Q9UPN6-2	Q9UPN6;Q9UPN6-2	Protein SCAF8	SCAF8	2502	sp|Q9UPN6|SCAF8_HUMAN SR-related and CTD-associated factor 8 OS=Homo sapiens OX=9606 GN=SCAF8 PE=1 SV=1;sp|Q9UPN6-2|SCAF8_HUMAN Isoform 2 of SR-related and CTD-associated factor 8 OS=Homo sapiens OX=9606 GN=SCAF8
CM	Structural maintenance of chromosomes protein 3	SMC3	10,9491	NaN	NaN	NaN	HUMAN	biological regulation;cell cycle;cell cycle phase;cell cycle process;cell division;cellular component organization;cellular component organization at cellular level;cellular component organization or biogenesis;cellular component organization or biogenesis at cellular level;cellular macromolecule metabolic process;cellular metabolic process;cellular nitrogen compound metabolic process;cellular pr…	adenyl nucleotide binding;adenyl ribonucleotide binding;ATP binding;binding;catalytic activity;chromatin binding;dynein binding;hydrolase activity;hydrolase activity, acting on acid anhydrides;hydrolase activity, acting on acid anhydrides, in phosphorus-containing anhydrides;microtubule motor activity;motor activity;nucleoside-triphosphatase activity;nucleotide binding;protein binding;protein dim…	basement membrane;cell part;chromatin;chromosomal part;chromosome;chromosome, centromeric region;cohesin complex;cohesin core heterodimer;cytoplasm;cytoplasmic part;cytoskeletal part;cytosol;extracellular matrix part;extracellular region part;intracellular membrane-bounded organelle;intracellular non-membrane-bounded organelle;intracellular organelle;intracellular organelle part;intracellular par…	9	9	9	11,1	11,1	11,1	141,54	0	21,867	204380	11	Q9UQE7	Q9UQE7	Structural maintenance of chromosomes protein 3	SMC3	2506	sp|Q9UQE7|SMC3_HUMAN Structural maintenance of chromosomes protein 3 OS=Homo sapiens OX=9606 GN=SMC3 PE=1 SV=2
CM	C-type lectin domain family 11 member A	CLEC11A	11,2623	NaN	NaN	NaN	HUMAN	biological regulation;positive regulation of biological process;positive regulation of cell proliferation;positive regulation of cellular process;regulation of biological process;regulation of cell proliferation;regulation of cellular process	binding;carbohydrate binding;growth factor activity;protein binding;receptor binding	cell part;cytoplasm;extracellular region;extracellular region part;extracellular space;intracellular part	3	3	3	11,8	11,8	11,8	35,694	0	7,672	147310	9	Q9Y240	Q9Y240	C-type lectin domain family 11 member A	CLEC11A	2510	sp|Q9Y240|CLC11_HUMAN C-type lectin domain family 11 member A OS=Homo sapiens OX=9606 GN=CLEC11A PE=1 SV=1
CM	Guanine deaminase	GDA	13,1974	NaN	NaN	NaN	HUMAN	anatomical structure development;catabolic process;cellular aromatic compound metabolic process;cellular catabolic process;cellular metabolic process;cellular nitrogen compound catabolic process;cellular nitrogen compound metabolic process;cellular process;developmental process;guanine catabolic process;guanine metabolic process;heterocycle catabolic process;heterocycle metabolic process;metaboli…	binding;catalytic activity;cation binding;deaminase activity;guanine deaminase activity;hydrolase activity;hydrolase activity, acting on carbon-nitrogen (but not peptide) bonds;hydrolase activity, acting on carbon-nitrogen (but not peptide) bonds, in cyclic amidines;ion binding;metal ion binding;transition metal ion binding;zinc ion binding	cell part;cytoplasmic part;cytosol;extracellular membrane-bounded organelle;extracellular organelle;extracellular region part;extracellular vesicular exosome;intracellular;intracellular part;membrane-bounded organelle;membrane-bounded vesicle;organelle;vesicle	5	5	5	15,1	15,1	15,1	52,837	0	9,502	303890	7	Q9Y2T3-3;Q9Y2T3;Q9Y2T3-2	Q9Y2T3-3;Q9Y2T3;Q9Y2T3-2	Guanine deaminase	GDA	2527	sp|Q9Y2T3-3|GUAD_HUMAN Isoform 3 of Guanine deaminase OS=Homo sapiens OX=9606 GN=GDA;sp|Q9Y2T3|GUAD_HUMAN Guanine deaminase OS=Homo sapiens OX=9606 GN=GDA PE=1 SV=1;sp|Q9Y2T3-2|GUAD_HUMAN Isoform 2 of Guanine deaminase OS=Homo sapiens OX=9606 GN=GDA
CM	Thyroid hormone receptor-associated protein 3	THRAP3	12,8616	NaN	NaN	NaN	HUMAN	androgen receptor signaling pathway;biological regulation;biosynthetic process;catabolic process;cellular biosynthetic process;cellular catabolic process;cellular macromolecule catabolic process;cellular macromolecule metabolic process;cellular metabolic process;cellular nitrogen compound metabolic process;cellular process;cellular response to stimulus;intracellular receptor mediated signaling pa…	adenyl nucleotide binding;adenyl ribonucleotide binding;ATP binding;binding;core promoter binding;core promoter sequence-specific DNA binding;DNA binding;hormone receptor binding;ligand-dependent nuclear receptor transcription coactivator activity;nuclear hormone receptor binding;nucleic acid binding;nucleotide binding;phosphoprotein binding;protein binding;protein binding transcription factor ac…	cell part;extracellular membrane-bounded organelle;extracellular organelle;extracellular region part;extracellular vesicular exosome;intracellular membrane-bounded organelle;intracellular organelle;intracellular organelle part;intracellular part;macromolecular complex;mediator complex;membrane-bounded organelle;membrane-bounded vesicle;nuclear part;nucleoplasm;nucleoplasm part;nucleus;organelle;o…	4	4	4	5,8	5,8	5,8	108,66	0	14,947	168570	9	Q9Y2W1	Q9Y2W1	Thyroid hormone receptor-associated protein 3	THRAP3	2529	sp|Q9Y2W1|TR150_HUMAN Thyroid hormone receptor-associated protein 3 OS=Homo sapiens OX=9606 GN=THRAP3 PE=1 SV=2
CM	Coatomer subunit gamma-1	COPG1	11,9799	NaN	NaN	NaN	HUMAN	cellular component movement;cellular component organization;cellular component organization at cellular level;cellular component organization or biogenesis;cellular component organization or biogenesis at cellular level;cellular process;COPI coating of Golgi vesicle;cytoskeleton-dependent intracellular transport;establishment of Golgi localization;establishment of localization;establishment of lo…	structural molecule activity	cell part;COPI vesicle coat;cytoplasmic part;cytoplasmic vesicle part;cytosol;Golgi apparatus part;Golgi membrane;intracellular organelle part;intracellular part;macromolecular complex;membrane;membrane coat;membrane part;organelle membrane;organelle part;protein complex;vesicle coat	7	7	7	10,9	10,9	10,9	97,717	0	13,346	927080	15	Q9Y678	Q9Y678	Coatomer subunit gamma-1	COPG1	2567	sp|Q9Y678|COPG1_HUMAN Coatomer subunit gamma-1 OS=Homo sapiens OX=9606 GN=COPG1 PE=1 SV=1
NI	Endonuclease domain-containing 1 protein	ENDOD1	NaN	12,6378	NaN	NaN	HUMAN		binding;catalytic activity;cation binding;endonuclease activity;hydrolase activity;hydrolase activity, acting on ester bonds;ion binding;metal ion binding;nuclease activity;nucleic acid binding	cell part;extracellular membrane-bounded organelle;extracellular organelle;extracellular region part;extracellular vesicular exosome;membrane;membrane-bounded organelle;membrane-bounded vesicle;organelle;vesicle	2	2	2	7	7	7	55,016	0	6,6782	185620	7	O94919	O94919	Endonuclease domain-containing 1 protein	ENDOD1	273	sp|O94919|ENDD1_HUMAN Endonuclease domain-containing 1 protein OS=Homo sapiens OX=9606 GN=ENDOD1 PE=1 SV=2
NI	Collagen alpha-1(II) chain;Collagen alpha-1(II) chain;Chondrocalcin	COL2A1	NaN	12,7888	NaN	NaN	HUMAN	anatomical structure development;anatomical structure formation involved in morphogenesis;anatomical structure homeostasis;anatomical structure morphogenesis;axon guidance;biological adhesion;biological regulation;cartilage condensation;cartilage development;cartilage development involved in endochondral bone morphogenesis;cell adhesion;cell differentiation;cell-cell adhesion;cellular component d…	binding;cation binding;extracellular matrix structural constituent;extracellular matrix structural constituent conferring tensile strength;growth factor binding;identical protein binding;ion binding;metal ion binding;platelet-derived growth factor binding;protein binding;structural molecule activity	basement membrane;cell part;collagen;collagen type II;cytoplasmic part;endoplasmic reticulum lumen;endoplasmic reticulum part;extracellular matrix;extracellular matrix part;extracellular region;extracellular region part;extracellular space;fibrillar collagen;intracellular organelle lumen;intracellular organelle part;intracellular part;membrane-enclosed lumen;organelle lumen;organelle part	7	6	5	6	6	4,8	141,78	0	72,983	473820	23	P02458;P02458-1;P02458-3	P02458;P02458-1	Collagen alpha-1(II) chain;Collagen alpha-1(II) chain;Chondrocalcin	COL2A1	392	sp|P02458|CO2A1_HUMAN Collagen alpha-1(II) chain OS=Homo sapiens OX=9606 GN=COL2A1 PE=1 SV=3;sp|P02458-1|CO2A1_HUMAN Isoform 1 of Collagen alpha-1(II) chain OS=Homo sapiens OX=9606 GN=COL2A1
NI	Dynactin subunit 2	DCTN2	NaN	12,8202	NaN	NaN	HUMAN	antigen processing and presentation;antigen processing and presentation of exogenous antigen;antigen processing and presentation of exogenous peptide antigen;antigen processing and presentation of exogenous peptide antigen via MHC class II;antigen processing and presentation of peptide antigen;antigen processing and presentation of peptide antigen via MHC class II;antigen processing and presentat…	binding;catalytic activity;cytoskeletal protein binding;hydrolase activity;hydrolase activity, acting on acid anhydrides;hydrolase activity, acting on acid anhydrides, in phosphorus-containing anhydrides;motor activity;nucleoside-triphosphatase activity;protein binding;pyrophosphatase activity;spectrin binding	cell part;cell projection part;centrosome;chromosomal part;cytoplasm;cytoplasmic part;cytoskeletal part;cytosol;dynactin complex;dynein complex;extracellular membrane-bounded organelle;extracellular organelle;extracellular region part;extracellular vesicular exosome;growth cone;intracellular non-membrane-bounded organelle;intracellular organelle;intracellular organelle part;intracellular part;kin…	4	4	4	16	16	16	44,23	0	13,175	337870	12	Q13561;Q13561-3;Q13561-2	Q13561;Q13561-3;Q13561-2	Dynactin subunit 2	DCTN2	1716	sp|Q13561|DCTN2_HUMAN Dynactin subunit 2 OS=Homo sapiens OX=9606 GN=DCTN2 PE=1 SV=4;sp|Q13561-3|DCTN2_HUMAN Isoform 3 of Dynactin subunit 2 OS=Homo sapiens OX=9606 GN=DCTN2;sp|Q13561-2|DCTN2_HUMAN Isoform 2 of Dynactin subunit 2 OS=Homo sapiens OX=9606 GN=
NI	Immunoglobulin superfamily DCC subclass member 4	IGDCC4	NaN	13,1614	NaN	NaN	HUMAN			cell part;integral to membrane;intrinsic to membrane;membrane;membrane part;plasma membrane	3	3	3	5,1	5,1	5,1	134,21	0	28,774	202890	7	Q8TDY8;Q8TDY8-2	Q8TDY8	Immunoglobulin superfamily DCC subclass member 4	IGDCC4	2068	sp|Q8TDY8|IGDC4_HUMAN Immunoglobulin superfamily DCC subclass member 4 OS=Homo sapiens OX=9606 GN=IGDCC4 PE=1 SV=1
NI	Alpha/beta hydrolase domain-containing protein 14B	ABHD14B	NaN	12,4285	NaN	NaN	HUMAN	biological regulation;metabolic process;positive regulation of biological process;positive regulation of biosynthetic process;positive regulation of cellular biosynthetic process;positive regulation of cellular metabolic process;positive regulation of cellular process;positive regulation of gene expression;positive regulation of macromolecule biosynthetic process;positive regulation of macromolec…	catalytic activity;hydrolase activity	cell part;cytoplasm;cytoplasmic part;cytosol;extracellular membrane-bounded organelle;extracellular organelle;extracellular region part;extracellular vesicular exosome;intracellular membrane-bounded organelle;intracellular non-membrane-bounded organelle;intracellular organelle;intracellular organelle part;intracellular part;membrane-bounded organelle;membrane-bounded vesicle;non-membrane-bounded …	2	2	2	17,1	17,1	17,1	22,345	0	9,8994	289680	14	Q96IU4;Q96IU4-2	Q96IU4;Q96IU4-2	Alpha/beta hydrolase domain-containing protein 14B	ABHD14B	2172	sp|Q96IU4|ABHEB_HUMAN Protein ABHD14B OS=Homo sapiens OX=9606 GN=ABHD14B PE=1 SV=1;sp|Q96IU4-2|ABHEB_HUMAN Isoform 2 of Protein ABHD14B OS=Homo sapiens OX=9606 GN=ABHD14B
NI	Platelet glycoprotein VI	GP6	NaN	14,6684	NaN	NaN	HUMAN	biological regulation;blood coagulation;cell activation;cell migration;cell motility;cell surface receptor linked signaling pathway;cellular component movement;cellular process;cellular response to stimulus;coagulation;enzyme linked receptor protein signaling pathway;hemostasis;immune system process;leukocyte migration;locomotion;multicellular organismal process;platelet activation;regulation of …	binding;collagen binding;molecular transducer activity;protein binding;receptor activity;signal transducer activity;signaling receptor activity;transmembrane signaling receptor activity	cell part;cell surface;extracellular membrane-bounded organelle;extracellular organelle;extracellular region part;extracellular vesicular exosome;integral to membrane;integral to plasma membrane;intrinsic to membrane;intrinsic to plasma membrane;membrane;membrane part;membrane-bounded organelle;membrane-bounded vesicle;organelle;plasma membrane;plasma membrane part;vesicle	4	4	4	15,9	15,9	15,9	35,091	0	6,9642	879820	14	Q9HCN6-2;Q9HCN6;Q9HCN6-3	Q9HCN6-2;Q9HCN6;Q9HCN6-3	Platelet glycoprotein VI	GP6	2342	sp|Q9HCN6-2|GPVI_HUMAN Isoform 2 of Platelet glycoprotein VI OS=Homo sapiens OX=9606 GN=GP6;sp|Q9HCN6|GPVI_HUMAN Platelet glycoprotein VI OS=Homo sapiens OX=9606 GN=GP6 PE=1 SV=4;sp|Q9HCN6-3|GPVI_HUMAN Isoform 3 of Platelet glycoprotein VI OS=Homo sapiens
NI	Protein CDV3 homolog	CDV3	NaN	15,0838	NaN	NaN	HUMAN	cell proliferation		cell part;cytoplasm;intracellular non-membrane-bounded organelle;intracellular organelle;intracellular organelle part;intracellular part;membrane;non-membrane-bounded organelle;nuclear part;nucleolus;organelle;organelle part;plasma membrane	4	4	3	24	24	20,2	27,335	0	15,574	1067000	9	Q9UKY7;Q9UKY7-2;Q9UKY7-3	Q9UKY7;Q9UKY7-2	Protein CDV3 homolog	CDV3	2475	sp|Q9UKY7|CDV3_HUMAN Protein CDV3 homolog OS=Homo sapiens OX=9606 GN=CDV3 PE=1 SV=1;sp|Q9UKY7-2|CDV3_HUMAN Isoform 2 of Protein CDV3 homolog OS=Homo sapiens OX=9606 GN=CDV3
SMA	Ectonucleoside triphosphate diphosphohydrolase 5	ENTPD5	NaN	NaN	12,5598	NaN	HUMAN	ATP metabolic process;biological regulation;carbohydrate metabolic process;cell growth;cell proliferation;cellular carbohydrate metabolic process;cellular macromolecule metabolic process;cellular metabolic process;cellular nitrogen compound metabolic process;cellular process;cellular protein metabolic process;'de novo' posttranslational protein folding;'de novo' protein folding;glycosylation;grow…	catalytic activity;guanosine-diphosphatase activity;hydrolase activity;hydrolase activity, acting on acid anhydrides;hydrolase activity, acting on acid anhydrides, in phosphorus-containing anhydrides;nucleoside-diphosphatase activity;pyrophosphatase activity;uridine-diphosphatase activity	cell part;cytoplasmic part;endoplasmic reticulum;extracellular membrane-bounded organelle;extracellular organelle;extracellular region part;extracellular vesicular exosome;intracellular membrane-bounded organelle;intracellular organelle;intracellular part;membrane-bounded organelle;membrane-bounded vesicle;organelle;vesicle	3	3	3	9,6	9,6	9,6	47,517	0	112,33	585850	23	O75356	O75356	Ectonucleoside triphosphate diphosphohydrolase 5	ENTPD5	232	sp|O75356|ENTP5_HUMAN Ectonucleoside triphosphate diphosphohydrolase 5 OS=Homo sapiens OX=9606 GN=ENTPD5 PE=1 SV=1
SMA	HLA class II histocompatibility antigen, DR alpha chain;HLA class II histocompatibility antigen, DQ alpha 2 chain	HLA-DRA;HLA-DQA2	NaN	NaN	11,3127	NaN	HUMAN	activation of immune response;antigen processing and presentation;antigen processing and presentation of exogenous antigen;antigen processing and presentation of exogenous peptide antigen;antigen processing and presentation of exogenous peptide antigen via MHC class II;antigen processing and presentation of peptide antigen;antigen processing and presentation of peptide antigen via MHC class II;an…	antigen binding;binding;MHC class II protein complex binding;MHC class II receptor activity;MHC protein complex binding;molecular transducer activity;peptide antigen binding;peptide binding;receptor activity;signal transducer activity;signaling receptor activity;transmembrane signaling receptor activity	cell part;cell surface;clathrin coated vesicle membrane;clathrin-coated endocytic vesicle membrane;coated vesicle membrane;cytoplasmic part;cytoplasmic vesicle membrane;cytoplasmic vesicle part;endocytic vesicle membrane;endoplasmic reticulum part;endosomal part;endosome membrane;ER to Golgi transport vesicle membrane;extracellular membrane-bounded organelle;extracellular organelle;extracellular …	2	2	2	11,4	11,4	11,4	28,621	0,00099453	3,7427	81687	7	P01903;P01906	P01903;P01906	HLA class II histocompatibility antigen, DR alpha chain;HLA class II histocompatibility antigen, DQ alpha 2 chain	HLA-DRA;HLA-DQA2	387	sp|P01903|DRA_HUMAN HLA class II histocompatibility antigen, DR alpha chain OS=Homo sapiens OX=9606 GN=HLA-DRA PE=1 SV=2;sp|P01906|DQA2_HUMAN HLA class II histocompatibility antigen, DQ alpha 2 chain OS=Homo sapiens OX=9606 GN=HLA-DQA2 PE=1 SV=2
SMA	Heat shock 70 kDa protein 13	HSPA13	NaN	NaN	11,774	NaN	HUMAN		adenyl nucleotide binding;adenyl ribonucleotide binding;ATP binding;binding;nucleotide binding;purine nucleotide binding;purine ribonucleoside triphosphate binding;purine ribonucleotide binding;ribonucleotide binding	cell part;cytoplasmic part;endoplasmic reticulum;extracellular membrane-bounded organelle;extracellular organelle;extracellular region part;extracellular vesicular exosome;intracellular membrane-bounded organelle;intracellular organelle;intracellular part;membrane-bounded organelle;membrane-bounded vesicle;organelle;vesicle	5	5	5	11,3	11,3	11,3	51,927	0	13,182	153310	8	P48723	P48723	Heat shock 70 kDa protein 13	HSPA13	1148	sp|P48723|HSP13_HUMAN Heat shock 70 kDa protein 13 OS=Homo sapiens OX=9606 GN=HSPA13 PE=1 SV=1
SMA	T-cell immunoglobulin and mucin domain-containing protein 4	TIMD4	NaN	NaN	14,4478	NaN	HUMAN			cell part;integral to membrane;intrinsic to membrane;membrane part	3	3	3	11,1	11,1	11,1	38,536	0	5,376	740910	16	Q96H15-2;Q96H15	Q96H15-2;Q96H15	T-cell immunoglobulin and mucin domain-containing protein 4	TIMD4	2166	sp|Q96H15-2|TIMD4_HUMAN Isoform 2 of T-cell immunoglobulin and mucin domain-containing protein 4 OS=Homo sapiens OX=9606 GN=TIMD4;sp|Q96H15|TIMD4_HUMAN T-cell immunoglobulin and mucin domain-containing protein 4 OS=Homo sapiens OX=9606 GN=TIMD4 PE=1 SV=2
UM	Farnesyl pyrophosphate synthase	FDPS	NaN	NaN	NaN	12,2517	HUMAN	alcohol biosynthetic process;alcohol metabolic process;biosynthetic process;cellular biosynthetic process;cellular lipid metabolic process;cellular metabolic process;cellular process;cholesterol biosynthetic process;cholesterol metabolic process;farnesyl diphosphate biosynthetic process;farnesyl diphosphate metabolic process;geranyl diphosphate biosynthetic process;geranyl diphosphate metabolic p…	binding;catalytic activity;cation binding;dimethylallyltranstransferase activity;geranyltranstransferase activity;ion binding;metal ion binding;prenyltransferase activity;transferase activity;transferase activity, transferring alkyl or aryl (other than methyl) groups	cell part;cytoplasm;cytoplasmic part;cytosol;intracellular membrane-bounded organelle;intracellular organelle;intracellular organelle part;intracellular part;membrane-bounded organelle;mitochondrion;nuclear part;nucleoplasm;organelle;organelle part	4	4	4	14,7	14,7	14,7	40,532	0	12,145	334680	11	P14324-2;P14324	P14324-2;P14324	Farnesyl pyrophosphate synthase	FDPS	727	sp|P14324-2|FPPS_HUMAN Isoform 2 of Farnesyl pyrophosphate synthase OS=Homo sapiens OX=9606 GN=FDPS;sp|P14324|FPPS_HUMAN Farnesyl pyrophosphate synthase OS=Homo sapiens OX=9606 GN=FDPS PE=1 SV=4
UM	Serpin H1	SERPINH1	NaN	NaN	NaN	11,5229	HUMAN	anatomical structure development;biological regulation;biosynthetic process;cell development;cellular component organization;cellular component organization at cellular level;cellular component organization or biogenesis;cellular component organization or biogenesis at cellular level;cellular developmental process;cellular process;chondrocyte development;chondrocyte development involved in endoch…	binding;collagen binding;endopeptidase inhibitor activity;endopeptidase regulator activity;enzyme inhibitor activity;enzyme regulator activity;peptidase inhibitor activity;peptidase regulator activity;protein binding;serine-type endopeptidase inhibitor activity	cell part;cytoplasmic part;endoplasmic reticulum;endoplasmic reticulum lumen;endoplasmic reticulum part;endoplasmic reticulum-Golgi intermediate compartment;extracellular membrane-bounded organelle;extracellular organelle;extracellular region part;extracellular vesicular exosome;intracellular membrane-bounded organelle;intracellular organelle;intracellular organelle lumen;intracellular organelle …	5	5	5	17,7	17,7	17,7	46,44	0	8,5568	166130	9	P50454	P50454	Serpin H1	SERPINH1	1189	sp|P50454|SERPH_HUMAN Serpin H1 OS=Homo sapiens OX=9606 GN=SERPINH1 PE=1 SV=2
UM	Eukaryotic peptide chain release factor subunit 1	ETF1	NaN	NaN	NaN	12,0294	HUMAN	biological regulation;biosynthetic process;catabolic process;cellular biosynthetic process;cellular catabolic process;cellular component disassembly;cellular component disassembly at cellular level;cellular component organization;cellular component organization at cellular level;cellular component organization or biogenesis;cellular component organization or biogenesis at cellular level;cellular …	binding;nucleic acid binding;ribonucleoprotein binding;ribosome binding;RNA binding;translation factor activity, nucleic acid binding;translation release factor activity;translation release factor activity, codon specific;translation termination factor activity	cell part;cytoplasm;cytoplasmic part;cytosol;intracellular part;macromolecular complex;protein complex;translation release factor complex	5	5	5	15,3	15,3	15,3	49,03	0	7,0431	328720	9	P62495;P62495-2	P62495;P62495-2	Eukaryotic peptide chain release factor subunit 1	ETF1	1346	sp|P62495|ERF1_HUMAN Eukaryotic peptide chain release factor subunit 1 OS=Homo sapiens OX=9606 GN=ETF1 PE=1 SV=3;sp|P62495-2|ERF1_HUMAN Isoform 2 of Eukaryotic peptide chain release factor subunit 1 OS=Homo sapiens OX=9606 GN=ETF1
UM	Fibulin-2	FBLN2	NaN	NaN	NaN	12,5864	HUMAN	biological regulation;cellular component organization;cellular component organization at cellular level;cellular component organization or biogenesis;cellular component organization or biogenesis at cellular level;cellular process;extracellular matrix organization;extracellular structure organization;positive regulation of biological process;positive regulation of cell adhesion;positive regulatio…	binding;calcium ion binding;cation binding;extracellular matrix binding;extracellular matrix structural constituent;ion binding;metal ion binding;structural molecule activity	extracellular matrix;extracellular membrane-bounded organelle;extracellular organelle;extracellular region;extracellular region part;extracellular vesicular exosome;membrane-bounded organelle;membrane-bounded vesicle;organelle;proteinaceous extracellular matrix;vesicle	2	2	2	2,4	2,4	2,4	126,57	0	8,3036	290480	12	P98095;P98095-2	P98095;P98095-2	Fibulin-2	FBLN2	1422	sp|P98095|FBLN2_HUMAN Fibulin-2 OS=Homo sapiens OX=9606 GN=FBLN2 PE=1 SV=2;sp|P98095-2|FBLN2_HUMAN Isoform 2 of Fibulin-2 OS=Homo sapiens OX=9606 GN=FBLN2
UM	DCC-interacting protein 13-beta	APPL2	NaN	NaN	NaN	12,2231	HUMAN	biological regulation;cell cycle;cell proliferation;cellular process;cellular response to stimulus;regulation of biological process;regulation of cellular process;response to stimulus;signal transduction		cell part;cytoplasm;cytoplasmic part;early endosome membrane;endosomal part;endosome membrane;extracellular membrane-bounded organelle;extracellular organelle;extracellular region part;extracellular vesicular exosome;intracellular membrane-bounded organelle;intracellular organelle;intracellular organelle part;intracellular part;membrane;membrane-bounded organelle;membrane-bounded vesicle;nucleus;…	5	5	5	12,7	12,7	12,7	74,493	0	9,4871	196950	11	Q8NEU8;Q8NEU8-2;Q8NEU8-3	Q8NEU8;Q8NEU8-2;Q8NEU8-3	DCC-interacting protein 13-beta	APPL2	2054	sp|Q8NEU8|DP13B_HUMAN DCC-interacting protein 13-beta OS=Homo sapiens OX=9606 GN=APPL2 PE=1 SV=3;sp|Q8NEU8-2|DP13B_HUMAN Isoform 2 of DCC-interacting protein 13-beta OS=Homo sapiens OX=9606 GN=APPL2;sp|Q8NEU8-3|DP13B_HUMAN Isoform 3 of DCC-interacting prot
UM	Alpha-hemoglobin-stabilizing protein	AHSP	NaN	NaN	NaN	14,0248	HUMAN	anatomical structure development;biological regulation;cellular macromolecule metabolic process;cellular metabolic process;cellular process;cellular protein metabolic process;developmental process;hemoglobin metabolic process;hemopoiesis;hemopoietic or lymphoid organ development;macromolecule metabolic process;metabolic process;organ development;posttranscriptional regulation of gene expression;p…	binding;hemoglobin binding;protein binding;unfolded protein binding	cell part;cytoplasmic part;cytosolic part;hemoglobin complex;intracellular part;macromolecular complex;protein complex	2	2	2	24,5	24,5	24,5	11,84	0	7,1925	866510	12	Q9NZD4	Q9NZD4	Alpha-hemoglobin-stabilizing protein	AHSP	2400	sp|Q9NZD4|AHSP_HUMAN Alpha-hemoglobin-stabilizing protein OS=Homo sapiens OX=9606 GN=AHSP PE=1 SV=1
UM	DnaJ homolog subfamily B member 11	DNAJB11	NaN	NaN	NaN	11,2414	HUMAN	biological regulation;cellular macromolecule metabolic process;cellular metabolic process;cellular nitrogen compound metabolic process;cellular process;cellular protein metabolic process;cellular response to chemical stimulus;cellular response to organic substance;cellular response to stimulus;cellular response to stress;cellular response to topologically incorrect protein;cellular response to un…		cell part;cytoplasmic part;endoplasmic reticulum;endoplasmic reticulum lumen;endoplasmic reticulum part;intracellular membrane-bounded organelle;intracellular organelle;intracellular organelle lumen;intracellular organelle part;intracellular part;membrane;membrane-bounded organelle;membrane-enclosed lumen;nucleus;organelle;organelle lumen;organelle part	4	4	4	14,5	14,5	14,5	40,513	0	12,623	223180	11	Q9UBS4	Q9UBS4	DnaJ homolog subfamily B member 11	DNAJB11	2425	sp|Q9UBS4|DJB11_HUMAN DnaJ homolog subfamily B member 11 OS=Homo sapiens OX=9606 GN=DNAJB11 PE=1 SV=1
UM	Calcium-regulated heat stable protein 1	CARHSP1	NaN	NaN	NaN	12,3055	HUMAN	biological regulation;cellular macromolecule metabolic process;cellular metabolic process;cellular nitrogen compound metabolic process;cellular process;cellular response to stimulus;intracellular signal transduction;macromolecule metabolic process;metabolic process;mRNA metabolic process;nitrogen compound metabolic process;nucleic acid metabolic process;nucleobase-containing compound metabolic pr…	binding;DNA binding;enzyme binding;mRNA 3'-UTR binding;mRNA binding;nucleic acid binding;phosphatase binding;protein binding;RNA binding	cell part;cytoplasmic mRNA processing body;cytoplasmic part;cytosol;extracellular membrane-bounded organelle;extracellular organelle;extracellular region part;extracellular vesicular exosome;intracellular non-membrane-bounded organelle;intracellular organelle;intracellular part;macromolecular complex;membrane-bounded organelle;membrane-bounded vesicle;non-membrane-bounded organelle;organelle;P gr…	1	1	1	10,9	10,9	10,9	15,892	0,00051282	4,1271	143700	4	Q9Y2V2	Q9Y2V2	Calcium-regulated heat stable protein 1	CARHSP1	2528	sp|Q9Y2V2|CHSP1_HUMAN Calcium-regulated heat-stable protein 1 OS=Homo sapiens OX=9606 GN=CARHSP1 PE=1 SV=2
Infected (UM+SMA+CM)	Leukocyte immunoglobulin-like receptor subfamily A member 5	LILRA5	13,4726	NaN	13,6349	13,3136	HUMAN	defense response;immune response;immune system process;innate immune response;response to stimulus;response to stress		cell part;extracellular membrane-bounded organelle;extracellular organelle;extracellular region part;extracellular vesicular exosome;integral to membrane;intrinsic to membrane;membrane part;membrane-bounded organelle;membrane-bounded vesicle;organelle;vesicle	4	4	4	19,8	19,8	19,8	27,852	0	9,6244	882560	29	A6NI73-4;A6NI73-3;A6NI73-2;A6NI73	A6NI73-4;A6NI73-3;A6NI73-2;A6NI73	Leukocyte immunoglobulin-like receptor subfamily A member 5	LILRA5	25	sp|A6NI73-4|LIRA5_HUMAN Isoform 4 of Leukocyte immunoglobulin-like receptor subfamily A member 5 OS=Homo sapiens OX=9606 GN=LILRA5;sp|A6NI73-3|LIRA5_HUMAN Isoform 3 of Leukocyte immunoglobulin-like receptor subfamily A member 5 OS=Homo sapiens OX=9606 GN=L
Infected (UM+SMA+CM)	Signal-regulatory protein beta-1	SIRPB1	12,6592	NaN	12,0173	12,3338	HUMAN	biological regulation;cell surface receptor linked signaling pathway;cellular process;cellular response to stimulus;defense response;immune response;immune system process;innate immune response;regulation of biological process;regulation of cellular process;response to stimulus;response to stress;signal transduction		cell part;extracellular membrane-bounded organelle;extracellular organelle;extracellular region part;extracellular vesicular exosome;integral to membrane;integral to plasma membrane;intrinsic to membrane;intrinsic to plasma membrane;membrane;membrane part;membrane-bounded organelle;membrane-bounded vesicle;organelle;plasma membrane;plasma membrane part;vesicle	7	7	5	22,1	22,1	17,1	43,211	0	7,9083	348230	9	O00241;O00241-2	O00241	Signal-regulatory protein beta-1	SIRPB1	101	sp|O00241|SIRB1_HUMAN Signal-regulatory protein beta-1 OS=Homo sapiens OX=9606 GN=SIRPB1 PE=1 SV=5
Infected (UM+SMA+CM)	Agrin;Agrin N-terminal 110 kDa subunit;Agrin C-terminal 110 kDa subunit;Agrin C-terminal 90 kDa fragment;Agrin C-terminal 22 kDa fragment	AGRN	12,3221	NaN	12,7814	12,0517	HUMAN	amine metabolic process;aminoglycan biosynthetic process;aminoglycan catabolic process;aminoglycan metabolic process;axon guidance;biological regulation;biosynthetic process;carbohydrate biosynthetic process;carbohydrate catabolic process;carbohydrate metabolic process;catabolic process;cell surface receptor linked signaling pathway;cellular component organization;cellular component organization …	acetylcholine receptor regulator activity;binding;calcium ion binding;carbohydrate binding;cation binding;chondroitin sulfate binding;dystroglycan binding;extracellular matrix binding;glycoprotein binding;glycosaminoglycan binding;heparan sulfate proteoglycan binding;ion binding;laminin binding;metal ion binding;monosaccharide binding;pattern binding;polysaccharide binding;protein binding;proteog…	basal lamina;cell junction;cell part;cell surface;cytoplasm;cytoplasmic part;extracellular matrix;extracellular matrix part;extracellular membrane-bounded organelle;extracellular organelle;extracellular region;extracellular region part;extracellular space;extracellular vesicular exosome;Golgi apparatus part;Golgi lumen;integral to membrane;intracellular organelle lumen;intracellular organelle par…	12	12	12	8,9	8,9	8,9	214,84	0	31,766	721400	25	O00468-6;O00468-3;O00468-2;O00468-5;O00468-4;O00468-7;O00468	O00468-6;O00468-3;O00468-2;O00468-5;O00468-4;O00468-7;O00468	Agrin;Agrin N-terminal 110 kDa subunit;Agrin C-terminal 110 kDa subunit;Agrin C-terminal 90 kDa fragment;Agrin C-terminal 22 kDa fragment	AGRN	110	sp|O00468-6|AGRIN_HUMAN Isoform 6 of Agrin OS=Homo sapiens OX=9606 GN=AGRN;sp|O00468-3|AGRIN_HUMAN Isoform 3 of Agrin OS=Homo sapiens OX=9606 GN=AGRN;sp|O00468-2|AGRIN_HUMAN Isoform 2 of Agrin OS=Homo sapiens OX=9606 GN=AGRN;sp|O00468-5|AGRIN_HUMAN Isoform
Infected (UM+SMA+CM)	Ficolin-1	FCN1	14,7575	NaN	14,1141	13,8709	HUMAN	activation of immune response;activation of innate immune response;biological regulation;cell recognition;cell surface pattern recognition receptor signaling pathway;cell surface receptor linked signaling pathway;cellular localization;cellular macromolecule localization;cellular process;cellular protein localization;cellular response to stimulus;complement activation;complement activation, lectin…	binding;carbohydrate binding;cation binding;G-protein-coupled receptor binding;ion binding;metal ion binding;molecular transducer activity;monosaccharide binding;pattern recognition receptor activity;protein binding;receptor activity;receptor binding;sialic acid binding;signal transducer activity;signaling receptor activity;sugar binding	cell part;collagen;extracellular matrix part;extracellular region;extracellular region part;extrinsic to external side of plasma membrane;extrinsic to membrane;extrinsic to plasma membrane;membrane part;plasma membrane part	3	3	3	17,5	17,5	17,5	35,078	0	12,083	1543600	29	O00602	O00602	Ficolin-1	FCN1	118	sp|O00602|FCN1_HUMAN Ficolin-1 OS=Homo sapiens OX=9606 GN=FCN1 PE=1 SV=2
Infected (UM+SMA+CM)	Semaphorin-7A	SEMA7A	12,8657	NaN	13,167	11,7281	HUMAN	anatomical structure development;axon extension;axon guidance;biological regulation;cell differentiation;cell growth;cell surface receptor linked signaling pathway;cellular developmental process;cellular process;cellular response to stimulus;chemotaxis;defense response;developmental cell growth;developmental growth;developmental growth involved in morphogenesis;developmental process;growth;immune…	receptor activity	anchored to membrane;cell part;external side of plasma membrane;intrinsic to membrane;membrane;membrane part;plasma membrane;plasma membrane part	15	15	15	33,8	33,8	33,8	74,823	0	39,475	1188900	49	O75326;O75326-2	O75326;O75326-2	Semaphorin-7A	SEMA7A	226	sp|O75326|SEM7A_HUMAN Semaphorin-7A OS=Homo sapiens OX=9606 GN=SEMA7A PE=1 SV=1;sp|O75326-2|SEM7A_HUMAN Isoform 2 of Semaphorin-7A OS=Homo sapiens OX=9606 GN=SEMA7A
Infected (UM+SMA+CM)	Peptidoglycan recognition protein 1	PGLYRP1	13,6074	NaN	12,7421	13,1317	HUMAN	activation of immune response;activation of innate immune response;amine metabolic process;aminoglycan catabolic process;aminoglycan metabolic process;biological regulation;carbohydrate catabolic process;carbohydrate metabolic process;catabolic process;cellular process;cellular response to stimulus;defense response;defense response to bacterium;defense response to Gram-positive bacterium;detectio…	binding;carbohydrate binding;catalytic activity;cation binding;glycosaminoglycan binding;hydrolase activity;hydrolase activity, acting on carbon-nitrogen (but not peptide) bonds;hydrolase activity, acting on carbon-nitrogen (but not peptide) bonds, in linear amides;ion binding;metal ion binding;molecular transducer activity;N-acetylmuramoyl-L-alanine amidase activity;pattern binding;pattern recog…	extracellular membrane-bounded organelle;extracellular organelle;extracellular region;extracellular region part;extracellular vesicular exosome;membrane-bounded organelle;membrane-bounded vesicle;organelle;vesicle	3	3	3	27,6	27,6	27,6	21,731	0	100,63	974450	27	O75594	O75594	Peptidoglycan recognition protein 1	PGLYRP1	248	sp|O75594|PGRP1_HUMAN Peptidoglycan recognition protein 1 OS=Homo sapiens OX=9606 GN=PGLYRP1 PE=1 SV=1
Infected (UM+SMA+CM)	EGF-containing fibulin-like extracellular matrix protein 2	EFEMP2	13,2031	NaN	12,9765	13,1746	HUMAN	cellular component organization;cellular component organization at cellular level;cellular component organization or biogenesis;cellular component organization or biogenesis at cellular level;cellular process;extracellular matrix organization;extracellular structure organization	binding;calcium ion binding;cation binding;extracellular matrix structural constituent;ion binding;metal ion binding;structural molecule activity	basement membrane;extracellular matrix part;extracellular membrane-bounded organelle;extracellular organelle;extracellular region;extracellular region part;extracellular vesicular exosome;membrane-bounded organelle;membrane-bounded vesicle;organelle;vesicle	5	5	5	13,1	13,1	13,1	49,405	0	11,863	480610	20	O95967	O95967	EGF-containing fibulin-like extracellular matrix protein 2	EFEMP2	310	sp|O95967|FBLN4_HUMAN EGF-containing fibulin-like extracellular matrix protein 2 OS=Homo sapiens OX=9606 GN=EFEMP2 PE=1 SV=3
Infected (UM+SMA+CM)	Pancreatic secretory trypsin inhibitor	SPINK1	14,3088	NaN	15,8695	12,7866	HUMAN	biological regulation;negative regulation of biological process;negative regulation of calcium ion import;negative regulation of calcium ion transport;negative regulation of cell communication;negative regulation of cellular metabolic process;negative regulation of cellular process;negative regulation of cellular protein metabolic process;negative regulation of ion transmembrane transport;negativ…	endopeptidase inhibitor activity;endopeptidase regulator activity;enzyme inhibitor activity;enzyme regulator activity;peptidase inhibitor activity;peptidase regulator activity;serine-type endopeptidase inhibitor activity	extracellular membrane-bounded organelle;extracellular organelle;extracellular region part;extracellular space;extracellular vesicular exosome;membrane-bounded organelle;membrane-bounded vesicle;organelle;vesicle	2	2	2	43	43	43	8,5067	0	49,224	1748300	14	P00995	P00995	Pancreatic secretory trypsin inhibitor	SPINK1	346	sp|P00995|ISK1_HUMAN Serine protease inhibitor Kazal-type 1 OS=Homo sapiens OX=9606 GN=SPINK1 PE=1 SV=2
Infected (UM+SMA+CM)	Calcitonin;Calcitonin;Katacalcin;Calcitonin gene-related peptide 1	CALCA	14,9696	NaN	14,4616	15,7297	HUMAN	activation of adenylate cyclase activity;activation of adenylate cyclase activity by G-protein signaling pathway;activation of protein kinase activity;aging;anatomical structure development;behavior;biological adhesion;biological regulation;calcium ion homeostasis;cAMP-mediated signaling;cation homeostasis;cell adhesion;cell chemotaxis;cell communication;cell migration;cell motility;cell prolifer…	binding;calcitonin receptor binding;G-protein-coupled receptor binding;identical protein binding;protein binding;protein complex binding;receptor binding	axon part;cell body;cell part;cell projection part;cytoplasm;extracellular region;extracellular region part;extracellular space;intracellular membrane-bounded organelle;intracellular organelle;intracellular part;membrane-bounded organelle;neuronal cell body;nucleus;organelle;synapse part;terminal button	4	4	4	46,1	46,1	46,1	15,467	0	80,582	1587700	22	P01258;P01258-2;P06881;P10092	P01258;P01258-2;P06881	Calcitonin;Calcitonin;Katacalcin;Calcitonin gene-related peptide 1	CALCA	363	sp|P01258|CALC_HUMAN Calcitonin OS=Homo sapiens OX=9606 GN=CALCA PE=1 SV=3;sp|P01258-2|CALC_HUMAN Isoform 2 of Calcitonin OS=Homo sapiens OX=9606 GN=CALCA;sp|P06881|CALCA_HUMAN Calcitonin gene-related peptide 1 OS=Homo sapiens OX=9606 GN=CALCA PE=1 SV=4
Infected (UM+SMA+CM)	Hemoglobin subunit zeta	HBZ	15,9137	NaN	15,0282	18,0397	HUMAN	biological regulation;cell maturation;cellular developmental process;cellular process;developmental maturation;developmental process;erythrocyte maturation;negative regulation of biological process;negative regulation of biosynthetic process;negative regulation of cellular biosynthetic process;negative regulation of cellular macromolecule biosynthetic process;negative regulation of cellular metab…	binding;cation binding;heme binding;ion binding;iron ion binding;metal ion binding;oxygen binding;oxygen transporter activity;substrate-specific transporter activity;tetrapyrrole binding;transition metal ion binding;transporter activity	cell part;cytoplasmic part;cytosolic part;extracellular membrane-bounded organelle;extracellular organelle;extracellular region part;extracellular vesicular exosome;hemoglobin complex;intracellular part;macromolecular complex;membrane-bounded organelle;membrane-bounded vesicle;organelle;protein complex;vesicle	5	4	4	40,1	35,2	35,2	15,637	0	23,723	1234000	13	P02008	P02008	Hemoglobin subunit zeta	HBZ	388	sp|P02008|HBAZ_HUMAN Hemoglobin subunit zeta OS=Homo sapiens OX=9606 GN=HBZ PE=1 SV=2
Infected (UM+SMA+CM)	Glycophorin-A	GYPA	16,5081	NaN	16,8454	14,5056	HUMAN	biological regulation;cellular component organization;cellular component organization at cellular level;cellular component organization or biogenesis;cellular component organization or biogenesis at cellular level;cellular process;cytoskeletal anchoring at plasma membrane;cytoskeleton organization;maintenance of location;maintenance of location in cell;maintenance of protein location;maintenance …	binding;identical protein binding;protein binding;receptor activity;viral receptor activity	cell part;external side of plasma membrane;extracellular membrane-bounded organelle;extracellular organelle;extracellular region part;extracellular vesicular exosome;integral to membrane;integral to plasma membrane;intrinsic to membrane;intrinsic to plasma membrane;membrane;membrane part;membrane-bounded organelle;membrane-bounded vesicle;organelle;plasma membrane;plasma membrane part;vesicle	2	2	2	26,5	26,5	26,5	13	0	323,31	6657800	38	P02724-3;P02724-2;P02724	P02724-3;P02724-2;P02724	Glycophorin-A	GYPA	405	sp|P02724-3|GLPA_HUMAN Isoform 3 of Glycophorin-A OS=Homo sapiens OX=9606 GN=GYPA;sp|P02724-2|GLPA_HUMAN Isoform 2 of Glycophorin-A OS=Homo sapiens OX=9606 GN=GYPA;sp|P02724|GLPA_HUMAN Glycophorin-A OS=Homo sapiens OX=9606 GN=GYPA PE=1 SV=2
Infected (UM+SMA+CM)	Argininosuccinate lyase	ASL	14,6399	NaN	13,1285	13,3451	HUMAN	amide biosynthetic process;amine biosynthetic process;amine catabolic process;amine metabolic process;arginine biosynthetic process;arginine biosynthetic process via ornithine;arginine catabolic process;arginine metabolic process;biosynthetic process;carboxylic acid biosynthetic process;carboxylic acid catabolic process;carboxylic acid metabolic process;catabolic process;cellular amide metabolic …	amidine-lyase activity;argininosuccinate lyase activity;carbon-nitrogen lyase activity;catalytic activity;lyase activity	cell part;cytoplasm;cytoplasmic part;cytosol;extracellular membrane-bounded organelle;extracellular organelle;extracellular region part;extracellular vesicular exosome;intracellular part;membrane-bounded organelle;membrane-bounded vesicle;organelle;vesicle	12	12	11	30,6	30,6	30,4	51,657	0	12,749	2056800	28	P04424;P04424-2;P04424-3	P04424;P04424-2;P04424-3	Argininosuccinate lyase	ASL	462	sp|P04424|ARLY_HUMAN Argininosuccinate lyase OS=Homo sapiens OX=9606 GN=ASL PE=1 SV=4;sp|P04424-2|ARLY_HUMAN Isoform 2 of Argininosuccinate lyase OS=Homo sapiens OX=9606 GN=ASL;sp|P04424-3|ARLY_HUMAN Isoform 3 of Argininosuccinate lyase OS=Homo sapiens OX=
Infected (UM+SMA+CM)	Secretogranin-1;PE-11;GAWK peptide;CCB peptide	CHGB	13,9043	NaN	12,4067	11,8189	HUMAN		binding;hormone activity;protein binding;receptor binding	cell part;cytoplasmic membrane-bounded vesicle;cytoplasmic part;cytoplasmic vesicle;extracellular region;intracellular membrane-bounded organelle;intracellular organelle;intracellular part;membrane-bounded organelle;membrane-bounded vesicle;organelle;stored secretory granule;vesicle	10	10	10	18,6	18,6	18,6	78,275	0	26,642	1141300	31	P05060	P05060	Secretogranin-1;PE-11;GAWK peptide;CCB peptide	CHGB	474	sp|P05060|SCG1_HUMAN Secretogranin-1 OS=Homo sapiens OX=9606 GN=CHGB PE=1 SV=2
Infected (UM+SMA+CM)	60S acidic ribosomal protein P2	RPLP2	13,5913	NaN	11,4754	12,8197	HUMAN	biosynthetic process;catabolic process;cellular biosynthetic process;cellular catabolic process;cellular component disassembly;cellular component disassembly at cellular level;cellular component organization;cellular component organization at cellular level;cellular component organization or biogenesis;cellular component organization or biogenesis at cellular level;cellular macromolecular complex…	binding;nucleic acid binding;RNA binding;structural constituent of ribosome;structural molecule activity	adherens junction;anchoring junction;cell junction;cell part;cell-substrate adherens junction;cell-substrate junction;cytoplasmic part;cytosol;cytosolic large ribosomal subunit;extracellular membrane-bounded organelle;extracellular organelle;extracellular region part;extracellular vesicular exosome;focal adhesion;intracellular organelle part;intracellular part;large ribosomal subunit;macromolecul…	5	5	5	69,6	69,6	69,6	11,665	0	40,041	1189000	35	P05387	P05387	60S acidic ribosomal protein P2	RPLP2	492	sp|P05387|RLA2_HUMAN 60S acidic ribosomal protein P2 OS=Homo sapiens OX=9606 GN=RPLP2 PE=1 SV=1
Infected (UM+SMA+CM)	60S acidic ribosomal protein P0;60S acidic ribosomal protein P0-like	RPLP0;RPLP0P6	13,6587	NaN	13,2096	12,9173	HUMAN	biosynthetic process;catabolic process;cellular biosynthetic process;cellular catabolic process;cellular component biogenesis;cellular component biogenesis at cellular level;cellular component disassembly;cellular component disassembly at cellular level;cellular component organization;cellular component organization at cellular level;cellular component organization or biogenesis;cellular componen…	binding;nucleic acid binding;RNA binding;structural constituent of ribosome;structural molecule activity	adherens junction;anchoring junction;cell junction;cell part;cell-substrate adherens junction;cell-substrate junction;cytoplasm;cytoplasmic part;cytosol;cytosolic large ribosomal subunit;extracellular membrane-bounded organelle;extracellular organelle;extracellular region part;extracellular vesicular exosome;focal adhesion;intracellular membrane-bounded organelle;intracellular non-membrane-bounde…	5	5	5	33,7	33,7	33,7	27,435	0	53,376	1129400	29	P05388-2;P05388;Q8NHW5	P05388-2;P05388;Q8NHW5	60S acidic ribosomal protein P0;60S acidic ribosomal protein P0-like	RPLP0;RPLP0P6	493	sp|P05388-2|RLA0_HUMAN Isoform 2 of 60S acidic ribosomal protein P0 OS=Homo sapiens OX=9606 GN=RPLP0;sp|P05388|RLA0_HUMAN 60S acidic ribosomal protein P0 OS=Homo sapiens OX=9606 GN=RPLP0 PE=1 SV=1;sp|Q8NHW5|RLA0L_HUMAN 60S acidic ribosomal protein P0-like
Infected (UM+SMA+CM)	Heterogeneous nuclear ribonucleoproteins C1/C2	HNRNPC	14,4373	NaN	13,8175	12,9413	HUMAN	3'-UTR-mediated mRNA stabilization;ATP-dependent chromatin remodeling;biological regulation;cell differentiation;cellular component organization;cellular component organization at cellular level;cellular component organization or biogenesis;cellular component organization or biogenesis at cellular level;cellular developmental process;cellular macromolecule metabolic process;cellular metabolic pro…	binding;chromatin binding;chromatin DNA binding;core promoter proximal region DNA binding;core promoter proximal region sequence-specific DNA binding;DNA binding;enhancer binding;enhancer sequence-specific DNA binding;identical protein binding;mRNA 3'-UTR binding;mRNA binding;nucleic acid binding;nucleosomal DNA binding;nucleosome binding;nucleotide binding;poly(U) RNA binding;poly-pyrimidine tra…	catalytic step 2 spliceosome;cell part;chromatin;chromosomal part;cytoplasmic part;cytosol;extracellular membrane-bounded organelle;extracellular organelle;extracellular region part;extracellular vesicular exosome;intracellular membrane-bounded organelle;intracellular organelle;intracellular organelle part;intracellular part;macromolecular complex;membrane;membrane-bounded organelle;membrane-boun…	8	8	6	29,7	29,7	21,5	32,337	0	114,61	1110800	33	P07910-2;P07910;P07910-4;P07910-3;B2RXH8	P07910-2;P07910;P07910-4;P07910-3	Heterogeneous nuclear ribonucleoproteins C1/C2	HNRNPC	557	sp|P07910-2|HNRPC_HUMAN Isoform C1 of Heterogeneous nuclear ribonucleoproteins C1/C2 OS=Homo sapiens OX=9606 GN=HNRNPC;sp|P07910|HNRPC_HUMAN Heterogeneous nuclear ribonucleoproteins C1/C2 OS=Homo sapiens OX=9606 GN=HNRNPC PE=1 SV=4;sp|P07910-4|HNRPC_HUMAN
Infected (UM+SMA+CM)	3-ketoacyl-CoA thiolase, peroxisomal	ACAA1	13,611	NaN	12,9217	12,119	HUMAN	bile acid metabolic process;carboxylic acid catabolic process;carboxylic acid metabolic process;catabolic process;cellular catabolic process;cellular ketone metabolic process;cellular lipid catabolic process;cellular lipid metabolic process;cellular metabolic process;cellular process;fatty acid beta-oxidation;fatty acid beta-oxidation using acyl-CoA oxidase;fatty acid catabolic process;fatty acid…	acetyl-CoA C-acyltransferase activity;acyl-CoA oxidase activity;C-acyltransferase activity;catalytic activity;oxidoreductase activity;oxidoreductase activity, acting on the CH-CH group of donors;oxidoreductase activity, acting on the CH-CH group of donors, oxygen as acceptor;palmitoyl-CoA oxidase activity;transferase activity;transferase activity, transferring acyl groups;transferase activity, tr…	cell part;cytoplasmic part;intracellular membrane-bounded organelle;intracellular organelle;intracellular organelle lumen;intracellular organelle part;intracellular part;membrane;membrane-bounded organelle;membrane-enclosed lumen;microbody;microbody lumen;microbody part;organelle;organelle lumen;organelle part;peroxisomal matrix;peroxisomal part;peroxisome	7	7	6	29,5	29,5	25,7	44,292	0	12,007	444350	14	P09110;P09110-2	P09110;P09110-2	3-ketoacyl-CoA thiolase, peroxisomal	ACAA1	597	sp|P09110|THIK_HUMAN 3-ketoacyl-CoA thiolase, peroxisomal OS=Homo sapiens OX=9606 GN=ACAA1 PE=1 SV=2;sp|P09110-2|THIK_HUMAN Isoform 2 of 3-ketoacyl-CoA thiolase, peroxisomal OS=Homo sapiens OX=9606 GN=ACAA1
Infected (UM+SMA+CM)	CD48 antigen	CD48	12,4238	NaN	12,6501	12,3786	HUMAN	biological regulation;blood coagulation;cell migration;cell motility;cellular component movement;cellular process;coagulation;defense response;hemostasis;immune system process;leukocyte migration;locomotion;multicellular organismal process;regulation of biological quality;regulation of body fluid levels;response to stimulus;response to stress	receptor activity	anchored to membrane;cell part;extracellular membrane-bounded organelle;extracellular organelle;extracellular region part;extracellular vesicular exosome;integral to membrane;integral to plasma membrane;intrinsic to membrane;intrinsic to plasma membrane;membrane;membrane part;membrane raft;membrane-bounded organelle;membrane-bounded vesicle;organelle;plasma membrane;plasma membrane part;vesicle	3	3	3	16,5	16,5	16,5	27,683	0,00052493	4,411	306810	12	P09326;P09326-2	P09326	CD48 antigen	CD48	600	sp|P09326|CD48_HUMAN CD48 antigen OS=Homo sapiens OX=9606 GN=CD48 PE=1 SV=2
Infected (UM+SMA+CM)	60 kDa heat shock protein, mitochondrial	HSPD1	12,0758	NaN	9,33608	10,5101	HUMAN	activation of caspase activity;activation of immune response;activation of innate immune response;adaptive immune response;adaptive immune response based on somatic recombination of immune receptors built from immunoglobulin superfamily domains;B cell activation;B cell activation involved in immune response;B cell cytokine production;B cell mediated immunity;B cell proliferation;biological regula…	adenyl nucleotide binding;adenyl ribonucleotide binding;ATP binding;ATPase activity;binding;catalytic activity;chaperone binding;DNA binding;DNA replication origin binding;double-stranded RNA binding;enzyme binding;hydrolase activity;hydrolase activity, acting on acid anhydrides;hydrolase activity, acting on acid anhydrides, in phosphorus-containing anhydrides;lipopolysaccharide binding;nucleic a…	cell part;cell surface;coated pit;coated vesicle;cytoplasm;cytoplasmic membrane-bounded vesicle;cytoplasmic part;cytoplasmic vesicle;cytosol;early endosome;endosome;extracellular membrane-bounded organelle;extracellular organelle;extracellular region part;extracellular space;extracellular vesicular exosome;intracellular membrane-bounded organelle;intracellular organelle;intracellular organelle lu…	15	15	15	36	36	36	61,054	0	141,99	715550	35	P10809;P10809-2	P10809	60 kDa heat shock protein, mitochondrial	HSPD1	652	sp|P10809|CH60_HUMAN 60 kDa heat shock protein, mitochondrial OS=Homo sapiens OX=9606 GN=HSPD1 PE=1 SV=2
Infected (UM+SMA+CM)	Folate receptor beta	FOLR2	11,1746	NaN	12,738	12,0689	HUMAN	amine transport;amino acid transport;carboxylic acid transport;cofactor transport;establishment of localization;folic acid transport;nitrogen compound transport;organic acid transport;organic substance transport;transport;vitamin transport	amine binding;amino acid binding;binding;carboxylic acid binding;cofactor transporter activity;folic acid binding;folic acid transporter activity;transmembrane transporter activity;transporter activity;vitamin binding;vitamin transporter activity	anchored to external side of plasma membrane;anchored to membrane;anchored to plasma membrane;cell part;extracellular region;intrinsic to external side of plasma membrane;intrinsic to membrane;intrinsic to plasma membrane;membrane;membrane part;plasma membrane part	4	4	1	15,7	15,7	4,3	29,279	0	10,862	206820	17	P14207	P14207	Folate receptor beta	FOLR2	723	sp|P14207|FOLR2_HUMAN Folate receptor beta OS=Homo sapiens OX=9606 GN=FOLR2 PE=1 SV=4
Infected (UM+SMA+CM)	Phospholipase A2, membrane associated	PLA2G2A	12,55	NaN	13,4204	12,7896	HUMAN	biological regulation;biosynthetic process;carboxylic acid biosynthetic process;carboxylic acid metabolic process;catabolic process;cellular biosynthetic process;cellular component organization;cellular component organization or biogenesis;cellular ketone metabolic process;cellular lipid metabolic process;cellular metabolic process;cellular process;defense response;defense response to bacterium;d…	binding;calcium ion binding;calcium-dependent phospholipase A2 activity;carboxylic ester hydrolase activity;catalytic activity;cation binding;hydrolase activity;hydrolase activity, acting on ester bonds;ion binding;lipase activity;lipid binding;metal ion binding;phospholipase A2 activity;phospholipase activity;phospholipid binding	cell part;cytoplasmic membrane-bounded vesicle;cytoplasmic part;cytoplasmic vesicle;endoplasmic reticulum;endoplasmic reticulum membrane;endoplasmic reticulum part;extracellular membrane-bounded organelle;extracellular organelle;extracellular region;extracellular region part;extracellular space;extracellular vesicular exosome;intracellular membrane-bounded organelle;intracellular organelle;intrac…	5	5	5	30,6	30,6	30,6	16,083	0	90,497	1666700	63	P14555	P14555	Phospholipase A2, membrane associated	PLA2G2A	731	sp|P14555|PA2GA_HUMAN Phospholipase A2, membrane associated OS=Homo sapiens OX=9606 GN=PLA2G2A PE=1 SV=2
Infected (UM+SMA+CM)	Ras-related C3 botulinum toxin substrate 2	RAC2	15,4439	NaN	12,8963	12,4438	HUMAN	actin cytoskeleton organization;actin filament organization;actin filament-based process;anatomical structure homeostasis;axon guidance;biological adhesion;biological regulation;blood coagulation;bone resorption;cell activation;cell adhesion;cell projection assembly;cell projection organization;cell surface receptor linked signaling pathway;cell-cell adhesion;cellular component assembly;cellular …	binding;catalytic activity;GTP binding;GTPase activity;guanyl nucleotide binding;guanyl ribonucleotide binding;hydrolase activity;hydrolase activity, acting on acid anhydrides;hydrolase activity, acting on acid anhydrides, in phosphorus-containing anhydrides;nucleoside-triphosphatase activity;nucleotide binding;purine nucleotide binding;purine ribonucleoside triphosphate binding;purine ribonucleo…	adherens junction;anchoring junction;cell junction;cell part;cell projection;cell-substrate adherens junction;cell-substrate junction;cytoplasmic part;cytoplasmic vesicle membrane;cytoplasmic vesicle part;cytosol;endocytic vesicle membrane;envelope;extracellular membrane-bounded organelle;extracellular organelle;extracellular region part;extracellular vesicular exosome;focal adhesion;intracellula…	6	6	3	29,7	29,7	12,5	21,429	0	8,7717	1122500	19	P15153;P60763	P15153	Ras-related C3 botulinum toxin substrate 2	RAC2	745	sp|P15153|RAC2_HUMAN Ras-related C3 botulinum toxin substrate 2 OS=Homo sapiens OX=9606 GN=RAC2 PE=1 SV=1
Infected (UM+SMA+CM)	Cyclic AMP-dependent transcription factor ATF-6 alpha;Processed cyclic AMP-dependent transcription factor ATF-6 alpha	ATF6	13,926	NaN	14,1267	14,3408	HUMAN	biological regulation;biosynthetic process;cellular biosynthetic process;cellular macromolecule biosynthetic process;cellular macromolecule metabolic process;cellular metabolic process;cellular nitrogen compound metabolic process;cellular process;cellular protein metabolic process;cellular response to chemical stimulus;cellular response to organic substance;cellular response to stimulus;cellular …	binding;cAMP response element binding;DNA binding;nucleic acid binding;nucleic acid binding transcription factor activity;protein binding;protein binding transcription factor activity;protein dimerization activity;protein heterodimerization activity;regulatory region DNA binding;regulatory region nucleic acid binding;RNA polymerase II regulatory region DNA binding;RNA polymerase II regulatory reg…	cell part;cytoplasmic part;endoplasmic reticulum;endoplasmic reticulum membrane;endoplasmic reticulum part;envelope;Golgi apparatus;Golgi apparatus part;Golgi membrane;integral to endoplasmic reticulum membrane;integral to membrane;integral to organelle membrane;intracellular membrane-bounded organelle;intracellular organelle;intracellular organelle part;intracellular part;intrinsic to endoplasmi…	4	4	4	5,5	5,5	5,5	74,584	0	16,73	1320400	24	P18850	P18850	Cyclic AMP-dependent transcription factor ATF-6 alpha;Processed cyclic AMP-dependent transcription factor ATF-6 alpha	ATF6	805	sp|P18850|ATF6A_HUMAN Cyclic AMP-dependent transcription factor ATF-6 alpha OS=Homo sapiens OX=9606 GN=ATF6 PE=1 SV=3
Infected (UM+SMA+CM)	Tumor necrosis factor receptor superfamily member 1B;Tumor necrosis factor receptor superfamily member 1b, membrane form;Tumor necrosis factor-binding protein 2	TNFRSF1B	15,422	NaN	13,5264	14,1445	HUMAN	aging;biological regulation;cell surface receptor linked signaling pathway;cellular process;cellular response to biotic stimulus;cellular response to chemical stimulus;cellular response to cytokine stimulus;cellular response to growth factor stimulus;cellular response to lipopolysaccharide;cellular response to molecule of bacterial origin;cellular response to organic substance;cellular response t…	binding;cytokine binding;death receptor activity;enzyme binding;molecular transducer activity;protein binding;receptor activity;signal transducer activity;signaling receptor activity;transmembrane signaling receptor activity;tumor necrosis factor binding;tumor necrosis factor receptor activity;ubiquitin protein ligase binding	axon part;cell body;cell part;cell projection part;cytoplasmic part;extracellular region;integral to membrane;intracellular membrane-bounded organelle;intracellular organelle;intracellular part;intrinsic to membrane;membrane;membrane part;membrane raft;membrane-bounded organelle;neuronal cell body;nucleus;organelle;perinuclear region of cytoplasm;plasma membrane;varicosity	4	4	4	21,6	21,6	21,6	28,461	0	14,507	857120	16	P20333-2;P20333	P20333-2;P20333	Tumor necrosis factor receptor superfamily member 1B;Tumor necrosis factor receptor superfamily member 1b, membrane form;Tumor necrosis factor-binding protein 2	TNFRSF1B	826	sp|P20333-2|TNR1B_HUMAN Isoform 2 of Tumor necrosis factor receptor superfamily member 1B OS=Homo sapiens OX=9606 GN=TNFRSF1B;sp|P20333|TNR1B_HUMAN Tumor necrosis factor receptor superfamily member 1B OS=Homo sapiens OX=9606 GN=TNFRSF1B PE=1 SV=3
Infected (UM+SMA+CM)	Calpastatin	CAST	13,9768	NaN	14,1497	12,8427	HUMAN	biological regulation;negative regulation of apoptosis;negative regulation of biological process;negative regulation of catalytic activity;negative regulation of cell death;negative regulation of cellular process;negative regulation of endopeptidase activity;negative regulation of hydrolase activity;negative regulation of molecular function;negative regulation of peptidase activity;negative regul…	cysteine-type endopeptidase inhibitor activity;endopeptidase inhibitor activity;endopeptidase regulator activity;enzyme inhibitor activity;enzyme regulator activity;peptidase inhibitor activity;peptidase regulator activity	cell part;cytoplasm;cytoplasmic part;cytosol;intracellular part;membrane	12	12	12	32,2	32,2	32,2	71,894	0	51,455	1034400	27	P20810-4;P20810-8;P20810-2;P20810;P20810-9;P20810-5;P20810-10;P20810-7;P20810-6;P20810-3	P20810-4;P20810-8;P20810-2;P20810;P20810-9;P20810-5;P20810-10;P20810-7;P20810-6;P20810-3	Calpastatin	CAST	835	sp|P20810-4|ICAL_HUMAN Isoform 4 of Calpastatin OS=Homo sapiens OX=9606 GN=CAST;sp|P20810-8|ICAL_HUMAN Isoform 8 of Calpastatin OS=Homo sapiens OX=9606 GN=CAST;sp|P20810-2|ICAL_HUMAN Isoform 2 of Calpastatin OS=Homo sapiens OX=9606 GN=CAST;sp|P20810|ICAL_H
Infected (UM+SMA+CM)	Alanine aminotransferase 1	GPT	13,7151	NaN	14,532	12,1014	HUMAN	alanine catabolic process;alanine metabolic process;amine biosynthetic process;amine catabolic process;amine metabolic process;biosynthetic process;carboxylic acid biosynthetic process;carboxylic acid catabolic process;carboxylic acid metabolic process;catabolic process;cellular amine metabolic process;cellular amino acid biosynthetic process;cellular amino acid catabolic process;cellular amino a…	alanine-oxo-acid transaminase activity;binding;catalytic activity;cofactor binding;L-alanine:2-oxoglutarate aminotransferase activity;pyridoxal phosphate binding;transaminase activity;transferase activity;transferase activity, transferring nitrogenous groups;vitamin B6 binding;vitamin binding	cell part;cytoplasmic part;cytosol;extracellular membrane-bounded organelle;extracellular organelle;extracellular region part;extracellular vesicular exosome;intracellular part;membrane-bounded organelle;membrane-bounded vesicle;organelle;vesicle	8	8	7	27,6	27,6	24	54,636	0	32,995	726910	19	P24298	P24298	Alanine aminotransferase 1	GPT	886	sp|P24298|ALAT1_HUMAN Alanine aminotransferase 1 OS=Homo sapiens OX=9606 GN=GPT PE=1 SV=3
Infected (UM+SMA+CM)	Pentraxin-related protein PTX3	PTX3	15,5401	NaN	14,3259	13,2016	HUMAN	biological regulation;defense response;immune effector process;immune response;immune system process;inflammatory response;innate immune response;multi-organism process;negative regulation of biological process;negative regulation of reproductive process;negative regulation of viral reproduction;negative regulation of virion penetration into host cell;opsonization;positive regulation of biologica…	1,3-beta-D-glucan binding;binding;carbohydrate binding;complement binding;complement component C1q binding;opsonin binding;pattern binding;polysaccharide binding;protein binding;virion binding	extracellular region;extracellular region part;extracellular space	12	12	12	42,3	42,3	42,3	41,975	0	87,509	6021700	88	P26022	P26022	Pentraxin-related protein PTX3	PTX3	911	sp|P26022|PTX3_HUMAN Pentraxin-related protein PTX3 OS=Homo sapiens OX=9606 GN=PTX3 PE=1 SV=3
Infected (UM+SMA+CM)	Interleukin-1 receptor type 2;Interleukin-1 receptor type 2, membrane form;Interleukin-1 receptor type 2, soluble form	IL1R2	13,9556	NaN	12,7295	11,6006	HUMAN	biological regulation;cell surface receptor linked signaling pathway;cellular process;cellular response to chemical stimulus;cellular response to cytokine stimulus;cellular response to organic substance;cellular response to stimulus;cytokine-mediated signaling pathway;immune response;immune system process;regulation of biological process;regulation of cellular process;response to chemical stimulu…	binding;cytokine binding;cytokine receptor activity;growth factor binding;interleukin-1 binding;interleukin-1 receptor activity;interleukin-1, Type II, blocking receptor activity;molecular transducer activity;protein binding;receptor activity;signal transducer activity;signaling receptor activity;transmembrane signaling receptor activity	cell part;extracellular region;integral to membrane;intrinsic to membrane;membrane;membrane part;plasma membrane	8	8	8	22,4	22,4	22,4	45,421	0	16,13	1004600	25	P27930;P27930-2	P27930;P27930-2	Interleukin-1 receptor type 2;Interleukin-1 receptor type 2, membrane form;Interleukin-1 receptor type 2, soluble form	IL1R2	934	sp|P27930|IL1R2_HUMAN Interleukin-1 receptor type 2 OS=Homo sapiens OX=9606 GN=IL1R2 PE=1 SV=1;sp|P27930-2|IL1R2_HUMAN Isoform Short of Interleukin-1 receptor type 2 OS=Homo sapiens OX=9606 GN=IL1R2
Infected (UM+SMA+CM)	Sorcin	SRI	14,5251	NaN	12,5681	12,7294	HUMAN	anatomical structure development;biological regulation;calcium ion transport;cation transport;cellular chemical homeostasis;cellular homeostasis;cellular ion homeostasis;cellular process;cellular response to stimulus;chemical homeostasis;cytoplasmic sequestering of protein;cytoplasmic sequestering of transcription factor;developmental process;divalent inorganic cation transport;divalent metal ion…	binding;calcium channel regulator activity;calcium ion binding;calcium-dependent cysteine-type endopeptidase activity;catalytic activity;cation binding;channel regulator activity;cysteine-type endopeptidase activity;cysteine-type peptidase activity;endopeptidase activity;enzyme binding;hydrolase activity;ion binding;ion channel binding;metal ion binding;peptidase activity;peptidase activity, acti…	axon part;axon terminus;cell part;cell projection part;contractile fiber part;cytoplasm;cytoplasmic part;cytosol;dendritic spine neck;endoplasmic reticulum;endoplasmic reticulum membrane;endoplasmic reticulum part;extracellular membrane-bounded organelle;extracellular organelle;extracellular region part;extracellular vesicular exosome;intracellular membrane-bounded organelle;intracellular organel…	4	4	4	25	25	25	20,006	0	5,4664	851880	9	P30626-3;P30626-2;P30626	P30626-3;P30626-2;P30626	Sorcin	SRI	976	sp|P30626-3|SORCN_HUMAN Isoform 3 of Sorcin OS=Homo sapiens OX=9606 GN=SRI;sp|P30626-2|SORCN_HUMAN Isoform 2 of Sorcin OS=Homo sapiens OX=9606 GN=SRI;sp|P30626|SORCN_HUMAN Sorcin OS=Homo sapiens OX=9606 GN=SRI PE=1 SV=1
Infected (UM+SMA+CM)	S-adenosylmethionine synthase isoform type-2	MAT2A	14,8316	NaN	14,7621	11,569	HUMAN	amine biosynthetic process;amine metabolic process;biosynthetic process;carboxylic acid biosynthetic process;carboxylic acid metabolic process;cellular amine metabolic process;cellular amino acid biosynthetic process;cellular amino acid metabolic process;cellular biosynthetic process;cellular ketone metabolic process;cellular metabolic process;cellular modified amino acid biosynthetic process;cel…	adenyl nucleotide binding;adenyl ribonucleotide binding;ATP binding;binding;catalytic activity;cation binding;ion binding;metal ion binding;methionine adenosyltransferase activity;nucleotide binding;purine nucleotide binding;purine ribonucleoside triphosphate binding;purine ribonucleotide binding;ribonucleotide binding;transferase activity;transferase activity, transferring alkyl or aryl (other t…	cell part;cytoplasmic part;cytosol;intracellular part;macromolecular complex;methionine adenosyltransferase complex;protein complex	5	5	5	17,2	17,2	17,2	43,66	0	19,156	1299800	19	P31153;P31153-2	P31153;P31153-2	S-adenosylmethionine synthase isoform type-2	MAT2A	982	sp|P31153|METK2_HUMAN S-adenosylmethionine synthase isoform type-2 OS=Homo sapiens OX=9606 GN=MAT2A PE=1 SV=1;sp|P31153-2|METK2_HUMAN Isoform 2 of S-adenosylmethionine synthase isoform type-2 OS=Homo sapiens OX=9606 GN=MAT2A
Infected (UM+SMA+CM)	Carbamoyl-phosphate synthase [ammonia], mitochondrial	CPS1	15,2196	NaN	13,2306	11,2934	HUMAN	acylglycerol catabolic process;acylglycerol metabolic process;amide biosynthetic process;amine biosynthetic process;amine catabolic process;amine metabolic process;anatomical structure development;anion homeostasis;arginine biosynthetic process;arginine metabolic process;biological regulation;biosynthetic process;carbamoyl phosphate biosynthetic process;carbamoyl phosphate metabolic process;carbo…	adenyl nucleotide binding;adenyl ribonucleotide binding;amine binding;amino acid binding;ATP binding;binding;calcium ion binding;carbamoyl-phosphate synthase (ammonia) activity;carbamoyl-phosphate synthase (glutamine-hydrolyzing) activity;carbon-nitrogen ligase activity, with glutamine as amido-N-donor;carboxylic acid binding;catalytic activity;cation binding;endopeptidase activity;glutamate bind…	cell part;cytoplasmic part;intracellular non-membrane-bounded organelle;intracellular organelle;intracellular organelle lumen;intracellular organelle part;intracellular part;macromolecular complex;membrane;membrane-enclosed lumen;mitochondrial inner membrane;mitochondrial matrix;mitochondrial membrane;mitochondrial nucleoid;mitochondrial part;non-membrane-bounded organelle;nuclear part;nucleoid;n…	17	17	17	15,4	15,4	15,4	165,65	0	26,64	1824600	28	P31327-3;P31327;P31327-2	P31327-3;P31327;P31327-2	Carbamoyl-phosphate synthase [ammonia], mitochondrial	CPS1	984	sp|P31327-3|CPSM_HUMAN Isoform 3 of Carbamoyl-phosphate synthase [ammonia], mitochondrial OS=Homo sapiens OX=9606 GN=CPS1;sp|P31327|CPSM_HUMAN Carbamoyl-phosphate synthase [ammonia], mitochondrial OS=Homo sapiens OX=9606 GN=CPS1 PE=1 SV=2;sp|P31327-2|CPSM_
Infected (UM+SMA+CM)	Interferon-induced guanylate-binding protein 2	GBP2	13,2731	NaN	12,3416	11,9396	HUMAN	adhesion to host;adhesion to other organism involved in symbiotic interaction;biological adhesion;biological regulation;cell surface receptor linked signaling pathway;cellular process;cellular response to biotic stimulus;cellular response to chemical stimulus;cellular response to cytokine stimulus;cellular response to interferon-beta;cellular response to interferon-gamma;cellular response to lipo…	binding;catalytic activity;GTP binding;GTPase activity;guanyl nucleotide binding;guanyl ribonucleotide binding;hydrolase activity;hydrolase activity, acting on acid anhydrides;hydrolase activity, acting on acid anhydrides, in phosphorus-containing anhydrides;nucleoside-triphosphatase activity;nucleotide binding;purine nucleotide binding;purine ribonucleoside triphosphate binding;purine ribonucleo…	cell part;cytoplasmic part;cytoplasmic vesicle;cytosol;extracellular region part;Golgi apparatus part;Golgi membrane;host cell part;intracellular membrane-bounded organelle;intracellular organelle;intracellular organelle part;intracellular part;membrane;membrane-bounded organelle;nucleus;organelle;organelle membrane;organelle part;other organism part;symbiont-containing vacuole membrane;vacuolar …	4	4	2	9,1	9,1	4,4	67,208	0	7,4485	410980	17	P32456	P32456	Interferon-induced guanylate-binding protein 2	GBP2	1003	sp|P32456|GBP2_HUMAN Guanylate-binding protein 2 OS=Homo sapiens OX=9606 GN=GBP2 PE=1 SV=3
Infected (UM+SMA+CM)	4-hydroxyphenylpyruvate dioxygenase	HPD	13,4081	NaN	14,658	11,6872	HUMAN	amine catabolic process;amine metabolic process;aromatic amino acid family catabolic process;aromatic amino acid family metabolic process;aromatic compound catabolic process;carboxylic acid catabolic process;carboxylic acid metabolic process;catabolic process;cellular amine metabolic process;cellular amino acid catabolic process;cellular amino acid metabolic process;cellular aromatic compound met…	4-hydroxyphenylpyruvate dioxygenase activity;binding;catalytic activity;cation binding;dioxygenase activity;ion binding;metal ion binding;oxidoreductase activity;oxidoreductase activity, acting on single donors with incorporation of molecular oxygen;oxidoreductase activity, acting on single donors with incorporation of molecular oxygen, incorporation of two atoms of oxygen	cell part;cytoplasmic part;cytosol;extracellular membrane-bounded organelle;extracellular organelle;extracellular region part;extracellular vesicular exosome;intracellular part;membrane-bounded organelle;membrane-bounded vesicle;organelle;vesicle	10	10	10	38,7	38,7	38,7	40,497	0	46,406	2413000	29	P32754-2;P32754	P32754-2;P32754	4-hydroxyphenylpyruvate dioxygenase	HPD	1004	sp|P32754-2|HPPD_HUMAN Isoform 2 of 4-hydroxyphenylpyruvate dioxygenase OS=Homo sapiens OX=9606 GN=HPD;sp|P32754|HPPD_HUMAN 4-hydroxyphenylpyruvate dioxygenase OS=Homo sapiens OX=9606 GN=HPD PE=1 SV=2
Infected (UM+SMA+CM)	Lymphocyte-specific protein 1	LSP1	12,5834	NaN	12,8191	13,4614	HUMAN	cellular component movement;cellular defense response;cellular process;chemotaxis;defense response;locomotion;response to chemical stimulus;response to external stimulus;response to stimulus;response to stress;taxis	actin binding;binding;cytoskeletal protein binding;molecular transducer activity;protein binding;signal transducer activity	actin cytoskeleton;cell part;cytoskeleton;extracellular membrane-bounded organelle;extracellular organelle;extracellular region part;extracellular vesicular exosome;intracellular non-membrane-bounded organelle;intracellular organelle;intracellular part;membrane;membrane-bounded organelle;membrane-bounded vesicle;non-membrane-bounded organelle;organelle;plasma membrane;vesicle	4	4	4	32,9	32,9	32,9	30,213	0	78,35	805760	9	P33241-2;P33241;P33241-3	P33241-2;P33241;P33241-3	Lymphocyte-specific protein 1	LSP1	1007	sp|P33241-2|LSP1_HUMAN Isoform 2 of Lymphocyte-specific protein 1 OS=Homo sapiens OX=9606 GN=LSP1;sp|P33241|LSP1_HUMAN Lymphocyte-specific protein 1 OS=Homo sapiens OX=9606 GN=LSP1 PE=1 SV=1;sp|P33241-3|LSP1_HUMAN Isoform 3 of Lymphocyte-specific protein 1
Infected (UM+SMA+CM)	Chitinase-3-like protein 1	CHI3L1	14,6247	NaN	14,3532	13,655	HUMAN	activation of NF-kappaB-inducing kinase activity;activation of protein kinase activity;anatomical structure development;apoptosis;biological regulation;carbohydrate metabolic process;cartilage development;cell death;cellular process;cellular response to chemical stimulus;cellular response to cytokine stimulus;cellular response to organic substance;cellular response to stimulus;cellular response t…	binding;carbohydrate binding;catalytic activity;chitin binding;extracellular matrix structural constituent;hydrolase activity;hydrolase activity, acting on glycosyl bonds;hydrolase activity, hydrolyzing O-glycosyl compounds;pattern binding;polysaccharide binding;structural molecule activity	cell part;cytoplasm;cytoplasmic part;endoplasmic reticulum;extracellular matrix;extracellular membrane-bounded organelle;extracellular organelle;extracellular region part;extracellular space;extracellular vesicular exosome;intracellular membrane-bounded organelle;intracellular organelle;intracellular part;membrane-bounded organelle;membrane-bounded vesicle;organelle;perinuclear region of cytoplas…	9	9	9	30,5	30,5	30,5	42,625	0	51,551	948080	19	P36222	P36222	Chitinase-3-like protein 1	CHI3L1	1044	sp|P36222|CH3L1_HUMAN Chitinase-3-like protein 1 OS=Homo sapiens OX=9606 GN=CHI3L1 PE=1 SV=2
Infected (UM+SMA+CM)	60S ribosomal protein L3	RPL3	15,5685	NaN	10,579	10,6719	HUMAN	biosynthetic process;catabolic process;cellular biosynthetic process;cellular catabolic process;cellular component disassembly;cellular component disassembly at cellular level;cellular component organization;cellular component organization at cellular level;cellular component organization or biogenesis;cellular component organization or biogenesis at cellular level;cellular macromolecular complex…	binding;nucleic acid binding;RNA binding;structural constituent of ribosome;structural molecule activity	adherens junction;anchoring junction;cell junction;cell part;cell-substrate adherens junction;cell-substrate junction;cytoplasm;cytoplasmic part;cytosol;cytosolic large ribosomal subunit;extracellular membrane-bounded organelle;extracellular organelle;extracellular region part;extracellular vesicular exosome;focal adhesion;intracellular membrane-bounded organelle;intracellular non-membrane-bounde…	21	21	19	41,4	41,4	36	46,108	0	104,94	1308100	43	P39023;PF3D7_1027800.1-p1;Q92901	P39023	60S ribosomal protein L3	RPL3	1064	sp|P39023|RL3_HUMAN 60S ribosomal protein L3 OS=Homo sapiens OX=9606 GN=RPL3 PE=1 SV=2
Infected (UM+SMA+CM)	Proteasome subunit beta type-10	PSMB10	15,4112	NaN	15,2106	14,1887	HUMAN	activation of immune response;activation of innate immune response;anaphase-promoting complex-dependent proteasomal ubiquitin-dependent protein catabolic process;anatomical structure morphogenesis;antigen processing and presentation;antigen processing and presentation of exogenous antigen;antigen processing and presentation of exogenous peptide antigen;antigen processing and presentation of exoge…	catalytic activity;endopeptidase activity;hydrolase activity;peptidase activity;peptidase activity, acting on L-amino acid peptides;threonine-type endopeptidase activity;threonine-type peptidase activity	cell part;cytoplasm;cytoplasmic part;cytosol;intracellular membrane-bounded organelle;intracellular organelle;intracellular organelle part;intracellular part;macromolecular complex;membrane-bounded organelle;nuclear part;nucleoplasm;nucleus;organelle;organelle part;proteasome complex;proteasome core complex;protein complex	4	4	4	22,3	22,3	22,3	28,936	0	77,001	3996500	42	P40306	P40306	Proteasome subunit beta type-10	PSMB10	1074	sp|P40306|PSB10_HUMAN Proteasome subunit beta type-10 OS=Homo sapiens OX=9606 GN=PSMB10 PE=1 SV=1
Infected (UM+SMA+CM)	Myeloid cell nuclear differentiation antigen	MNDA	13,3045	NaN	11,398	13,2871	HUMAN	activation of immune response;antigen receptor-mediated signaling pathway;B cell receptor signaling pathway;biological regulation;biosynthetic process;cell surface receptor linked signaling pathway;cellular biosynthetic process;cellular defense response;cellular macromolecule biosynthetic process;cellular macromolecule metabolic process;cellular metabolic process;cellular nitrogen compound metabo…	binding;DNA binding;nucleic acid binding	cell part;cytoplasm;extracellular membrane-bounded organelle;extracellular organelle;extracellular region part;extracellular vesicular exosome;intracellular membrane-bounded organelle;intracellular organelle;intracellular part;membrane-bounded organelle;membrane-bounded vesicle;nucleus;organelle;vesicle	5	5	5	17	17	17	45,836	0	12,115	559380	11	P41218	P41218	Myeloid cell nuclear differentiation antigen	MNDA	1085	sp|P41218|MNDA_HUMAN Myeloid cell nuclear differentiation antigen OS=Homo sapiens OX=9606 GN=MNDA PE=1 SV=1
Infected (UM+SMA+CM)	Nicotinamide phosphoribosyltransferase	NAMPT	14,263	NaN	12,8014	11,9496	HUMAN	alkaloid metabolic process;biological regulation;biosynthetic process;cell communication;cell-cell signaling;cellular amide metabolic process;cellular biosynthetic process;cellular metabolic process;cellular nitrogen compound biosynthetic process;cellular nitrogen compound metabolic process;cellular process;cellular response to stimulus;circadian regulation of gene expression;circadian rhythm;coe…	binding;catalytic activity;cytokine activity;drug binding;nicotinamide phosphoribosyltransferase activity;nicotinate-nucleotide diphosphorylase (carboxylating) activity;protein binding;receptor binding;transferase activity;transferase activity, transferring glycosyl groups;transferase activity, transferring pentosyl groups	cell part;cytoplasmic part;cytosol;extracellular membrane-bounded organelle;extracellular organelle;extracellular region part;extracellular space;extracellular vesicular exosome;intracellular membrane-bounded organelle;intracellular organelle;intracellular part;membrane-bounded organelle;membrane-bounded vesicle;nucleus;organelle;vesicle	6	6	6	18,9	18,9	18,9	55,52	0	13,666	1283500	21	P43490	P43490	Nicotinamide phosphoribosyltransferase	NAMPT	1110	sp|P43490|NAMPT_HUMAN Nicotinamide phosphoribosyltransferase OS=Homo sapiens OX=9606 GN=NAMPT PE=1 SV=1
Infected (UM+SMA+CM)	40S ribosomal protein S9	RPS9	14,1218	NaN	11,8736	12,8632	HUMAN	biological regulation;biosynthetic process;catabolic process;cellular biosynthetic process;cellular catabolic process;cellular component disassembly;cellular component disassembly at cellular level;cellular component organization;cellular component organization at cellular level;cellular component organization or biogenesis;cellular component organization or biogenesis at cellular level;cellular …	binding;nucleic acid binding;RNA binding;rRNA binding;structural constituent of ribosome;structural molecule activity;translation regulator activity	adherens junction;anchoring junction;cell junction;cell part;cell-substrate adherens junction;cell-substrate junction;cytoplasm;cytoplasmic part;cytosol;cytosolic small ribosomal subunit;extracellular membrane-bounded organelle;extracellular organelle;extracellular region part;extracellular vesicular exosome;focal adhesion;intracellular membrane-bounded organelle;intracellular non-membrane-bounde…	13	13	13	36,6	36,6	36,6	22,591	0	25,922	1260200	33	P46781	P46781	40S ribosomal protein S9	RPS9	1124	sp|P46781|RS9_HUMAN 40S ribosomal protein S9 OS=Homo sapiens OX=9606 GN=RPS9 PE=1 SV=3
Infected (UM+SMA+CM)	40S ribosomal protein S5;40S ribosomal protein S5, N-terminally processed	RPS5	12,579	NaN	12,4059	12,0468	HUMAN	biological regulation;biosynthetic process;catabolic process;cellular biosynthetic process;cellular catabolic process;cellular component disassembly;cellular component disassembly at cellular level;cellular component organization;cellular component organization at cellular level;cellular component organization or biogenesis;cellular component organization or biogenesis at cellular level;cellular …	binding;mRNA binding;nucleic acid binding;RNA binding;structural constituent of ribosome;structural molecule activity	adherens junction;anchoring junction;cell junction;cell part;cell-substrate adherens junction;cell-substrate junction;cytoplasmic part;cytosol;cytosolic small ribosomal subunit;extracellular membrane-bounded organelle;extracellular organelle;extracellular region part;extracellular vesicular exosome;focal adhesion;intracellular organelle part;intracellular part;macromolecular complex;membrane;memb…	5	5	5	19,6	19,6	19,6	22,876	0	15,9	312100	17	P46782;PF3D7_0721600.1-p1	P46782	40S ribosomal protein S5;40S ribosomal protein S5, N-terminally processed	RPS5	1125	sp|P46782|RS5_HUMAN 40S ribosomal protein S5 OS=Homo sapiens OX=9606 GN=RPS5 PE=1 SV=4
Infected (UM+SMA+CM)	Ras GTPase-activating-like protein IQGAP1	IQGAP1	12,88	NaN	12,272	11,3314	HUMAN	anatomical structure development;biological regulation;cell development;cell surface receptor linked signaling pathway;cellular developmental process;cellular metabolic process;cellular process;cellular response to calcium ion;cellular response to chemical stimulus;cellular response to endogenous stimulus;cellular response to epidermal growth factor stimulus;cellular response to fibroblast growth…	binding;calcium ion binding;calmodulin binding;cation binding;enzyme activator activity;enzyme binding;enzyme inhibitor activity;enzyme regulator activity;GTPase activator activity;GTPase inhibitor activity;GTPase regulator activity;ion binding;kinase activator activity;kinase binding;kinase regulator activity;lipid binding;metal ion binding;nucleoside-triphosphatase regulator activity;phosphatas…	actin filament;adherens junction;anchoring junction;axon;cell junction;cell leading edge;cell part;cell projection;cell projection part;cell-substrate adherens junction;cell-substrate junction;cytoplasm;cytoplasmic part;cytoskeletal part;cytosol;extracellular membrane-bounded organelle;extracellular organelle;extracellular region part;extracellular vesicular exosome;extrinsic to internal side of …	9	9	8	8,7	8,7	7,2	189,25	0	90,516	426240	17	P46940	P46940	Ras GTPase-activating-like protein IQGAP1	IQGAP1	1127	sp|P46940|IQGA1_HUMAN Ras GTPase-activating-like protein IQGAP1 OS=Homo sapiens OX=9606 GN=IQGAP1 PE=1 SV=1
Infected (UM+SMA+CM)	CD97 antigen;CD97 antigen subunit alpha;CD97 antigen subunit beta	CD97	12,8452	NaN	13,1676	12,5277	HUMAN	biological adhesion;biological regulation;cell adhesion;cell communication;cell surface receptor linked signaling pathway;cell-cell signaling;cellular component movement;cellular process;cellular response to stimulus;defense response;G-protein coupled receptor protein signaling pathway;immune response;immune system process;inflammatory response;regulation of biological process;regulation of cellu…	binding;calcium ion binding;cation binding;G-protein coupled receptor activity;ion binding;metal ion binding;molecular transducer activity;receptor activity;signal transducer activity;signaling receptor activity;transmembrane signaling receptor activity	adherens junction;anchoring junction;cell junction;cell part;cell-substrate adherens junction;cell-substrate junction;extracellular membrane-bounded organelle;extracellular organelle;extracellular region part;extracellular space;extracellular vesicular exosome;focal adhesion;integral to membrane;integral to plasma membrane;intrinsic to membrane;intrinsic to plasma membrane;membrane;membrane part;…	6	6	5	14,7	14,7	11,3	81,742	0	15,921	458150	18	P48960-2;P48960-3;P48960;Q9UHX3-4;Q9UHX3-6;Q9UHX3-3;Q9UHX3-2;Q9UHX3	P48960-2;P48960-3;P48960	CD97 antigen;CD97 antigen subunit alpha;CD97 antigen subunit beta	CD97	1154	sp|P48960-2|AGRE5_HUMAN Isoform 2 of Adhesion G protein-coupled receptor E5 OS=Homo sapiens OX=9606 GN=ADGRE5;sp|P48960-3|AGRE5_HUMAN Isoform 3 of Adhesion G protein-coupled receptor E5 OS=Homo sapiens OX=9606 GN=ADGRE5;sp|P48960|AGRE5_HUMAN Adhesion G pro
Infected (UM+SMA+CM)	E3 SUMO-protein ligase RanBP2	RANBP2	13,8763	NaN	13,3015	13,778	HUMAN	biological regulation;biosynthetic process;carbohydrate metabolic process;carbohydrate transport;cell cycle;cell cycle process;cell surface receptor linked signaling pathway;cellular biosynthetic process;cellular component disassembly;cellular component disassembly at cellular level;cellular component organization;cellular component organization at cellular level;cellular component organization o…	binding;catalytic activity;cation binding;cis-trans isomerase activity;enzyme binding;GTPase binding;ion binding;isomerase activity;ligase activity;metal ion binding;nucleic acid binding;peptidyl-prolyl cis-trans isomerase activity;protein binding;Ran GTPase binding;Ras GTPase binding;RNA binding;small GTPase binding;transition metal ion binding;zinc ion binding	cell part;cytoplasmic part;cytosol;inclusion body;intracellular membrane-bounded organelle;intracellular organelle;intracellular organelle part;intracellular part;macromolecular complex;membrane;membrane part;membrane-bounded organelle;mitochondrion;nuclear inclusion body;nuclear membrane;nuclear part;nuclear pore;organelle;organelle membrane;organelle part;pore complex;protein complex	10	10	10	4,7	4,7	4,7	358,2	0	23,812	622090	12	P49792;P0DJD0;P0DJD1;Q7Z3J3;A6NKT7;Q99666;O14715	P49792	E3 SUMO-protein ligase RanBP2	RANBP2	1179	sp|P49792|RBP2_HUMAN E3 SUMO-protein ligase RanBP2 OS=Homo sapiens OX=9606 GN=RANBP2 PE=1 SV=2
Infected (UM+SMA+CM)	Hexokinase-3	HK3	13,0795	NaN	13,3975	12,8249	HUMAN	alcohol metabolic process;biological regulation;carbohydrate homeostasis;carbohydrate metabolic process;carbohydrate phosphorylation;carbohydrate transport;cellular carbohydrate metabolic process;cellular chemical homeostasis;cellular glucose homeostasis;cellular homeostasis;cellular metabolic process;cellular process;chemical homeostasis;establishment of localization;glucose 6-phosphate metaboli…	adenyl nucleotide binding;adenyl ribonucleotide binding;ATP binding;binding;carbohydrate kinase activity;catalytic activity;fructokinase activity;glucokinase activity;hexokinase activity;hormone binding;kinase activity;mannokinase activity;nucleotide binding;phosphotransferase activity, alcohol group as acceptor;purine nucleotide binding;purine ribonucleoside triphosphate binding;purine ribonucle…	cell part;cytoplasmic part;cytosol;intracellular membrane-bounded organelle;intracellular organelle;intracellular part;macromolecular complex;membrane-bounded organelle;mitochondrion;organelle;protein complex	13	13	13	17,7	17,7	17,7	99,024	0	40,452	1167300	45	P52790	P52790	Hexokinase-3	HK3	1226	sp|P52790|HXK3_HUMAN Hexokinase-3 OS=Homo sapiens OX=9606 GN=HK3 PE=1 SV=2
Infected (UM+SMA+CM)	ATP-citrate synthase	ACLY	12,606	NaN	12,0303	12,5462	HUMAN	acyl-CoA biosynthetic process;acyl-CoA metabolic process;acylglycerol biosynthetic process;acylglycerol metabolic process;biological regulation;biosynthetic process;carbohydrate metabolic process;carboxylic acid metabolic process;cellular biosynthetic process;cellular carbohydrate metabolic process;cellular ketone metabolic process;cellular lipid metabolic process;cellular metabolic process;cellu…	acid-thiol ligase activity;adenyl nucleotide binding;adenyl ribonucleotide binding;ATP binding;ATP citrate synthase activity;binding;catalytic activity;cation binding;CoA-ligase activity;cofactor binding;ion binding;ligase activity;ligase activity, forming carbon-sulfur bonds;metal ion binding;nucleotide binding;purine nucleotide binding;purine ribonucleoside triphosphate binding;purine ribonucle…	cell part;citrate lyase complex;cytoplasm;cytoplasmic part;cytosol;extracellular membrane-bounded organelle;extracellular organelle;extracellular region part;extracellular vesicular exosome;intracellular membrane-bounded organelle;intracellular organelle;intracellular organelle part;intracellular part;macromolecular complex;membrane;membrane-bounded organelle;membrane-bounded vesicle;mitochondrio…	13	13	13	18,2	18,2	18,2	120,84	0	19,921	602530	31	P53396;P53396-2;P53396-3	P53396;P53396-2;P53396-3	ATP-citrate synthase	ACLY	1230	sp|P53396|ACLY_HUMAN ATP-citrate synthase OS=Homo sapiens OX=9606 GN=ACLY PE=1 SV=3;sp|P53396-2|ACLY_HUMAN Isoform 2 of ATP-citrate synthase OS=Homo sapiens OX=9606 GN=ACLY;sp|P53396-3|ACLY_HUMAN Isoform 3 of ATP-citrate synthase OS=Homo sapiens OX=9606 GN
Infected (UM+SMA+CM)	Microfibril-associated glycoprotein 4	MFAP4	14,2453	NaN	13,8379	12,9861	HUMAN	biological adhesion;biological regulation;cell adhesion;cellular component assembly;cellular component assembly at cellular level;cellular component organization;cellular component organization at cellular level;cellular component organization or biogenesis;cellular component organization or biogenesis at cellular level;cellular process;cellular response to abiotic stimulus;cellular response to l…		elastic fiber;extracellular matrix part;extracellular membrane-bounded organelle;extracellular organelle;extracellular region;extracellular region part;extracellular vesicular exosome;fibril;membrane-bounded organelle;membrane-bounded vesicle;microfibril;organelle;vesicle	1	1	1	7,1	7,1	7,1	28,648	0	6,4266	746200	19	P55083;P55083-2	P55083;P55083-2	Microfibril-associated glycoprotein 4	MFAP4	1258	sp|P55083|MFAP4_HUMAN Microfibril-associated glycoprotein 4 OS=Homo sapiens OX=9606 GN=MFAP4 PE=1 SV=2;sp|P55083-2|MFAP4_HUMAN Isoform 2 of Microfibril-associated glycoprotein 4 OS=Homo sapiens OX=9606 GN=MFAP4
Infected (UM+SMA+CM)	BH3-interacting domain death agonist;BH3-interacting domain death agonist p15;BH3-interacting domain death agonist p13;BH3-interacting domain death agonist p11	BID	12,9018	NaN	13,3301	13,2354	HUMAN	activation of caspase activity;anatomical structure development;apoptosis;apoptotic mitochondrial changes;biological regulation;brain development;cell death;cellular component assembly;cellular component organization;cellular component organization at cellular level;cellular component organization or biogenesis;cellular component organization or biogenesis at cellular level;cellular process;cellu…	binding;cytokine receptor binding;death receptor binding;protein binding;receptor binding;tumor necrosis factor receptor superfamily binding	cell part;cytoplasmic part;cytosol;extracellular membrane-bounded organelle;extracellular organelle;extracellular region part;extracellular vesicular exosome;integral to membrane;integral to mitochondrial membrane;integral to organelle membrane;intracellular membrane-bounded organelle;intracellular organelle;intracellular organelle part;intracellular part;intrinsic to membrane;intrinsic to organe…	3	3	3	27,7	27,7	27,7	21,994	0	16,064	395580	14	P55957;P55957-2;P55957-4;P55957-3	P55957;P55957-2	BH3-interacting domain death agonist;BH3-interacting domain death agonist p15;BH3-interacting domain death agonist p13;BH3-interacting domain death agonist p11	BID	1276	sp|P55957|BID_HUMAN BH3-interacting domain death agonist OS=Homo sapiens OX=9606 GN=BID PE=1 SV=1;sp|P55957-2|BID_HUMAN Isoform 2 of BH3-interacting domain death agonist OS=Homo sapiens OX=9606 GN=BID
Infected (UM+SMA+CM)	Inhibin beta E chain	INHBE	13,1185	NaN	12,2502	11,479	HUMAN	anatomical structure development;biological regulation;cell development;cellular developmental process;cellular process;cellular response to stimulus;developmental process;growth;positive regulation of biological process;positive regulation of cell communication;positive regulation of cellular metabolic process;positive regulation of cellular process;positive regulation of cellular protein metabo…	binding;cytokine activity;cytokine receptor binding;protein binding;receptor binding;transforming growth factor beta receptor binding	extracellular region part;extracellular space	7	7	7	22,3	22,3	22,3	38,561	0	11,202	685810	22	P58166	P58166	Inhibin beta E chain	INHBE	1282	sp|P58166|INHBE_HUMAN Inhibin beta E chain OS=Homo sapiens OX=9606 GN=INHBE PE=1 SV=1
Infected (UM+SMA+CM)	Neutrophil defensin 3;HP 3-56;Neutrophil defensin 2;Neutrophil defensin 1;HP 1-56;Neutrophil defensin 2	DEFA3;DEFA1	15,4813	NaN	16,0033	13,7161	HUMAN	antibacterial humoral response;antimicrobial humoral response;biological regulation;cell killing;cellular process;cellular response to stimulus;chemotaxis;defense response;defense response to bacterium;defense response to fungus;defense response to Gram-positive bacterium;defense response to virus;estrogen receptor signaling pathway;humoral immune response;immune effector process;immune response;…		azurophil granule lumen;cell part;cytoplasmic membrane-bounded vesicle lumen;cytoplasmic part;cytoplasmic vesicle part;extracellular membrane-bounded organelle;extracellular organelle;extracellular region;extracellular region part;extracellular space;extracellular vesicular exosome;Golgi apparatus part;Golgi lumen;intracellular organelle lumen;intracellular organelle part;intracellular part;membr…	3	3	3	20,2	20,2	20,2	10,245	0	25,045	8157300	26	P59666;P59665	P59666;P59665	Neutrophil defensin 3;HP 3-56;Neutrophil defensin 2;Neutrophil defensin 1;HP 1-56;Neutrophil defensin 2	DEFA3;DEFA1	1286	sp|P59666|DEF3_HUMAN Neutrophil defensin 3 OS=Homo sapiens OX=9606 GN=DEFA3 PE=1 SV=1;sp|P59665|DEF1_HUMAN Neutrophil defensin 1 OS=Homo sapiens OX=9606 GN=DEFA1 PE=1 SV=1
Infected (UM+SMA+CM)	40S ribosomal protein S16	RPS16	15,2032	NaN	12,9496	13,6568	HUMAN	biosynthetic process;catabolic process;cellular biosynthetic process;cellular catabolic process;cellular component biogenesis;cellular component biogenesis at cellular level;cellular component disassembly;cellular component disassembly at cellular level;cellular component organization;cellular component organization at cellular level;cellular component organization or biogenesis;cellular componen…	binding;nucleic acid binding;RNA binding;structural constituent of ribosome;structural molecule activity	adherens junction;anchoring junction;cell junction;cell part;cell-substrate adherens junction;cell-substrate junction;cytoplasmic part;cytosol;cytosolic small ribosomal subunit;extracellular membrane-bounded organelle;extracellular organelle;extracellular region part;extracellular vesicular exosome;focal adhesion;intracellular organelle part;intracellular part;macromolecular complex;membrane;memb…	10	10	9	62,3	62,3	54,1	16,445	0	14,997	970220	25	P62249	P62249	40S ribosomal protein S16	RPS16	1332	sp|P62249|RS16_HUMAN 40S ribosomal protein S16 OS=Homo sapiens OX=9606 GN=RPS16 PE=1 SV=2
Infected (UM+SMA+CM)	40S ribosomal protein S18	RPS18	14,1745	NaN	13,4194	13,1974	HUMAN	biosynthetic process;catabolic process;cellular biosynthetic process;cellular catabolic process;cellular component biogenesis;cellular component biogenesis at cellular level;cellular component disassembly;cellular component disassembly at cellular level;cellular component organization;cellular component organization at cellular level;cellular component organization or biogenesis;cellular componen…	binding;nucleic acid binding;RNA binding;rRNA binding;structural constituent of ribosome;structural molecule activity	adherens junction;anchoring junction;cell junction;cell part;cell-substrate adherens junction;cell-substrate junction;cytoplasm;cytoplasmic part;cytosol;cytosolic small ribosomal subunit;extracellular membrane-bounded organelle;extracellular organelle;extracellular region part;extracellular vesicular exosome;focal adhesion;intracellular membrane-bounded organelle;intracellular non-membrane-bounde…	10	10	9	51,3	51,3	46,1	17,718	0	111,35	791460	24	P62269	P62269	40S ribosomal protein S18	RPS18	1337	sp|P62269|RS18_HUMAN 40S ribosomal protein S18 OS=Homo sapiens OX=9606 GN=RPS18 PE=1 SV=3
Infected (UM+SMA+CM)	60S ribosomal protein L7a	RPL7A	13,9938	NaN	10,5259	10,2583	HUMAN	biosynthetic process;catabolic process;cellular biosynthetic process;cellular catabolic process;cellular component biogenesis;cellular component biogenesis at cellular level;cellular component disassembly;cellular component disassembly at cellular level;cellular component organization;cellular component organization at cellular level;cellular component organization or biogenesis;cellular componen…	binding;nucleic acid binding;RNA binding;structural constituent of ribosome;structural molecule activity	adherens junction;anchoring junction;cell junction;cell part;cell-substrate adherens junction;cell-substrate junction;cytoplasm;cytoplasmic part;cytosol;cytosolic large ribosomal subunit;extracellular membrane-bounded organelle;extracellular organelle;extracellular region part;extracellular vesicular exosome;focal adhesion;intracellular membrane-bounded organelle;intracellular non-membrane-bounde…	10	10	10	39,8	39,8	39,8	29,995	0	323,31	524770	22	P62424	P62424	60S ribosomal protein L7a	RPL7A	1345	sp|P62424|RL7A_HUMAN 60S ribosomal protein L7a OS=Homo sapiens OX=9606 GN=RPL7A PE=1 SV=2
Infected (UM+SMA+CM)	60S ribosomal protein L11	RPL11	15,0311	NaN	12,7744	13,3282	HUMAN	biosynthetic process;catabolic process;cellular biosynthetic process;cellular catabolic process;cellular component biogenesis;cellular component biogenesis at cellular level;cellular component disassembly;cellular component disassembly at cellular level;cellular component organization;cellular component organization at cellular level;cellular component organization or biogenesis;cellular componen…	binding;nucleic acid binding;RNA binding;rRNA binding;structural constituent of ribosome;structural molecule activity	cell part;cytoplasm;cytoplasmic part;cytosol;cytosolic large ribosomal subunit;extracellular membrane-bounded organelle;extracellular organelle;extracellular region part;extracellular vesicular exosome;intracellular non-membrane-bounded organelle;intracellular organelle;intracellular organelle part;intracellular part;large ribosomal subunit;macromolecular complex;membrane;membrane-bounded organel…	11	11	11	47,8	47,8	47,8	20,252	0	82,279	2300600	27	P62913;P62913-2	P62913;P62913-2	60S ribosomal protein L11	RPL11	1361	sp|P62913|RL11_HUMAN 60S ribosomal protein L11 OS=Homo sapiens OX=9606 GN=RPL11 PE=1 SV=2;sp|P62913-2|RL11_HUMAN Isoform 2 of 60S ribosomal protein L11 OS=Homo sapiens OX=9606 GN=RPL11
Infected (UM+SMA+CM)	Nuclease-sensitive element-binding protein 1	YBX1	12,5741	NaN	11,5717	12,5608	HUMAN	biological regulation;biosynthetic process;cellular biosynthetic process;cellular macromolecule biosynthetic process;cellular macromolecule metabolic process;cellular metabolic process;cellular nitrogen compound metabolic process;cellular process;chordate embryonic development;CRD-mediated mRNA stabilization;developmental process;embryo development;embryo development ending in birth or egg hatchi…	binding;core promoter proximal region DNA binding;core promoter proximal region sequence-specific DNA binding;DNA binding;double-stranded DNA binding;enzyme binding;GTPase binding;nucleic acid binding;nucleic acid binding transcription factor activity;protein binding;regulatory region DNA binding;regulatory region nucleic acid binding;RNA binding;RNA polymerase II core promoter proximal region se…	cell part;CRD-mediated mRNA stability complex;cytoplasm;cytoplasmic part;extracellular membrane-bounded organelle;extracellular organelle;extracellular region part;extracellular vesicular exosome;histone pre-mRNA 3'end processing complex;intracellular membrane-bounded organelle;intracellular non-membrane-bounded organelle;intracellular organelle;intracellular organelle part;intracellular part;mac…	7	7	4	30,9	30,9	26,2	35,924	0	29,304	378830	12	P67809	P67809	Nuclease-sensitive element-binding protein 1	YBX1	1380	sp|P67809|YBOX1_HUMAN Y-box-binding protein 1 OS=Homo sapiens OX=9606 GN=YBX1 PE=1 SV=3
Infected (UM+SMA+CM)	Histone H3.2;Histone H3.3;Histone H3.1;Histone H3.1t;Histone H3.3C	HIST2H3A;H3F3A;HIST1H3A;HIST3H3;H3F3C	15,955	NaN	13,9148	14,5066	HUMAN	anatomical structure homeostasis;biological regulation;blood coagulation;cellular component assembly;cellular component assembly at cellular level;cellular component organization;cellular component organization at cellular level;cellular component organization or biogenesis;cellular component organization or biogenesis at cellular level;cellular macromolecular complex assembly;cellular macromolec…	binding;chromatin binding;chromatin DNA binding;core promoter binding;core promoter sequence-specific DNA binding;DNA binding;enhancer binding;enhancer sequence-specific DNA binding;histone binding;nucleic acid binding;nucleosomal DNA binding;nucleosome binding;protein binding;regulatory region DNA binding;regulatory region nucleic acid binding;RNA polymerase II core promoter sequence-specific DN…	cell part;chromatin;chromosomal part;chromosome;euchromatin;extracellular membrane-bounded organelle;extracellular organelle;extracellular region;extracellular region part;extracellular vesicular exosome;intracellular membrane-bounded organelle;intracellular non-membrane-bounded organelle;intracellular organelle;intracellular organelle part;intracellular part;macromolecular complex;membrane;membr…	8	8	5	32,4	32,4	19,9	15,388	0	183,72	7952300	51	Q71DI3;P84243;P68431;Q16695;Q6NXT2;PF3D7_0617900.1-p1;PF3D7_0610400.1-p1	Q71DI3;P84243;P68431;Q16695;Q6NXT2	Histone H3.2;Histone H3.3;Histone H3.1;Histone H3.1t;Histone H3.3C	HIST2H3A;H3F3A;HIST1H3A;HIST3H3;H3F3C	1391	sp|Q71DI3|H32_HUMAN Histone H3.2 OS=Homo sapiens OX=9606 GN=H3C15 PE=1 SV=3;sp|P84243|H33_HUMAN Histone H3.3 OS=Homo sapiens OX=9606 GN=H3-3A PE=1 SV=2;sp|P68431|H31_HUMAN Histone H3.1 OS=Homo sapiens OX=9606 GN=H3C1 PE=1 SV=2;sp|Q16695|H31T_HUMAN Histone
Infected (UM+SMA+CM)	Tyrosine-protein phosphatase non-receptor type substrate 1;Signal-regulatory protein beta-1 isoform 3	SIRPA;SIRPB1	12,8445	NaN	12,6215	11,4244	HUMAN	biological adhesion;biological regulation;blood coagulation;cell adhesion;cell migration;cell motility;cellular component movement;cellular process;coagulation;hemostasis;immune system process;leukocyte migration;locomotion;multicellular organismal process;regulation of biological quality;regulation of body fluid levels		cell part;extracellular membrane-bounded organelle;extracellular organelle;extracellular region part;extracellular vesicular exosome;integral to membrane;intrinsic to membrane;membrane;membrane part;membrane-bounded organelle;membrane-bounded vesicle;organelle;plasma membrane;vesicle	6	4	4	14,9	10,9	10,9	54,966	0	5,0138	690540	20	P78324;P78324-2;P78324-4;Q5TFQ8	P78324;P78324-2;P78324-4;Q5TFQ8	Tyrosine-protein phosphatase non-receptor type substrate 1;Signal-regulatory protein beta-1 isoform 3	SIRPA;SIRPB1	1397	sp|P78324|SHPS1_HUMAN Tyrosine-protein phosphatase non-receptor type substrate 1 OS=Homo sapiens OX=9606 GN=SIRPA PE=1 SV=2;sp|P78324-2|SHPS1_HUMAN Isoform 2 of Tyrosine-protein phosphatase non-receptor type substrate 1 OS=Homo sapiens OX=9606 GN=SIRPA;sp|
Infected (UM+SMA+CM)	Nucleobindin-2;Nesfatin-1	NUCB2	11,6356	NaN	11,7753	11,565	HUMAN		binding;calcium ion binding;cation binding;DNA binding;ion binding;metal ion binding;nucleic acid binding	cell part;cytoplasmic part;cytosol;endoplasmic reticulum;endoplasmic reticulum-Golgi intermediate compartment;envelope;extracellular membrane-bounded organelle;extracellular organelle;extracellular region part;extracellular space;extracellular vesicular exosome;Golgi apparatus;intracellular membrane-bounded organelle;intracellular organelle;intracellular organelle part;intracellular part;membrane…	5	4	4	16,4	14,5	14,5	50,227	0	13,489	250380	21	P80303-2;P80303	P80303-2;P80303	Nucleobindin-2;Nesfatin-1	NUCB2	1408	sp|P80303-2|NUCB2_HUMAN Isoform 2 of Nucleobindin-2 OS=Homo sapiens OX=9606 GN=NUCB2;sp|P80303|NUCB2_HUMAN Nucleobindin-2 OS=Homo sapiens OX=9606 GN=NUCB2 PE=1 SV=3
Infected (UM+SMA+CM)	Protein S100-A12;Calcitermin	S100A12	15,5326	NaN	14,8036	14,0044	HUMAN	biological regulation;cell activation;cell chemotaxis;cell killing;cell migration;cell motility;cellular component movement;cellular metabolic process;cellular process;cellular response to chemical stimulus;cellular response to stimulus;chemotaxis;cytokine secretion;defense response;defense response to bacterium;defense response to fungus;establishment of localization;establishment of localizatio…	binding;calcium ion binding;cation binding;copper ion binding;ion binding;metal ion binding;protein binding;RAGE receptor binding;receptor binding;transition metal ion binding;zinc ion binding	cell part;cytoplasm;cytoplasmic part;cytoskeleton;cytosol;extracellular region;intracellular membrane-bounded organelle;intracellular non-membrane-bounded organelle;intracellular organelle;intracellular part;membrane;membrane-bounded organelle;non-membrane-bounded organelle;nucleus;organelle;plasma membrane	5	5	5	41,3	41,3	41,3	10,575	0	110,99	5368000	67	P80511	P80511	Protein S100-A12;Calcitermin	S100A12	1410	sp|P80511|S10AC_HUMAN Protein S100-A12 OS=Homo sapiens OX=9606 GN=S100A12 PE=1 SV=2
Infected (UM+SMA+CM)	Hepcidin;Hepcidin-25;Hepcidin-20	HAMP	13,4522	NaN	12,8329	11,2692	HUMAN	biological regulation;cation homeostasis;cell killing;cellular cation homeostasis;cellular chemical homeostasis;cellular homeostasis;cellular ion homeostasis;cellular iron ion homeostasis;cellular metal ion homeostasis;cellular process;chemical homeostasis;defense response;defense response to bacterium;defense response to fungus;homeostatic process;immune response;immune system process;ion homeos…	binding;channel inhibitor activity;channel regulator activity;hormone activity;ion channel inhibitor activity;protein binding;receptor binding	apical cortex;cell cortex part;cell part;cytoplasmic part;extracellular region;intracellular part	1	1	1	19	19	19	9,4081	0,0019296	3,4394	286490	8	P81172	P81172	Hepcidin;Hepcidin-25;Hepcidin-20	HAMP	1412	sp|P81172|HEPC_HUMAN Hepcidin OS=Homo sapiens OX=9606 GN=HAMP PE=1 SV=2
Infected (UM+SMA+CM)	Dermcidin;Survival-promoting peptide;DCD-1	DCD	13,8151	NaN	12,0247	11,8184	HUMAN	cell killing;defense response;defense response to bacterium;defense response to fungus;killing of cells of other organism;multi-organism process;response to bacterium;response to biotic stimulus;response to fungus;response to other organism;response to stimulus;response to stress	catalytic activity;hydrolase activity;peptidase activity	extracellular membrane-bounded organelle;extracellular organelle;extracellular region;extracellular region part;extracellular vesicular exosome;membrane-bounded organelle;membrane-bounded vesicle;organelle;vesicle	4	4	4	24,5	24,5	24,5	11,284	0	7,9945	437070	15	P81605;P81605-2	P81605;P81605-2	Dermcidin;Survival-promoting peptide;DCD-1	DCD	1413	sp|P81605|DCD_HUMAN Dermcidin OS=Homo sapiens OX=9606 GN=DCD PE=1 SV=2;sp|P81605-2|DCD_HUMAN Isoform 2 of Dermcidin OS=Homo sapiens OX=9606 GN=DCD
Infected (UM+SMA+CM)	60S ribosomal protein L19	RPL19	15,1016	NaN	12,7654	12,3551	HUMAN	biosynthetic process;catabolic process;cellular biosynthetic process;cellular catabolic process;cellular component disassembly;cellular component disassembly at cellular level;cellular component organization;cellular component organization at cellular level;cellular component organization or biogenesis;cellular component organization or biogenesis at cellular level;cellular macromolecular complex…	binding;nucleic acid binding;RNA binding;structural constituent of ribosome;structural molecule activity	adherens junction;anchoring junction;cell junction;cell part;cell-substrate adherens junction;cell-substrate junction;cytoplasm;cytoplasmic part;cytosol;cytosolic large ribosomal subunit;focal adhesion;intracellular non-membrane-bounded organelle;intracellular organelle;intracellular organelle part;intracellular part;large ribosomal subunit;macromolecular complex;membrane;non-membrane-bounded org…	15	15	15	35,2	35,2	35,2	23,466	0	107,2	3818300	61	P84098	P84098	60S ribosomal protein L19	RPL19	1419	sp|P84098|RL19_HUMAN 60S ribosomal protein L19 OS=Homo sapiens OX=9606 GN=RPL19 PE=1 SV=1
Infected (UM+SMA+CM)	serine repeat antigen 7	PF3D7_0500800	14,1634	NaN	11,861	10,4385	P. falciparum	immunoglobulin production;proteolysis;proteolysis involved in cellular protein catabolic process;regulation of immune response	cysteine-type endopeptidase activity;cysteine-type peptidase activity	extracellular space;lysosome	28	28	26	22,5	22,5	21,4	168,29	0	151,15	5066100	56	PF3D7_0500800.1-p1	PF3D7_0500800.1-p1			1447	PF3D7_0500800.1-p1 | transcript=PF3D7_0500800.1 | gene=PF3D7_0500800 | organism=Plasmodium_falciparum_3D7 | gene_product=mature parasite-infected erythrocyte surface antigen | transcript_product=mature parasite-infected erythrocyte surface antigen | locati
Infected (UM+SMA+CM)	serine repeat antigen 6	PF3D7_0818200	15,0612	NaN	10,775	10,3563	P. falciparum	exit from host cell;immunoglobulin production;proteolysis;proteolysis involved in cellular protein catabolic process;regulation of immune response	cysteine-type endopeptidase activity;cysteine-type peptidase activity;protein binding	extracellular space;lysosome;nucleus;symbiont-containing vacuole	6	5	5	33,2	29,4	29,4	30,192	0	108,24	671400	13	PF3D7_0818200.1-p1	PF3D7_0818200.1-p1			1470	PF3D7_0818200.1-p1 | transcript=PF3D7_0818200.1 | gene=PF3D7_0818200 | organism=Plasmodium_falciparum_3D7 | gene_product=14-3-3 protein | transcript_product=14-3-3 protein | location=Pf3D7_08_v3:830006-831454(+) | protein_length=262 | sequence_SO=chromosom
Infected (UM+SMA+CM)	mature parasite-infected erythrocyte surface antigen	PF3D7_0922200	14,9738	NaN	8,51684	8,7344	P. falciparum	N/A	protein binding	Maurer's cleft;host cell plasma membrane;infected host cell surface knob;nucleus	9	9	9	30,6	30,6	30,6	44,843	0	19,907	783690	14	PF3D7_0922200.1-p1	PF3D7_0922200.1-p1			1478	PF3D7_0922200.1-p1 | transcript=PF3D7_0922200.1 | gene=PF3D7_0922200 | organism=Plasmodium_falciparum_3D7 | gene_product=S-adenosylmethionine synthetase | transcript_product=S-adenosylmethionine synthetase | location=Pf3D7_09_v3:903362-904570(+) | protein_
Infected (UM+SMA+CM)	14-3-3 protein	PF3D7_0922500	14,5406	NaN	12,0344	11,9427	P. falciparum	entry into host	RNA binding;histone binding;protein binding	cytoplasm;extracellular vesicle;food vacuole;nucleus	12	12	12	42,3	42,3	42,3	45,426	0	29,384	2903500	41	PF3D7_0922500.1-p1	PF3D7_0922500.1-p1			1479	PF3D7_0922500.1-p1 | transcript=PF3D7_0922500.1 | gene=PF3D7_0922500 | organism=Plasmodium_falciparum_3D7 | gene_product=phosphoglycerate kinase | transcript_product=phosphoglycerate kinase | location=Pf3D7_09_v3:913230-914480(+) | protein_length=416 | seq
Infected (UM+SMA+CM)	heat shock protein 70	PF3D7_1012400	12,7768	NaN	11,5213	12,6039	P. falciparum	cellular response to unfolded protein;chaperone cofactor-dependent protein refolding;cytoadherence to microvasculature, mediated by symbiont protein;protein refolding;response to unfolded protein	ATP binding;ATP hydrolysis activity;RNA binding;heat shock protein binding;misfolded protein binding;protein binding;protein folding chaperone;unfolded protein binding	Maurer's cleft;cytoplasm;extracellular vesicle;host cell cytoplasm;host cell cytosol;nucleus;protein-containing complex;symbiont-containing vacuole	7	7	6	51,5	51,5	35,9	26,362	0	54,037	2166000	29	PF3D7_1012400.1-p1	PF3D7_1012400.1-p1			1483	PF3D7_1012400.1-p1 | transcript=PF3D7_1012400.1 | gene=PF3D7_1012400 | organism=Plasmodium_falciparum_3D7 | gene_product=hypoxanthine-guanine phosphoribosyltransferase | transcript_product=hypoxanthine-guanine phosphoribosyltransferase | location=Pf3D7_10_
Infected (UM+SMA+CM)	S-adenosylmethionine synthetase	PF3D7_1015900	13,2764	NaN	13,8152	13,0164	P. falciparum	S-adenosylmethionine biosynthetic process;cell redox homeostasis	methionine adenosyltransferase activity;protein binding;protein homodimerization activity	Maurer's cleft;cell surface;cytosol;extracellular vesicle;food vacuole;nucleus	8	7	7	29,1	25,1	25,1	48,677	0	17,202	1353300	34	PF3D7_1015900.1-p1	PF3D7_1015900.1-p1			1484	PF3D7_1015900.1-p1 | transcript=PF3D7_1015900.1 | gene=PF3D7_1015900 | organism=Plasmodium_falciparum_3D7 | gene_product=enolase | transcript_product=enolase | location=Pf3D7_10_v3:637138-639011(+) | protein_length=446 | sequence_SO=chromosome | SO=protein
Infected (UM+SMA+CM)	phosphoglycerate kinase	PF3D7_1016300	13,8669	NaN	15,0299	12,6933	P. falciparum	gluconeogenesis;glycolytic process;positive regulation of oxidative phosphorylation	ADP binding;ATP binding;phosphoglycerate kinase activity	Maurer's cleft;cell surface;cytosol;extracellular vesicle;food vacuole;nucleus	11	11	11	68,8	68,8	68,8	95,843	0	110,04	3429500	29	PF3D7_1016300.1-p1;PF3D7_0937000.1-p1	PF3D7_1016300.1-p1			1485	PF3D7_1016300.1-p1 | transcript=PF3D7_1016300.1 | gene=PF3D7_1016300 | organism=Plasmodium_falciparum_3D7 | gene_product=GBP130 protein | transcript_product=GBP130 protein | location=Pf3D7_10_v3:650898-653567(-) | protein_length=824 | sequence_SO=chromosom
Infected (UM+SMA+CM)	hypoxanthine-guanine phosphoribosyltransferase	PF3D7_1029600	14,3306	NaN	11,4803	13,4841	P. falciparum	GMP salvage;IMP salvage;adenine salvage;guanine salvage;hypoxanthine metabolic process;purine ribonucleoside salvage;response to xenobiotic stimulus	RNA binding;hypoxanthine phosphoribosyltransferase activity;magnesium ion binding	N/A	8	8	7	33,2	33,2	27	42,465	0	29,683	734410	22	PF3D7_1029600.1-p1	PF3D7_1029600.1-p1			1487	PF3D7_1029600.1-p1 | transcript=PF3D7_1029600.1 | gene=PF3D7_1029600 | organism=Plasmodium_falciparum_3D7 | gene_product=adenosine deaminase | transcript_product=adenosine deaminase | location=Pf3D7_10_v3:1206302-1207405(+) | protein_length=367 | sequence_
Infected (UM+SMA+CM)	enolase	PF3D7_1035500	15,6659	NaN	12,362	10,7515	P. falciparum	activation of immune response;autophagosome assembly;glycolytic process;regulation of vacuole fusion, non-autophagic;transcription, DNA-templated	RNA binding;mRNA cap binding;phosphopyruvate hydratase activity;protein binding	cell surface;cytoplasm;cytoskeleton;food vacuole;nucleus;phosphopyruvate hydratase complex;plasma membrane	5	5	5	20,5	20,5	20,5	42,275	0	108,21	1169000	12	PF3D7_1035500.1-p1	PF3D7_1035500.1-p1			1493	PF3D7_1035500.1-p1 | transcript=PF3D7_1035500.1 | gene=PF3D7_1035500 | organism=Plasmodium_falciparum_3D7 | gene_product=merozoite surface protein 6 | transcript_product=merozoite surface protein 6 | location=Pf3D7_10_v3:1407276-1408391(+) | protein_length
Infected (UM+SMA+CM)	GBP130 protein	PF3D7_1035700	15,1022	NaN	12,6641	13,892	P. falciparum	N/A	mRNA binding;protein binding	host cell cytoplasm;infected host cell surface knob;nucleus	12	12	11	21,5	21,5	19,2	80,247	0	20,728	1435500	23	PF3D7_1035700.1-p1	PF3D7_1035700.1-p1			1494	PF3D7_1035700.1-p1 | transcript=PF3D7_1035700.1 | gene=PF3D7_1035700 | organism=Plasmodium_falciparum_3D7 | gene_product=duffy binding-like merozoite surface protein | transcript_product=duffy binding-like merozoite surface protein | location=Pf3D7_10_v3:1
Infected (UM+SMA+CM)	adenosine deaminase	PF3D7_1035900	14,7957	NaN	14,1029	11,1638	P. falciparum	adenosine catabolic process;hypoxanthine salvage;inosine biosynthetic process;negative regulation of adenosine receptor signaling pathway;response to drug;response to xenobiotic stimulus	adenosine deaminase activity	Maurer's cleft;cytosol;external side of plasma membrane	14	14	14	31,4	31,4	31,4	65,15	0	134,12	3332700	44	PF3D7_1035900.1-p1	PF3D7_1035900.1-p1			1495	PF3D7_1035900.1-p1 | transcript=PF3D7_1035900.1 | gene=PF3D7_1035900 | organism=Plasmodium_falciparum_3D7 | gene_product=merozoites-associated armadillo repeats protein | transcript_product=merozoites-associated armadillo repeats protein | location=Pf3D7_1
Infected (UM+SMA+CM)	early transcribed membrane protein 10.2	PF3D7_1120100	14,9672	NaN	14,3142	12,9762	P. falciparum	N/A	N/A	Maurer's cleft;nucleus;symbiont-containing vacuole membrane	16	16	16	57,2	57,2	57,2	28,77	0	114	8258600	103	PF3D7_1120100.1-p1	PF3D7_1120100.1-p1			1502	PF3D7_1120100.1-p1 | transcript=PF3D7_1120100.1 | gene=PF3D7_1120100 | organism=Plasmodium_falciparum_3D7 | gene_product=phosphoglycerate mutase, putative | transcript_product=phosphoglycerate mutase, putative | location=Pf3D7_11_v3:761695-762818(+) | prot
Infected (UM+SMA+CM)	merozoite surface protein 6	PF3D7_1149000	13,6263	NaN	13,2695	11,9088	P. falciparum	entry into host	host cell surface binding;protein binding;protein-containing complex binding	cell surface	15	15	15	4,1	4,1	4,1	689,27	0	59,288	1145800	32	PF3D7_1149000.1-p1	PF3D7_1149000.1-p1			1510	PF3D7_1149000.1-p1 | transcript=PF3D7_1149000.1 | gene=PF3D7_1149000 | organism=Plasmodium_falciparum_3D7 | gene_product=antigen 332, DBL-like protein | transcript_product=antigen 332, DBL-like protein | location=Pf3D7_11_v3:1950210-1968726(+) | protein_le
Infected (UM+SMA+CM)	duffy binding-like merozoite surface protein	PF3D7_1246200	14,6367	NaN	13,8383	12,8522	P. falciparum	entry into host	IgM binding;host cell surface binding;protein binding	cell surface;extracellular vesicle	9	6	6	33	23,9	23,9	41,87	0	23,685	745810	14	PF3D7_1246200.1-p1	PF3D7_1246200.1-p1			1517	PF3D7_1246200.1-p1 | transcript=PF3D7_1246200.1 | gene=PF3D7_1246200 | organism=Plasmodium_falciparum_3D7 | gene_product=actin I | transcript_product=actin I | location=Pf3D7_12_v3:1920784-1921914(+) | protein_length=376 | sequence_SO=chromosome | SO=prote
Infected (UM+SMA+CM)	merozoites-associated armadillo repeats protein	PF3D7_1446200	13,3643	NaN	12,4701	11,8968	P. falciparum	entry into host	N/A	apical part of cell;cell surface	7	7	7	15,5	15,5	15,5	67,82	0	13,976	1626600	25	PF3D7_1446200.1-p1	PF3D7_1446200.1-p1			1548	PF3D7_1446200.1-p1 | transcript=PF3D7_1446200.1 | gene=PF3D7_1446200 | organism=Plasmodium_falciparum_3D7 | gene_product=M17 leucyl aminopeptidase | transcript_product=M17 leucyl aminopeptidase | location=Pf3D7_14_v3:1893200-1895017(-) | protein_length=605
Infected (UM+SMA+CM)	phosphoglycerate mutase, putative	PF3D7_1462800	14,6866	NaN	13,6736	13,5087	P. falciparum	glycolytic process	phosphoglycerate mutase activity;protein binding	Maurer's cleft;cytosol;nucleus	10	10	10	42,4	42,4	42,4	36,635	0	98,246	1725000	37	PF3D7_1462800.1-p1	PF3D7_1462800.1-p1			1553	PF3D7_1462800.1-p1 | transcript=PF3D7_1462800.1 | gene=PF3D7_1462800 | organism=Plasmodium_falciparum_3D7 | gene_product=glyceraldehyde-3-phosphate dehydrogenase | transcript_product=glyceraldehyde-3-phosphate dehydrogenase | location=Pf3D7_14_v3:2559098-2
Infected (UM+SMA+CM)	Interleukin-1 receptor-like 1	IL1RL1	14,7442	NaN	14,7911	14,4069	HUMAN	biological regulation;cellular process;cellular response to stimulus;immune response;immune system process;intracellular signal transduction;negative regulation of adaptive immune response;negative regulation of adaptive immune response based on somatic recombination of immune receptors built from immunoglobulin superfamily domains;negative regulation of biological process;negative regulation of …	binding;cytokine binding;cytokine receptor activity;growth factor binding;interleukin-1 binding;interleukin-1 receptor activity;interleukin-33 binding;interleukin-33 receptor activity;molecular transducer activity;protein binding;receptor activity;receptor signaling protein activity;signal transducer activity;signaling receptor activity;transmembrane signaling receptor activity	cell part;external side of plasma membrane;extracellular matrix;extracellular region;extracellular region part;integral to membrane;intrinsic to membrane;membrane part;plasma membrane part	6	6	6	29	29	29	36,993	0	25,766	1744300	34	Q01638-2;Q01638;Q01638-3;Q01638-4	Q01638-2;Q01638;Q01638-3;Q01638-4	Interleukin-1 receptor-like 1	IL1RL1	1575	sp|Q01638-2|ILRL1_HUMAN Isoform B of Interleukin-1 receptor-like 1 OS=Homo sapiens OX=9606 GN=IL1RL1;sp|Q01638|ILRL1_HUMAN Interleukin-1 receptor-like 1 OS=Homo sapiens OX=9606 GN=IL1RL1 PE=1 SV=4;sp|Q01638-3|ILRL1_HUMAN Isoform C of Interleukin-1 receptor
Infected (UM+SMA+CM)	Angiopoietin-1 receptor	TEK	12,6258	NaN	13,0876	13,1485	HUMAN	anatomical structure development;anatomical structure formation involved in morphogenesis;anatomical structure morphogenesis;angiogenesis;biological adhesion;biological regulation;blood coagulation;blood vessel development;cell adhesion;cell communication;cell migration;cell morphogenesis;cell morphogenesis involved in differentiation;cell motility;cell proliferation;cell surface receptor linked …	adenyl nucleotide binding;adenyl ribonucleotide binding;ATP binding;binding;catalytic activity;kinase activity;molecular transducer activity;nucleotide binding;phosphotransferase activity, alcohol group as acceptor;protein kinase activity;protein tyrosine kinase activity;purine nucleotide binding;purine ribonucleoside triphosphate binding;purine ribonucleotide binding;receptor activity;ribonucleo…	adherens junction;anchoring junction;apical plasma membrane;basal plasma membrane;basolateral plasma membrane;cell junction;cell part;cell projection;cell surface;cell-cell junction;cell-substrate adherens junction;cell-substrate junction;cytoplasmic part;cytoskeleton;extracellular region;focal adhesion;integral to membrane;integral to plasma membrane;intracellular non-membrane-bounded organelle;…	5	5	5	7,1	7,1	7,1	125,83	0	18,623	571660	18	Q02763;Q02763-2;Q02763-3	Q02763;Q02763-2;Q02763-3	Angiopoietin-1 receptor	TEK	1585	sp|Q02763|TIE2_HUMAN Angiopoietin-1 receptor OS=Homo sapiens OX=9606 GN=TEK PE=1 SV=2;sp|Q02763-2|TIE2_HUMAN Isoform 2 of Angiopoietin-1 receptor OS=Homo sapiens OX=9606 GN=TEK;sp|Q02763-3|TIE2_HUMAN Isoform 3 of Angiopoietin-1 receptor OS=Homo sapiens OX=
Infected (UM+SMA+CM)	Peptidyl-prolyl cis-trans isomerase FKBP4;Peptidyl-prolyl cis-trans isomerase FKBP4, N-terminally processed	FKBP4	13,2558	NaN	13,1474	12,8189	HUMAN	anatomical structure development;androgen receptor signaling pathway;biological regulation;cation transport;cellular component assembly;cellular component assembly at cellular level;cellular component organization;cellular component organization at cellular level;cellular component organization or biogenesis;cellular component organization or biogenesis at cellular level;cellular macromolecular c…	adenyl nucleotide binding;adenyl ribonucleotide binding;ATP binding;binding;binding, bridging;catalytic activity;cis-trans isomerase activity;drug binding;FK506 binding;GTP binding;guanyl nucleotide binding;guanyl ribonucleotide binding;heat shock protein binding;isomerase activity;macrolide binding;nucleotide binding;peptidyl-prolyl cis-trans isomerase activity;protein binding;protein binding, b…	axon part;axonal growth cone;cell body;cell part;cell projection part;cytoplasm;cytoplasmic part;cytoskeletal part;cytosol;endoplasmic reticulum membrane;endoplasmic reticulum part;extracellular membrane-bounded organelle;extracellular organelle;extracellular region part;extracellular vesicular exosome;growth cone;intracellular membrane-bounded organelle;intracellular organelle;intracellular orga…	4	4	4	12,9	12,9	12,9	51,804	0	15,652	670650	11	Q02790	Q02790	Peptidyl-prolyl cis-trans isomerase FKBP4;Peptidyl-prolyl cis-trans isomerase FKBP4, N-terminally processed	FKBP4	1586	sp|Q02790|FKBP4_HUMAN Peptidyl-prolyl cis-trans isomerase FKBP4 OS=Homo sapiens OX=9606 GN=FKBP4 PE=1 SV=3
Infected (UM+SMA+CM)	Procollagen-lysine,2-oxoglutarate 5-dioxygenase 1	PLOD1	14,5883	NaN	13,7979	13,2618	HUMAN	amine biosynthetic process;amine metabolic process;anatomical structure development;aspartate family amino acid biosynthetic process;aspartate family amino acid metabolic process;biosynthetic process;carboxylic acid biosynthetic process;carboxylic acid metabolic process;cellular amine metabolic process;cellular amino acid biosynthetic process;cellular amino acid metabolic process;cellular biosynt…	binding;carboxylic acid binding;catalytic activity;cation binding;identical protein binding;ion binding;iron ion binding;L-ascorbic acid binding;metal ion binding;oxidoreductase activity;oxidoreductase activity, acting on paired donors, with incorporation or reduction of molecular oxygen;oxidoreductase activity, acting on paired donors, with incorporation or reduction of molecular oxygen, 2-oxogl…	cell part;cytoplasmic part;endoplasmic reticulum membrane;endoplasmic reticulum part;extracellular membrane-bounded organelle;extracellular organelle;extracellular region part;extracellular vesicular exosome;intracellular organelle part;intracellular part;membrane;membrane part;membrane-bounded organelle;membrane-bounded vesicle;organelle;organelle membrane;organelle part;rough endoplasmic reticu…	11	11	11	23,2	23,2	23,2	83,549	0	20,326	1169000	34	Q02809;Q02809-2	Q02809;Q02809-2	Procollagen-lysine,2-oxoglutarate 5-dioxygenase 1	PLOD1	1587	sp|Q02809|PLOD1_HUMAN Procollagen-lysine,2-oxoglutarate 5-dioxygenase 1 OS=Homo sapiens OX=9606 GN=PLOD1 PE=1 SV=2;sp|Q02809-2|PLOD1_HUMAN Isoform 2 of Procollagen-lysine,2-oxoglutarate 5-dioxygenase 1 OS=Homo sapiens OX=9606 GN=PLOD1
Infected (UM+SMA+CM)	Transforming growth factor beta receptor type 3	TGFBR3	13,5668	NaN	12,3263	13,5193	HUMAN	anatomical structure development;anatomical structure formation involved in morphogenesis;anatomical structure morphogenesis;biological regulation;blastocyst development;blood vessel development;BMP signaling pathway;cardiac epithelial to mesenchymal transition;cardiac muscle cell proliferation;cardiac muscle tissue morphogenesis;cell differentiation;cell growth;cell migration;cell morphogenesis;…	binding;carbohydrate binding;catalytic activity;coreceptor activity;cytokine binding;cytokine receptor binding;glycosaminoglycan binding;growth factor binding;heparin binding;kinase activity;molecular transducer activity;pattern binding;PDZ domain binding;phosphotransferase activity, alcohol group as acceptor;polysaccharide binding;protein binding;protein domain specific binding;protein kinase ac…	cell part;cell surface;cytoplasmic part;endoplasmic reticulum;external side of plasma membrane;extracellular matrix;extracellular membrane-bounded organelle;extracellular organelle;extracellular region part;extracellular space;extracellular vesicular exosome;inhibin-betaglycan-ActRII complex;integral to membrane;integral to plasma membrane;intracellular membrane-bounded organelle;intracellular or…	2	2	2	3,8	3,8	3,8	93,427	0	7,0164	513830	20	Q03167-2;Q03167	Q03167-2;Q03167	Transforming growth factor beta receptor type 3	TGFBR3	1597	sp|Q03167-2|TGBR3_HUMAN Isoform 2 of Transforming growth factor beta receptor type 3 OS=Homo sapiens OX=9606 GN=TGFBR3;sp|Q03167|TGBR3_HUMAN Transforming growth factor beta receptor type 3 OS=Homo sapiens OX=9606 GN=TGFBR3 PE=1 SV=3
Infected (UM+SMA+CM)	Peroxiredoxin-1	PRDX1	14,4575	NaN	13,3918	14,4483	HUMAN	anatomical structure development;anatomical structure homeostasis;biological regulation;biosynthetic process;catabolic process;cell killing;cell proliferation;cellular biosynthetic process;cellular catabolic process;cellular macromolecule metabolic process;cellular metabolic process;cellular nitrogen compound metabolic process;cellular process;cellular response to chemical stimulus;cellular respo…	antioxidant activity;binding;catalytic activity;cation binding;heme binding;ion binding;iron ion binding;metal ion binding;oxidoreductase activity;oxidoreductase activity, acting on paired donors, with incorporation or reduction of molecular oxygen;oxidoreductase activity, acting on peroxide as acceptor;peroxidase activity;peroxiredoxin activity;tetrapyrrole binding;thioredoxin peroxidase activit…	cell part;chromatin;chromosomal part;cytoplasm;cytoplasmic membrane-bounded vesicle;cytoplasmic part;cytoplasmic vesicle;cytosol;euchromatin;extracellular membrane-bounded organelle;extracellular organelle;extracellular region part;extracellular space;extracellular vesicular exosome;intracellular membrane-bounded organelle;intracellular non-membrane-bounded organelle;intracellular organelle;intra…	8	7	6	50,8	45,2	39,2	22,11	0	10,716	2046200	34	Q06830	Q06830	Peroxiredoxin-1	PRDX1	1620	sp|Q06830|PRDX1_HUMAN Peroxiredoxin-1 OS=Homo sapiens OX=9606 GN=PRDX1 PE=1 SV=1
Infected (UM+SMA+CM)	60S ribosomal protein L18	RPL18	14,7496	NaN	12,3138	12,7822	HUMAN	biosynthetic process;catabolic process;cellular biosynthetic process;cellular catabolic process;cellular component disassembly;cellular component disassembly at cellular level;cellular component organization;cellular component organization at cellular level;cellular component organization or biogenesis;cellular component organization or biogenesis at cellular level;cellular macromolecular complex…	binding;nucleic acid binding;RNA binding;structural constituent of ribosome;structural molecule activity	adherens junction;anchoring junction;cell junction;cell part;cell-substrate adherens junction;cell-substrate junction;cytoplasm;cytoplasmic part;cytosol;cytosolic large ribosomal subunit;focal adhesion;intracellular membrane-bounded organelle;intracellular non-membrane-bounded organelle;intracellular organelle;intracellular organelle part;intracellular part;large ribosomal subunit;macromolecular …	6	6	6	39	39	39	18,091	0	23,972	802650	23	Q07020-2;Q07020	Q07020-2;Q07020	60S ribosomal protein L18	RPL18	1621	sp|Q07020-2|RL18_HUMAN Isoform 2 of 60S ribosomal protein L18 OS=Homo sapiens OX=9606 GN=RPL18;sp|Q07020|RL18_HUMAN 60S ribosomal protein L18 OS=Homo sapiens OX=9606 GN=RPL18 PE=1 SV=2
Infected (UM+SMA+CM)	Sialic acid-binding Ig-like lectin 14;Sialic acid-binding Ig-like lectin 5	SIGLEC14;SIGLEC5	15,4052	NaN	13,8956	14,4851	HUMAN	biological adhesion;cell adhesion;cellular process;defense response;immune response;immune system process;innate immune response;response to stimulus;response to stress	binding;carbohydrate binding	cell part;integral to membrane;intrinsic to membrane;membrane;membrane part;plasma membrane	5	5	5	15,2	15,2	15,2	43,97	0	13,515	1985500	22	Q08ET2;O15389	Q08ET2;O15389	Sialic acid-binding Ig-like lectin 14;Sialic acid-binding Ig-like lectin 5	SIGLEC14;SIGLEC5	1638	sp|Q08ET2|SIG14_HUMAN Sialic acid-binding Ig-like lectin 14 OS=Homo sapiens OX=9606 GN=SIGLEC14 PE=1 SV=1;sp|O15389|SIGL5_HUMAN Sialic acid-binding Ig-like lectin 5 OS=Homo sapiens OX=9606 GN=SIGLEC5 PE=1 SV=1
Infected (UM+SMA+CM)	Interleukin enhancer-binding factor 2	ILF2	14,4959	NaN	13,7664	13,2322	HUMAN	biological regulation;biosynthetic process;cellular biosynthetic process;cellular macromolecule biosynthetic process;cellular macromolecule metabolic process;cellular metabolic process;cellular nitrogen compound metabolic process;cellular process;immune response;immune system process;macromolecule biosynthetic process;macromolecule metabolic process;metabolic process;nitrogen compound metabolic p…	adenyl nucleotide binding;adenyl ribonucleotide binding;ATP binding;binding;catalytic activity;DNA binding;double-stranded RNA binding;nucleic acid binding;nucleotide binding;purine nucleotide binding;purine ribonucleoside triphosphate binding;purine ribonucleotide binding;ribonucleotide binding;RNA binding;transferase activity	cell part;cytoplasm;intracellular membrane-bounded organelle;intracellular non-membrane-bounded organelle;intracellular organelle;intracellular organelle part;intracellular part;macromolecular complex;membrane;membrane-bounded organelle;non-membrane-bounded organelle;nuclear part;nucleolus;nucleoplasm;nucleus;organelle;organelle part;ribonucleoprotein complex	6	6	6	18,2	18,2	18,2	43,062	0	18,688	1371000	36	Q12905	Q12905	Interleukin enhancer-binding factor 2	ILF2	1658	sp|Q12905|ILF2_HUMAN Interleukin enhancer-binding factor 2 OS=Homo sapiens OX=9606 GN=ILF2 PE=1 SV=2
Infected (UM+SMA+CM)	Interleukin enhancer-binding factor 3	ILF3	14,1067	NaN	13,5148	13,0617	HUMAN	biological regulation;biosynthetic process;cellular biosynthetic process;cellular macromolecule biosynthetic process;cellular macromolecule metabolic process;cellular metabolic process;cellular nitrogen compound metabolic process;cellular process;cellular protein metabolic process;defense response;defense response to virus;immune effector process;immune system process;macromolecule biosynthetic p…	binding;DNA binding;double-stranded RNA binding;nucleic acid binding;RNA binding	cell part;cytoplasm;cytoplasmic part;intracellular membrane-bounded organelle;intracellular non-membrane-bounded organelle;intracellular organelle;intracellular organelle part;intracellular part;macromolecular complex;membrane;membrane-bounded organelle;mitochondrion;non-membrane-bounded organelle;nuclear part;nucleolus;nucleoplasm;nucleus;organelle;organelle part;ribonucleoprotein complex	6	6	5	11,7	11,7	9,7	74,606	0	27,594	805850	23	Q12906-5;Q12906-4;Q12906-2;Q12906-6;Q12906-3;Q12906;Q12906-7	Q12906-5;Q12906-4;Q12906-2;Q12906-6;Q12906-3;Q12906;Q12906-7	Interleukin enhancer-binding factor 3	ILF3	1659	sp|Q12906-5|ILF3_HUMAN Isoform 5 of Interleukin enhancer-binding factor 3 OS=Homo sapiens OX=9606 GN=ILF3;sp|Q12906-4|ILF3_HUMAN Isoform 4 of Interleukin enhancer-binding factor 3 OS=Homo sapiens OX=9606 GN=ILF3;sp|Q12906-2|ILF3_HUMAN Isoform 2 of Interleu
Infected (UM+SMA+CM)	TAR DNA-binding protein 43	TARDBP	16,002	NaN	12,976	14,0219	HUMAN	3'-UTR-mediated mRNA stabilization;biological regulation;biosynthetic process;cellular biosynthetic process;cellular component organization;cellular component organization or biogenesis;cellular macromolecule biosynthetic process;cellular macromolecule metabolic process;cellular membrane organization;cellular metabolic process;cellular nitrogen compound metabolic process;cellular process;interact…	binding;DNA binding;double-stranded DNA binding;identical protein binding;mRNA 3'-UTR binding;mRNA binding;nucleic acid binding;nucleic acid binding transcription factor activity;nucleotide binding;protein binding;RNA binding;sequence-specific DNA binding transcription factor activity;structure-specific DNA binding	cell part;intracellular membrane-bounded organelle;intracellular organelle;intracellular organelle part;intracellular part;membrane-bounded organelle;nuclear part;nucleoplasm;nucleus;organelle;organelle part	10	10	10	19,3	19,3	19,3	44,739	0	229,23	1007100	24	Q13148;Q13148-4	Q13148;Q13148-4	TAR DNA-binding protein 43	TARDBP	1678	sp|Q13148|TADBP_HUMAN TAR DNA-binding protein 43 OS=Homo sapiens OX=9606 GN=TARDBP PE=1 SV=1;sp|Q13148-4|TADBP_HUMAN Isoform 2 of TAR DNA-binding protein 43 OS=Homo sapiens OX=9606 GN=TARDBP
Infected (UM+SMA+CM)	Helicase-like transcription factor	HLTF	14,5463	NaN	11,4764	9,98513	HUMAN	biological regulation;biosynthetic process;cellular biosynthetic process;cellular component organization;cellular component organization at cellular level;cellular component organization or biogenesis;cellular component organization or biogenesis at cellular level;cellular macromolecule biosynthetic process;cellular macromolecule metabolic process;cellular metabolic process;cellular nitrogen comp…	adenyl nucleotide binding;adenyl ribonucleotide binding;ATP binding;ATPase activity;binding;catalytic activity;cation binding;DNA binding;helicase activity;hydrolase activity;hydrolase activity, acting on acid anhydrides;hydrolase activity, acting on acid anhydrides, in phosphorus-containing anhydrides;ion binding;ligase activity;metal ion binding;nucleic acid binding;nucleoside-triphosphatase ac…	cell part;cytoplasm;intracellular membrane-bounded organelle;intracellular non-membrane-bounded organelle;intracellular organelle;intracellular organelle part;intracellular part;membrane;membrane-bounded organelle;non-membrane-bounded organelle;nuclear part;nucleolus;nucleoplasm;nucleus;organelle;organelle part	14	14	14	16	16	16	113,93	0	99,566	720410	32	Q14527;Q14527-2	Q14527;Q14527-2	Helicase-like transcription factor	HLTF	1762	sp|Q14527|HLTF_HUMAN Helicase-like transcription factor OS=Homo sapiens OX=9606 GN=HLTF PE=1 SV=2;sp|Q14527-2|HLTF_HUMAN Isoform 2 of Helicase-like transcription factor OS=Homo sapiens OX=9606 GN=HLTF
Infected (UM+SMA+CM)	V-type proton ATPase subunit S1	ATP6AP1	13,0579	NaN	11,702	12,1776	HUMAN	ATP hydrolysis coupled proton transport;biological regulation;cation homeostasis;cation transport;cell surface receptor linked signaling pathway;cellular cation homeostasis;cellular chemical homeostasis;cellular homeostasis;cellular ion homeostasis;cellular iron ion homeostasis;cellular metal ion homeostasis;cellular process;cellular response to chemical stimulus;cellular response to endogenous s…	active transmembrane transporter activity;adenyl nucleotide binding;adenyl ribonucleotide binding;ATP binding;ATPase activity;ATPase activity, coupled;ATPase activity, coupled to movement of substances;ATPase activity, coupled to transmembrane movement of ions;ATPase activity, coupled to transmembrane movement of substances;binding;catalytic activity;cation transmembrane transporter activity;cati…	cell part;cytoplasmic part;endosomal part;endosome membrane;extracellular membrane-bounded organelle;extracellular organelle;extracellular region part;extracellular vesicular exosome;integral to membrane;intracellular organelle part;intracellular part;intrinsic to membrane;macromolecular complex;membrane;membrane part;membrane-bounded organelle;membrane-bounded vesicle;organelle;organelle membran…	4	4	4	13,8	13,8	13,8	52,025	0	7,5971	611050	18	Q15904	Q15904	V-type proton ATPase subunit S1	ATP6AP1	1838	sp|Q15904|VAS1_HUMAN V-type proton ATPase subunit S1 OS=Homo sapiens OX=9606 GN=ATP6AP1 PE=1 SV=2
Infected (UM+SMA+CM)	Melanoma inhibitory activity protein 3	MIA3	13,6462	NaN	13,4557	12,3461	HUMAN	anatomical structure development;biological regulation;cell development;cellular component organization;cellular component organization at cellular level;cellular component organization or biogenesis;cellular component organization or biogenesis at cellular level;cellular developmental process;cellular process;chondrocyte development;collagen fibril organization;developmental process;establishmen…		cell part;cytoplasmic part;endoplasmic reticulum membrane;endoplasmic reticulum part;integral to membrane;intracellular membrane-bounded organelle;intracellular organelle;intracellular organelle part;intracellular part;intrinsic to membrane;membrane;membrane part;membrane-bounded organelle;organelle;organelle membrane;organelle part	12	12	12	9,3	9,3	9,3	206,89	0	57,158	16104000	28	Q5JRA6-2;Q5JRA6;Q5JRA6-3;Q5JRA6-4	Q5JRA6-2;Q5JRA6;Q5JRA6-3	Melanoma inhibitory activity protein 3	MIA3	1890	sp|Q5JRA6-2|TGO1_HUMAN Isoform 2 of Transport and Golgi organization protein 1 homolog OS=Homo sapiens OX=9606 GN=MIA3;sp|Q5JRA6|TGO1_HUMAN Transport and Golgi organization protein 1 homolog OS=Homo sapiens OX=9606 GN=MIA3 PE=1 SV=1;sp|Q5JRA6-3|TGO1_HUMAN
Infected (UM+SMA+CM)	Aldehyde dehydrogenase family 16 member A1	ALDH16A1	11,8197	NaN	12,6091	13,0796	HUMAN		aldehyde dehydrogenase (NAD) activity;catalytic activity;oxidoreductase activity;oxidoreductase activity, acting on the aldehyde or oxo group of donors;oxidoreductase activity, acting on the aldehyde or oxo group of donors, NAD or NADP as acceptor	cell part;extracellular membrane-bounded organelle;extracellular organelle;extracellular region part;extracellular vesicular exosome;membrane;membrane-bounded organelle;membrane-bounded vesicle;organelle;vesicle	3	3	3	7,1	7,1	7,1	79,917	0	22,683	259670	11	Q8IZ83-3;Q8IZ83	Q8IZ83-3;Q8IZ83	Aldehyde dehydrogenase family 16 member A1	ALDH16A1	2016	sp|Q8IZ83-3|A16A1_HUMAN Isoform 3 of Aldehyde dehydrogenase family 16 member A1 OS=Homo sapiens OX=9606 GN=ALDH16A1;sp|Q8IZ83|A16A1_HUMAN Aldehyde dehydrogenase family 16 member A1 OS=Homo sapiens OX=9606 GN=ALDH16A1 PE=1 SV=2
Infected (UM+SMA+CM)	Leukocyte immunoglobulin-like receptor subfamily B member 2	LILRB2	13,698	NaN	12,4569	13,7239	HUMAN	biological adhesion;biological regulation;cell adhesion;cell communication;cell surface receptor linked signaling pathway;cell-cell adhesion;cell-cell signaling;cellular defense response;cellular process;cellular response to biotic stimulus;cellular response to lipopolysaccharide;cellular response to molecule of bacterial origin;cellular response to stimulus;defense response;Fc receptor mediated …	binding;cell adhesion molecule binding;enzyme binding;inhibitory MHC class I receptor activity;MHC class I protein binding;MHC class I receptor activity;MHC class Ib protein binding;MHC protein binding;molecular transducer activity;phosphatase binding;protein binding;protein phosphatase 1 binding;protein phosphatase binding;receptor activity;receptor binding;signal transducer activity;signaling r…	cell part;cell surface;cytoplasm;extracellular region part;extracellular space;integral to membrane;integral to plasma membrane;intracellular part;intrinsic to membrane;intrinsic to plasma membrane;membrane;membrane part;plasma membrane;plasma membrane part	8	7	4	17,1	13,9	6,2	64,967	0	11,775	701420	16	Q8N423-2;Q8N423;Q8N423-4;Q8N423-3	Q8N423-2;Q8N423;Q8N423-4;Q8N423-3	Leukocyte immunoglobulin-like receptor subfamily B member 2	LILRB2	2028	sp|Q8N423-2|LIRB2_HUMAN Isoform 2 of Leukocyte immunoglobulin-like receptor subfamily B member 2 OS=Homo sapiens OX=9606 GN=LILRB2;sp|Q8N423|LIRB2_HUMAN Leukocyte immunoglobulin-like receptor subfamily B member 2 OS=Homo sapiens OX=9606 GN=LILRB2 PE=1 SV=4
Infected (UM+SMA+CM)	Group XV phospholipase A2	PLA2G15	12,9885	NaN	12,7767	12,045	HUMAN	alcohol metabolic process;amine metabolic process;carboxylic acid catabolic process;carboxylic acid metabolic process;catabolic process;cellular amine metabolic process;cellular biogenic amine metabolic process;cellular catabolic process;cellular ketone metabolic process;cellular lipid catabolic process;cellular lipid metabolic process;cellular metabolic process;cellular nitrogen compound metabol…	binding;calcium-independent phospholipase A2 activity;carboxylic ester hydrolase activity;catalytic activity;hydrolase activity;hydrolase activity, acting on ester bonds;lipase activity;lipid binding;lysophospholipase activity;O-acyltransferase activity;phospholipase A2 activity;phospholipase activity;phospholipid binding;transferase activity;transferase activity, transferring acyl groups;transfe…	cell part;cytoplasmic part;extracellular membrane-bounded organelle;extracellular organelle;extracellular region part;extracellular vesicular exosome;intracellular membrane-bounded organelle;intracellular organelle;intracellular part;lysosome;lytic vacuole;membrane-bounded organelle;membrane-bounded vesicle;mitochondrion;organelle;vacuole;vesicle	4	4	4	13,6	13,6	13,6	46,657	0	5,1913	407690	10	Q8NCC3;Q8NCC3-2	Q8NCC3;Q8NCC3-2	Group XV phospholipase A2	PLA2G15	2046	sp|Q8NCC3|PAG15_HUMAN Phospholipase A2 group XV OS=Homo sapiens OX=9606 GN=PLA2G15 PE=1 SV=2;sp|Q8NCC3-2|PAG15_HUMAN Isoform 2 of Phospholipase A2 group XV OS=Homo sapiens OX=9606 GN=PLA2G15
Infected (UM+SMA+CM)	Heat shock protein 105 kDa	HSPH1	12,376	NaN	12,1816	12,6285	HUMAN	biological regulation;cellular component organization;cellular component organization or biogenesis;cellular macromolecule metabolic process;cellular membrane organization;cellular metabolic process;cellular process;cellular protein metabolic process;cellular response to heat;cellular response to stimulus;cellular response to stress;chaperone mediated protein folding requiring cofactor;chaperone-…	adenyl nucleotide binding;adenyl ribonucleotide binding;ATP binding;binding;nucleotide binding;purine nucleotide binding;purine ribonucleoside triphosphate binding;purine ribonucleotide binding;ribonucleotide binding	cell part;cytoplasm;cytoplasmic membrane-bounded vesicle lumen;cytoplasmic part;cytoplasmic vesicle part;cytoskeletal part;cytosol;endocytic vesicle lumen;extracellular membrane-bounded organelle;extracellular organelle;extracellular region;extracellular region part;extracellular vesicular exosome;intracellular organelle part;intracellular part;macromolecular complex;membrane-bounded organelle;me…	12	10	9	19,3	16,6	14,9	92,115	0	31,927	472620	20	Q92598-2;Q92598;Q92598-3;Q92598-4	Q92598-2;Q92598;Q92598-3;Q92598-4	Heat shock protein 105 kDa	HSPH1	2106	sp|Q92598-2|HS105_HUMAN Isoform Beta of Heat shock protein 105 kDa OS=Homo sapiens OX=9606 GN=HSPH1;sp|Q92598|HS105_HUMAN Heat shock protein 105 kDa OS=Homo sapiens OX=9606 GN=HSPH1 PE=1 SV=1;sp|Q92598-3|HS105_HUMAN Isoform 3 of Heat shock protein 105 kDa
Infected (UM+SMA+CM)	Proteasome subunit beta type-7	PSMB7	13,1764	NaN	13,1251	13,1857	HUMAN	activation of immune response;activation of innate immune response;anaphase-promoting complex-dependent proteasomal ubiquitin-dependent protein catabolic process;antigen processing and presentation;antigen processing and presentation of exogenous antigen;antigen processing and presentation of exogenous peptide antigen;antigen processing and presentation of exogenous peptide antigen via MHC class …	catalytic activity;endopeptidase activity;hydrolase activity;peptidase activity;peptidase activity, acting on L-amino acid peptides;threonine-type endopeptidase activity;threonine-type peptidase activity	cell part;cytoplasm;cytoplasmic part;cytosol;extracellular membrane-bounded organelle;extracellular organelle;extracellular region part;extracellular vesicular exosome;intracellular membrane-bounded organelle;intracellular organelle;intracellular organelle part;intracellular part;macromolecular complex;membrane-bounded organelle;membrane-bounded vesicle;nuclear part;nucleoplasm;nucleus;organelle;…	4	4	4	17	17	17	29,965	0	56,787	765210	23	Q99436;Q99436-2	Q99436	Proteasome subunit beta type-7	PSMB7	2203	sp|Q99436|PSB7_HUMAN Proteasome subunit beta type-7 OS=Homo sapiens OX=9606 GN=PSMB7 PE=1 SV=1
Infected (UM+SMA+CM)	Matrix metalloproteinase-19	MMP19	14,5148	NaN	14,096	13,7556	HUMAN	anatomical structure formation involved in morphogenesis;angiogenesis;cell differentiation;cellular component disassembly;cellular component disassembly at cellular level;cellular component organization;cellular component organization at cellular level;cellular component organization or biogenesis;cellular component organization or biogenesis at cellular level;cellular developmental process;cellu…	binding;calcium ion binding;catalytic activity;cation binding;endopeptidase activity;hydrolase activity;ion binding;metal ion binding;metalloendopeptidase activity;metallopeptidase activity;peptidase activity;peptidase activity, acting on L-amino acid peptides;transition metal ion binding;zinc ion binding	extracellular matrix;extracellular region;extracellular region part;proteinaceous extracellular matrix	7	7	7	22	22	22	57,356	0	19,89	1700500	43	Q99542;Q99542-3;Q99542-5	Q99542;Q99542-3	Matrix metalloproteinase-19	MMP19	2209	sp|Q99542|MMP19_HUMAN Matrix metalloproteinase-19 OS=Homo sapiens OX=9606 GN=MMP19 PE=1 SV=1;sp|Q99542-3|MMP19_HUMAN Isoform 2 of Matrix metalloproteinase-19 OS=Homo sapiens OX=9606 GN=MMP19
Infected (UM+SMA+CM)	Cadherin-related family member 2	CDHR2	14,9601	NaN	14,0027	11,1277	HUMAN	biological adhesion;biological regulation;cell adhesion;cell-cell adhesion;cellular process;homophilic cell adhesion;negative regulation of biological process;negative regulation of cell growth;negative regulation of cellular process;negative regulation of growth;regulation of biological process;regulation of cell growth;regulation of cellular component organization;regulation of cellular process…	binding;calcium ion binding;cation binding;ion binding;metal ion binding	apical plasma membrane;brush border;cell junction;cell part;cell projection;extracellular membrane-bounded organelle;extracellular organelle;extracellular region part;extracellular vesicular exosome;integral to membrane;intrinsic to membrane;membrane part;membrane-bounded organelle;membrane-bounded vesicle;organelle;plasma membrane part;vesicle	16	16	16	14,8	14,8	14,8	141,54	0	45,756	4775700	45	Q9BYE9	Q9BYE9	Cadherin-related family member 2	CDHR2	2272	sp|Q9BYE9|CDHR2_HUMAN Cadherin-related family member 2 OS=Homo sapiens OX=9606 GN=CDHR2 PE=1 SV=2
Infected (UM+SMA+CM)	Nucleotide exchange factor SIL1	SIL1	13,065	NaN	11,9047	11,6348	HUMAN	cellular macromolecule metabolic process;cellular metabolic process;cellular process;cellular protein metabolic process;establishment of localization;establishment of localization in cell;establishment of protein localization;intracellular protein transport;intracellular transport;macromolecule metabolic process;metabolic process;primary metabolic process;protein folding;protein metabolic process…	binding;protein binding;unfolded protein binding	cell part;cytoplasmic part;endoplasmic reticulum;endoplasmic reticulum lumen;endoplasmic reticulum part;extracellular region part;extracellular space;intracellular membrane-bounded organelle;intracellular organelle;intracellular organelle lumen;intracellular organelle part;intracellular part;membrane-bounded organelle;membrane-enclosed lumen;organelle;organelle lumen;organelle part	4	4	4	11,5	11,5	11,5	52,084	0	10,448	259610	8	Q9H173	Q9H173	Nucleotide exchange factor SIL1	SIL1	2296	sp|Q9H173|SIL1_HUMAN Nucleotide exchange factor SIL1 OS=Homo sapiens OX=9606 GN=SIL1 PE=1 SV=1
Infected (UM+SMA+CM)	Multiple epidermal growth factor-like domains protein 9	MEGF9	13,358	NaN	12,7876	13,6219	HUMAN			cell part;integral to membrane;intrinsic to membrane;membrane part	2	2	2	5,6	5,6	5,6	62,983	0	10,305	290420	12	Q9H1U4	Q9H1U4	Multiple epidermal growth factor-like domains protein 9	MEGF9	2297	sp|Q9H1U4|MEGF9_HUMAN Multiple epidermal growth factor-like domains protein 9 OS=Homo sapiens OX=9606 GN=MEGF9 PE=2 SV=3
Infected (UM+SMA+CM)	Semaphorin-4A	SEMA4A	13,6435	NaN	13,5542	12,1014	HUMAN	alpha-beta T cell activation;alpha-beta T cell activation involved in immune response;alpha-beta T cell differentiation;alpha-beta T cell differentiation involved in immune response;anatomical structure formation involved in morphogenesis;angiogenesis;axon guidance;biological regulation;CD4-positive, alpha-beta T cell activation;CD4-positive, alpha-beta T cell differentiation;CD4-positive, alpha-…	receptor activity	cell part;integral to membrane;intrinsic to membrane;membrane;membrane part;plasma membrane	7	7	7	13,7	13,7	13,7	83,573	0	10,577	718740	19	Q9H3S1;Q9H3S1-2	Q9H3S1;Q9H3S1-2	Semaphorin-4A	SEMA4A	2310	sp|Q9H3S1|SEM4A_HUMAN Semaphorin-4A OS=Homo sapiens OX=9606 GN=SEMA4A PE=1 SV=2;sp|Q9H3S1-2|SEM4A_HUMAN Isoform 2 of Semaphorin-4A OS=Homo sapiens OX=9606 GN=SEMA4A
Infected (UM+SMA+CM)	Bcl-2-associated transcription factor 1	BCLAF1	15,6413	NaN	14,3678	16,9654	HUMAN	apoptosis;biological regulation;biosynthetic process;cell death;cellular biosynthetic process;cellular macromolecule biosynthetic process;cellular macromolecule metabolic process;cellular metabolic process;cellular nitrogen compound metabolic process;cellular process;cellular response to stimulus;cellular response to stress;death;macromolecule biosynthetic process;macromolecule metabolic process;…	binding;DNA binding;nucleic acid binding	cell part;cytoplasm;intracellular membrane-bounded organelle;intracellular non-membrane-bounded organelle;intracellular organelle;intracellular organelle part;intracellular part;membrane-bounded organelle;non-membrane-bounded organelle;nuclear part;nucleolus;nucleoplasm;nucleus;organelle;organelle part	14	14	12	17,2	17,2	15,7	105,95	0	36,175	9780700	25	Q9NYF8-2;Q9NYF8;Q9NYF8-3;Q9NYF8-4	Q9NYF8-2;Q9NYF8;Q9NYF8-3;Q9NYF8-4	Bcl-2-associated transcription factor 1	BCLAF1	2397	sp|Q9NYF8-2|BCLF1_HUMAN Isoform 2 of Bcl-2-associated transcription factor 1 OS=Homo sapiens OX=9606 GN=BCLAF1;sp|Q9NYF8|BCLF1_HUMAN Bcl-2-associated transcription factor 1 OS=Homo sapiens OX=9606 GN=BCLAF1 PE=1 SV=2;sp|Q9NYF8-3|BCLF1_HUMAN Isoform 3 of Bc
Infected (UM+SMA+CM)	Cathepsin Z	CTSZ	14,6506	NaN	13,3816	12,9221	HUMAN	anatomical structure morphogenesis;angiotensin maturation;biological regulation;branching morphogenesis of a tube;cellular macromolecule metabolic process;cellular metabolic process;cellular process;cellular protein metabolic process;developmental process;epithelial tube branching involved in lung morphogenesis;epithelial tube morphogenesis;hormone metabolic process;macromolecule metabolic proces…	catalytic activity;cysteine-type endopeptidase activity;cysteine-type peptidase activity;endopeptidase activity;hydrolase activity;peptidase activity;peptidase activity, acting on L-amino acid peptides	cell part;cytoplasmic part;endoplasmic reticulum;extracellular membrane-bounded organelle;extracellular organelle;extracellular region part;extracellular space;extracellular vesicular exosome;intracellular membrane-bounded organelle;intracellular organelle;intracellular part;lysosome;lytic vacuole;membrane;membrane-bounded organelle;membrane-bounded vesicle;organelle;plasma membrane;vacuole;vesic…	10	10	10	40,3	40,3	40,3	33,868	0	32,275	2830000	40	Q9UBR2	Q9UBR2	Cathepsin Z	CTSZ	2424	sp|Q9UBR2|CATZ_HUMAN Cathepsin Z OS=Homo sapiens OX=9606 GN=CTSZ PE=1 SV=1
Infected (UM+SMA+CM)	F-box only protein 7	FBXO7	12,4954	NaN	13,0519	12,3971	HUMAN	autophagy;biological regulation;catabolic process;cellular catabolic process;cellular macromolecule catabolic process;cellular macromolecule metabolic process;cellular metabolic process;cellular process;cellular protein metabolic process;establishment of localization;establishment of localization in cell;establishment of protein localization;establishment of protein localization in mitochondrion;…	acid-amino acid ligase activity;catalytic activity;ligase activity;ligase activity, forming carbon-nitrogen bonds;small conjugating protein ligase activity;ubiquitin-protein ligase activity	cell part;cytoplasm;cytoplasmic part;cytosol;intracellular membrane-bounded organelle;intracellular organelle;intracellular part;macromolecular complex;membrane-bounded organelle;mitochondrion;nucleus;organelle;protein complex;ubiquitin ligase complex	4	4	4	11,3	11,3	11,3	45,78	0	12,49	4725700	17	Q9Y3I1-3;Q9Y3I1-2;Q9Y3I1	Q9Y3I1-3;Q9Y3I1-2;Q9Y3I1	F-box only protein 7	FBXO7	2541	sp|Q9Y3I1-3|FBX7_HUMAN Isoform 3 of F-box only protein 7 OS=Homo sapiens OX=9606 GN=FBXO7;sp|Q9Y3I1-2|FBX7_HUMAN Isoform 2 of F-box only protein 7 OS=Homo sapiens OX=9606 GN=FBXO7;sp|Q9Y3I1|FBX7_HUMAN F-box only protein 7 OS=Homo sapiens OX=9606 GN=FBXO7 P
Infected (UM+SMA+CM)	Phosphoserine aminotransferase	PSAT1	12,6711	NaN	13,9859	11,6742	HUMAN	amine biosynthetic process;amine metabolic process;biosynthetic process;carboxylic acid biosynthetic process;carboxylic acid metabolic process;cellular amine metabolic process;cellular amino acid biosynthetic process;cellular amino acid metabolic process;cellular biosynthetic process;cellular ketone metabolic process;cellular metabolic process;cellular nitrogen compound biosynthetic process;cellu…	binding;catalytic activity;cofactor binding;O-phospho-L-serine:2-oxoglutarate aminotransferase activity;pyridoxal phosphate binding;transaminase activity;transferase activity;transferase activity, transferring nitrogenous groups;vitamin B6 binding;vitamin binding	cell part;cytoplasm;cytoplasmic part;cytosol;extracellular membrane-bounded organelle;extracellular organelle;extracellular region part;extracellular vesicular exosome;intracellular part;membrane-bounded organelle;membrane-bounded vesicle;organelle;vesicle	6	6	6	21,4	21,4	21,4	40,422	0	23,016	362210	13	Q9Y617;Q9Y617-2	Q9Y617;Q9Y617-2	Phosphoserine aminotransferase	PSAT1	2565	sp|Q9Y617|SERC_HUMAN Phosphoserine aminotransferase OS=Homo sapiens OX=9606 GN=PSAT1 PE=1 SV=2;sp|Q9Y617-2|SERC_HUMAN Isoform 2 of Phosphoserine aminotransferase OS=Homo sapiens OX=9606 GN=PSAT1
CM + SMA	Disintegrin and metalloproteinase domain-containing protein 10	ADAM10	13,3467	NaN	11,382	NaN	HUMAN	axon guidance;biological regulation;cell activation;cell communication;cell surface receptor linked signaling pathway;cell-cell signaling;cellular component disassembly;cellular component disassembly at cellular level;cellular component organization;cellular component organization at cellular level;cellular component organization or biogenesis;cellular component organization or biogenesis at cell…	binding;catalytic activity;cation binding;endopeptidase activity;enzyme binding;hydrolase activity;identical protein binding;integrin binding;ion binding;kinase binding;metal ion binding;metalloendopeptidase activity;metallopeptidase activity;peptidase activity;peptidase activity, acting on L-amino acid peptides;protein binding;protein complex binding;protein dimerization activity;protein homodim…	adherens junction;anchoring junction;cell junction;cell part;cell surface;cell-substrate adherens junction;cell-substrate junction;cytoplasm;cytoplasmic membrane-bounded vesicle;cytoplasmic part;cytoplasmic vesicle;cytoskeletal part;endoplasmic reticulum part;extracellular membrane-bounded organelle;extracellular organelle;extracellular region part;extracellular vesicular exosome;focal adhesion;G…	4	4	4	10,3	10,3	10,3	84,141	0	7,5385	294010	8	O14672;O14672-2	O14672;O14672-2	Disintegrin and metalloproteinase domain-containing protein 10	ADAM10	127	sp|O14672|ADA10_HUMAN Disintegrin and metalloproteinase domain-containing protein 10 OS=Homo sapiens OX=9606 GN=ADAM10 PE=1 SV=1;sp|O14672-2|ADA10_HUMAN Isoform 2 of Disintegrin and metalloproteinase domain-containing protein 10 OS=Homo sapiens OX=9606 GN=
CM + SMA	U4/U6 small nuclear ribonucleoprotein Prp3	PRPF3	12,922	NaN	11,3542	NaN	HUMAN	assembly of spliceosomal tri-snRNP;cellular component assembly;cellular component assembly at cellular level;cellular component organization;cellular component organization at cellular level;cellular component organization or biogenesis;cellular component organization or biogenesis at cellular level;cellular macromolecular complex assembly;cellular macromolecular complex subunit organization;cell…	binding;identical protein binding;protein binding	Cajal body;cell part;cytoplasm;intracellular membrane-bounded organelle;intracellular organelle;intracellular organelle part;intracellular part;macromolecular complex;membrane-bounded organelle;nuclear body;nuclear part;nuclear speck;nucleoplasm;nucleoplasm part;nucleus;organelle;organelle part;ribonucleoprotein complex;small nuclear ribonucleoprotein complex;spliceosomal complex;U4/U6 x U5 tri-s…	5	5	5	10,2	10,2	10,2	77,528	0	14,829	149430	8	O43395;O43395-3	O43395;O43395-3	U4/U6 small nuclear ribonucleoprotein Prp3	PRPF3	168	sp|O43395|PRPF3_HUMAN U4/U6 small nuclear ribonucleoprotein Prp3 OS=Homo sapiens OX=9606 GN=PRPF3 PE=1 SV=2;sp|O43395-3|PRPF3_HUMAN Isoform 2 of U4/U6 small nuclear ribonucleoprotein Prp3 OS=Homo sapiens OX=9606 GN=PRPF3
CM + SMA	Programmed cell death protein 6	PDCD6	12,3183	NaN	12,1738	NaN	HUMAN	activation of caspase activity;anatomical structure formation involved in morphogenesis;angiogenesis;biological regulation;cellular process;cellular response to heat;cellular response to stimulus;cellular response to stress;developmental process;establishment of localization;establishment of localization in cell;establishment of protein localization;intracellular protein transport;intracellular t…	binding;binding, bridging;calcium ion binding;calcium-dependent cysteine-type endopeptidase activity;calcium-dependent protein binding;catalytic activity;cation binding;cysteine-type endopeptidase activity;cysteine-type peptidase activity;endopeptidase activity;hydrolase activity;identical protein binding;ion binding;metal ion binding;peptidase activity;peptidase activity, acting on L-amino acid …	cell part;cytoplasm;cytoplasmic part;cytoplasmic vesicle;endoplasmic reticulum;endoplasmic reticulum exit site;endoplasmic reticulum membrane;endoplasmic reticulum part;endosome;extracellular membrane-bounded organelle;extracellular organelle;extracellular region part;extracellular vesicular exosome;intracellular membrane-bounded organelle;intracellular organelle;intracellular organelle part;intr…	3	3	3	18	18	18	21,664	0	5,054	269740	12	O75340-2;O75340	O75340-2;O75340	Programmed cell death protein 6	PDCD6	228	sp|O75340-2|PDCD6_HUMAN Isoform 2 of Programmed cell death protein 6 OS=Homo sapiens OX=9606 GN=PDCD6;sp|O75340|PDCD6_HUMAN Programmed cell death protein 6 OS=Homo sapiens OX=9606 GN=PDCD6 PE=1 SV=1
CM + SMA	Nuclear pore complex protein Nup155	NUP155	12,6765	NaN	12,826	NaN	HUMAN	biological regulation;biosynthetic process;carbohydrate metabolic process;carbohydrate transport;cell cycle;cell cycle process;cell surface receptor linked signaling pathway;cellular biosynthetic process;cellular component disassembly;cellular component disassembly at cellular level;cellular component organization;cellular component organization at cellular level;cellular component organization o…	structural constituent of nuclear pore;structural molecule activity;transporter activity	cell part;envelope;intracellular organelle part;intracellular part;macromolecular complex;membrane;membrane part;nuclear envelope;nuclear membrane;nuclear part;nuclear pore;organelle envelope;organelle membrane;organelle part;pore complex;protein complex	9	9	9	8,3	8,3	8,3	149,01	0	20,109	364980	15	O75694-2;O75694	O75694-2;O75694	Nuclear pore complex protein Nup155	NUP155	252	sp|O75694-2|NU155_HUMAN Isoform 2 of Nuclear pore complex protein Nup155 OS=Homo sapiens OX=9606 GN=NUP155;sp|O75694|NU155_HUMAN Nuclear pore complex protein Nup155 OS=Homo sapiens OX=9606 GN=NUP155 PE=1 SV=1
CM + SMA	Ig heavy chain V-III region KOL;Ig heavy chain V-III region BUT;Ig heavy chain V-III region CAM;Ig heavy chain V-III region 23	IGHV3-66;IGHV3-23	15,2237	NaN	11,8128	NaN	HUMAN	activation of immune response;biological regulation;cellular component organization;cellular component organization or biogenesis;cellular membrane organization;cellular process;complement activation;complement activation, classical pathway;defense response;endocytosis;establishment of localization;humoral immune response;immune effector process;immune response;immune system process;innate immune…	antigen binding;binding	blood microparticle;cell part;extracellular membrane-bounded organelle;extracellular organelle;extracellular region;extracellular region part;extracellular space;extracellular vesicular exosome;membrane;membrane-bounded organelle;membrane-bounded vesicle;organelle;plasma membrane;vesicle	6	3	2	34,2	24,8	20,5	12,989	0	6,8554	1133600	15	P0DP02;P01772;A0A0C4DH42;P0DP03;P01767;P01768;P01764	P0DP02;P01772;A0A0C4DH42;P0DP03;P01767;P01768;P01764	Ig heavy chain V-III region KOL;Ig heavy chain V-III region BUT;Ig heavy chain V-III region CAM;Ig heavy chain V-III region 23	IGHV3-66;IGHV3-23	375	sp|P0DP02|HVC33_HUMAN Immunoglobulin heavy variable 3-30-3 OS=Homo sapiens OX=9606 GN=IGHV3-30-3 PE=3 SV=1;sp|P01772|HV333_HUMAN Immunoglobulin heavy variable 3-33 OS=Homo sapiens OX=9606 GN=IGHV3-33 PE=1 SV=2;sp|A0A0C4DH42|HV366_HUMAN Immunoglobulin heavy
CM + SMA	Polymeric immunoglobulin receptor;Secretory component	PIGR	12,7928	NaN	12,3869	NaN	HUMAN	anatomical structure homeostasis;biological regulation;cell surface receptor linked signaling pathway;cellular component organization;cellular component organization or biogenesis;cellular localization;cellular macromolecule localization;cellular membrane organization;cellular process;cellular protein localization;cellular response to stimulus;detection of chemical stimulus;detection of chemical …	binding;immunoglobulin binding;immunoglobulin receptor activity;molecular transducer activity;polymeric immunoglobulin binding;polymeric immunoglobulin receptor activity;protein binding;protein complex binding;receptor activity;signal transducer activity;signaling receptor activity;transmembrane signaling receptor activity	cell part;extracellular membrane-bounded organelle;extracellular organelle;extracellular region part;extracellular space;extracellular vesicular exosome;integral to membrane;integral to plasma membrane;intrinsic to membrane;intrinsic to plasma membrane;macromolecular complex;membrane;membrane part;membrane-bounded organelle;membrane-bounded vesicle;organelle;plasma membrane;plasma membrane part;p…	4	4	4	7,2	7,2	7,2	83,283	0	162,2	369020	10	P01833	P01833	Polymeric immunoglobulin receptor;Secretory component	PIGR	377	sp|P01833|PIGR_HUMAN Polymeric immunoglobulin receptor OS=Homo sapiens OX=9606 GN=PIGR PE=1 SV=4
CM + SMA	Myoglobin	MB	13,1993	NaN	13,0424	NaN	HUMAN	anatomical structure development;brown fat cell differentiation;cell differentiation;cellular developmental process;cellular process;developmental process;enucleate erythrocyte differentiation;erythrocyte differentiation;fat cell differentiation;heart development;multicellular organismal process;muscle contraction;muscle system process;myeloid cell differentiation;organ development;response to ch…	binding;cation binding;heme binding;ion binding;iron ion binding;metal ion binding;oxygen binding;oxygen transporter activity;substrate-specific transporter activity;tetrapyrrole binding;transition metal ion binding;transporter activity	extracellular membrane-bounded organelle;extracellular organelle;extracellular region part;extracellular vesicular exosome;membrane-bounded organelle;membrane-bounded vesicle;organelle;vesicle	3	3	3	27,9	27,9	27,9	17,184	0	10,547	399190	15	P02144	P02144	Myoglobin	MB	390	sp|P02144|MYG_HUMAN Myoglobin OS=Homo sapiens OX=9606 GN=MB PE=1 SV=2
CM + SMA	Superoxide dismutase [Mn], mitochondrial	SOD2	16,7965	NaN	14,591	NaN	HUMAN	age-dependent response to oxidative stress;age-dependent response to reactive oxygen species;amine metabolic process;anatomical structure development;apoptotic mitochondrial changes;behavior;biological regulation;biosynthetic process;carboxylic acid metabolic process;cation homeostasis;cell development;cell differentiation;cellular amine metabolic process;cellular amino acid metabolic process;cel…	antioxidant activity;binding;catalytic activity;cation binding;DNA binding;identical protein binding;ion binding;manganese ion binding;metal ion binding;nucleic acid binding;oxidoreductase activity;oxidoreductase activity, acting on superoxide radicals as acceptor;oxygen binding;protein binding;superoxide dismutase activity;transition metal ion binding	cell part;cytoplasmic part;extracellular membrane-bounded organelle;extracellular organelle;extracellular region part;extracellular vesicular exosome;intracellular membrane-bounded organelle;intracellular non-membrane-bounded organelle;intracellular organelle;intracellular organelle lumen;intracellular organelle part;intracellular part;membrane;membrane-bounded organelle;membrane-bounded vesicle;…	6	6	6	40,3	40,3	40,3	19,73	0	36,354	1597900	16	P04179-4;P04179;P04179-2;P04179-3	P04179-4;P04179;P04179-2;P04179-3	Superoxide dismutase [Mn], mitochondrial	SOD2	450	sp|P04179-4|SODM_HUMAN Isoform 4 of Superoxide dismutase [Mn], mitochondrial OS=Homo sapiens OX=9606 GN=SOD2;sp|P04179|SODM_HUMAN Superoxide dismutase [Mn], mitochondrial OS=Homo sapiens OX=9606 GN=SOD2 PE=1 SV=3;sp|P04179-2|SODM_HUMAN Isoform 2 of Superox
CM + SMA	Fatty acid-binding protein, liver	FABP1	15,4726	NaN	13,0346	NaN	HUMAN	acylglycerol catabolic process;acylglycerol metabolic process;biological regulation;biosynthetic process;catabolic process;cellular biosynthetic process;cellular catabolic process;cellular lipid catabolic process;cellular lipid metabolic process;cellular macromolecule biosynthetic process;cellular macromolecule metabolic process;cellular metabolic process;cellular nitrogen compound metabolic proc…	antioxidant activity;bile acid binding;binding;carboxylic acid binding;catalytic activity;cation binding;chromatin binding;DNA binding;drug binding;fatty acid binding;fatty acid transporter activity;ion binding;lipid binding;lipid transporter activity;long-chain fatty acid transporter activity;metal ion binding;methyltransferase activity;monocarboxylic acid binding;nucleic acid binding;phospholip…	apical cortex;cell cortex part;cell part;cytoplasmic part;cytosol;extracellular membrane-bounded organelle;extracellular organelle;extracellular region part;extracellular vesicular exosome;intracellular membrane-bounded organelle;intracellular organelle;intracellular organelle lumen;intracellular organelle part;intracellular part;membrane-bounded organelle;membrane-bounded vesicle;membrane-enclos…	5	5	5	61,4	61,4	61,4	14,208	0	25,963	3239200	25	P07148;Q9NQV6-6	P07148;Q9NQV6-6	Fatty acid-binding protein, liver	FABP1	529	sp|P07148|FABPL_HUMAN Fatty acid-binding protein, liver OS=Homo sapiens OX=9606 GN=FABP1 PE=1 SV=1;sp|Q9NQV6-6|PRD10_HUMAN Isoform 6 of PR domain zinc finger protein 10 OS=Homo sapiens OX=9606 GN=PRDM10
CM + SMA	Alcohol dehydrogenase 1A;Alcohol dehydrogenase 1C	ADH1A;ADH1C	13,6595	NaN	14,5531	NaN	HUMAN	alcohol metabolic process;cellular metabolic process;cellular process;drug metabolic process;ethanol metabolic process;ethanol oxidation;metabolic process;oxidation-reduction process;primary alcohol metabolic process;small molecule metabolic process;xenobiotic metabolic process	alcohol dehydrogenase (NAD) activity;alcohol dehydrogenase activity, zinc-dependent;binding;catalytic activity;cation binding;ion binding;metal ion binding;oxidoreductase activity;oxidoreductase activity, acting on CH-OH group of donors;oxidoreductase activity, acting on the CH-OH group of donors, NAD or NADP as acceptor;transition metal ion binding;zinc ion binding	cell part;cytoplasmic part;cytosol;intracellular part	7	7	2	20,3	20,3	8	39,858	0	56,834	677930	15	P07327;P00326	P07327;P00326	Alcohol dehydrogenase 1A;Alcohol dehydrogenase 1C	ADH1A;ADH1C	535	sp|P07327|ADH1A_HUMAN Alcohol dehydrogenase 1A OS=Homo sapiens OX=9606 GN=ADH1A PE=1 SV=2;sp|P00326|ADH1G_HUMAN Alcohol dehydrogenase 1C OS=Homo sapiens OX=9606 GN=ADH1C PE=1 SV=2
CM + SMA	Beta-hexosaminidase subunit beta;Beta-hexosaminidase subunit beta chain B;Beta-hexosaminidase subunit beta chain A	HEXB	12,4027	NaN	12,6139	NaN	HUMAN	amine metabolic process;aminoglycan catabolic process;aminoglycan metabolic process;anatomical structure development;astrocyte cell migration;axon ensheathment;behavior;biological regulation;biosynthetic process;calcium ion homeostasis;carbohydrate catabolic process;carbohydrate metabolic process;catabolic process;cation homeostasis;cell migration;cell motility;cellular biosynthetic process;cellu…	beta-N-acetylhexosaminidase activity;binding;catalytic activity;hexosaminidase activity;hydrolase activity;hydrolase activity, acting on glycosyl bonds;hydrolase activity, hydrolyzing O-glycosyl compounds;identical protein binding;protein binding;protein dimerization activity;protein heterodimerization activity;protein homodimerization activity	acrosomal vesicle;cell part;cytoplasmic membrane-bounded vesicle;cytoplasmic part;cytoplasmic vesicle;extracellular membrane-bounded organelle;extracellular organelle;extracellular region part;extracellular vesicular exosome;intracellular membrane-bounded organelle;intracellular organelle;intracellular organelle lumen;intracellular organelle part;intracellular part;lysosomal lumen;membrane;membra…	8	8	7	21,2	21,2	18,2	63,111	0	8,7803	406470	15	P07686	P07686	Beta-hexosaminidase subunit beta;Beta-hexosaminidase subunit beta chain B;Beta-hexosaminidase subunit beta chain A	HEXB	549	sp|P07686|HEXB_HUMAN Beta-hexosaminidase subunit beta OS=Homo sapiens OX=9606 GN=HEXB PE=1 SV=3
CM + SMA	Interleukin-6 receptor subunit alpha	IL6R	13,1944	NaN	12,0419	NaN	HUMAN	acute inflammatory response;acute-phase response;anatomical structure development;biological regulation;cell chemotaxis;cell migration;cell motility;cell surface receptor linked signaling pathway;cellular component movement;cellular process;cellular response to chemical stimulus;cellular response to cytokine stimulus;cellular response to interleukin-6;cellular response to organic substance;cellul…	binding;ciliary neurotrophic factor binding;cytokine binding;cytokine receptor activity;enzyme binding;growth factor binding;identical protein binding;interleukin-6 binding;interleukin-6 receptor activity;molecular transducer activity;protein binding;protein dimerization activity;protein homodimerization activity;receptor activity;signal transducer activity;signaling receptor activity;transmembra…	apical plasma membrane;basolateral plasma membrane;cell part;cell surface;ciliary neurotrophic factor receptor complex;extracellular region;extracellular region part;extracellular space;interleukin-6 receptor complex;macromolecular complex;membrane;membrane part;plasma membrane;plasma membrane part;protein complex;receptor complex	4	4	4	16,4	16,4	16,4	40,237	0	6,7393	287860	12	P08887-2;P08887	P08887-2;P08887	Interleukin-6 receptor subunit alpha	IL6R	594	sp|P08887-2|IL6RA_HUMAN Isoform 2 of Interleukin-6 receptor subunit alpha OS=Homo sapiens OX=9606 GN=IL6R;sp|P08887|IL6RA_HUMAN Interleukin-6 receptor subunit alpha OS=Homo sapiens OX=9606 GN=IL6R PE=1 SV=1
CM + SMA	Fructose-1,6-bisphosphatase 1	FBP1	14,3665	NaN	13,5298	NaN	HUMAN	alcohol biosynthetic process;alcohol metabolic process;biological regulation;biosynthetic process;carbohydrate biosynthetic process;carbohydrate metabolic process;cellular biosynthetic process;cellular carbohydrate biosynthetic process;cellular carbohydrate metabolic process;cellular component assembly;cellular component organization;cellular component organization or biogenesis;cellular metaboli…	adenyl nucleotide binding;adenyl ribonucleotide binding;AMP binding;binding;carbohydrate binding;carbohydrate phosphatase activity;catalytic activity;cation binding;fructose 1,6-bisphosphate 1-phosphatase activity;hydrolase activity;hydrolase activity, acting on ester bonds;identical protein binding;ion binding;metal ion binding;monosaccharide binding;nucleotide binding;phosphatase activity;phosp…	cell part;cytoplasm;cytoplasmic part;cytosol;extracellular membrane-bounded organelle;extracellular organelle;extracellular region part;extracellular vesicular exosome;intracellular part;membrane-bounded organelle;membrane-bounded vesicle;organelle;vesicle	12	12	11	42,6	42,6	39,3	36,842	0	31,495	1858800	38	P09467	P09467	Fructose-1,6-bisphosphatase 1	FBP1	603	sp|P09467|F16P1_HUMAN Fructose-1,6-bisphosphatase 1 OS=Homo sapiens OX=9606 GN=FBP1 PE=1 SV=5
CM + SMA	2,3-cyclic-nucleotide 3-phosphodiesterase	CNP	11,0036	NaN	10,8382	NaN	HUMAN	adult behavior;adult locomotory behavior;aging;anatomical structure development;anatomical structure morphogenesis;axonogenesis;behavior;biological regulation;catabolic process;cell communication;cell differentiation;cell part morphogenesis;cell projection morphogenesis;cell projection organization;cell-cell signaling;cellular catabolic process;cellular component morphogenesis;cellular component …	2',3'-cyclic-nucleotide 3'-phosphodiesterase activity;binding;catalytic activity;cyclic nucleotide binding;cyclic-nucleotide phosphodiesterase activity;hydrolase activity;hydrolase activity, acting on ester bonds;nucleic acid binding;nucleotide binding;phosphoric diester hydrolase activity;phosphoric ester hydrolase activity;RNA binding	cell part;cell projection;cytoplasm;cytoplasmic membrane-bounded vesicle;cytoplasmic part;cytoplasmic vesicle;cytoskeletal part;extracellular membrane-bounded organelle;extracellular organelle;extracellular region part;extracellular space;extracellular vesicular exosome;intracellular membrane-bounded organelle;intracellular organelle;intracellular organelle part;intracellular part;macromolecular …	5	5	5	19,2	19,2	19,2	45,098	0	17,283	50328	7	P09543-2;P09543	P09543-2;P09543	2,3-cyclic-nucleotide 3-phosphodiesterase	CNP	610	sp|P09543-2|CN37_HUMAN Isoform CNPI of 2,3-cyclic-nucleotide 3-phosphodiesterase OS=Homo sapiens OX=9606 GN=CNP;sp|P09543|CN37_HUMAN 2,3-cyclic-nucleotide 3-phosphodiesterase OS=Homo sapiens OX=9606 GN=CNP PE=1 SV=2
CM + SMA	Heme oxygenase 1	HMOX1	11,7569	NaN	12,6315	NaN	HUMAN	anatomical structure formation involved in morphogenesis;angiogenesis;biological regulation;catabolic process;cation homeostasis;cell communication;cell death;cell proliferation;cellular catabolic process;cellular cation homeostasis;cellular chemical homeostasis;cellular component assembly;cellular component organization;cellular component organization or biogenesis;cellular homeostasis;cellular …	binding;catalytic activity;cation binding;enzyme binding;heme binding;heme oxygenase (decyclizing) activity;hydrolase activity;hydrolase activity, acting on ester bonds;identical protein binding;ion binding;iron ion binding;lipase activity;metal ion binding;molecular transducer activity;oxidoreductase activity;oxidoreductase activity, acting on paired donors, with incorporation or reduction of mo…	caveola;cell part;cytoplasmic part;cytosol;endoplasmic reticulum;endoplasmic reticulum membrane;endoplasmic reticulum part;extracellular region part;extracellular space;intracellular membrane-bounded organelle;intracellular non-membrane-bounded organelle;intracellular organelle;intracellular organelle part;intracellular part;membrane;membrane part;membrane raft;membrane-bounded organelle;non-memb…	6	6	4	27,4	27,4	16,7	32,818	0	8,1395	252680	12	P09601	P09601	Heme oxygenase 1	HMOX1	611	sp|P09601|HMOX1_HUMAN Heme oxygenase 1 OS=Homo sapiens OX=9606 GN=HMOX1 PE=1 SV=1
CM + SMA	X-ray repair cross-complementing protein 6	XRCC6	11,996	NaN	10,4141	NaN	HUMAN	anatomical structure development;anatomical structure homeostasis;biological regulation;biosynthetic process;brain development;cellular biosynthetic process;cellular component organization;cellular component organization at cellular level;cellular component organization or biogenesis;cellular component organization or biogenesis at cellular level;cellular hyperosmotic response;cellular hyperosmot…	5'-deoxyribose-5-phosphate lyase activity;adenyl nucleotide binding;adenyl ribonucleotide binding;ATP binding;ATPase activity;ATPase activity, coupled;ATP-dependent DNA helicase activity;ATP-dependent helicase activity;binding;carbon-oxygen lyase activity;catalytic activity;damaged DNA binding;DNA binding;DNA helicase activity;DNA-dependent ATPase activity;double-stranded DNA binding;helicase act…	cell part;chromosomal part;cytoplasmic part;cytosol;intracellular membrane-bounded organelle;intracellular non-membrane-bounded organelle;intracellular organelle;intracellular organelle part;intracellular part;Ku70:Ku80 complex;macromolecular complex;membrane;membrane-bounded organelle;nonhomologous end joining complex;non-membrane-bounded organelle;nuclear chromosome part;nuclear part;nuclear te…	13	13	13	21	21	21	69,842	0	62,03	606100	31	P12956;P12956-2	P12956;P12956-2	X-ray repair cross-complementing protein 6	XRCC6	695	sp|P12956|XRCC6_HUMAN X-ray repair cross-complementing protein 6 OS=Homo sapiens OX=9606 GN=XRCC6 PE=1 SV=2;sp|P12956-2|XRCC6_HUMAN Isoform 2 of X-ray repair cross-complementing protein 6 OS=Homo sapiens OX=9606 GN=XRCC6
CM + SMA	X-ray repair cross-complementing protein 5	XRCC5	13,1914	NaN	10,6361	NaN	HUMAN	anatomical structure development;anatomical structure homeostasis;biological regulation;biosynthetic process;brain development;cell differentiation;cell proliferation;cellular biosynthetic process;cellular component organization;cellular component organization at cellular level;cellular component organization or biogenesis;cellular component organization or biogenesis at cellular level;cellular d…	adenyl nucleotide binding;adenyl ribonucleotide binding;ATP binding;ATPase activity;ATPase activity, coupled;ATP-dependent DNA helicase activity;ATP-dependent helicase activity;binding;catalytic activity;damaged DNA binding;DNA binding;DNA helicase activity;DNA-dependent ATPase activity;double-stranded DNA binding;enzyme binding;helicase activity;hydrolase activity;hydrolase activity, acting on a…	cell part;chromosomal part;chromosome, telomeric region;cytoplasmic part;cytosol;intracellular membrane-bounded organelle;intracellular non-membrane-bounded organelle;intracellular organelle;intracellular organelle part;intracellular part;Ku70:Ku80 complex;macromolecular complex;membrane;membrane-bounded organelle;nonhomologous end joining complex;non-membrane-bounded organelle;nuclear chromosome…	9	9	8	17,3	17,3	15,2	82,704	0	18,966	158020	11	P13010	P13010	X-ray repair cross-complementing protein 5	XRCC5	696	sp|P13010|XRCC5_HUMAN X-ray repair cross-complementing protein 5 OS=Homo sapiens OX=9606 GN=XRCC5 PE=1 SV=3
CM + SMA	Leukosialin	SPN	14,6914	NaN	12,6966	NaN	HUMAN	biological regulation;blood coagulation;cell migration;cell motility;cell surface receptor linked signaling pathway;cellular component movement;cellular defense response;cellular process;cellular response to stimulus;chemotaxis;coagulation;defense response;defense response to bacterium;establishment or maintenance of cell polarity;hemostasis;immune response;immune system process;leukocyte migrati…	molecular transducer activity;receptor activity;signal transducer activity;signaling receptor activity;transmembrane signaling receptor activity	basement membrane;cell part;cell projection;cell surface;external side of plasma membrane;extracellular matrix part;extracellular membrane-bounded organelle;extracellular organelle;extracellular region part;extracellular space;extracellular vesicular exosome;integral to membrane;integral to plasma membrane;intrinsic to membrane;intrinsic to plasma membrane;membrane;membrane part;membrane-bounded …	2	2	2	11,5	11,5	11,5	40,321	0	67,518	427120	5	P16150	P16150	Leukosialin	SPN	761	sp|P16150|LEUK_HUMAN Leukosialin OS=Homo sapiens OX=9606 GN=SPN PE=1 SV=1
CM + SMA	Tumor necrosis factor receptor superfamily member 1A;Tumor necrosis factor receptor superfamily member 1A, membrane form;Tumor necrosis factor-binding protein 1	TNFRSF1A	12,2466	NaN	11,0018	NaN	HUMAN	biological regulation;carboxylic acid metabolic process;cell surface receptor linked signaling pathway;cellular component assembly;cellular component organization;cellular component organization or biogenesis;cellular ketone metabolic process;cellular lipid metabolic process;cellular metabolic process;cellular process;cellular response to abiotic stimulus;cellular response to chemical stimulus;ce…	binding;cytokine binding;death receptor activity;molecular transducer activity;protein binding;receptor activity;signal transducer activity;signaling receptor activity;transmembrane signaling receptor activity;tumor necrosis factor binding;tumor necrosis factor receptor activity	axon;cell part;cell projection;cell surface;cytoplasmic part;cytosol;extracellular region;extracellular region part;extracellular space;Golgi apparatus part;Golgi membrane;integral to membrane;integral to plasma membrane;intracellular membrane-bounded organelle;intracellular organelle;intracellular organelle part;intracellular part;intrinsic to membrane;intrinsic to plasma membrane;macromolecular…	2	2	2	15,1	15,1	15,1	24,194	0	7,5804	70665	4	P19438-5;P19438-4;P19438	P19438-5;P19438-4;P19438	Tumor necrosis factor receptor superfamily member 1A;Tumor necrosis factor receptor superfamily member 1A, membrane form;Tumor necrosis factor-binding protein 1	TNFRSF1A	812	sp|P19438-5|TNR1A_HUMAN Isoform 5 of Tumor necrosis factor receptor superfamily member 1A OS=Homo sapiens OX=9606 GN=TNFRSF1A;sp|P19438-4|TNR1A_HUMAN Isoform 4 of Tumor necrosis factor receptor superfamily member 1A OS=Homo sapiens OX=9606 GN=TNFRSF1A;sp|P
CM + SMA	Lamin-B1	LMNB1	14,1352	NaN	13,8682	NaN	HUMAN	apoptosis;cell death;cellular component disassembly;cellular component disassembly at cellular level;cellular component disassembly involved in apoptosis;cellular component organization;cellular component organization at cellular level;cellular component organization or biogenesis;cellular component organization or biogenesis at cellular level;cellular process;death;programmed cell death	structural molecule activity	cell part;cytoskeletal part;envelope;intermediate filament;intracellular organelle part;intracellular part;lamin filament;macromolecular complex;membrane;nuclear envelope;nuclear inner membrane;nuclear membrane;nuclear part;nucleoplasm;organelle envelope;organelle inner membrane;organelle membrane;organelle part;protein complex	8	8	8	21	21	21	66,408	0	25,746	1030900	20	P20700	P20700	Lamin-B1	LMNB1	831	sp|P20700|LMNB1_HUMAN Lamin-B1 OS=Homo sapiens OX=9606 GN=LMNB1 PE=1 SV=2
CM + SMA	Integrin alpha-L	ITGAL	14,1259	NaN	12,4953	NaN	HUMAN	activated T cell proliferation;biological adhesion;biological regulation;blood coagulation;cell activation;cell activation involved in immune response;cell adhesion;cell migration;cell motility;cell proliferation;cell surface receptor linked signaling pathway;cell-cell adhesion;cell-matrix adhesion;cell-substrate adhesion;cellular component movement;cellular component organization;cellular compon…	binding;cation binding;cell adhesion molecule binding;ICAM-3 receptor activity;ion binding;metal ion binding;molecular transducer activity;protein binding;receptor activity;signal transducer activity;signaling receptor activity;transmembrane signaling receptor activity	alphaL-beta2 integrin complex;cell junction;cell part;cell surface;cell-cell junction;external side of plasma membrane;extracellular membrane-bounded organelle;extracellular organelle;extracellular region part;extracellular vesicular exosome;immunological synapse;integrin complex;macromolecular complex;membrane;membrane part;membrane-bounded organelle;membrane-bounded vesicle;organelle;plasma mem…	4	4	4	5	5	5	134,43	0	9,4058	353190	16	P20701-2;P20701;P20701-3	P20701-2;P20701;P20701-3	Integrin alpha-L	ITGAL	832	sp|P20701-2|ITAL_HUMAN Isoform 2 of Integrin alpha-L OS=Homo sapiens OX=9606 GN=ITGAL;sp|P20701|ITAL_HUMAN Integrin alpha-L OS=Homo sapiens OX=9606 GN=ITGAL PE=1 SV=3;sp|P20701-3|ITAL_HUMAN Isoform 3 of Integrin alpha-L OS=Homo sapiens OX=9606 GN=ITGAL
CM + SMA	Serine--pyruvate aminotransferase	AGXT	12,7518	NaN	11,1761	NaN	HUMAN	acid secretion;alanine catabolic process;alanine metabolic process;aldehyde catabolic process;amine biosynthetic process;amine catabolic process;amine metabolic process;anion transport;biosynthetic process;carboxylic acid biosynthetic process;carboxylic acid catabolic process;carboxylic acid metabolic process;carboxylic acid transport;catabolic process;cellular aldehyde metabolic process;cellular…	alanine-glyoxylate transaminase activity;amine binding;amino acid binding;binding;carboxylic acid binding;catalytic activity;cofactor binding;identical protein binding;protein binding;protein dimerization activity;protein homodimerization activity;pyridoxal phosphate binding;receptor binding;serine-pyruvate transaminase activity;transaminase activity;transferase activity;transferase activity, tra…	cell part;cytoplasmic part;intracellular membrane-bounded organelle;intracellular organelle;intracellular organelle lumen;intracellular organelle part;intracellular part;membrane-bounded organelle;membrane-enclosed lumen;microbody;microbody lumen;microbody part;mitochondrial matrix;mitochondrial part;organelle;organelle lumen;organelle part;peroxisomal matrix;peroxisomal part;peroxisome	8	8	8	27,3	27,3	27,3	43,009	0	26,526	1005000	17	P21549	P21549	Serine--pyruvate aminotransferase	AGXT	846	sp|P21549|SPYA_HUMAN Serine--pyruvate aminotransferase OS=Homo sapiens OX=9606 GN=AGXT PE=1 SV=1
CM + SMA	Neutrophil collagenase	MMP8	13,4974	NaN	10,9442	NaN	HUMAN	cell differentiation;cellular component disassembly;cellular component disassembly at cellular level;cellular component organization;cellular component organization at cellular level;cellular component organization or biogenesis;cellular component organization or biogenesis at cellular level;cellular developmental process;cellular process;collagen catabolic process;collagen metabolic process;deve…	binding;calcium ion binding;catalytic activity;cation binding;endopeptidase activity;hydrolase activity;ion binding;metal ion binding;metalloendopeptidase activity;metallopeptidase activity;peptidase activity;peptidase activity, acting on L-amino acid peptides;serine hydrolase activity;serine-type endopeptidase activity;serine-type peptidase activity;transition metal ion binding;zinc ion binding	extracellular matrix;extracellular region;extracellular region part;extracellular space;proteinaceous extracellular matrix	5	5	5	13,9	13,9	13,9	53,411	0	17,706	526610	15	P22894	P22894	Neutrophil collagenase	MMP8	866	sp|P22894|MMP8_HUMAN Neutrophil collagenase OS=Homo sapiens OX=9606 GN=MMP8 PE=1 SV=1
CM + SMA	40S ribosomal protein S3	RPS3	13,6884	NaN	12,5028	NaN	HUMAN	apoptosis;biological regulation;biosynthetic process;catabolic process;cell cycle phase;cell cycle process;cell death;cell division;cellular biosynthetic process;cellular catabolic process;cellular component disassembly;cellular component disassembly at cellular level;cellular component organization;cellular component organization at cellular level;cellular component organization or biogenesis;ce…	binding;carbon-oxygen lyase activity;catalytic activity;damaged DNA binding;DNA binding;DNA N-glycosylase activity;DNA-(apurinic or apyrimidinic site) lyase activity;enzyme binding;hydrolase activity;hydrolase activity, acting on glycosyl bonds;hydrolase activity, hydrolyzing N-glycosyl compounds;iron-sulfur cluster binding;kinase binding;lyase activity;metal cluster binding;mRNA binding;NF-kappa…	adherens junction;anchoring junction;cell junction;cell part;cell projection membrane;cell projection part;cell-substrate adherens junction;cell-substrate junction;cytoplasm;cytoplasmic part;cytoskeletal part;cytosol;cytosolic small ribosomal subunit;extracellular membrane-bounded organelle;extracellular organelle;extracellular region part;extracellular vesicular exosome;focal adhesion;intracellu…	8	8	7	37	37	30,5	26,688	0	20,263	534680	13	P23396;P23396-2	P23396;P23396-2	40S ribosomal protein S3	RPS3	876	sp|P23396|RS3_HUMAN 40S ribosomal protein S3 OS=Homo sapiens OX=9606 GN=RPS3 PE=1 SV=2;sp|P23396-2|RS3_HUMAN Isoform 2 of 40S ribosomal protein S3 OS=Homo sapiens OX=9606 GN=RPS3
CM + SMA	ATP synthase F(0) complex subunit B1, mitochondrial	ATP5F1	11,054	NaN	9,90394	NaN	HUMAN	anatomical structure development;ATP biosynthetic process;ATP metabolic process;ATP synthesis coupled proton transport;biosynthetic process;cation transport;cellular biosynthetic process;cellular metabolic process;cellular nitrogen compound biosynthetic process;cellular nitrogen compound metabolic process;cellular process;developmental process;electron transport chain;energy coupled proton transp…	cation transmembrane transporter activity;hydrogen ion transmembrane transporter activity;inorganic cation transmembrane transporter activity;ion transmembrane transporter activity;monovalent inorganic cation transmembrane transporter activity;substrate-specific transmembrane transporter activity;substrate-specific transporter activity;transmembrane transporter activity;transporter activity	cell part;cytoplasmic part;extracellular membrane-bounded organelle;extracellular organelle;extracellular region part;extracellular vesicular exosome;intracellular membrane-bounded organelle;intracellular organelle;intracellular organelle lumen;intracellular organelle part;intracellular part;macromolecular complex;membrane;membrane part;membrane-bounded organelle;membrane-bounded vesicle;membrane…	3	3	3	13,7	13,7	13,7	28,908	0	5,5776	32833	4	P24539	P24539	ATP synthase F(0) complex subunit B1, mitochondrial	ATP5F1	889	sp|P24539|AT5F1_HUMAN ATP synthase F(0) complex subunit B1, mitochondrial OS=Homo sapiens OX=9606 GN=ATP5PB PE=1 SV=2
CM + SMA	Polypyrimidine tract-binding protein 1	PTBP1	13,9904	NaN	11,2728	NaN	HUMAN	alternative nuclear mRNA splicing, via spliceosome;biological regulation;cellular macromolecule metabolic process;cellular metabolic process;cellular nitrogen compound metabolic process;cellular process;gene expression;macromolecule metabolic process;metabolic process;mRNA metabolic process;mRNA processing;negative regulation of biological process;negative regulation of cell differentiation;negat…	binding;nucleic acid binding;nucleotide binding;poly-pyrimidine tract binding;pre-mRNA binding;RNA binding;single-stranded RNA binding	cell part;extracellular membrane-bounded organelle;extracellular organelle;extracellular region part;extracellular vesicular exosome;intracellular non-membrane-bounded organelle;intracellular organelle;intracellular organelle part;intracellular part;membrane;membrane-bounded organelle;membrane-bounded vesicle;non-membrane-bounded organelle;nuclear part;nucleolus;nucleoplasm;organelle;organelle pa…	9	9	8	25,8	25,8	24,5	57,221	0	194,03	949970	29	P26599;P26599-2;P26599-3	P26599;P26599-2;P26599-3	Polypyrimidine tract-binding protein 1	PTBP1	917	sp|P26599|PTBP1_HUMAN Polypyrimidine tract-binding protein 1 OS=Homo sapiens OX=9606 GN=PTBP1 PE=1 SV=1;sp|P26599-2|PTBP1_HUMAN Isoform 2 of Polypyrimidine tract-binding protein 1 OS=Homo sapiens OX=9606 GN=PTBP1;sp|P26599-3|PTBP1_HUMAN Isoform 3 of Polypy
CM + SMA	CD27 antigen	CD27	13,7647	NaN	12,6785	NaN	HUMAN	adaptive immune response;adaptive immune response based on somatic recombination of immune receptors built from immunoglobulin superfamily domains;B cell mediated immunity;biological regulation;cell surface receptor linked signaling pathway;cellular process;cellular response to stimulus;immune effector process;immune response;immune system process;immunoglobulin mediated immune response;leukocyte…	caspase inhibitor activity;caspase regulator activity;cysteine-type endopeptidase inhibitor activity;endopeptidase inhibitor activity;endopeptidase regulator activity;enzyme inhibitor activity;enzyme regulator activity;molecular transducer activity;peptidase inhibitor activity;peptidase regulator activity;receptor activity;signal transducer activity;signaling receptor activity;transmembrane signa…	cell part;external side of plasma membrane;extracellular membrane-bounded organelle;extracellular organelle;extracellular region;extracellular region part;extracellular vesicular exosome;integral to membrane;integral to plasma membrane;intrinsic to membrane;intrinsic to plasma membrane;membrane part;membrane-bounded organelle;membrane-bounded vesicle;organelle;plasma membrane part;vesicle	3	3	3	11,5	11,5	11,5	29,137	0,0018904	3,2188	213600	4	P26842	P26842	CD27 antigen	CD27	921	sp|P26842|CD27_HUMAN CD27 antigen OS=Homo sapiens OX=9606 GN=CD27 PE=1 SV=2
CM + SMA	CAD protein;Glutamine-dependent carbamoyl-phosphate synthase;Aspartate carbamoyltransferase;Dihydroorotase	CAD	13,6121	NaN	10,9645	NaN	HUMAN	amide biosynthetic process;amine biosynthetic process;amine catabolic process;amine metabolic process;anatomical structure development;anatomical structure morphogenesis;arginine biosynthetic process;arginine metabolic process;biological regulation;biosynthetic process;body fluid secretion;carbamoyl phosphate biosynthetic process;carbamoyl phosphate metabolic process;carboxylic acid biosynthetic …	adenyl nucleotide binding;adenyl ribonucleotide binding;amine binding;amino acid binding;aspartate binding;aspartate carbamoyltransferase activity;ATP binding;binding;carbamoyl-phosphate synthase (ammonia) activity;carbamoyl-phosphate synthase (glutamine-hydrolyzing) activity;carbon-nitrogen ligase activity, with glutamine as amido-N-donor;carboxyl- or carbamoyltransferase activity;carboxylic aci…	axon part;cell body;cell part;cell projection;cell projection part;cytoplasmic part;cytosol;extracellular membrane-bounded organelle;extracellular organelle;extracellular region part;extracellular vesicular exosome;intracellular membrane-bounded organelle;intracellular organelle;intracellular organelle part;intracellular part;macromolecular complex;membrane;membrane-bounded organelle;membrane-bou…	12	12	12	5,8	5,8	5,8	242,98	0	31,371	451630	20	P27708	P27708	CAD protein;Glutamine-dependent carbamoyl-phosphate synthase;Aspartate carbamoyltransferase;Dihydroorotase	CAD	930	sp|P27708|PYR1_HUMAN CAD protein OS=Homo sapiens OX=9606 GN=CAD PE=1 SV=3
CM + SMA	Adenylosuccinate synthetase isozyme 2	ADSS	14,0953	NaN	13,0766	NaN	HUMAN	amine metabolic process;AMP biosynthetic process;AMP metabolic process;aspartate family amino acid metabolic process;aspartate metabolic process;biosynthetic process;carboxylic acid metabolic process;cellular amine metabolic process;cellular amino acid metabolic process;cellular aromatic compound metabolic process;cellular biosynthetic process;cellular ketone metabolic process;cellular metabolic …	adenylosuccinate synthase activity;anion binding;binding;catalytic activity;cation binding;GTP binding;guanyl nucleotide binding;guanyl ribonucleotide binding;ion binding;ligase activity;ligase activity, forming carbon-nitrogen bonds;magnesium ion binding;metal ion binding;nucleotide binding;phosphate ion binding;purine nucleotide binding;purine ribonucleoside triphosphate binding;purine ribonucl…	cell part;cytoplasm;cytoplasmic part;cytosol;extracellular membrane-bounded organelle;extracellular organelle;extracellular region part;extracellular vesicular exosome;intracellular part;membrane;membrane-bounded organelle;membrane-bounded vesicle;organelle;plasma membrane;vesicle	5	5	5	16	16	16	50,097	0	12,811	549750	11	P30520	P30520	Adenylosuccinate synthetase isozyme 2	ADSS	973	sp|P30520|PURA2_HUMAN Adenylosuccinate synthetase isozyme 2 OS=Homo sapiens OX=9606 GN=ADSS2 PE=1 SV=3
CM + SMA	3-hydroxyisobutyrate dehydrogenase, mitochondrial	HIBADH	14,8163	NaN	12,376	NaN	HUMAN	alcohol catabolic process;alcohol metabolic process;amine catabolic process;amine metabolic process;branched chain family amino acid catabolic process;branched chain family amino acid metabolic process;carbohydrate catabolic process;carbohydrate metabolic process;carboxylic acid catabolic process;carboxylic acid metabolic process;catabolic process;cellular amine metabolic process;cellular amino a…	3-hydroxyisobutyrate dehydrogenase activity;binding;catalytic activity;coenzyme binding;cofactor binding;NAD binding;nucleotide binding;oxidoreductase activity;oxidoreductase activity, acting on CH-OH group of donors;oxidoreductase activity, acting on the CH-OH group of donors, NAD or NADP as acceptor;phosphogluconate dehydrogenase (decarboxylating) activity	cell part;cytoplasmic part;intracellular organelle lumen;intracellular organelle part;intracellular part;membrane-enclosed lumen;mitochondrial matrix;mitochondrial part;organelle lumen;organelle part	4	4	4	19,6	19,6	19,6	35,329	0	8,7159	399620	6	P31937	P31937	3-hydroxyisobutyrate dehydrogenase, mitochondrial	HIBADH	987	sp|P31937|3HIDH_HUMAN 3-hydroxyisobutyrate dehydrogenase, mitochondrial OS=Homo sapiens OX=9606 GN=HIBADH PE=1 SV=2
CM + SMA	Thrombospondin-2	THBS2	11,3522	NaN	12,2457	NaN	HUMAN	biological adhesion;biological regulation;cell adhesion;cellular process;negative regulation of angiogenesis;negative regulation of biological process;negative regulation of developmental process;positive regulation of biological process;positive regulation of cellular component biogenesis;positive regulation of cellular component organization;positive regulation of cellular process;positive regu…	binding;calcium ion binding;carbohydrate binding;cation binding;glycosaminoglycan binding;heparin binding;ion binding;metal ion binding;pattern binding;polysaccharide binding	basement membrane;cell part;cytoplasmic membrane-bounded vesicle;cytoplasmic part;cytoplasmic vesicle;extracellular matrix part;extracellular region;extracellular region part;intracellular membrane-bounded organelle;intracellular organelle;intracellular part;membrane-bounded organelle;membrane-bounded vesicle;organelle;platelet alpha granule;stored secretory granule;vesicle	8	6	6	9,8	7,3	7,3	129,99	0	8,3488	147340	7	P35442	P35442	Thrombospondin-2	THBS2	1026	sp|P35442|TSP2_HUMAN Thrombospondin-2 OS=Homo sapiens OX=9606 GN=THBS2 PE=1 SV=2
CM + SMA	60S ribosomal protein L13a	RPL13A	15,3443	NaN	13,6461	NaN	HUMAN	biological regulation;biosynthetic process;catabolic process;cellular biosynthetic process;cellular catabolic process;cellular component disassembly;cellular component disassembly at cellular level;cellular component organization;cellular component organization at cellular level;cellular component organization or biogenesis;cellular component organization or biogenesis at cellular level;cellular …	structural constituent of ribosome;structural molecule activity	adherens junction;anchoring junction;cell junction;cell part;cell-substrate adherens junction;cell-substrate junction;cytoplasm;cytoplasmic part;cytosol;cytosolic large ribosomal subunit;focal adhesion;intracellular membrane-bounded organelle;intracellular non-membrane-bounded organelle;intracellular organelle;intracellular organelle part;intracellular part;large ribosomal subunit;macromolecular …	15	15	15	57,6	57,6	57,6	23,577	0	33,648	1024000	30	P40429;Q6NVV1	P40429	60S ribosomal protein L13a	RPL13A	1075	sp|P40429|RL13A_HUMAN 60S ribosomal protein L13a OS=Homo sapiens OX=9606 GN=RPL13A PE=1 SV=2
CM + SMA	Replication factor C subunit 3	RFC3	13,4642	NaN	12,7916	NaN	HUMAN	anatomical structure homeostasis;base-excision repair;biological regulation;biosynthetic process;cell cycle;cellular biosynthetic process;cellular component organization;cellular component organization at cellular level;cellular component organization or biogenesis;cellular component organization or biogenesis at cellular level;cellular macromolecule biosynthetic process;cellular macromolecule me…	ATPase activity;ATPase activity, coupled;binding;catalytic activity;DNA binding;DNA clamp loader activity;DNA-dependent ATPase activity;hydrolase activity;hydrolase activity, acting on acid anhydrides;hydrolase activity, acting on acid anhydrides, in phosphorus-containing anhydrides;nucleic acid binding;nucleoside-triphosphatase activity;protein-DNA loading ATPase activity;pyrophosphatase activity	cell part;chromosomal part;DNA replication factor C complex;intracellular membrane-bounded organelle;intracellular organelle;intracellular organelle part;intracellular part;macromolecular complex;membrane-bounded organelle;nuclear part;nucleoplasm;nucleus;organelle;organelle part;protein complex	5	5	5	17	17	17	34,756	0	153,64	219440	12	P40938-2;P40938	P40938-2;P40938	Replication factor C subunit 3	RFC3	1081	sp|P40938-2|RFC3_HUMAN Isoform 2 of Replication factor C subunit 3 OS=Homo sapiens OX=9606 GN=RFC3;sp|P40938|RFC3_HUMAN Replication factor C subunit 3 OS=Homo sapiens OX=9606 GN=RFC3 PE=1 SV=2
CM + SMA	Enoyl-CoA delta isomerase 1, mitochondrial	ECI1	13,9868	NaN	12,7847	NaN	HUMAN	carboxylic acid catabolic process;carboxylic acid metabolic process;catabolic process;cellular catabolic process;cellular ketone metabolic process;cellular lipid catabolic process;cellular lipid metabolic process;cellular metabolic process;cellular process;fatty acid beta-oxidation;fatty acid catabolic process;fatty acid metabolic process;fatty acid oxidation;lipid catabolic process;lipid metabol…	catalytic activity;dodecenoyl-CoA delta-isomerase activity;intramolecular oxidoreductase activity;intramolecular oxidoreductase activity, transposing C=C bonds;isomerase activity	cell part;cytoplasmic part;extracellular membrane-bounded organelle;extracellular organelle;extracellular region part;extracellular vesicular exosome;intracellular membrane-bounded organelle;intracellular organelle;intracellular organelle lumen;intracellular organelle part;intracellular part;membrane;membrane-bounded organelle;membrane-bounded vesicle;membrane-enclosed lumen;mitochondrial inner m…	4	4	4	15,1	15,1	15,1	30,895	0	10,206	571700	15	P42126-2;P42126	P42126-2;P42126	Enoyl-CoA delta isomerase 1, mitochondrial	ECI1	1090	sp|P42126-2|ECI1_HUMAN Isoform 2 of Enoyl-CoA delta isomerase 1, mitochondrial OS=Homo sapiens OX=9606 GN=ECI1;sp|P42126|ECI1_HUMAN Enoyl-CoA delta isomerase 1, mitochondrial OS=Homo sapiens OX=9606 GN=ECI1 PE=1 SV=1
CM + SMA	NADP-dependent malic enzyme	ME1	12,4129	NaN	12,4038	NaN	HUMAN	biosynthetic process;carbohydrate metabolic process;carboxylic acid metabolic process;cellular biosynthetic process;cellular component assembly;cellular component organization;cellular component organization or biogenesis;cellular ketone metabolic process;cellular lipid metabolic process;cellular metabolic process;cellular nitrogen compound biosynthetic process;cellular nitrogen compound metaboli…	adenyl nucleotide binding;adenyl ribonucleotide binding;ADP binding;binding;carbon-carbon lyase activity;carboxy-lyase activity;catalytic activity;cation binding;coenzyme binding;cofactor binding;electron carrier activity;ion binding;lyase activity;malate dehydrogenase (decarboxylating) activity;malate dehydrogenase (oxaloacetate-decarboxylating) (NADP+) activity;malate dehydrogenase activity;mal…	cell part;cytoplasmic part;cytosol;intracellular membrane-bounded organelle;intracellular organelle;intracellular part;membrane-bounded organelle;mitochondrion;organelle	3	3	3	8,2	8,2	8,2	64,149	0	6,1882	186960	8	P48163;P48163-2	P48163;P48163-2	NADP-dependent malic enzyme	ME1	1137	sp|P48163|MAOX_HUMAN NADP-dependent malic enzyme OS=Homo sapiens OX=9606 GN=ME1 PE=1 SV=1;sp|P48163-2|MAOX_HUMAN Isoform 2 of NADP-dependent malic enzyme OS=Homo sapiens OX=9606 GN=ME1
CM + SMA	60S ribosomal protein L34	RPL34	12,4092	NaN	8,49877	NaN	HUMAN	biosynthetic process;catabolic process;cellular biosynthetic process;cellular catabolic process;cellular component disassembly;cellular component disassembly at cellular level;cellular component organization;cellular component organization at cellular level;cellular component organization or biogenesis;cellular component organization or biogenesis at cellular level;cellular macromolecular complex…	binding;nucleic acid binding;RNA binding;structural constituent of ribosome;structural molecule activity	cell part;cytoplasm;cytoplasmic part;cytosol;cytosolic large ribosomal subunit;extracellular membrane-bounded organelle;extracellular organelle;extracellular region part;extracellular vesicular exosome;intracellular non-membrane-bounded organelle;intracellular organelle;intracellular organelle part;intracellular part;large ribosomal subunit;macromolecular complex;membrane-bounded organelle;membra…	6	6	6	29,1	29,1	29,1	13,293	0	34,099	229310	16	P49207	P49207	60S ribosomal protein L34	RPL34	1156	sp|P49207|RL34_HUMAN 60S ribosomal protein L34 OS=Homo sapiens OX=9606 GN=RPL34 PE=1 SV=3
CM + SMA	Protein ERGIC-53	LMAN1	13,8404	NaN	10,8126	NaN	HUMAN	biological regulation;blood coagulation;carbohydrate metabolic process;cellular carbohydrate metabolic process;cellular component organization;cellular component organization at cellular level;cellular component organization or biogenesis;cellular component organization or biogenesis at cellular level;cellular macromolecule metabolic process;cellular metabolic process;cellular process;cellular pr…	binding;carbohydrate binding;cation binding;ion binding;mannose binding;metal ion binding;monosaccharide binding;protein binding;sugar binding;unfolded protein binding	cell part;coated vesicle membrane;contractile fiber part;cytoplasmic part;cytoplasmic vesicle membrane;cytoplasmic vesicle part;endoplasmic reticulum membrane;endoplasmic reticulum part;endoplasmic reticulum-Golgi intermediate compartment;endoplasmic reticulum-Golgi intermediate compartment membrane;ER to Golgi transport vesicle membrane;extracellular membrane-bounded organelle;extracellular orga…	5	5	5	10,8	10,8	10,8	57,548	0	10,233	425450	14	P49257	P49257	Protein ERGIC-53	LMAN1	1158	sp|P49257|LMAN1_HUMAN Protein ERGIC-53 OS=Homo sapiens OX=9606 GN=LMAN1 PE=1 SV=2
CM + SMA	60S ribosomal protein L15	RPL15	12,6919	NaN	11,372	NaN	HUMAN	biosynthetic process;catabolic process;cellular biosynthetic process;cellular catabolic process;cellular component disassembly;cellular component disassembly at cellular level;cellular component organization;cellular component organization at cellular level;cellular component organization or biogenesis;cellular component organization or biogenesis at cellular level;cellular macromolecular complex…	binding;nucleic acid binding;RNA binding;structural constituent of ribosome;structural molecule activity	cell part;cytoplasmic part;cytosol;cytosolic large ribosomal subunit;extracellular membrane-bounded organelle;extracellular organelle;extracellular region part;extracellular vesicular exosome;intracellular membrane-bounded organelle;intracellular non-membrane-bounded organelle;intracellular organelle;intracellular organelle part;intracellular part;large ribosomal subunit;macromolecular complex;me…	5	5	5	24,5	24,5	24,5	24,146	0	10,451	125470	7	P61313;P61313-2	P61313;P61313-2	60S ribosomal protein L15	RPL15	1312	sp|P61313|RL15_HUMAN 60S ribosomal protein L15 OS=Homo sapiens OX=9606 GN=RPL15 PE=1 SV=2;sp|P61313-2|RL15_HUMAN Isoform 2 of 60S ribosomal protein L15 OS=Homo sapiens OX=9606 GN=RPL15
CM + SMA	60S ribosomal protein L37a	RPL37A	14,7464	NaN	13,2736	NaN	HUMAN	biosynthetic process;catabolic process;cellular biosynthetic process;cellular catabolic process;cellular component disassembly;cellular component disassembly at cellular level;cellular component organization;cellular component organization at cellular level;cellular component organization or biogenesis;cellular component organization or biogenesis at cellular level;cellular macromolecular complex…	binding;cation binding;ion binding;metal ion binding;structural constituent of ribosome;structural molecule activity	adherens junction;anchoring junction;cell junction;cell part;cell-substrate adherens junction;cell-substrate junction;cytoplasmic part;cytosol;cytosolic large ribosomal subunit;extracellular membrane-bounded organelle;extracellular organelle;extracellular region part;extracellular vesicular exosome;focal adhesion;intracellular membrane-bounded organelle;intracellular organelle;intracellular organ…	4	4	4	47,8	47,8	47,8	10,275	0	6,6897	419420	11	P61513	P61513	60S ribosomal protein L37a	RPL37A	1314	sp|P61513|RL37A_HUMAN 60S ribosomal protein L37a OS=Homo sapiens OX=9606 GN=RPL37A PE=1 SV=2
CM + SMA	Protein transport protein Sec61 subunit alpha isoform 1;Protein transport protein Sec61 subunit alpha isoform 2	SEC61A1;SEC61A2	12,966	NaN	12,4768	NaN	HUMAN	antigen processing and presentation;antigen processing and presentation of exogenous antigen;antigen processing and presentation of exogenous peptide antigen;antigen processing and presentation of exogenous peptide antigen via MHC class I;antigen processing and presentation of exogenous peptide antigen via MHC class I, TAP-dependent;antigen processing and presentation of peptide antigen;antigen p…	binding;ribonucleoprotein binding;ribosome binding	cell part;cytoplasmic part;cytosol;endoplasmic reticulum;endoplasmic reticulum membrane;endoplasmic reticulum part;integral to endoplasmic reticulum membrane;integral to membrane;integral to organelle membrane;intracellular membrane-bounded organelle;intracellular organelle;intracellular organelle part;intracellular part;intrinsic to endoplasmic reticulum membrane;intrinsic to membrane;intrinsic …	3	3	3	6,5	6,5	6,5	52,264	0,00051361	4,1641	1000500	6	P61619;P61619-3;Q9H9S3-2;Q9H9S3-3;Q9H9S3	P61619;P61619-3;Q9H9S3-2;Q9H9S3-3;Q9H9S3	Protein transport protein Sec61 subunit alpha isoform 1;Protein transport protein Sec61 subunit alpha isoform 2	SEC61A1;SEC61A2	1317	sp|P61619|S61A1_HUMAN Protein transport protein Sec61 subunit alpha isoform 1 OS=Homo sapiens OX=9606 GN=SEC61A1 PE=1 SV=2;sp|P61619-3|S61A1_HUMAN Isoform 3 of Protein transport protein Sec61 subunit alpha isoform 1 OS=Homo sapiens OX=9606 GN=SEC61A1;sp|Q9
CM + SMA	Epididymal secretory protein E1	NPC2	14,4095	NaN	13,4124	NaN	HUMAN	alcohol metabolic process;biological regulation;chemical homeostasis;cholesterol efflux;cholesterol homeostasis;cholesterol metabolic process;cholesterol transport;establishment of localization;establishment of localization in cell;glycolipid transport;homeostatic process;intracellular cholesterol transport;intracellular lipid transport;intracellular sterol transport;intracellular transport;lipid…	binding;cholesterol binding;enzyme binding;lipid binding;protein binding;steroid binding;sterol binding	cell part;cytoplasmic part;endoplasmic reticulum;extracellular membrane-bounded organelle;extracellular organelle;extracellular region part;extracellular vesicular exosome;intracellular membrane-bounded organelle;intracellular organelle;intracellular part;lysosome;lytic vacuole;membrane-bounded organelle;membrane-bounded vesicle;organelle;vacuole;vesicle	3	3	3	38,4	38,4	38,4	13,415	0	10,36	1815700	26	P61916-2;P61916	P61916-2;P61916	Epididymal secretory protein E1	NPC2	1320	sp|P61916-2|NPC2_HUMAN Isoform 2 of NPC intracellular cholesterol transporter 2 OS=Homo sapiens OX=9606 GN=NPC2;sp|P61916|NPC2_HUMAN NPC intracellular cholesterol transporter 2 OS=Homo sapiens OX=9606 GN=NPC2 PE=1 SV=1
CM + SMA	40S ribosomal protein S8	RPS8	13,7988	NaN	12,0874	NaN	HUMAN	biosynthetic process;catabolic process;cellular biosynthetic process;cellular catabolic process;cellular component disassembly;cellular component disassembly at cellular level;cellular component organization;cellular component organization at cellular level;cellular component organization or biogenesis;cellular component organization or biogenesis at cellular level;cellular macromolecular complex…	structural constituent of ribosome;structural molecule activity	adherens junction;anchoring junction;cell junction;cell part;cell-substrate adherens junction;cell-substrate junction;cytoplasm;cytoplasmic part;cytosol;cytosolic small ribosomal subunit;extracellular membrane-bounded organelle;extracellular organelle;extracellular region part;extracellular vesicular exosome;focal adhesion;intracellular membrane-bounded organelle;intracellular organelle;intracell…	5	5	5	25,5	25,5	25,5	24,205	0	120,79	900660	21	P62241;PF3D7_1408600.1-p1	P62241	40S ribosomal protein S8	RPS8	1330	sp|P62241|RS8_HUMAN 40S ribosomal protein S8 OS=Homo sapiens OX=9606 GN=RPS8 PE=1 SV=2
CM + SMA	40S ribosomal protein S6	RPS6	13,7417	NaN	11,0821	NaN	HUMAN	activation-induced cell death of T cells;anatomical structure development;anatomical structure morphogenesis;apoptosis;biological regulation;biosynthetic process;carbohydrate homeostasis;catabolic process;cell activation;cell activation involved in immune response;cell cycle checkpoint;cell cycle phase;cell cycle process;cell death;cell development;cell differentiation;cell proliferation;cell sur…	binding;enzyme binding;kinase binding;protein binding;protein kinase binding;structural constituent of ribosome;structural molecule activity	cell body;cell part;cell projection;cytoplasm;cytoplasmic part;cytosol;cytosolic small ribosomal subunit;dendrite;intracellular membrane-bounded organelle;intracellular non-membrane-bounded organelle;intracellular organelle;intracellular organelle part;intracellular part;macromolecular complex;membrane;membrane-bounded organelle;neuron projection;non-membrane-bounded organelle;nuclear part;nucleo…	9	9	9	24,1	24,1	24,1	28,68	0	38,904	507100	23	P62753	P62753	40S ribosomal protein S6	RPS6	1348	sp|P62753|RS6_HUMAN 40S ribosomal protein S6 OS=Homo sapiens OX=9606 GN=RPS6 PE=1 SV=1
CM + SMA	60S ribosomal protein L23	RPL23	16,1208	NaN	14,0082	NaN	HUMAN	biosynthetic process;catabolic process;cellular biosynthetic process;cellular catabolic process;cellular component disassembly;cellular component disassembly at cellular level;cellular component organization;cellular component organization at cellular level;cellular component organization or biogenesis;cellular component organization or biogenesis at cellular level;cellular macromolecular complex…	structural constituent of ribosome;structural molecule activity	adherens junction;anchoring junction;cell junction;cell part;cell-substrate adherens junction;cell-substrate junction;cytoplasm;cytoplasmic part;cytosol;cytosolic large ribosomal subunit;extracellular membrane-bounded organelle;extracellular organelle;extracellular region part;extracellular vesicular exosome;focal adhesion;intracellular non-membrane-bounded organelle;intracellular organelle;intra…	10	10	10	47,1	47,1	47,1	14,865	0	19,094	1994900	40	P62829	P62829	60S ribosomal protein L23	RPL23	1352	sp|P62829|RL23_HUMAN 60S ribosomal protein L23 OS=Homo sapiens OX=9606 GN=RPL23 PE=1 SV=1
CM + SMA	4-aminobutyrate aminotransferase, mitochondrial	ABAT	12,0752	NaN	11,9871	NaN	HUMAN	adult behavior;amine catabolic process;amine metabolic process;behavior;behavioral response to cocaine;biological regulation;carboxylic acid catabolic process;carboxylic acid metabolic process;catabolic process;cell communication;cell-cell signaling;cellular amine metabolic process;cellular amino acid catabolic process;cellular amino acid metabolic process;cellular catabolic process;cellular keto…	(S)-3-amino-2-methylpropionate transaminase activity;4-aminobutyrate transaminase activity;binding;catalytic activity;cation binding;cofactor binding;enzyme binding;identical protein binding;ion binding;iron-sulfur cluster binding;metal cluster binding;metal ion binding;protein binding;protein dimerization activity;protein homodimerization activity;pyridoxal phosphate binding;succinate-semialdehy…	4-aminobutyrate transaminase complex;cell part;cell projection;cytoplasmic part;extracellular membrane-bounded organelle;extracellular organelle;extracellular region part;extracellular vesicular exosome;intracellular membrane-bounded organelle;intracellular organelle;intracellular organelle lumen;intracellular organelle part;intracellular part;macromolecular complex;membrane-bounded organelle;mem…	4	4	3	13,2	13,2	7,6	56,438	0	23,486	144960	6	P80404	P80404	4-aminobutyrate aminotransferase, mitochondrial	ABAT	1409	sp|P80404|GABT_HUMAN 4-aminobutyrate aminotransferase, mitochondrial OS=Homo sapiens OX=9606 GN=ABAT PE=1 SV=3
CM + SMA	Rho-related GTP-binding protein RhoG	RHOG	12,8799	NaN	10,7622	NaN	HUMAN	actin cytoskeleton organization;actin filament-based process;axon guidance;biological regulation;blood coagulation;cell activation;cell chemotaxis;cell migration;cell motility;cellular component movement;cellular component organization;cellular component organization at cellular level;cellular component organization or biogenesis;cellular component organization or biogenesis at cellular level;cel…	binding;catalytic activity;GTP binding;GTPase activity;guanyl nucleotide binding;guanyl ribonucleotide binding;hydrolase activity;hydrolase activity, acting on acid anhydrides;hydrolase activity, acting on acid anhydrides, in phosphorus-containing anhydrides;nucleoside-triphosphatase activity;nucleotide binding;purine nucleotide binding;purine ribonucleoside triphosphate binding;purine ribonucleo…	adherens junction;anchoring junction;cell junction;cell part;cell-substrate adherens junction;cell-substrate junction;cytoplasmic part;cytosol;endoplasmic reticulum membrane;endoplasmic reticulum part;extracellular membrane-bounded organelle;extracellular organelle;extracellular region part;extracellular vesicular exosome;focal adhesion;intracellular organelle part;intracellular part;membrane;mem…	6	6	6	35,1	35,1	35,1	21,308	0	21,669	353920	16	P84095	P84095	Rho-related GTP-binding protein RhoG	RHOG	1418	sp|P84095|RHOG_HUMAN Rho-related GTP-binding protein RhoG OS=Homo sapiens OX=9606 GN=RHOG PE=1 SV=1
CM + SMA	Tumor necrosis factor-inducible gene 6 protein	TNFAIP6	13,7743	NaN	12,306	NaN	HUMAN	biological adhesion;biological regulation;cell adhesion;cell communication;cell-cell signaling;cellular process;cellular response to stimulus;defense response;inflammatory response;multicellular organismal process;multicellular organismal reproductive process;negative regulation of biological process;negative regulation of defense response;negative regulation of inflammatory response;negative reg…	binding;carbohydrate binding;glycosaminoglycan binding;hyaluronic acid binding;pattern binding;polysaccharide binding	extracellular region part;extracellular space	2	2	2	12,3	12,3	12,3	31,203	0	7,4881	220850	8	P98066	P98066	Tumor necrosis factor-inducible gene 6 protein	TNFAIP6	1421	sp|P98066|TSG6_HUMAN Tumor necrosis factor-inducible gene 6 protein OS=Homo sapiens OX=9606 GN=TNFAIP6 PE=1 SV=2
CM + SMA	antigen 332, DBL-like protein	PF3D7_0201900	15,7001	NaN	12,0429	NaN	P. falciparum	cell-cell adhesion	host cell surface receptor binding;protein binding	Maurer's cleft;host cell membrane;nucleus	2	2	2	22,4	22,4	22,4	273,64	0	9,0754	589740	5	PF3D7_0201900.1-p1	PF3D7_0201900.1-p1			1432	PF3D7_0201900.1-p1 | transcript=PF3D7_0201900.1 | gene=PF3D7_0201900 | organism=Plasmodium_falciparum_3D7 | gene_product=erythrocyte membrane protein 3 | transcript_product=erythrocyte membrane protein 3 | location=Pf3D7_02_v3:91318-98838(-) | protein_leng
CM + SMA	merozoite surface protein 9	PF3D7_0207400	14,5281	NaN	13,0796	NaN	P. falciparum	N/A	RNA binding	extracellular vesicle;host cell cytoplasm;membrane;nucleus;symbiont-containing vacuole	6	6	6	10,9	10,9	10,9	109,64	0	26,322	369550	8	PF3D7_0207400.1-p1	PF3D7_0207400.1-p1			1435	PF3D7_0207400.1-p1 | transcript=PF3D7_0207400.1 | gene=PF3D7_0207400 | organism=Plasmodium_falciparum_3D7 | gene_product=serine repeat antigen 7 | transcript_product=serine repeat antigen 7 | location=Pf3D7_02_v3:294273-297616(-) | protein_length=946 | seq
CM + SMA	actin I	PF3D7_0831700	13,0059	NaN	11,6029	NaN	P. falciparum	actin polymerization-dependent cell motility involved in migration of symbiont in host;cell division;cytoskeleton organization;entry into host	RNA binding;mRNA cap binding;protein binding;structural constituent of cytoskeleton	actin filament;cell surface;extracellular vesicle;filamentous actin;food vacuole;nucleus	12	10	9	21,9	19	16,8	75,052	0	23,232	1140700	19	PF3D7_0831700.1-p1	PF3D7_0831700.1-p1			1475	PF3D7_0831700.1-p1 | transcript=PF3D7_0831700.1 | gene=PF3D7_0831700 | organism=Plasmodium_falciparum_3D7 | gene_product=heat shock protein 70 | transcript_product=heat shock protein 70 | location=Pf3D7_08_v3:1365467-1367506(-) | protein_length=679 | seque
CM + SMA	6-cysteine protein P92	PF3D7_1033200	15,2893	NaN	12,0473	NaN	P. falciparum	N/A	protein binding	anchored component of plasma membrane;cell surface	5	5	5	18,6	18,6	18,6	38,925	0	29,157	522630	7	PF3D7_1033200.1-p1	PF3D7_1033200.1-p1			1488	PF3D7_1033200.1-p1 | transcript=PF3D7_1033200.1 | gene=PF3D7_1033200 | organism=Plasmodium_falciparum_3D7 | gene_product=early transcribed membrane protein 10.2 | transcript_product=early transcribed membrane protein 10.2 | location=Pf3D7_10_v3:1335222-133
CM + SMA	M17 leucyl aminopeptidase	PF3D7_1228600	15,6235	NaN	16,0321	NaN	P. falciparum	proteolysis	aminopeptidase activity;identical protein binding;metal ion binding;metalloaminopeptidase activity	apicoplast;cytosol;food vacuole	10	10	9	20,6	20,6	20,6	86,622	0	115,45	1898400	19	PF3D7_1228600.1-p1	PF3D7_1228600.1-p1			1516	PF3D7_1228600.1-p1 | transcript=PF3D7_1228600.1 | gene=PF3D7_1228600 | organism=Plasmodium_falciparum_3D7 | gene_product=merozoite surface protein 9 | transcript_product=merozoite surface protein 9 | location=Pf3D7_12_v3:1160729-1162960(-) | protein_length
CM + SMA	glyceraldehyde-3-phosphate dehydrogenase	PF3D7_1364100	13,0548	NaN	13,2117	NaN	P. falciparum	cellular response to xenobiotic stimulus;entry into host;gluconeogenesis;glycolytic process;response to xenobiotic stimulus	RNA binding;glyceraldehyde-3-phosphate dehydrogenase (NAD+) (phosphorylating) activity;protein binding	cell surface;cytosol;extracellular vesicle;food vacuole;membrane;nucleus	11	11	11	22,7	22,7	22,7	92,727	0	66,36	1470000	28	PF3D7_1364100.1-p1	PF3D7_1364100.1-p1			1532	PF3D7_1364100.1-p1 | transcript=PF3D7_1364100.1 | gene=PF3D7_1364100 | organism=Plasmodium_falciparum_3D7 | gene_product=6-cysteine protein P92 | transcript_product=6-cysteine protein P92 | location=Pf3D7_13_v3:2568556-2570946(+) | protein_length=796 | seq
CM + SMA	Heat shock factor protein 1	HSF1	9,96924	NaN	9,54848	NaN	HUMAN	anatomical structure development;biological regulation;biosynthetic process;cell cycle phase;cell cycle process;cellular biosynthetic process;cellular macromolecule biosynthetic process;cellular macromolecule metabolic process;cellular metabolic process;cellular nitrogen compound metabolic process;cellular process;cellular protein metabolic process;cellular response to heat;cellular response to s…	binding;chromatin binding;core promoter proximal region DNA binding;core promoter proximal region sequence-specific DNA binding;DNA binding;intronic transcription regulatory region DNA binding;intronic transcription regulatory region sequence-specific DNA binding;nucleic acid binding;nucleic acid binding transcription factor activity;regulatory region DNA binding;regulatory region nucleic acid bi…	cell part;cytoplasm;cytoplasmic part;cytosol;intracellular membrane-bounded organelle;intracellular organelle;intracellular organelle part;intracellular part;macromolecular complex;membrane-bounded organelle;nuclear part;nucleoplasm;nucleus;organelle;organelle part;pronucleus;protein complex	4	4	4	11	11	11	52,88	0	8,071	54281	6	Q00613-2;Q00613	Q00613-2;Q00613	Heat shock factor protein 1	HSF1	1563	sp|Q00613-2|HSF1_HUMAN Isoform Short of Heat shock factor protein 1 OS=Homo sapiens OX=9606 GN=HSF1;sp|Q00613|HSF1_HUMAN Heat shock factor protein 1 OS=Homo sapiens OX=9606 GN=HSF1 PE=1 SV=1
CM + SMA	Sorbitol dehydrogenase	SORD	12,4029	NaN	14,0449	NaN	HUMAN	alcohol biosynthetic process;alcohol catabolic process;alcohol metabolic process;alditol catabolic process;alditol metabolic process;biosynthetic process;carbohydrate biosynthetic process;carbohydrate catabolic process;carbohydrate metabolic process;catabolic process;cell motility;cellular biosynthetic process;cellular carbohydrate biosynthetic process;cellular carbohydrate catabolic process;cell…	binding;carbohydrate binding;catalytic activity;cation binding;coenzyme binding;cofactor binding;ion binding;L-iditol 2-dehydrogenase activity;metal ion binding;NAD binding;nucleotide binding;oxidoreductase activity;oxidoreductase activity, acting on CH-OH group of donors;oxidoreductase activity, acting on the CH-OH group of donors, NAD or NADP as acceptor;transition metal ion binding;zinc ion bi…	cell part;cell projection;cilium;cytoplasmic part;cytosol;extracellular membrane-bounded organelle;extracellular organelle;extracellular region part;extracellular space;extracellular vesicular exosome;intracellular organelle part;intracellular part;membrane;membrane-bounded organelle;membrane-bounded vesicle;mitochondrial membrane;mitochondrial part;motile cilium;organelle;organelle membrane;orga…	4	4	4	17,9	17,9	17,9	38,324	0	7,0967	432730	10	Q00796;Q00796-2	Q00796;Q00796-2	Sorbitol dehydrogenase	SORD	1565	sp|Q00796|DHSO_HUMAN Sorbitol dehydrogenase OS=Homo sapiens OX=9606 GN=SORD PE=1 SV=4;sp|Q00796-2|DHSO_HUMAN Isoform 2 of Sorbitol dehydrogenase OS=Homo sapiens OX=9606 GN=SORD
CM + SMA	Desmoglein-1	DSG1	13,0449	NaN	14,1158	NaN	HUMAN	apoptosis;biological adhesion;biological regulation;calcium-dependent cell-cell adhesion;cell adhesion;cell death;cell junction assembly;cell junction organization;cell-cell adhesion;cell-cell junction assembly;cell-cell junction organization;cellular component assembly;cellular component assembly at cellular level;cellular component disassembly;cellular component disassembly at cellular level;ce…	binding;calcium ion binding;cation binding;gamma-catenin binding;ion binding;metal ion binding;protein binding;toxin binding	anchoring junction;apical plasma membrane;cell junction;cell part;cell-cell junction;cytoplasmic part;cytosol;desmosome;extracellular membrane-bounded organelle;extracellular organelle;extracellular region part;extracellular vesicular exosome;integral to membrane;internal side of plasma membrane;intracellular part;intrinsic to membrane;lateral plasma membrane;membrane;membrane part;membrane-bound…	4	4	4	6,5	6,5	6,5	113,75	0	52,243	467780	13	Q02413	Q02413	Desmoglein-1	DSG1	1581	sp|Q02413|DSG1_HUMAN Desmoglein-1 OS=Homo sapiens OX=9606 GN=DSG1 PE=1 SV=2
CM + SMA	Cleavage stimulation factor subunit 1	CSTF1	12,1791	NaN	9,45832	NaN	HUMAN	biosynthetic process;cellular biosynthetic process;cellular macromolecule biosynthetic process;cellular macromolecule metabolic process;cellular metabolic process;cellular nitrogen compound metabolic process;cellular process;gene expression;macromolecule biosynthetic process;macromolecule metabolic process;metabolic process;mRNA 3'-end processing;mRNA cleavage;mRNA metabolic process;mRNA polyaden…	binding;nucleic acid binding;RNA binding	cell part;cytoplasm;intracellular membrane-bounded organelle;intracellular organelle;intracellular organelle part;intracellular part;membrane-bounded organelle;nuclear part;nucleoplasm;nucleus;organelle;organelle part	2	2	2	6	6	6	48,357	0,00098912	3,7072	55533	2	Q05048	Q05048	Cleavage stimulation factor subunit 1	CSTF1	1605	sp|Q05048|CSTF1_HUMAN Cleavage stimulation factor subunit 1 OS=Homo sapiens OX=9606 GN=CSTF1 PE=1 SV=1
CM + SMA	KH domain-containing, RNA-binding, signal transduction-associated protein 1	KHDRBS1	12,0235	NaN	10,3168	NaN	HUMAN	biological regulation;biosynthetic process;cell cycle arrest;cell cycle process;cell proliferation;cell surface receptor linked signaling pathway;cellular biosynthetic process;cellular macromolecule biosynthetic process;cellular macromolecule metabolic process;cellular metabolic process;cellular nitrogen compound metabolic process;cellular process;cellular response to stimulus;G2/M transition of …	binding;binding, bridging;DNA binding;identical protein binding;mRNA binding;nucleic acid binding;poly(A) RNA binding;poly(U) RNA binding;poly-purine tract binding;poly-pyrimidine tract binding;protein binding;protein binding, bridging;RNA binding;SH3/SH2 adaptor activity;signaling adaptor activity;single-stranded RNA binding	cell part;cytoplasm;Grb2-Sos complex;intracellular membrane-bounded organelle;intracellular organelle;intracellular organelle part;intracellular part;macromolecular complex;membrane;membrane part;membrane-bounded organelle;nuclear part;nucleoplasm;nucleus;organelle;organelle part;plasma membrane part;protein complex	4	4	4	11,7	11,7	11,7	45,86	0	8,7062	394640	6	Q07666-2;Q07666;Q07666-3;Q5VWX1	Q07666-2;Q07666;Q07666-3	KH domain-containing, RNA-binding, signal transduction-associated protein 1	KHDRBS1	1625	sp|Q07666-2|KHDR1_HUMAN Isoform 2 of KH domain-containing, RNA-binding, signal transduction-associated protein 1 OS=Homo sapiens OX=9606 GN=KHDRBS1;sp|Q07666|KHDR1_HUMAN KH domain-containing, RNA-binding, signal transduction-associated protein 1 OS=Homo sa
CM + SMA	Bone marrow stromal antigen 2	BST2	13,7011	NaN	12,8186	NaN	HUMAN	B cell activation;biological regulation;cell activation;cell communication;cell proliferation;cell surface receptor linked signaling pathway;cell-cell signaling;cellular process;cellular response to chemical stimulus;cellular response to cytokine stimulus;cellular response to organic substance;cellular response to stimulus;cellular response to type I interferon;cytokine-mediated signaling pathway…	binding;endopeptidase inhibitor activity;endopeptidase regulator activity;enzyme inhibitor activity;enzyme regulator activity;identical protein binding;metalloendopeptidase inhibitor activity;metalloenzyme inhibitor activity;metalloenzyme regulator activity;molecular transducer activity;peptidase inhibitor activity;peptidase regulator activity;protein binding;protein dimerization activity;protein…	anchored to membrane;apical plasma membrane;cell part;cell surface;cytoplasm;cytoplasmic part;endosome;extracellular membrane-bounded organelle;extracellular organelle;extracellular region part;extracellular vesicular exosome;Golgi apparatus;integral to membrane;integral to plasma membrane;intracellular membrane-bounded organelle;intracellular organelle;intracellular part;intrinsic to membrane;in…	1	1	1	8,9	8,9	8,9	18,394	0,0039823	2,701	153950	5	Q10589-2;Q10589	Q10589-2;Q10589	Bone marrow stromal antigen 2	BST2	1647	sp|Q10589-2|BST2_HUMAN Isoform 2 of Bone marrow stromal antigen 2 OS=Homo sapiens OX=9606 GN=BST2;sp|Q10589|BST2_HUMAN Bone marrow stromal antigen 2 OS=Homo sapiens OX=9606 GN=BST2 PE=1 SV=1
CM + SMA	Peroxiredoxin-4	PRDX4	10,3904	NaN	11,8377	NaN	HUMAN	4-hydroxyproline metabolic process;amine metabolic process;anatomical structure development;biological regulation;carboxylic acid metabolic process;cell redox homeostasis;cellular amine metabolic process;cellular amino acid metabolic process;cellular component organization;cellular component organization at cellular level;cellular component organization or biogenesis;cellular component organizati…	antioxidant activity;catalytic activity;oxidoreductase activity;oxidoreductase activity, acting on paired donors, with incorporation or reduction of molecular oxygen;oxidoreductase activity, acting on peroxide as acceptor;peroxidase activity;peroxiredoxin activity;thioredoxin peroxidase activity	cell part;cytoplasmic part;cytosol;endoplasmic reticulum;extracellular membrane-bounded organelle;extracellular organelle;extracellular region part;extracellular space;extracellular vesicular exosome;intracellular membrane-bounded organelle;intracellular organelle;intracellular part;membrane-bounded organelle;membrane-bounded vesicle;mitochondrion;nucleus;organelle;smooth endoplasmic reticulum;ve…	5	4	4	33,9	29,5	29,5	30,54	0	11,347	221440	11	Q13162	Q13162	Peroxiredoxin-4	PRDX4	1680	sp|Q13162|PRDX4_HUMAN Peroxiredoxin-4 OS=Homo sapiens OX=9606 GN=PRDX4 PE=1 SV=1
CM + SMA	Serine/threonine-protein kinase PAK 2;PAK-2p27;PAK-2p34	PAK2	13,9707	NaN	12,0007	NaN	HUMAN	actin cytoskeleton organization;actin filament-based process;activation of immune response;activation of innate immune response;activation of protein kinase activity;antigen receptor-mediated signaling pathway;apoptosis;axon guidance;biological regulation;cell death;cell migration;cell motility;cell surface receptor linked signaling pathway;cellular component disassembly;cellular component disass…	adenyl nucleotide binding;adenyl ribonucleotide binding;ATP binding;binding;catalytic activity;enzyme activator activity;enzyme binding;enzyme regulator activity;GTPase binding;identical protein binding;kinase activator activity;kinase activity;kinase binding;kinase regulator activity;nucleotide binding;phosphotransferase activity, alcohol group as acceptor;protein binding;protein kinase activato…	cell part;cytoplasm;cytoplasmic part;cytosol;intracellular organelle part;intracellular part;membrane;nuclear part;nucleoplasm;organelle part;perinuclear region of cytoplasm;plasma membrane	6	6	5	21,2	21,2	19,5	58,042	0	13,895	449510	19	Q13177;Q13153;Q13153-2	Q13177	Serine/threonine-protein kinase PAK 2;PAK-2p27;PAK-2p34	PAK2	1681	sp|Q13177|PAK2_HUMAN Serine/threonine-protein kinase PAK 2 OS=Homo sapiens OX=9606 GN=PAK2 PE=1 SV=3
CM + SMA	3-beta-hydroxysteroid-Delta(8),Delta(7)-isomerase	EBP	9,7982	NaN	9,44201	NaN	HUMAN	alcohol metabolic process;anatomical structure development;biological regulation;biosynthetic process;cellular process;cellular response to stimulus;cholesterol biosynthetic process;cholesterol metabolic process;developmental process;drug transmembrane transport;drug transport;establishment of localization;hemopoiesis;hemopoietic or lymphoid organ development;lipid biosynthetic process;lipid meta…	C-8 sterol isomerase activity;catalytic activity;cholestenol delta-isomerase activity;drug transmembrane transporter activity;intramolecular oxidoreductase activity;intramolecular oxidoreductase activity, transposing C=C bonds;isomerase activity;molecular transducer activity;receptor activity;signal transducer activity;signaling receptor activity;steroid delta-isomerase activity;transmembrane sig…	cell part;cytoplasmic part;endoplasmic reticulum;endoplasmic reticulum membrane;endoplasmic reticulum part;integral to membrane;integral to plasma membrane;intracellular membrane-bounded organelle;intracellular organelle;intracellular organelle part;intracellular part;intrinsic to membrane;intrinsic to plasma membrane;membrane;membrane part;membrane-bounded organelle;organelle;organelle membrane;…	2	2	2	12,2	12,2	12,2	26,352	0	7,1027	23156	3	Q15125	Q15125	3-beta-hydroxysteroid-Delta(8),Delta(7)-isomerase	EBP	1802	sp|Q15125|EBP_HUMAN 3-beta-hydroxysteroid-Delta(8),Delta(7)-isomerase OS=Homo sapiens OX=9606 GN=EBP PE=1 SV=3
CM + SMA	Splicing factor 3B subunit 3	SF3B3	13,8518	NaN	12,2398	NaN	HUMAN	biological regulation;cellular component assembly;cellular component organization;cellular component organization or biogenesis;cellular macromolecule metabolic process;cellular metabolic process;cellular nitrogen compound metabolic process;cellular process;gene expression;macromolecular complex assembly;macromolecular complex subunit organization;macromolecule metabolic process;metabolic process…	binding;nucleic acid binding;RNA binding	catalytic step 2 spliceosome;cell part;intracellular organelle part;intracellular part;macromolecular complex;nuclear part;nucleoplasm;organelle part;ribonucleoprotein complex;small nuclear ribonucleoprotein complex;spliceosomal complex;U12-type spliceosomal complex	4	4	4	4,1	4,1	4,1	135,58	0	16,628	208440	8	Q15393;Q15393-2;Q15393-3	Q15393	Splicing factor 3B subunit 3	SF3B3	1817	sp|Q15393|SF3B3_HUMAN Splicing factor 3B subunit 3 OS=Homo sapiens OX=9606 GN=SF3B3 PE=1 SV=4
CM + SMA	Glucoside xylosyltransferase 1	GXYLT1	8,49269	NaN	10,2943	NaN	HUMAN	amine metabolic process;aminoglycan metabolic process;carbohydrate metabolic process;cellular carbohydrate metabolic process;cellular macromolecule metabolic process;cellular metabolic process;cellular process;cellular protein metabolic process;chondroitin sulfate metabolic process;glycosaminoglycan metabolic process;glycosylation;macromolecule glycosylation;macromolecule metabolic process;macrom…	catalytic activity;transferase activity;transferase activity, transferring glycosyl groups;transferase activity, transferring pentosyl groups;UDP-glycosyltransferase activity;UDP-xylosyltransferase activity;xylosyltransferase activity	cell part;cytoplasmic part;Golgi apparatus part;Golgi membrane;integral to membrane;intracellular organelle part;intracellular part;intrinsic to membrane;membrane;membrane part;organelle membrane;organelle part	2	2	2	6,8	6,8	6,8	46,8	0,0014771	3,6579	77837	10	Q4G148-2;Q4G148	Q4G148-2;Q4G148	Glucoside xylosyltransferase 1	GXYLT1	1881	sp|Q4G148-2|GXLT1_HUMAN Isoform 2 of Glucoside xylosyltransferase 1 OS=Homo sapiens OX=9606 GN=GXYLT1;sp|Q4G148|GXLT1_HUMAN Glucoside xylosyltransferase 1 OS=Homo sapiens OX=9606 GN=GXYLT1 PE=1 SV=2
CM + SMA	Pre-mRNA-processing-splicing factor 8	PRPF8	13,5575	NaN	11,4363	NaN	HUMAN	assembly of spliceosomal tri-snRNP;cellular component assembly;cellular component assembly at cellular level;cellular component organization;cellular component organization at cellular level;cellular component organization or biogenesis;cellular component organization or biogenesis at cellular level;cellular macromolecular complex assembly;cellular macromolecular complex subunit organization;cell…	binding;catalytic activity;K63-linked polyubiquitin binding;nucleic acid binding;polyubiquitin binding;protein binding;RNA binding;second spliceosomal transesterification activity;small conjugating protein binding;snRNA binding;U1 snRNA binding;U2 snRNA binding;U5 snRNA binding;U6 snRNA binding;ubiquitin binding	catalytic step 2 spliceosome;cell part;intracellular membrane-bounded organelle;intracellular organelle;intracellular organelle part;intracellular part;macromolecular complex;membrane;membrane-bounded organelle;nuclear body;nuclear part;nuclear speck;nucleoplasm;nucleoplasm part;nucleus;organelle;organelle part;ribonucleoprotein complex;small nuclear ribonucleoprotein complex;spliceosomal complex…	14	14	14	7,3	7,3	7,3	273,6	0	47,066	407270	21	Q6P2Q9;PF3D7_0405400.1-p1	Q6P2Q9	Pre-mRNA-processing-splicing factor 8	PRPF8	1924	sp|Q6P2Q9|PRP8_HUMAN Pre-mRNA-processing-splicing factor 8 OS=Homo sapiens OX=9606 GN=PRPF8 PE=1 SV=2
CM + SMA	Probable ATP-dependent RNA helicase DDX46	DDX46	14,2282	NaN	12,6432	NaN	HUMAN	biological regulation;cellular macromolecule metabolic process;cellular metabolic process;cellular nitrogen compound metabolic process;cellular process;macromolecule metabolic process;metabolic process;mRNA metabolic process;mRNA processing;nitrogen compound metabolic process;nuclear mRNA splicing, via spliceosome;nucleic acid metabolic process;nucleobase-containing compound metabolic process;pri…	adenyl nucleotide binding;adenyl ribonucleotide binding;ATP binding;ATPase activity;ATPase activity, coupled;ATP-dependent helicase activity;ATP-dependent RNA helicase activity;binding;catalytic activity;helicase activity;hydrolase activity;hydrolase activity, acting on acid anhydrides;hydrolase activity, acting on acid anhydrides, in phosphorus-containing anhydrides;nucleoside-triphosphatase act…	Cajal body;cell part;cytoplasm;intracellular membrane-bounded organelle;intracellular non-membrane-bounded organelle;intracellular organelle;intracellular organelle part;intracellular part;membrane-bounded organelle;non-membrane-bounded organelle;nuclear body;nuclear part;nuclear speck;nucleolus;nucleoplasm part;nucleus;organelle;organelle part	7	7	7	8,9	8,9	8,9	117,36	0	122,7	523680	15	Q7L014	Q7L014	Probable ATP-dependent RNA helicase DDX46	DDX46	1957	sp|Q7L014|DDX46_HUMAN Probable ATP-dependent RNA helicase DDX46 OS=Homo sapiens OX=9606 GN=DDX46 PE=1 SV=2
CM + SMA	Nucleoporin p54	NUP54	13,5876	NaN	12,9285	NaN	HUMAN	biological regulation;biosynthetic process;carbohydrate metabolic process;carbohydrate transport;cell cycle;cell cycle process;cell surface receptor linked signaling pathway;cellular biosynthetic process;cellular component disassembly;cellular component disassembly at cellular level;cellular component organization;cellular component organization at cellular level;cellular component organization o…	nucleocytoplasmic transporter activity;transporter activity	cell part;cytoplasm;envelope;intracellular organelle part;intracellular part;macromolecular complex;membrane;membrane part;nuclear envelope;nuclear membrane;nuclear part;nuclear pore;nucleoplasm;organelle envelope;organelle membrane;organelle part;pore complex;protein complex	5	5	5	22,7	22,7	22,7	33,179	0	131,21	293410	11	Q7Z3B4-2;Q7Z3B4-3;Q7Z3B4	Q7Z3B4-2;Q7Z3B4-3;Q7Z3B4	Nucleoporin p54	NUP54	1969	sp|Q7Z3B4-2|NUP54_HUMAN Isoform 2 of Nucleoporin p54 OS=Homo sapiens OX=9606 GN=NUP54;sp|Q7Z3B4-3|NUP54_HUMAN Isoform 3 of Nucleoporin p54 OS=Homo sapiens OX=9606 GN=NUP54;sp|Q7Z3B4|NUP54_HUMAN Nucleoporin p54 OS=Homo sapiens OX=9606 GN=NUP54 PE=1 SV=2
CM + SMA	Vitelline membrane outer layer protein 1 homolog	VMO1	15,467	NaN	14,5872	NaN	HUMAN			extracellular membrane-bounded organelle;extracellular organelle;extracellular region part;extracellular vesicular exosome;membrane-bounded organelle;membrane-bounded vesicle;organelle;vesicle	2	2	2	14,4	14,4	14,4	21,534	0	51,018	640530	16	Q7Z5L0	Q7Z5L0	Vitelline membrane outer layer protein 1 homolog	VMO1	1973	sp|Q7Z5L0|VMO1_HUMAN Vitelline membrane outer layer protein 1 homolog OS=Homo sapiens OX=9606 GN=VMO1 PE=1 SV=1
CM + SMA	Polypeptide N-acetylgalactosaminyltransferase 10	GALNT10	11,0561	NaN	11,8807	NaN	HUMAN	carbohydrate metabolic process;cellular carbohydrate metabolic process;cellular macromolecule metabolic process;cellular metabolic process;cellular process;cellular protein metabolic process;glycosylation;macromolecule glycosylation;macromolecule metabolic process;macromolecule modification;metabolic process;O-glycan processing;post-translational protein modification;primary metabolic process;pro…	acetylgalactosaminyltransferase activity;binding;carbohydrate binding;catalytic activity;cation binding;ion binding;metal ion binding;polypeptide N-acetylgalactosaminyltransferase activity;transferase activity;transferase activity, transferring glycosyl groups;transferase activity, transferring hexosyl groups;UDP-glycosyltransferase activity	cell part;cytoplasmic part;Golgi apparatus part;Golgi membrane;integral to membrane;intracellular organelle part;intracellular part;intrinsic to membrane;membrane;membrane part;organelle membrane;organelle part	2	2	2	3,5	3,5	3,5	61,947	0,0019222	3,3913	131160	5	Q86SR1-2;Q86SR1;Q86SR1-4;Q86SR1-3	Q86SR1-2;Q86SR1;Q86SR1-4;Q86SR1-3	Polypeptide N-acetylgalactosaminyltransferase 10	GALNT10	1983	sp|Q86SR1-2|GLT10_HUMAN Isoform 2 of Polypeptide N-acetylgalactosaminyltransferase 10 OS=Homo sapiens OX=9606 GN=GALNT10;sp|Q86SR1|GLT10_HUMAN Polypeptide N-acetylgalactosaminyltransferase 10 OS=Homo sapiens OX=9606 GN=GALNT10 PE=1 SV=2;sp|Q86SR1-4|GLT10_H
CM + SMA	NAD(P)H-hydrate epimerase	APOA1BP	11,223	NaN	10,8364	NaN	HUMAN	cellular component assembly;cellular component organization;cellular component organization or biogenesis;cellular metabolic process;cellular nitrogen compound metabolic process;cellular process;coenzyme metabolic process;cofactor metabolic process;heterocycle metabolic process;macromolecular complex assembly;macromolecular complex subunit organization;metabolic process;NAD metabolic process;NADH…	binding;cation binding;ion binding;metal ion binding;nucleotide binding	cell body;cell part;cell projection;cilium;cytoplasm;cytoplasmic part;extracellular membrane-bounded organelle;extracellular organelle;extracellular region;extracellular region part;extracellular space;extracellular vesicular exosome;intracellular membrane-bounded organelle;intracellular organelle;intracellular organelle part;intracellular part;membrane-bounded organelle;membrane-bounded vesicle;…	3	3	3	23,8	23,8	23,8	20,43	0,0019465	3,5254	57040	4	Q8NCW5-2;Q8NCW5	Q8NCW5-2;Q8NCW5	NAD(P)H-hydrate epimerase	APOA1BP	2048	sp|Q8NCW5-2|NNRE_HUMAN Isoform 2 of NAD(P)H-hydrate epimerase OS=Homo sapiens OX=9606 GN=NAXE;sp|Q8NCW5|NNRE_HUMAN NAD(P)H-hydrate epimerase OS=Homo sapiens OX=9606 GN=NAXE PE=1 SV=2
CM + SMA	Serine protease HTRA1	HTRA1	12,5754	NaN	13,2179	NaN	HUMAN	biological regulation;macromolecule metabolic process;metabolic process;negative regulation of biological process;negative regulation of BMP signaling pathway;negative regulation of cell communication;negative regulation of cellular process;negative regulation of defense response;negative regulation of defense response to virus;negative regulation of immune effector process;negative regulation of…	catalytic activity;endopeptidase activity;hydrolase activity;peptidase activity;peptidase activity, acting on L-amino acid peptides;serine hydrolase activity;serine-type endopeptidase activity;serine-type peptidase activity	cell part;cytoplasmic part;cytosol;extracellular matrix;extracellular membrane-bounded organelle;extracellular organelle;extracellular region part;extracellular space;extracellular vesicular exosome;intracellular part;membrane-bounded organelle;membrane-bounded vesicle;organelle;vesicle	3	3	3	6,2	6,2	6,2	51,286	0,00099059	3,7127	191060	7	Q92743	Q92743	Serine protease HTRA1	HTRA1	2116	sp|Q92743|HTRA1_HUMAN Serine protease HTRA1 OS=Homo sapiens OX=9606 GN=HTRA1 PE=1 SV=1
CM + SMA	Probable ATP-dependent RNA helicase DDX17	DDX17	14,9097	NaN	11,4939	NaN	HUMAN	biological regulation;biosynthetic process;cellular biosynthetic process;cellular macromolecule biosynthetic process;cellular macromolecule metabolic process;cellular metabolic process;cellular nitrogen compound metabolic process;cellular process;macromolecule biosynthetic process;macromolecule metabolic process;metabolic process;mRNA metabolic process;mRNA processing;nitrogen compound metabolic …	adenyl nucleotide binding;adenyl ribonucleotide binding;ATP binding;ATPase activity;ATPase activity, coupled;ATP-dependent helicase activity;ATP-dependent RNA helicase activity;binding;catalytic activity;estrogen receptor binding;helicase activity;hormone receptor binding;hydrolase activity;hydrolase activity, acting on acid anhydrides;hydrolase activity, acting on acid anhydrides, in phosphorus-…	cell part;cytoplasm;intracellular membrane-bounded organelle;intracellular non-membrane-bounded organelle;intracellular organelle;intracellular organelle part;intracellular part;membrane;membrane-bounded organelle;non-membrane-bounded organelle;nuclear part;nucleolus;nucleoplasm;nucleus;organelle;organelle part	13	13	9	19,7	19,7	16,5	72,371	0	253,19	740060	22	Q92841-1;Q92841-3;Q92841-2;Q92841	Q92841-1;Q92841-3;Q92841-2;Q92841	Probable ATP-dependent RNA helicase DDX17	DDX17	2122	sp|Q92841-1|DDX17_HUMAN Isoform 2 of Probable ATP-dependent RNA helicase DDX17 OS=Homo sapiens OX=9606 GN=DDX17;sp|Q92841-3|DDX17_HUMAN Isoform 4 of Probable ATP-dependent RNA helicase DDX17 OS=Homo sapiens OX=9606 GN=DDX17;sp|Q92841-2|DDX17_HUMAN Isoform
CM + SMA	Betaine--homocysteine S-methyltransferase 1	BHMT	14,9686	NaN	13,13	NaN	HUMAN	amine biosynthetic process;amine metabolic process;aspartate family amino acid biosynthetic process;aspartate family amino acid metabolic process;betaine catabolic process;betaine metabolic process;biological regulation;biosynthetic process;carboxylic acid biosynthetic process;carboxylic acid metabolic process;catabolic process;cellular amine metabolic process;cellular amino acid biosynthetic pro…	betaine-homocysteine S-methyltransferase activity;binding;catalytic activity;cation binding;homocysteine S-methyltransferase activity;ion binding;metal ion binding;methyltransferase activity;S-adenosylmethionine-dependent methyltransferase activity;S-methyltransferase activity;transferase activity;transferase activity, transferring one-carbon groups;transition metal ion binding;zinc ion binding	cell part;cytoplasm;cytoplasmic part;cytosol;extracellular membrane-bounded organelle;extracellular organelle;extracellular region part;extracellular vesicular exosome;intracellular part;macromolecular complex;membrane-bounded organelle;membrane-bounded vesicle;organelle;protein complex;vesicle	5	5	4	20	20	16,5	44,998	0	13,592	785320	11	Q93088	Q93088	Betaine--homocysteine S-methyltransferase 1	BHMT	2136	sp|Q93088|BHMT1_HUMAN Betaine--homocysteine S-methyltransferase 1 OS=Homo sapiens OX=9606 GN=BHMT PE=1 SV=2
CM + SMA	Protein kinase C-binding protein NELL2	NELL2	11,3037	NaN	13,1251	NaN	HUMAN	anatomical structure homeostasis;biological regulation;cellular homeostasis;cellular process;homeostatic process;neuron homeostasis;regulation of biological quality	binding;calcium ion binding;cation binding;ion binding;metal ion binding	extracellular region	5	5	5	9,7	9,7	9,7	91,166	0	8,6009	496080	22	Q99435-4;Q99435;Q99435-2;Q99435-3	Q99435-4;Q99435;Q99435-2;Q99435-3	Protein kinase C-binding protein NELL2	NELL2	2202	sp|Q99435-4|NELL2_HUMAN Isoform 4 of Protein kinase C-binding protein NELL2 OS=Homo sapiens OX=9606 GN=NELL2;sp|Q99435|NELL2_HUMAN Protein kinase C-binding protein NELL2 OS=Homo sapiens OX=9606 GN=NELL2 PE=1 SV=1;sp|Q99435-2|NELL2_HUMAN Isoform 2 of Protei
CM + SMA	EMILIN-2	EMILIN2	13,5088	NaN	12,7722	NaN	HUMAN	biological adhesion;cell adhesion;cellular process	extracellular matrix constituent conferring elasticity;extracellular matrix structural constituent;structural molecule activity	collagen;extracellular matrix;extracellular matrix part;extracellular region;extracellular region part;proteinaceous extracellular matrix	5	5	5	6,6	6,6	6,6	115,69	0	19,936	220520	10	Q9BXX0	Q9BXX0	EMILIN-2	EMILIN2	2267	sp|Q9BXX0|EMIL2_HUMAN EMILIN-2 OS=Homo sapiens OX=9606 GN=EMILIN2 PE=1 SV=3
CM + SMA	Angiopoietin-related protein 4	ANGPTL4	11,8944	NaN	12,3882	NaN	HUMAN	anatomical structure formation involved in morphogenesis;angiogenesis;biological regulation;cell differentiation;cellular component assembly;cellular component organization;cellular component organization or biogenesis;cellular developmental process;cellular lipid metabolic process;cellular metabolic process;cellular process;chemical homeostasis;developmental process;homeostatic process;lipid hom…	enzyme inhibitor activity;enzyme regulator activity	blood microparticle;extracellular matrix;extracellular region;extracellular region part;extracellular space;proteinaceous extracellular matrix	4	4	4	14	14	14	45,214	0	11,082	215800	10	Q9BY76;Q9BY76-3;Q9BY76-2	Q9BY76;Q9BY76-3	Angiopoietin-related protein 4	ANGPTL4	2271	sp|Q9BY76|ANGL4_HUMAN Angiopoietin-related protein 4 OS=Homo sapiens OX=9606 GN=ANGPTL4 PE=1 SV=2;sp|Q9BY76-3|ANGL4_HUMAN Isoform 3 of Angiopoietin-related protein 4 OS=Homo sapiens OX=9606 GN=ANGPTL4
CM + SMA	Fibroblast growth factor 23;Fibroblast growth factor 23 N-terminal peptide;Fibroblast growth factor 23 C-terminal peptide	FGF23	11,386	NaN	11,7285	NaN	HUMAN	anion homeostasis;biological regulation;catabolic process;cell differentiation;cell surface receptor linked signaling pathway;cellular anion homeostasis;cellular catabolic process;cellular chemical homeostasis;cellular developmental process;cellular homeostasis;cellular ion homeostasis;cellular metabolic process;cellular phosphate ion homeostasis;cellular process;cellular response to chemical sti…		extracellular region;extracellular region part;extracellular space	2	2	2	13,9	13,9	13,9	27,954	0,0019066	3,3143	63676	4	Q9GZV9	Q9GZV9	Fibroblast growth factor 23;Fibroblast growth factor 23 N-terminal peptide;Fibroblast growth factor 23 C-terminal peptide	FGF23	2289	sp|Q9GZV9|FGF23_HUMAN Fibroblast growth factor 23 OS=Homo sapiens OX=9606 GN=FGF23 PE=1 SV=1
[truncated: 68 more rows]
