# Supplementary material for: Infected erythrocytes and plasma proteomics reveal a specific protein signature of severe malaria
Source: EMBO Mol Med. 2024 Jan 31;16(2):6. doi: 10.1038/s44321-023-00010-0 (PMC10897182; doi:10.1038/s44321-023-00010-0)
Supplement: Supplementary file 7 — Dataset EV5 [file 44321_2023_10_MOESM7_ESM.xlsx]

## Sheet: Dataset EV5
	Infected erythrocytes human proteins filtered
	Protein Name	Fasta Header	Gene Name		SMA vs UM				CM vs UM				CM vs SMA					Legend
					p-value T-test	Log2FoldChange	FoldChange		p-value T-test	Log2FoldChange	FoldChange		p-value T-test	Log2FoldChange	FoldChange
	Nascent polypeptide-associated complex subunit alpha;Nascent polypeptide-associated complex subunit alpha. muscle-specific form	sp|Q13765|NACA_HUMAN Nascent polypeptide-associated complex subunit alpha OS=Homo sapiens OX=9606 GN=NACA PE=1 SV=1;sp|E9PAV3-2|NACAM_HUMAN Isoform skNAC-2 of Nascent polypeptide-associated complex subunit alpha. muscle-specific form OS=Homo sapiens OX=960	NACA	0	0.240204	-0.6771	-1.59892		1	NaN	NaN		1	NaN	NaN			p-values
	Unconventional myosin-If	sp|O00160|MYO1F_HUMAN Unconventional myosin-If OS=Homo sapiens OX=9606 GN=MYO1F PE=1 SV=3	MYO1F	0	NaN	0	1		1	NaN	NaN		1	NaN	NaN			✓	Differentially abundant proteins
	26S proteasome non-ATPase regulatory subunit 11	sp|O00231|PSD11_HUMAN 26S proteasome non-ATPase regulatory subunit 11 OS=Homo sapiens OX=9606 GN=PSMD11 PE=1 SV=3;sp|O00231-2|PSD11_HUMAN Isoform 2 of 26S proteasome non-ATPase regulatory subunit 11 OS=Homo sapiens OX=9606 GN=PSMD11	PSMD11	0	0.963766	-0.018208	-1.0127		0.591939	-0.484433	-1.39904		0.491612	-0.466225	-1.38149			✕	Non-significant proteins
	26S proteasome non-ATPase regulatory subunit 12	sp|O00232|PSD12_HUMAN 26S proteasome non-ATPase regulatory subunit 12 OS=Homo sapiens OX=9606 GN=PSMD12 PE=1 SV=3;sp|O00232-2|PSD12_HUMAN Isoform 2 of 26S proteasome non-ATPase regulatory subunit 12 OS=Homo sapiens OX=9606 GN=PSMD12	PSMD12	0	0.934343	-0.0512422	-1.03616		0.367785	-0.878625	-1.83862		0.296708	-0.827383	-1.77446
	26S proteasome non-ATPase regulatory subunit 9	sp|O00233|PSMD9_HUMAN 26S proteasome non-ATPase regulatory subunit 9 OS=Homo sapiens OX=9606 GN=PSMD9 PE=1 SV=3;sp|O00233-2|PSMD9_HUMAN Isoform p27-S of 26S proteasome non-ATPase regulatory subunit 9 OS=Homo sapiens OX=9606 GN=PSMD9;sp|O00233-3|PSMD9_HUMAN	PSMD9	0	0.538245	0.347663	1.2725		1	-0.287	-1.2201		1	-0.634663	-1.55258
	Chloride intracellular channel protein 1	sp|O00299|CLIC1_HUMAN Chloride intracellular channel protein 1 OS=Homo sapiens OX=9606 GN=CLIC1 PE=1 SV=4	CLIC1	0	0.543777	0.171283	1.12606		0.807335	0.11465	1.08271		0.909186	-0.0566332	-1.04004
	Importin-5	sp|O00410|IPO5_HUMAN Importin-5 OS=Homo sapiens OX=9606 GN=IPO5 PE=1 SV=4;sp|O00410-3|IPO5_HUMAN Isoform 3 of Importin-5 OS=Homo sapiens OX=9606 GN=IPO5;sp|O00410-2|IPO5_HUMAN Isoform 2 of Importin-5 OS=Homo sapiens OX=9606 GN=IPO5	IPO5	0	0.322417	-0.496988	-1.41126		0.266298	-0.872167	-1.83041		0.487737	-0.375179	-1.297
	Syntenin-1	sp|O00560|SDCB1_HUMAN Syntenin-1 OS=Homo sapiens OX=9606 GN=SDCBP PE=1 SV=1;sp|O00560-2|SDCB1_HUMAN Isoform 2 of Syntenin-1 OS=Homo sapiens OX=9606 GN=SDCBP;sp|O00560-3|SDCB1_HUMAN Isoform 3 of Syntenin-1 OS=Homo sapiens OX=9606 GN=SDCBP	SDCBP	0	NaN	0	1		1	NaN	NaN		1	NaN	NaN
	Importin subunit alpha-3	sp|O00629|IMA3_HUMAN Importin subunit alpha-3 OS=Homo sapiens OX=9606 GN=KPNA4 PE=1 SV=1	KPNA4	0	0.833617	0.115517	1.08336		0.509399	0.373667	1.29564		0.699869	0.25815	1.19594
	Copper chaperone for superoxide dismutase	sp|O14618|CCS_HUMAN Copper chaperone for superoxide dismutase OS=Homo sapiens OX=9606 GN=CCS PE=1 SV=1	CCS	0	0.61167	0.456891	1.37258		0.771783	0.17302	1.12742		0.841327	-0.283872	-1.21746
	Programmed cell death protein 5	sp|O14737|PDCD5_HUMAN Programmed cell death protein 5 OS=Homo sapiens OX=9606 GN=PDCD5 PE=1 SV=3;sp|O14737-2|PDCD5_HUMAN Isoform 2 of Programmed cell death protein 5 OS=Homo sapiens OX=9606 GN=PDCD5	PDCD5	0	0.198891	0.53525	1.44919		1	NaN	NaN		1	NaN	NaN
	Protein arginine N-methyltransferase 5;Protein arginine N-methyltransferase 5. N-terminally processed	sp|O14744|ANM5_HUMAN Protein arginine N-methyltransferase 5 OS=Homo sapiens OX=9606 GN=PRMT5 PE=1 SV=4;sp|O14744-5|ANM5_HUMAN Isoform 5 of Protein arginine N-methyltransferase 5 OS=Homo sapiens OX=9606 GN=PRMT5;sp|O14744-2|ANM5_HUMAN Isoform 2 of Protein a	PRMT5	0	0.608115	0.205079	1.15275		0.109552	-1.3414	-2.53397		0.0529408	-1.54648	-2.92104
	Proteasome subunit alpha type-7	sp|O14818|PSA7_HUMAN Proteasome subunit alpha type-7 OS=Homo sapiens OX=9606 GN=PSMA7 PE=1 SV=1;sp|O14818-2|PSA7_HUMAN Isoform 2 of Proteasome subunit alpha type-7 OS=Homo sapiens OX=9606 GN=PSMA7	PSMA7	0	0.334358	-0.3447	-1.26989		0.290846	-0.502434	-1.4166		0.712053	-0.157734	-1.11553
	Myosin regulatory light chain 12A;Myosin regulatory light chain 12B;Myosin regulatory light polypeptide 9	sp|P19105|ML12A_HUMAN Myosin regulatory light chain 12A OS=Homo sapiens OX=9606 GN=MYL12A PE=1 SV=2;sp|O14950|ML12B_HUMAN Myosin regulatory light chain 12B OS=Homo sapiens OX=9606 GN=MYL12B PE=1 SV=2;sp|P24844|MYL9_HUMAN Myosin regulatory light polypeptide	MYL12A;MYL12B;MYL9	0	0.90097	-0.0776877	-1.05533		0.168094	1.30062	2.46335		0.114058	1.37831	2.59964
	Exportin-1	sp|O14980|XPO1_HUMAN Exportin-1 OS=Homo sapiens OX=9606 GN=XPO1 PE=1 SV=1	XPO1	0	0.292739	0.586133	1.50122		0.277548	1.08423	2.12024		0.418861	0.4981	1.41235
	Phosphoribosylformylglycinamidine synthase	sp|O15067|PUR4_HUMAN Phosphoribosylformylglycinamidine synthase OS=Homo sapiens OX=9606 GN=PFAS PE=1 SV=4	PFAS	0	0.221916	0.61195	1.52832		0.0687468	0.678467	1.60044		0.907255	0.0665169	1.04719
	26S proteasome non-ATPase regulatory subunit 3	sp|O43242|PSMD3_HUMAN 26S proteasome non-ATPase regulatory subunit 3 OS=Homo sapiens OX=9606 GN=PSMD3 PE=1 SV=2;sp|O43242-2|PSMD3_HUMAN Isoform 2 of 26S proteasome non-ATPase regulatory subunit 3 OS=Homo sapiens OX=9606 GN=PSMD3	PSMD3	0	0.688989	-0.156096	-1.11427		0.210144	-1.01253	-2.01745		0.169078	-0.856429	-1.81055
	Thioredoxin-like protein 1	sp|O43396|TXNL1_HUMAN Thioredoxin-like protein 1 OS=Homo sapiens OX=9606 GN=TXNL1 PE=1 SV=3	TXNL1	0	0.791198	0.123603	1.08945		0.882107	-0.0754927	-1.05372		0.724264	-0.199095	-1.14798
	Aflatoxin B1 aldehyde reductase member 2;Aflatoxin B1 aldehyde reductase member 4	sp|O43488|ARK72_HUMAN Aflatoxin B1 aldehyde reductase member 2 OS=Homo sapiens OX=9606 GN=AKR7A2 PE=1 SV=3;sp|Q8NHP1|ARK74_HUMAN Aflatoxin B1 aldehyde reductase member 4 OS=Homo sapiens OX=9606 GN=AKR7L PE=2 SV=7	AKR7A2;AKR7L	0	0.548097	0.276388	1.21116		1	-1.1016	-2.14593		1	-1.37799	-2.59906
	ATPase ASNA1	sp|O43681|ASNA_HUMAN ATPase ASNA1 OS=Homo sapiens OX=9606 GN=ASNA1 PE=1 SV=2	ASNA1	0	0.0352081	0.991199	1.98784		0.936203	-0.0554012	-1.03915		0.0206515	-1.0466	-2.06566
	Alpha-actinin-4	sp|O43707|ACTN4_HUMAN Alpha-actinin-4 OS=Homo sapiens OX=9606 GN=ACTN4 PE=1 SV=2;sp|O43707-2|ACTN4_HUMAN Isoform ACTN4ISO of Alpha-actinin-4 OS=Homo sapiens OX=9606 GN=ACTN4;sp|O43707-3|ACTN4_HUMAN Isoform 3 of Alpha-actinin-4 OS=Homo sapiens OX=9606 GN=AC	ACTN4	0	0.423902	0.813751	1.75778		0.00252609	4.32363	20.0236		0.0344656	3.50988	11.3915
	Small glutamine-rich tetratricopeptide repeat-containing protein alpha	sp|O43765|SGTA_HUMAN Small glutamine-rich tetratricopeptide repeat-containing protein alpha OS=Homo sapiens OX=9606 GN=SGTA PE=1 SV=1	SGTA	0	0.657829	0.2157	1.16127		0.406827	-0.641167	-1.55959		0.026502	-0.856866	-1.8111
	LanC-like protein 1	sp|O43813|LANC1_HUMAN Glutathione S-transferase LANCL1 OS=Homo sapiens OX=9606 GN=LANCL1 PE=1 SV=1	LANCL1	0	0.8386	0.137417	1.09993		0.868667	-0.161249	-1.11825		0.735114	-0.298667	-1.23001
	Glia maturation factor gamma	sp|O60234|GMFG_HUMAN Glia maturation factor gamma OS=Homo sapiens OX=9606 GN=GMFG PE=1 SV=1	GMFG	0	1	1.2927	2.44986		1	0.734151	1.66342		0.342279	-0.55855	-1.47279
	Phosphoribosyl pyrophosphate synthase-associated protein 2	sp|O60256|KPRB_HUMAN Phosphoribosyl pyrophosphate synthase-associated protein 2 OS=Homo sapiens OX=9606 GN=PRPSAP2 PE=1 SV=1;sp|O60256-4|KPRB_HUMAN Isoform 4 of Phosphoribosyl pyrophosphate synthase-associated protein 2 OS=Homo sapiens OX=9606 GN=PRPSAP2;s	PRPSAP2	0	0.489897	-0.279822	-1.21405		0.0489318	-1.03923	-2.05513		0.23702	-0.759407	-1.69279
	Heterogeneous nuclear ribonucleoprotein Q	sp|O60506-4|HNRPQ_HUMAN Isoform 4 of Heterogeneous nuclear ribonucleoprotein Q OS=Homo sapiens OX=9606 GN=SYNCRIP;sp|O60506-3|HNRPQ_HUMAN Isoform 3 of Heterogeneous nuclear ribonucleoprotein Q OS=Homo sapiens OX=9606 GN=SYNCRIP;sp|O60506-2|HNRPQ_HUMAN Isof	SYNCRIP	0	0.588539	-0.235467	-1.17729		0.58746	0.552433	1.46656		0.206914	0.7879	1.72656
	Protein diaphanous homolog 1	sp|O60610-2|DIAP1_HUMAN Isoform 2 of Protein diaphanous homolog 1 OS=Homo sapiens OX=9606 GN=DIAPH1;sp|O60610-3|DIAP1_HUMAN Isoform 3 of Protein diaphanous homolog 1 OS=Homo sapiens OX=9606 GN=DIAPH1;sp|O60610|DIAP1_HUMAN Protein diaphanous homolog 1 OS=Ho	DIAPH1	0	0.101304	0.899875	1.8659		0.649925	0.461349	1.37683		0.524301	-0.438526	-1.35522
	Perilipin-3	sp|O60664-4|PLIN3_HUMAN Isoform 4 of Perilipin-3 OS=Homo sapiens OX=9606 GN=PLIN3;sp|O60664-3|PLIN3_HUMAN Isoform 3 of Perilipin-3 OS=Homo sapiens OX=9606 GN=PLIN3;sp|O60664|PLIN3_HUMAN Perilipin-3 OS=Homo sapiens OX=9606 GN=PLIN3 PE=1 SV=3	PLIN3	0	0.0514684	1.01377	2.01918		0.284958	1.14235	2.2074		0.782824	0.128578	1.09322
	Histone H2B type 1-L;Histone H2B type 1-M;Histone H2B type 1-N;Histone H2B type 1-H;Histone H2B type 2-F;Histone H2B type 1-C/E/F/G/I;Histone H2B type 1-D;Histone H2B type F-S;Histone H2B type 1-K;Histone H2B type 1-A	sp|Q99880|H2B1L_HUMAN Histone H2B type 1-L OS=Homo sapiens OX=9606 GN=H2BC13 PE=1 SV=3;sp|Q99879|H2B1M_HUMAN Histone H2B type 1-M OS=Homo sapiens OX=9606 GN=H2BC14 PE=1 SV=3;sp|Q99877|H2B1N_HUMAN Histone H2B type 1-N OS=Homo sapiens OX=9606 GN=H2BC15 PE=1	HIST1H2BL;HIST1H2BM;HIST1H2BN;HIST1H2BH;HIST2H2BF;HIST1H2BC;HIST1H2BD;H2BFS;HIST1H2BK;HIST1H2BA	0	0.0826905	-1.4681	-2.76657		0.938597	-0.0993497	-1.07129		0.346427	1.36875	2.58247
	WD repeat-containing protein 1	sp|O75083|WDR1_HUMAN WD repeat-containing protein 1 OS=Homo sapiens OX=9606 GN=WDR1 PE=1 SV=4;sp|O75083-3|WDR1_HUMAN Isoform 2 of WD repeat-containing protein 1 OS=Homo sapiens OX=9606 GN=WDR1	WDR1	0	0.138194	0.705507	1.63072		0.286518	0.742083	1.67259		0.944872	0.0365755	1.02568
	Copine-3	sp|O75131|CPNE3_HUMAN Copine-3 OS=Homo sapiens OX=9606 GN=CPNE3 PE=1 SV=1	CPNE3	0	0.843238	0.19641	1.14584		0.177486	2.706	6.5251		0.0555164	2.50959	5.69458
	Gamma-glutamylcyclotransferase	sp|O75223|GGCT_HUMAN Gamma-glutamylcyclotransferase OS=Homo sapiens OX=9606 GN=GGCT PE=1 SV=1;sp|O75223-3|GGCT_HUMAN Isoform 3 of Gamma-glutamylcyclotransferase OS=Homo sapiens OX=9606 GN=GGCT	GGCT	0	0.799646	-0.167648	-1.12323		0.954014	0.06208	1.04397		0.776549	0.229728	1.17261
	Tubulin-specific chaperone A	sp|O75347|TBCA_HUMAN Tubulin-specific chaperone A OS=Homo sapiens OX=9606 GN=TBCA PE=1 SV=3;sp|O75347-2|TBCA_HUMAN Isoform 2 of Tubulin-specific chaperone A OS=Homo sapiens OX=9606 GN=TBCA	TBCA	0	0.36837	0.62958	1.54711		0.838607	0.231467	1.17403		0.628617	-0.398113	-1.31778
	V-type proton ATPase subunit G 1	sp|O75348|VATG1_HUMAN V-type proton ATPase subunit G 1 OS=Homo sapiens OX=9606 GN=ATP6V1G1 PE=1 SV=3	ATP6V1G1	0	1	0.465857	1.38114		1	-0.7826	-1.72023		0.00982063	-1.24846	-2.37588
	SH3 domain-binding glutamic acid-rich-like protein	sp|O75368|SH3L1_HUMAN SH3 domain-binding glutamic acid-rich-like protein OS=Homo sapiens OX=9606 GN=SH3BGRL PE=1 SV=1	SH3BGRL	0	0.398181	-0.24038	-1.1813		0.381609	0.350766	1.27524		0.122327	0.591145	1.50644
	Eukaryotic translation initiation factor 3 subunit J	sp|O75822|EIF3J_HUMAN Eukaryotic translation initiation factor 3 subunit J OS=Homo sapiens OX=9606 GN=EIF3J PE=1 SV=2;sp|O75822-3|EIF3J_HUMAN Isoform 3 of Eukaryotic translation initiation factor 3 subunit J OS=Homo sapiens OX=9606 GN=EIF3J;sp|O75822-2|EIF	EIF3J	0	0.647539	-0.248783	-1.1882		1	-0.9617	-1.9476		1	-0.712917	-1.63911
	26S proteasome non-ATPase regulatory subunit 10	sp|O75832|PSD10_HUMAN 26S proteasome non-ATPase regulatory subunit 10 OS=Homo sapiens OX=9606 GN=PSMD10 PE=1 SV=1	PSMD10	0	1	0.315	1.24401		1	0.312567	1.24192		0.99461	-0.0024334	-1.00169
	Isocitrate dehydrogenase [NADP] cytoplasmic	sp|O75874|IDHC_HUMAN Isocitrate dehydrogenase [NADP] cytoplasmic OS=Homo sapiens OX=9606 GN=IDH1 PE=1 SV=2	IDH1	0	0.284182	0.607867	1.524		1	1.68067	3.20577		1	1.0728	2.10351
	Flotillin-1	sp|O75955|FLOT1_HUMAN Flotillin-1 OS=Homo sapiens OX=9606 GN=FLOT1 PE=1 SV=3;sp|O75955-2|FLOT1_HUMAN Isoform 2 of Flotillin-1 OS=Homo sapiens OX=9606 GN=FLOT1	FLOT1	0	0.567238	-0.304188	-1.23472		0.876064	0.128017	1.09279		0.582958	0.432204	1.34929
	Glutaredoxin-3	sp|O76003|GLRX3_HUMAN Glutaredoxin-3 OS=Homo sapiens OX=9606 GN=GLRX3 PE=1 SV=2	GLRX3	0	0.178422	0.850317	1.8029		0.534865	-0.756083	-1.6889		0.00839778	-1.6064	-3.04491
	Endonuclease domain-containing 1 protein	sp|O94919|ENDD1_HUMAN Endonuclease domain-containing 1 protein OS=Homo sapiens OX=9606 GN=ENDOD1 PE=1 SV=2	ENDOD1	0	0.429175	-0.449524	-1.36559		0.791828	-0.196667	-1.14605		0.6979	0.252857	1.19156
	6-phosphogluconolactonase	sp|O95336|6PGL_HUMAN 6-phosphogluconolactonase OS=Homo sapiens OX=9606 GN=PGLS PE=1 SV=2	PGLS	0	0.589032	0.206467	1.15386		0.794137	0.164167	1.12052		0.92241	-0.0423003	-1.02975
	Importin-7	sp|O95373|IPO7_HUMAN Importin-7 OS=Homo sapiens OX=9606 GN=IPO7 PE=1 SV=1	IPO7	0	0.451759	0.446783	1.363		0.43206	0.610117	1.52638		0.803334	0.163334	1.11987
	Proteasome assembly chaperone 1	sp|O95456-2|PSMG1_HUMAN Isoform 2 of Proteasome assembly chaperone 1 OS=Homo sapiens OX=9606 GN=PSMG1;sp|O95456|PSMG1_HUMAN Proteasome assembly chaperone 1 OS=Homo sapiens OX=9606 GN=PSMG1 PE=1 SV=1	PSMG1	0	0.441915	-0.3993	-1.31887		1	NaN	NaN		1	NaN	NaN
	Serine/threonine-protein kinase OSR1	sp|O95747|OXSR1_HUMAN Serine/threonine-protein kinase OSR1 OS=Homo sapiens OX=9606 GN=OXSR1 PE=1 SV=1	OXSR1	0	0.609753	0.177012	1.13054		0.252466	-0.409733	-1.32844		0.199545	-0.586746	-1.50186
	AP-2 complex subunit alpha-1	sp|O95782-2|AP2A1_HUMAN Isoform B of AP-2 complex subunit alpha-1 OS=Homo sapiens OX=9606 GN=AP2A1;sp|O95782|AP2A1_HUMAN AP-2 complex subunit alpha-1 OS=Homo sapiens OX=9606 GN=AP2A1 PE=1 SV=3	AP2A1	0	0.473662	-0.580957	-1.49584		1	-1.4919	-2.81259		1	-0.910944	-1.88028
	Cytochrome b5	sp|P00167-2|CYB5_HUMAN Isoform 2 of Cytochrome b5 OS=Homo sapiens OX=9606 GN=CYB5A;sp|P00167-3|CYB5_HUMAN Isoform 3 of Cytochrome b5 OS=Homo sapiens OX=9606 GN=CYB5A;sp|P00167|CYB5_HUMAN Cytochrome b5 OS=Homo sapiens OX=9606 GN=CYB5A PE=1 SV=2	CYB5A	0	0.163278	0.962037	1.94806		0.501937	0.807421	1.75008		0.698847	-0.154617	-1.11313
	L-lactate dehydrogenase A chain	sp|P00338|LDHA_HUMAN L-lactate dehydrogenase A chain OS=Homo sapiens OX=9606 GN=LDHA PE=1 SV=2;sp|P00338-3|LDHA_HUMAN Isoform 3 of L-lactate dehydrogenase A chain OS=Homo sapiens OX=9606 GN=LDHA;sp|P00338-4|LDHA_HUMAN Isoform 4 of L-lactate dehydrogenase A	LDHA	0	0.555819	0.30375	1.23435		0.160518	1.11985	2.17324		0.361808	0.8161	1.76064
	Retinal dehydrogenase 1	sp|P00352|AL1A1_HUMAN Retinal dehydrogenase 1 OS=Homo sapiens OX=9606 GN=ALDH1A1 PE=1 SV=2	ALDH1A1	0	0.61766	-0.203687	-1.15164		0.111273	-0.754067	-1.68654		0.312805	-0.550379	-1.46447
	NADH-cytochrome b5 reductase 3;NADH-cytochrome b5 reductase 3 membrane-bound form;NADH-cytochrome b5 reductase 3 soluble form	sp|P00387-2|NB5R3_HUMAN Isoform 2 of NADH-cytochrome b5 reductase 3 OS=Homo sapiens OX=9606 GN=CYB5R3;sp|P00387|NB5R3_HUMAN NADH-cytochrome b5 reductase 3 OS=Homo sapiens OX=9606 GN=CYB5R3 PE=1 SV=3;sp|P00387-3|NB5R3_HUMAN Isoform 3 of NADH-cytochrome b5 r	CYB5R3	0	0.0513026	-1.37482	-2.59336		0.282414	-1.5174	-2.86275		0.834242	-0.142585	-1.10388
	Glutathione reductase. mitochondrial	sp|P00390-2|GSHR_HUMAN Isoform Cytoplasmic of Glutathione reductase. mitochondrial OS=Homo sapiens OX=9606 GN=GSR;sp|P00390|GSHR_HUMAN Glutathione reductase. mitochondrial OS=Homo sapiens OX=9606 GN=GSR PE=1 SV=2;sp|P00390-3|GSHR_HUMAN Isoform 2 of Glutath	GSR	0	0.676147	0.157404	1.11528		0.997242	0.0021499	1.00149		0.810441	-0.155254	-1.11362
	Superoxide dismutase [Cu-Zn]	sp|P00441|SODC_HUMAN Superoxide dismutase [Cu-Zn] OS=Homo sapiens OX=9606 GN=SOD1 PE=1 SV=2	SOD1	0	0.360079	0.536817	1.45077		0.720303	0.314034	1.24318		0.674249	-0.222783	-1.16698
	Purine nucleoside phosphorylase	sp|P00491|PNPH_HUMAN Purine nucleoside phosphorylase OS=Homo sapiens OX=9606 GN=PNP PE=1 SV=2	PNP	0	0.786069	-0.115896	-1.08365		0.591012	0.2511	1.19011		0.466298	0.366996	1.28966
	Hypoxanthine-guanine phosphoribosyltransferase	sp|P00492|HPRT_HUMAN Hypoxanthine-guanine phosphoribosyltransferase OS=Homo sapiens OX=9606 GN=HPRT1 PE=1 SV=2	HPRT1	0	0.638166	-0.168742	-1.12408		0.490836	-0.382584	-1.30367		0.608797	-0.213842	-1.15977
	Phosphoglycerate kinase 1	sp|P00558|PGK1_HUMAN Phosphoglycerate kinase 1 OS=Homo sapiens OX=9606 GN=PGK1 PE=1 SV=3;sp|P00558-2|PGK1_HUMAN Isoform 2 of Phosphoglycerate kinase 1 OS=Homo sapiens OX=9606 GN=PGK1	PGK1	0	0.599552	0.214196	1.16006		0.645029	-0.2913	-1.22374		0.380861	-0.505495	-1.41961
	Adenylate kinase isoenzyme 1	sp|P00568|KAD1_HUMAN Adenylate kinase isoenzyme 1 OS=Homo sapiens OX=9606 GN=AK1 PE=1 SV=3	AK1	0	0.163711	1.29885	2.46033		0.873303	-0.275983	-1.21082		0.12948	-1.57484	-2.97902
	Carbonic anhydrase 1	sp|P00915|CAH1_HUMAN Carbonic anhydrase 1 OS=Homo sapiens OX=9606 GN=CA1 PE=1 SV=2	CA1	0	0.3684	-0.479483	-1.39424		0.134994	1.0655	2.0929		0.0159403	1.54498	2.918
	Carbonic anhydrase 2	sp|P00918|CAH2_HUMAN Carbonic anhydrase 2 OS=Homo sapiens OX=9606 GN=CA2 PE=1 SV=2	CA2	0	0.895128	-0.059504	-1.04211		0.604296	0.346467	1.27144		0.375633	0.405971	1.32498
	Ig kappa chain C region	sp|P01834|IGKC_HUMAN Immunoglobulin kappa constant OS=Homo sapiens OX=9606 GN=IGKC PE=1 SV=2;sp|P0DOX7|IGK_HUMAN Immunoglobulin kappa light chain OS=Homo sapiens OX=9606 PE=1 SV=1	IGKC	0	0.598684	-0.725367	-1.65332		0.916021	0.119649	1.08647		0.676133	0.845016	1.79628
	Ig gamma-1 chain C region;Ig gamma-3 chain C region	sp|P0DOX5|IGG1_HUMAN Immunoglobulin gamma-1 heavy chain OS=Homo sapiens OX=9606 PE=1 SV=2;sp|P01857|IGHG1_HUMAN Immunoglobulin heavy constant gamma 1 OS=Homo sapiens OX=9606 GN=IGHG1 PE=1 SV=1;sp|P01860|IGHG3_HUMAN Immunoglobulin heavy constant gamma 3 OS=	IGHG1;IGHG3	0	0.379353	-0.8685	-1.82576		0.85035	-0.205383	-1.15299		0.598303	0.663117	1.5835
	HLA class I histocompatibility antigen. B-7 alpha chain	sp|P01889|HLAB_HUMAN HLA class I histocompatibility antigen. B alpha chain OS=Homo sapiens OX=9606 GN=HLA-B PE=1 SV=3	HLA-B	0	1	0.888249	1.85093		1	2.146	4.42599		0.154356	1.25775	2.39123
	Hemoglobin subunit zeta	sp|P02008|HBAZ_HUMAN Hemoglobin subunit zeta OS=Homo sapiens OX=9606 GN=HBZ PE=1 SV=2	HBZ	0	0.727849	0.691292	1.61473		0.598201	1.64167	3.12027		0.744935	0.950378	1.93238
	Hemoglobin subunit delta	sp|P02042|HBD_HUMAN Hemoglobin subunit delta OS=Homo sapiens OX=9606 GN=HBD PE=1 SV=2	HBD	0	0.4807	0.351358	1.27576		0.792629	0.198133	1.14721		0.821836	-0.153225	-1.11205
	Spectrin alpha chain. erythrocytic 1	sp|P02549|SPTA1_HUMAN Spectrin alpha chain. erythrocytic 1 OS=Homo sapiens OX=9606 GN=SPTA1 PE=1 SV=5;sp|P02549-2|SPTA1_HUMAN Isoform 2 of Spectrin alpha chain. erythrocytic 1 OS=Homo sapiens OX=9606 GN=SPTA1	SPTA1	0	0.997859	-0.000437578	-1.0003		0.834975	-0.115866	-1.08363		0.784642	-0.115429	-1.0833
	Apolipoprotein A-I;Proapolipoprotein A-I;Truncated apolipoprotein A-I	sp|P02647|APOA1_HUMAN Apolipoprotein A-I OS=Homo sapiens OX=9606 GN=APOA1 PE=1 SV=1	APOA1	0	0.011805	-1.95035	-3.86468		1	NaN	NaN		1	NaN	NaN
	Glycophorin-A	sp|P02724-3|GLPA_HUMAN Isoform 3 of Glycophorin-A OS=Homo sapiens OX=9606 GN=GYPA;sp|P02724-2|GLPA_HUMAN Isoform 2 of Glycophorin-A OS=Homo sapiens OX=9606 GN=GYPA;sp|P02724|GLPA_HUMAN Glycophorin-A OS=Homo sapiens OX=9606 GN=GYPA PE=1 SV=2	GYPA	0	0.488731	-0.796188	-1.73651		1	1.82465	3.54221		1	2.62084	6.15108
	Band 3 anion transport protein	sp|P02730|B3AT_HUMAN Band 3 anion transport protein OS=Homo sapiens OX=9606 GN=SLC4A1 PE=1 SV=3;sp|P02730-2|B3AT_HUMAN Isoform 2 of Band 3 anion transport protein OS=Homo sapiens OX=9606 GN=SLC4A1	SLC4A1	0	0.733309	-0.0795546	-1.05669		0.317925	0.599267	1.51495		0.140704	0.678821	1.60083
	Serum albumin	sp|P02768|ALBU_HUMAN Serum albumin OS=Homo sapiens OX=9606 GN=ALB PE=1 SV=2;sp|P02768-2|ALBU_HUMAN Isoform 2 of Serum albumin OS=Homo sapiens OX=9606 GN=ALB;sp|P02768-3|ALBU_HUMAN Isoform 3 of Serum albumin OS=Homo sapiens OX=9606 GN=ALB	ALB	0	0.614745	-0.634992	-1.55293		0.616143	-0.749634	-1.68137		0.938067	-0.114642	-1.08271
	Transferrin receptor protein 1;Transferrin receptor protein 1. serum form	sp|P02786|TFR1_HUMAN Transferrin receptor protein 1 OS=Homo sapiens OX=9606 GN=TFRC PE=1 SV=2	TFRC	0	0.711657	0.5045	1.41863		0.0124426	3.92653	15.2056		0.0254906	3.42203	10.7185
	Serotransferrin	sp|P02787|TRFE_HUMAN Serotransferrin OS=Homo sapiens OX=9606 GN=TF PE=1 SV=3	TF	0	0.85985	0.217183	1.16246		0.169281	1.31733	2.49204		0.357409	1.10015	2.14377
	Lactotransferrin;Lactoferricin-H;Kaliocin-1;Lactoferroxin-A;Lactoferroxin-B;Lactoferroxin-C	sp|P02788|TRFL_HUMAN Lactotransferrin OS=Homo sapiens OX=9606 GN=LTF PE=1 SV=6;sp|P02788-2|TRFL_HUMAN Isoform DeltaLf of Lactotransferrin OS=Homo sapiens OX=9606 GN=LTF	LTF	0	0.546742	0.848217	1.80027		0.299412	2.53965	5.81448		0.406408	1.69143	3.22977
	Ferritin heavy chain;Ferritin heavy chain. N-terminally processed	sp|P02794|FRIH_HUMAN Ferritin heavy chain OS=Homo sapiens OX=9606 GN=FTH1 PE=1 SV=2	FTH1	0	1	NaN	NaN		1	NaN	NaN		0.273362	1.62375	3.08175
	Catalase	sp|P04040|CATA_HUMAN Catalase OS=Homo sapiens OX=9606 GN=CAT PE=1 SV=3	CAT	0	0.238584	0.46022	1.37575		0.349541	0.45075	1.36675		0.986177	-0.0094703	-1.00659
	Cystatin-B	sp|P04080|CYTB_HUMAN Cystatin-B OS=Homo sapiens OX=9606 GN=CSTB PE=1 SV=2	CSTB	0	0.0856989	0.980675	1.97339		0.868165	0.143375	1.10449		0.209216	-0.8373	-1.7867
	Annexin A1	sp|P04083|ANXA1_HUMAN Annexin A1 OS=Homo sapiens OX=9606 GN=ANXA1 PE=1 SV=2	ANXA1	0	0.554806	0.595646	1.51115		0.474452	1.01182	2.01645		0.796376	0.416171	1.33438
	Superoxide dismutase [Mn]. mitochondrial	sp|P04179-4|SODM_HUMAN Isoform 4 of Superoxide dismutase [Mn]. mitochondrial OS=Homo sapiens OX=9606 GN=SOD2;sp|P04179|SODM_HUMAN Superoxide dismutase [Mn]. mitochondrial OS=Homo sapiens OX=9606 GN=SOD2 PE=1 SV=3;sp|P04179-2|SODM_HUMAN Isoform 2 of Superox	SOD2	0	1	0.12704	1.09205		1	2.2342	4.70502		0.115902	2.10716	4.30842
	Glyceraldehyde-3-phosphate dehydrogenase	sp|P04406|G3P_HUMAN Glyceraldehyde-3-phosphate dehydrogenase OS=Homo sapiens OX=9606 GN=GAPDH PE=1 SV=3;sp|P04406-2|G3P_HUMAN Isoform 2 of Glyceraldehyde-3-phosphate dehydrogenase OS=Homo sapiens OX=9606 GN=GAPDH	GAPDH	0	0.190641	0.703771	1.62876		0.379005	0.583166	1.49813		0.850343	-0.120604	-1.08719
	HLA class I histocompatibility antigen. A-3 alpha chain	sp|P04439|HLAA_HUMAN HLA class I histocompatibility antigen. A alpha chain OS=Homo sapiens OX=9606 GN=HLA-A PE=1 SV=2;sp|P04439-2|HLAA_HUMAN Isoform 2 of HLA class I histocompatibility antigen. A alpha chain OS=Homo sapiens OX=9606 GN=HLA-A	HLA-A	0	1	-0.248741	-1.18817		1	0.559599	1.47386		0.419363	0.80834	1.7512
	Calpain small subunit 1	sp|P04632|CPNS1_HUMAN Calpain small subunit 1 OS=Homo sapiens OX=9606 GN=CAPNS1 PE=1 SV=1	CAPNS1	0	0.957374	0.01655	1.01154		0.800566	0.147933	1.10798		0.806415	0.131383	1.09534
	Heat shock protein beta-1	sp|P04792|HSPB1_HUMAN Heat shock protein beta-1 OS=Homo sapiens OX=9606 GN=HSPB1 PE=1 SV=2	HSPB1	0	0.913496	-0.0981665	-1.07041		0.657919	-0.55745	-1.47167		0.361005	-0.459284	-1.37486
	Guanine nucleotide-binding protein G(i) subunit alpha-2	sp|P04899|GNAI2_HUMAN Guanine nucleotide-binding protein G(i) subunit alpha-2 OS=Homo sapiens OX=9606 GN=GNAI2 PE=1 SV=3;sp|P04899-4|GNAI2_HUMAN Isoform sGi2 of Guanine nucleotide-binding protein G(i) subunit alpha-2 OS=Homo sapiens OX=9606 GN=GNAI2;sp|P04	GNAI2	0	1	-0.121949	-1.0882		1	-0.0575485	-1.0407		0.916089	0.0644007	1.04565
	Glycophorin-C	sp|P04921-2|GLPC_HUMAN Isoform Glycophorin-D of Glycophorin-C OS=Homo sapiens OX=9606 GN=GYPC;sp|P04921-3|GLPC_HUMAN Isoform 3 of Glycophorin-C OS=Homo sapiens OX=9606 GN=GYPC;sp|P04921|GLPC_HUMAN Glycophorin-C OS=Homo sapiens OX=9606 GN=GYPC PE=1 SV=1	GYPC	0	0.505015	0.696051	1.62006		1	1.01975	2.02757		1	0.323699	1.25154
	Sodium/potassium-transporting ATPase subunit alpha-1;Sodium/potassium-transporting ATPase subunit alpha-3	sp|P05023-3|AT1A1_HUMAN Isoform 3 of Sodium/potassium-transporting ATPase subunit alpha-1 OS=Homo sapiens OX=9606 GN=ATP1A1;sp|P05023-4|AT1A1_HUMAN Isoform 4 of Sodium/potassium-transporting ATPase subunit alpha-1 OS=Homo sapiens OX=9606 GN=ATP1A1;sp|P0502	ATP1A1;ATP1A3	0	1	NaN	NaN		1	NaN	NaN		0.138406	1.21407	2.31991
	Arginase-1	sp|P05089|ARGI1_HUMAN Arginase-1 OS=Homo sapiens OX=9606 GN=ARG1 PE=1 SV=2;sp|P05089-2|ARGI1_HUMAN Isoform 2 of Arginase-1 OS=Homo sapiens OX=9606 GN=ARG1;sp|P05089-3|ARGI1_HUMAN Isoform 3 of Arginase-1 OS=Homo sapiens OX=9606 GN=ARG1	ARG1	0	0.728032	0.224275	1.16819		0.346723	-0.709092	-1.63477		0.271572	-0.933367	-1.90973
	Aldehyde dehydrogenase. mitochondrial	sp|P05091|ALDH2_HUMAN Aldehyde dehydrogenase. mitochondrial OS=Homo sapiens OX=9606 GN=ALDH2 PE=1 SV=2;sp|P05091-2|ALDH2_HUMAN Isoform 2 of Aldehyde dehydrogenase. mitochondrial OS=Homo sapiens OX=9606 GN=ALDH2	ALDH2	0	NaN	0	1		1	NaN	NaN		1	NaN	NaN
	Integrin beta-2	sp|P05107|ITB2_HUMAN Integrin beta-2 OS=Homo sapiens OX=9606 GN=ITGB2 PE=1 SV=2	ITGB2	0	0.9008	-0.14432	-1.10521		0.706856	0.960933	1.94657		0.530598	1.10525	2.15136
	Protein S100-A8;Protein S100-A8. N-terminally processed	sp|P05109|S10A8_HUMAN Protein S100-A8 OS=Homo sapiens OX=9606 GN=S100A8 PE=1 SV=1	S100A8	0	0.788461	0.260896	1.19822		0.329385	1.63315	3.1019		0.459034	1.37225	2.58874
	Plasminogen activator inhibitor 2	sp|P05120|PAI2_HUMAN Plasminogen activator inhibitor 2 OS=Homo sapiens OX=9606 GN=SERPINB2 PE=1 SV=2	SERPINB2	0	1	NaN	NaN		1	NaN	NaN		0.490396	-1.82515	-3.54344
	Ubiquitin-like protein ISG15	sp|P05161|ISG15_HUMAN Ubiquitin-like protein ISG15 OS=Homo sapiens OX=9606 GN=ISG15 PE=1 SV=5	ISG15	0	0.797518	0.310699	1.24031		1	-1.3861	-2.61371		1	-1.6968	-3.24181
	Myeloperoxidase;Myeloperoxidase;89 kDa myeloperoxidase;84 kDa myeloperoxidase;Myeloperoxidase light chain;Myeloperoxidase heavy chain	sp|P05164-2|PERM_HUMAN Isoform H14 of Myeloperoxidase OS=Homo sapiens OX=9606 GN=MPO;sp|P05164|PERM_HUMAN Myeloperoxidase OS=Homo sapiens OX=9606 GN=MPO PE=1 SV=1;sp|P05164-3|PERM_HUMAN Isoform H7 of Myeloperoxidase OS=Homo sapiens OX=9606 GN=MPO	MPO	0	0.537224	0.752071	1.68421		0.0761671	3.28998	9.78099		0.0976014	2.53791	5.80747
	Eukaryotic translation initiation factor 2 subunit 1	sp|P05198|IF2A_HUMAN Eukaryotic translation initiation factor 2 subunit 1 OS=Homo sapiens OX=9606 GN=EIF2S1 PE=1 SV=3	EIF2S1	0	0.195656	-0.741916	-1.6724		1	-1.46317	-2.75714		1	-0.72125	-1.64861
	60S acidic ribosomal protein P2	sp|P05387|RLA2_HUMAN 60S acidic ribosomal protein P2 OS=Homo sapiens OX=9606 GN=RPLP2 PE=1 SV=1	RPLP2	0	0.670388	-0.197124	-1.14641		0.935873	0.0553338	1.0391		0.670191	0.252457	1.19123
	Uroporphyrinogen decarboxylase	sp|P06132|DCUP_HUMAN Uroporphyrinogen decarboxylase OS=Homo sapiens OX=9606 GN=UROD PE=1 SV=2	UROD	0	0.952661	0.0349292	1.02451		0.955007	0.0469996	1.03311		0.987127	0.0120704	1.0084
	Gelsolin	sp|P06396-2|GELS_HUMAN Isoform 2 of Gelsolin OS=Homo sapiens OX=9606 GN=GSN;sp|P06396-4|GELS_HUMAN Isoform 4 of Gelsolin OS=Homo sapiens OX=9606 GN=GSN;sp|P06396-3|GELS_HUMAN Isoform 3 of Gelsolin OS=Homo sapiens OX=9606 GN=GSN;sp|P06396|GELS_HUMAN Gelsoli	GSN	0	0.393565	1.01247	2.01736		0.234282	2.48385	5.59388		0.384478	1.47138	2.77287
	Prothymosin alpha;Prothymosin alpha. N-terminally processed;Thymosin alpha-1	sp|P06454-2|PTMA_HUMAN Isoform 2 of Prothymosin alpha OS=Homo sapiens OX=9606 GN=PTMA;sp|P06454|PTMA_HUMAN Prothymosin alpha OS=Homo sapiens OX=9606 GN=PTMA PE=1 SV=2	PTMA	0	0.735018	0.413616	1.33202		0.660989	0.5173	1.43127		0.916195	0.103684	1.07451
	ATP synthase subunit beta. mitochondrial	sp|P06576|ATPB_HUMAN ATP synthase subunit beta. mitochondrial OS=Homo sapiens OX=9606 GN=ATP5F1B PE=1 SV=3	ATP5B	0	1	-2.22366	-4.67077		1	-1.31683	-2.49118		0.180228	0.906826	1.87492
	Protein S100-A9	sp|P06702|S10A9_HUMAN Protein S100-A9 OS=Homo sapiens OX=9606 GN=S100A9 PE=1 SV=1	S100A9	0	0.49327	0.649355	1.56847		0.23396	2.00973	4.02707		0.451248	1.36038	2.56753
	Protein S100-A6	sp|P06703|S10A6_HUMAN Protein S100-A6 OS=Homo sapiens OX=9606 GN=S100A6 PE=1 SV=1	S100A6	0	0.607097	0.273175	1.20846		0.156917	0.890784	1.85418		0.339609	0.617608	1.53433
	Alpha-enolase	sp|P06733|ENOA_HUMAN Alpha-enolase OS=Homo sapiens OX=9606 GN=ENO1 PE=1 SV=2	ENO1	0	0.530474	0.299029	1.23032		0.638114	-0.3462	-1.27121		0.315565	-0.645229	-1.56399
	Glycogen phosphorylase. liver form	sp|P06737-2|PYGL_HUMAN Isoform 2 of Glycogen phosphorylase. liver form OS=Homo sapiens OX=9606 GN=PYGL;sp|P06737|PYGL_HUMAN Glycogen phosphorylase. liver form OS=Homo sapiens OX=9606 GN=PYGL PE=1 SV=4	PYGL	0	1	NaN	NaN		1	NaN	NaN		0.972658	0.0551833	1.03899
	Glucose-6-phosphate isomerase	sp|P06744|G6PI_HUMAN Glucose-6-phosphate isomerase OS=Homo sapiens OX=9606 GN=GPI PE=1 SV=4;sp|P06744-2|G6PI_HUMAN Isoform 2 of Glucose-6-phosphate isomerase OS=Homo sapiens OX=9606 GN=GPI	GPI	0	0.944877	-0.0484974	-1.03419		0.392583	0.799507	1.74051		0.439528	0.848004	1.80001
	Nucleophosmin	sp|P06748-3|NPM_HUMAN Isoform 3 of Nucleophosmin OS=Homo sapiens OX=9606 GN=NPM1;sp|P06748-2|NPM_HUMAN Isoform 2 of Nucleophosmin OS=Homo sapiens OX=9606 GN=NPM1;sp|P06748|NPM_HUMAN Nucleophosmin OS=Homo sapiens OX=9606 GN=NPM1 PE=1 SV=2	NPM1	0	1	-2.7495	-6.72484		1	-2.5129	-5.70766		0.819884	0.2366	1.17821
	Tropomyosin alpha-3 chain	sp|P06753-2|TPM3_HUMAN Isoform 2 of Tropomyosin alpha-3 chain OS=Homo sapiens OX=9606 GN=TPM3;sp|P06753-5|TPM3_HUMAN Isoform 5 of Tropomyosin alpha-3 chain OS=Homo sapiens OX=9606 GN=TPM3;sp|P06753-3|TPM3_HUMAN Isoform 3 of Tropomyosin alpha-3 chain OS=Hom	TPM3	0	0.564587	0.135504	1.09848		0.0511755	0.506584	1.42068		0.226591	0.37108	1.29332
	Tropomyosin alpha-3 chain	sp|P06753-6|TPM3_HUMAN Isoform 6 of Tropomyosin alpha-3 chain OS=Homo sapiens OX=9606 GN=TPM3	TPM3	0	0.916823	0.0560299	1.0396		0.877274	0.187799	1.13902		0.796205	0.13177	1.09564
	Histone H2B type 2-E;Histone H2B type 1-B;Histone H2B type 1-O;Histone H2B type 1-J;Histone H2B type 3-B	sp|Q16778|H2B2E_HUMAN Histone H2B type 2-E OS=Homo sapiens OX=9606 GN=HIST2H2BE PE=1 SV=3;sp|P33778|H2B1B_HUMAN Histone H2B type 1-B OS=Homo sapiens OX=9606 GN=HIST1H2BB PE=1 SV=2;sp|P23527|H2B1O_HUMAN Histone H2B type 1-O OS=Homo sapiens OX=9606 GN=HIST1H	HIST2H2BE;HIST1H2BB;HIST1H2BO;HIST1H2BJ;HIST3H2BB	0	NaN	0	1		1	NaN	NaN		1	NaN	NaN
	L-lactate dehydrogenase B chain	sp|P07195|LDHB_HUMAN L-lactate dehydrogenase B chain OS=Homo sapiens OX=9606 GN=LDHB PE=1 SV=2	LDHB	0	0.54381	0.165204	1.12132		0.901099	0.0522	1.03684		0.756674	-0.113004	-1.08148
	Glutathione peroxidase 1	sp|P07203|GPX1_HUMAN Glutathione peroxidase 1 OS=Homo sapiens OX=9606 GN=GPX1 PE=1 SV=4	GPX1	0	0.931309	0.0428956	1.03018		0.787026	0.260983	1.19829		0.772908	0.218087	1.16319
	Protein disulfide-isomerase	sp|P07237|PDIA1_HUMAN Protein disulfide-isomerase OS=Homo sapiens OX=9606 GN=P4HB PE=1 SV=3	P4HB	0	0.773603	0.225446	1.16914		0.307548	1.20352	2.30301		0.430001	0.978071	1.96983
	Acylphosphatase-1	sp|P07311|ACYP1_HUMAN Acylphosphatase-1 OS=Homo sapiens OX=9606 GN=ACYP1 PE=1 SV=2	ACYP1	0	1	0.125083	1.09057		1	0.241766	1.18244		0.88106	0.116683	1.08424
	Cathepsin D;Cathepsin D light chain;Cathepsin D heavy chain	sp|P07339|CATD_HUMAN Cathepsin D OS=Homo sapiens OX=9606 GN=CTSD PE=1 SV=1	CTSD	0	1	0.69215	1.61569		1	3.4191	10.6967		0.217757	2.72695	6.62055
	Annexin A2;Putative annexin A2-like protein	sp|P07355|ANXA2_HUMAN Annexin A2 OS=Homo sapiens OX=9606 GN=ANXA2 PE=1 SV=2;sp|P07355-2|ANXA2_HUMAN Isoform 2 of Annexin A2 OS=Homo sapiens OX=9606 GN=ANXA2;sp|A6NMY6|AXA2L_HUMAN Putative annexin A2-like protein OS=Homo sapiens OX=9606 GN=ANXA2P2 PE=5 SV=2	ANXA2;ANXA2P2	0	0.567608	-0.6209	-1.53783		0.963518	0.0780668	1.0556		0.578927	0.698967	1.62334
	Calpain-1 catalytic subunit	sp|P07384|CAN1_HUMAN Calpain-1 catalytic subunit OS=Homo sapiens OX=9606 GN=CAPN1 PE=1 SV=1	CAPN1	0	0.161106	1.0649	2.09202		0.306493	1.31645	2.49053		0.486137	0.251555	1.19049
	Tubulin beta chain	sp|P07437|TBB5_HUMAN Tubulin beta chain OS=Homo sapiens OX=9606 GN=TUBB PE=1 SV=2	TUBB	0	0.845645	-0.129192	-1.09368		0.731448	0.372484	1.29458		0.489541	0.501676	1.41586
	Carbonic anhydrase 3	sp|P07451|CAH3_HUMAN Carbonic anhydrase 3 OS=Homo sapiens OX=9606 GN=CA3 PE=1 SV=3	CA3	0	0.853327	0.149838	1.10944		0.268447	1.55693	2.94227		0.0596342	1.4071	2.65204
	Profilin-1	sp|P07737|PROF1_HUMAN Profilin-1 OS=Homo sapiens OX=9606 GN=PFN1 PE=1 SV=2	PFN1	0	0.71859	0.288975	1.22177		0.544933	0.7695	1.70468		0.702815	0.480525	1.39525
	Bisphosphoglycerate mutase	sp|P07738|PMGE_HUMAN Bisphosphoglycerate mutase OS=Homo sapiens OX=9606 GN=BPGM PE=1 SV=2	BPGM	0	0.359331	0.435887	1.35274		0.520936	0.39435	1.31435		0.932287	-0.041537	-1.02921
	Adenine phosphoribosyltransferase	sp|P07741|APT_HUMAN Adenine phosphoribosyltransferase OS=Homo sapiens OX=9606 GN=APRT PE=1 SV=2;sp|P07741-2|APT_HUMAN Isoform 2 of Adenine phosphoribosyltransferase OS=Homo sapiens OX=9606 GN=APRT	APRT	0	0.539115	0.312846	1.24216		0.812432	0.26426	1.20102		0.947902	-0.0485859	-1.03425
	Heat shock protein HSP 90-alpha	sp|P07900|HS90A_HUMAN Heat shock protein HSP 90-alpha OS=Homo sapiens OX=9606 GN=HSP90AA1 PE=1 SV=5;sp|P07900-2|HS90A_HUMAN Isoform 2 of Heat shock protein HSP 90-alpha OS=Homo sapiens OX=9606 GN=HSP90AA1	HSP90AA1	0	0.693541	-0.189554	-1.14041		0.361769	-0.558034	-1.47226		0.524482	-0.368479	-1.29099
	Fumarate hydratase. mitochondrial	sp|P07954-2|FUMH_HUMAN Isoform Cytoplasmic of Fumarate hydratase. mitochondrial OS=Homo sapiens OX=9606 GN=FH;sp|P07954|FUMH_HUMAN Fumarate hydratase. mitochondrial OS=Homo sapiens OX=9606 GN=FH PE=1 SV=3	FH	0	0.149874	0.654425	1.57399		0.943187	0.0490828	1.03461		0.0526104	-0.605342	-1.52134
	Annexin A6	sp|P08133|ANXA6_HUMAN Annexin A6 OS=Homo sapiens OX=9606 GN=ANXA6 PE=1 SV=3;sp|P08133-2|ANXA6_HUMAN Isoform 2 of Annexin A6 OS=Homo sapiens OX=9606 GN=ANXA6	ANXA6	0	0.991799	0.0192836	1.01346		0.230851	3.26725	9.62809		0.0863754	3.24797	9.50028
	Heat shock protein HSP 90-beta	sp|P08238|HS90B_HUMAN Heat shock protein HSP 90-beta OS=Homo sapiens OX=9606 GN=HSP90AB1 PE=1 SV=4	HSP90AB1	0	0.156576	0.926237	1.90031		0.444384	0.854367	1.80797		0.916711	-0.0718705	-1.05108
	Neutrophil elastase	sp|P08246|ELNE_HUMAN Neutrophil elastase OS=Homo sapiens OX=9606 GN=ELANE PE=1 SV=1	ELANE	0	1	NaN	NaN		1	NaN	NaN		1	1.69715	3.2426
	Cathepsin G	sp|P08311|CATG_HUMAN Cathepsin G OS=Homo sapiens OX=9606 GN=CTSG PE=1 SV=2	CTSG	0	0.550879	0.826085	1.77287		0.0230737	4.13529	17.573		0.0694733	3.30921	9.91223
	Porphobilinogen deaminase	sp|P08397-2|HEM3_HUMAN Isoform 2 of Porphobilinogen deaminase OS=Homo sapiens OX=9606 GN=HMBS;sp|P08397|HEM3_HUMAN Porphobilinogen deaminase OS=Homo sapiens OX=9606 GN=HMBS PE=1 SV=2;sp|P08397-4|HEM3_HUMAN Isoform 4 of Porphobilinogen deaminase OS=Homo sap	HMBS	0	0.0994109	0.583317	1.49829		0.488071	0.279016	1.21337		0.404831	-0.304301	-1.23482
	Integrin alpha-IIb;Integrin alpha-IIb heavy chain;Integrin alpha-IIb light chain. form 1;Integrin alpha-IIb light chain. form 2	sp|P08514|ITA2B_HUMAN Integrin alpha-IIb OS=Homo sapiens OX=9606 GN=ITGA2B PE=1 SV=3;sp|P08514-2|ITA2B_HUMAN Isoform 2 of Integrin alpha-IIb OS=Homo sapiens OX=9606 GN=ITGA2B;sp|P08514-3|ITA2B_HUMAN Isoform 3 of Integrin alpha-IIb OS=Homo sapiens OX=9606 G	ITGA2B	0	1	NaN	NaN		1	NaN	NaN		1	-2.1777	-4.52432
	Monocyte differentiation antigen CD14;Monocyte differentiation antigen CD14. urinary form;Monocyte differentiation antigen CD14. membrane-bound form	sp|P08571|CD14_HUMAN Monocyte differentiation antigen CD14 OS=Homo sapiens OX=9606 GN=CD14 PE=1 SV=2	CD14	0	1	NaN	NaN		1	NaN	NaN		1	0.17485	1.12885
	Receptor-type tyrosine-protein phosphatase C	sp|P08575-4|PTPRC_HUMAN Isoform 2 of Receptor-type tyrosine-protein phosphatase C OS=Homo sapiens OX=9606 GN=PTPRC;sp|P08575-9|PTPRC_HUMAN Isoform 7 of Receptor-type tyrosine-protein phosphatase C OS=Homo sapiens OX=9606 GN=PTPRC;sp|P08575-10|PTPRC_HUMAN I	PTPRC	0	NaN	0	1		1	NaN	NaN		1	NaN	NaN
	Vimentin	sp|P08670|VIME_HUMAN Vimentin OS=Homo sapiens OX=9606 GN=VIM PE=1 SV=4	VIM	0	0.727672	0.414384	1.33273		0.0848307	2.9174	7.55483		0.110374	2.50302	5.66871
	Annexin A5	sp|P08758|ANXA5_HUMAN Annexin A5 OS=Homo sapiens OX=9606 GN=ANXA5 PE=1 SV=2	ANXA5	0	0.913649	-0.107063	-1.07703		0.271986	1.73303	3.32425		0.125828	1.84009	3.58032
	40S ribosomal protein SA	sp|P08865|RSSA_HUMAN 40S ribosomal protein SA OS=Homo sapiens OX=9606 GN=RPSA PE=1 SV=4	RPSA	0	0.561546	-0.481596	-1.39629		0.790977	-0.365967	-1.28875		0.915618	0.115629	1.08345
	Gamma-enolase	sp|P09104|ENOG_HUMAN Gamma-enolase OS=Homo sapiens OX=9606 GN=ENO2 PE=1 SV=3;sp|P09104-2|ENOG_HUMAN Isoform 2 of Gamma-enolase OS=Homo sapiens OX=9606 GN=ENO2	ENO2	0	0.131695	0.737071	1.66679		0.232326	0.8958	1.86064		0.75687	0.158729	1.1163
	Hemoglobin subunit theta-1	sp|P09105|HBAT_HUMAN Hemoglobin subunit theta-1 OS=Homo sapiens OX=9606 GN=HBQ1 PE=1 SV=2	HBQ1	0	0.209228	0.7598	1.69326		0.783177	0.3148	1.24384		0.379526	-0.445	-1.36131
	Glutathione S-transferase P	sp|P09211|GSTP1_HUMAN Glutathione S-transferase P OS=Homo sapiens OX=9606 GN=GSTP1 PE=1 SV=2	GSTP1	0	0.743172	0.121129	1.08759		0.386089	0.44785	1.36401		0.526481	0.326721	1.25416
	Galectin-1	sp|P09382|LEG1_HUMAN Galectin-1 OS=Homo sapiens OX=9606 GN=LGALS1 PE=1 SV=2	LGALS1	0	1	-1.2928	-2.45003		1	-2.26075	-4.79241		0.630625	-0.96795	-1.95606
	Dihydropteridine reductase	sp|P09417|DHPR_HUMAN Dihydropteridine reductase OS=Homo sapiens OX=9606 GN=QDPR PE=1 SV=2;sp|P09417-2|DHPR_HUMAN Isoform 2 of Dihydropteridine reductase OS=Homo sapiens OX=9606 GN=QDPR	QDPR	0	0.992254	-0.00650011	-1.00452		0.706162	-0.36715	-1.2898		0.557842	-0.36065	-1.284
	Tropomyosin alpha-1 chain	sp|P09493-4|TPM1_HUMAN Isoform 4 of Tropomyosin alpha-1 chain OS=Homo sapiens OX=9606 GN=TPM1;sp|P09493-10|TPM1_HUMAN Isoform 10 of Tropomyosin alpha-1 chain OS=Homo sapiens OX=9606 GN=TPM1;sp|P09493-6|TPM1_HUMAN Isoform 6 of Tropomyosin alpha-1 chain OS=H	TPM1	0	0.774295	0.204142	1.152		0.319092	1.08502	2.1214		0.220876	0.880875	1.84149
	Tropomyosin alpha-1 chain	sp|P09493-5|TPM1_HUMAN Isoform 5 of Tropomyosin alpha-1 chain OS=Homo sapiens OX=9606 GN=TPM1	TPM1	0	0.77134	-0.182936	-1.13519		0.450058	-0.942084	-1.9213		0.415065	-0.759148	-1.69249
	Clathrin light chain A	sp|P09496-2|CLCA_HUMAN Isoform Non-brain of Clathrin light chain A OS=Homo sapiens OX=9606 GN=CLTA;sp|P09496-4|CLCA_HUMAN Isoform 4 of Clathrin light chain A OS=Homo sapiens OX=9606 GN=CLTA;sp|P09496-3|CLCA_HUMAN Isoform 3 of Clathrin light chain A OS=Homo	CLTA	0	0.196734	0.966043	1.95348		0.0788145	1.52083	2.86956		0.370415	0.55479	1.46895
	Annexin A4	sp|P09525|ANXA4_HUMAN Annexin A4 OS=Homo sapiens OX=9606 GN=ANXA4 PE=1 SV=4;sp|P09525-2|ANXA4_HUMAN Isoform 2 of Annexin A4 OS=Homo sapiens OX=9606 GN=ANXA4	ANXA4	0	0.674488	-0.156117	-1.11428		0.423282	1.14503	2.21151		0.151251	1.30115	2.46425
	2.3-cyclic-nucleotide 3-phosphodiesterase	sp|P09543-2|CN37_HUMAN Isoform CNPI of 2.3-cyclic-nucleotide 3-phosphodiesterase OS=Homo sapiens OX=9606 GN=CNP;sp|P09543|CN37_HUMAN 2.3-cyclic-nucleotide 3-phosphodiesterase OS=Homo sapiens OX=9606 GN=CNP PE=1 SV=2	CNP	0	1	0.378267	1.29978		1	0.24805	1.1876		0.741137	-0.130218	-1.09446
	Leukotriene A-4 hydrolase	sp|P09960|LKHA4_HUMAN Leukotriene A-4 hydrolase OS=Homo sapiens OX=9606 GN=LTA4H PE=1 SV=2;sp|P09960-2|LKHA4_HUMAN Isoform 2 of Leukotriene A-4 hydrolase OS=Homo sapiens OX=9606 GN=LTA4H;sp|P09960-4|LKHA4_HUMAN Isoform 4 of Leukotriene A-4 hydrolase OS=Hom	LTA4H	0	0.214362	0.5931	1.50848		0.160275	1.12323	2.17834		0.454242	0.530134	1.44406
	Fructose-bisphosphate aldolase C	sp|P09972|ALDOC_HUMAN Fructose-bisphosphate aldolase C OS=Homo sapiens OX=9606 GN=ALDOC PE=1 SV=2	ALDOC	0	0.155863	1.02107	2.02942		0.628286	0.395166	1.31509		0.424071	-0.625905	-1.54318
	Histone H2A type 1-J;Histone H2A type 1-H;Histone H2A.J;Histone H2A type 1-D;Histone H2A type 1;Histone H2A type 1-C;Histone H2A type 3;Histone H2A type 1-B/E	sp|Q99878|H2A1J_HUMAN Histone H2A type 1-J OS=Homo sapiens OX=9606 GN=H2AC14 PE=1 SV=3;sp|Q96KK5|H2A1H_HUMAN Histone H2A type 1-H OS=Homo sapiens OX=9606 GN=HIST1H2AH PE=1 SV=3;sp|Q9BTM1|H2AJ_HUMAN Histone H2A.J OS=Homo sapiens OX=9606 GN=H2AFJ PE=1 SV=1;s	HIST1H2AJ;HIST1H2AH;H2AFJ;HIST1H2AD;HIST1H2AG;HIST1H2AC;HIST3H2A;HIST1H2AB	0	0.112762	-1.03999	-2.05621		0.519718	-1.31978	-2.49628		0.844335	-0.27979	-1.21402
	Ubiquitin-60S ribosomal protein L40;Ubiquitin;60S ribosomal protein L40;Ubiquitin-40S ribosomal protein S27a;Ubiquitin;40S ribosomal protein S27a;Polyubiquitin-B;Ubiquitin;Polyubiquitin-C;Ubiquitin	sp|P62987|RL40_HUMAN Ubiquitin-60S ribosomal protein L40 OS=Homo sapiens OX=9606 GN=UBA52 PE=1 SV=2;sp|P62979|RS27A_HUMAN Ubiquitin-40S ribosomal protein S27a OS=Homo sapiens OX=9606 GN=RPS27A PE=1 SV=2;sp|P0CG47|UBB_HUMAN Polyubiquitin-B OS=Homo sapiens O	UBA52;RPS27A;UBB;UBC	0	0.139656	0.659483	1.57952		0.863517	-0.109817	-1.07909		0.143705	-0.7693	-1.70444
	Heat shock 70 kDa protein 1B;Heat shock 70 kDa protein 1A	sp|P0DMV9|HS71B_HUMAN Heat shock 70 kDa protein 1B OS=Homo sapiens OX=9606 GN=HSPA1B PE=1 SV=1;sp|P0DMV8|HS71A_HUMAN Heat shock 70 kDa protein 1A OS=Homo sapiens OX=9606 GN=HSPA1A PE=1 SV=1;sp|P0DMV8-2|HS71A_HUMAN Isoform 2 of Heat shock 70 kDa protein 1A	HSPA1B;HSPA1A	0	0.909548	0.0365667	1.02567		0.851218	0.109599	1.07893		0.826818	0.0730328	1.05193
	Ig lambda-1 chain C regions;Ig lambda-6 chain C region;Immunoglobulin lambda-like polypeptide 5	sp|P0DOY3|IGLC3_HUMAN Immunoglobulin lambda constant 3 OS=Homo sapiens OX=9606 GN=IGLC3 PE=1 SV=1;sp|P0DOY2|IGLC2_HUMAN Immunoglobulin lambda constant 2 OS=Homo sapiens OX=9606 GN=IGLC2 PE=1 SV=1;sp|P0DOX8|IGL1_HUMAN Immunoglobulin lambda-1 light chain OS=	IGLC1;IGLC6;IGLL5	0	0.536889	-0.906834	-1.87493		0.824788	0.2321	1.17454		0.423108	1.13893	2.20218
		sp|P0DP25|CALM3_HUMAN Calmodulin-3 OS=Homo sapiens OX=9606 GN=CALM3 PE=1 SV=1;sp|P0DP24|CALM2_HUMAN Calmodulin-2 OS=Homo sapiens OX=9606 GN=CALM2 PE=1 SV=1;sp|P0DP23|CALM1_HUMAN Calmodulin-1 OS=Homo sapiens OX=9606 GN=CALM1 PE=1 SV=1		0	0.112285	0.7315	1.66036		0.876963	0.155699	1.11396		0.488823	-0.575801	-1.4905
	Histone H1.4;Histone H1.3	sp|P10412|H14_HUMAN Histone H1.4 OS=Homo sapiens OX=9606 GN=H1-4 PE=1 SV=2;sp|P16402|H13_HUMAN Histone H1.3 OS=Homo sapiens OX=9606 GN=H1-3 PE=1 SV=2	HIST1H1E;HIST1H1D	0	0.390474	0.66794	1.5888		1	NaN	NaN		1	NaN	NaN
	Thioredoxin	sp|P10599|THIO_HUMAN Thioredoxin OS=Homo sapiens OX=9606 GN=TXN PE=1 SV=3;sp|P10599-2|THIO_HUMAN Isoform 2 of Thioredoxin OS=Homo sapiens OX=9606 GN=TXN	TXN	0	0.647654	0.176124	1.12984		0.76131	-0.164483	-1.12076		0.426465	-0.340608	-1.26629
	cAMP-dependent protein kinase type I-alpha regulatory subunit;cAMP-dependent protein kinase type I-alpha regulatory subunit. N-terminally processed	sp|P10644-2|KAP0_HUMAN Isoform 2 of cAMP-dependent protein kinase type I-alpha regulatory subunit OS=Homo sapiens OX=9606 GN=PRKAR1A;sp|P10644|KAP0_HUMAN cAMP-dependent protein kinase type I-alpha regulatory subunit OS=Homo sapiens OX=9606 GN=PRKAR1A PE=1	PRKAR1A	0	1	0.387567	1.30819		1	-0.2918	-1.22417		1	-0.679366	-1.60144
	Uroporphyrinogen-III synthase	sp|P10746|HEM4_HUMAN Uroporphyrinogen-III synthase OS=Homo sapiens OX=9606 GN=UROS PE=1 SV=1	UROS	0	0.212296	0.850914	1.80364		1	-0.6415	-1.55995		1	-1.49241	-2.81359
	S-formylglutathione hydrolase	sp|P10768|ESTD_HUMAN S-formylglutathione hydrolase OS=Homo sapiens OX=9606 GN=ESD PE=1 SV=2	ESD	0	0.255893	0.577252	1.492		0.181535	-1.61113	-3.05491		0.027119	-2.18838	-4.55793
	60 kDa heat shock protein. mitochondrial	sp|P10809|CH60_HUMAN 60 kDa heat shock protein. mitochondrial OS=Homo sapiens OX=9606 GN=HSPD1 PE=1 SV=2	HSPD1	0	0.68733	0.313995	1.24315		0.426255	1.17507	2.25804		0.440435	0.86108	1.8164
	78 kDa glucose-regulated protein	sp|P11021|BIP_HUMAN Endoplasmic reticulum chaperone BiP OS=Homo sapiens OX=9606 GN=HSPA5 PE=1 SV=2	HSPA5	0	0.405635	0.575996	1.49071		0.106842	1.9336	3.82007		0.225451	1.3576	2.56259
	Heat shock cognate 71 kDa protein	sp|P11142|HSP7C_HUMAN Heat shock cognate 71 kDa protein OS=Homo sapiens OX=9606 GN=HSPA8 PE=1 SV=1;sp|P11142-2|HSP7C_HUMAN Isoform 2 of Heat shock cognate 71 kDa protein OS=Homo sapiens OX=9606 GN=HSPA8	HSPA8	0	0.961812	-0.0106167	-1.00739		0.621287	0.134799	1.09794		0.633316	0.145416	1.10605
	Solute carrier family 2. facilitated glucose transporter member 1	sp|P11166|GTR1_HUMAN Solute carrier family 2. facilitated glucose transporter member 1 OS=Homo sapiens OX=9606 GN=SLC2A1 PE=1 SV=2	SLC2A1	0	0.0274901	-0.574795	-1.48947		0.241414	-0.610783	-1.52709		0.934227	-0.0359879	-1.02526
	Protein 4.1	sp|P11171-2|41_HUMAN Isoform 2 of Protein 4.1 OS=Homo sapiens OX=9606 GN=EPB41;sp|P11171|41_HUMAN Protein 4.1 OS=Homo sapiens OX=9606 GN=EPB41 PE=1 SV=4;sp|P11171-3|41_HUMAN Isoform 3 of Protein 4.1 OS=Homo sapiens OX=9606 GN=EPB41;sp|P11171-7|41_HUMAN Iso	EPB41	0	0.450667	-0.174279	-1.1284		0.240138	-0.727617	-1.6559		0.311129	-0.553338	-1.46748
	Spectrin beta chain. erythrocytic	sp|P11277|SPTB1_HUMAN Spectrin beta chain. erythrocytic OS=Homo sapiens OX=9606 GN=SPTB PE=1 SV=5;sp|P11277-2|SPTB1_HUMAN Isoform 2 of Spectrin beta chain. erythrocytic OS=Homo sapiens OX=9606 GN=SPTB;sp|P11277-3|SPTB1_HUMAN Isoform 3 of Spectrin beta chai	SPTB	0	0.696025	-0.0749582	-1.05333		0.814515	-0.143583	-1.10465		0.88941	-0.0686245	-1.04872
	Glucose-6-phosphate 1-dehydrogenase	sp|P11413|G6PD_HUMAN Glucose-6-phosphate 1-dehydrogenase OS=Homo sapiens OX=9606 GN=G6PD PE=1 SV=4;sp|P11413-2|G6PD_HUMAN Isoform Long of Glucose-6-phosphate 1-dehydrogenase OS=Homo sapiens OX=9606 GN=G6PD;sp|P11413-3|G6PD_HUMAN Isoform 3 of Glucose-6-phos	G6PD	0	0.761232	0.33605	1.2623		0.702312	0.460483	1.376		0.925829	0.124433	1.09008
	C-1-tetrahydrofolate synthase. cytoplasmic;Methylenetetrahydrofolate dehydrogenase;Methenyltetrahydrofolate cyclohydrolase;Formyltetrahydrofolate synthetase;C-1-tetrahydrofolate synthase. cytoplasmic. N-terminally processed	sp|P11586|C1TC_HUMAN C-1-tetrahydrofolate synthase. cytoplasmic OS=Homo sapiens OX=9606 GN=MTHFD1 PE=1 SV=3	MTHFD1	0	0.765004	0.21623	1.16169		1	0.263981	1.20079		1	0.0477509	1.03365
	Annexin A3	sp|P12429|ANXA3_HUMAN Annexin A3 OS=Homo sapiens OX=9606 GN=ANXA3 PE=1 SV=3	ANXA3	0	0.441496	1.50067	2.82974		0.289472	3.58827	12.0275		0.399473	2.0876	4.2504
	Alpha-actinin-1	sp|P12814|ACTN1_HUMAN Alpha-actinin-1 OS=Homo sapiens OX=9606 GN=ACTN1 PE=1 SV=2;sp|P12814-3|ACTN1_HUMAN Isoform 3 of Alpha-actinin-1 OS=Homo sapiens OX=9606 GN=ACTN1;sp|P12814-2|ACTN1_HUMAN Isoform 2 of Alpha-actinin-1 OS=Homo sapiens OX=9606 GN=ACTN1;sp|	ACTN1	0	0.326132	1.75377	3.37239		0.260924	3.14123	8.82276		0.506435	1.38746	2.61618
	Myosin light chain 4	sp|P12829|MYL4_HUMAN Myosin light chain 4 OS=Homo sapiens OX=9606 GN=MYL4 PE=1 SV=3	MYL4	0	0.35118	0.39699	1.31676		0.194578	-0.901117	-1.86751		0.0299655	-1.29811	-2.45907
	Xaa-Pro dipeptidase	sp|P12955|PEPD_HUMAN Xaa-Pro dipeptidase OS=Homo sapiens OX=9606 GN=PEPD PE=1 SV=3;sp|P12955-3|PEPD_HUMAN Isoform 3 of Xaa-Pro dipeptidase OS=Homo sapiens OX=9606 GN=PEPD;sp|P12955-2|PEPD_HUMAN Isoform 2 of Xaa-Pro dipeptidase OS=Homo sapiens OX=9606 GN=PE	PEPD	0	0.319476	0.357892	1.28155		0.403958	0.535833	1.44978		0.669172	0.177942	1.13127
	Ribonuclease inhibitor	sp|P13489|RINI_HUMAN Ribonuclease inhibitor OS=Homo sapiens OX=9606 GN=RNH1 PE=1 SV=2	RNH1	0	0.571575	0.164159	1.12051		0.526433	-0.30695	-1.23709		0.242599	-0.471108	-1.38617
	Elongation factor 2	sp|P13639|EF2_HUMAN Elongation factor 2 OS=Homo sapiens OX=9606 GN=EEF2 PE=1 SV=4	EEF2	0	0.171701	1.76626	3.40171		0.391691	1.13153	2.19091		0.628315	-0.634729	-1.55265
	Protein disulfide-isomerase A4	sp|P13667|PDIA4_HUMAN Protein disulfide-isomerase A4 OS=Homo sapiens OX=9606 GN=PDIA4 PE=1 SV=2	PDIA4	0	0.683602	0.33925	1.2651		0.244157	1.65055	3.13953		0.0889883	1.3113	2.48165
	Translationally-controlled tumor protein	sp|P13693|TCTP_HUMAN Translationally-controlled tumor protein OS=Homo sapiens OX=9606 GN=TPT1 PE=1 SV=1	TPT1	0	0.0993101	1.44697	2.72635		0.605094	0.58545	1.50051		0.347017	-0.861522	-1.81695
	Delta-aminolevulinic acid dehydratase	sp|P13716|HEM2_HUMAN Delta-aminolevulinic acid dehydratase OS=Homo sapiens OX=9606 GN=ALAD PE=1 SV=1;sp|P13716-2|HEM2_HUMAN Isoform 2 of Delta-aminolevulinic acid dehydratase OS=Homo sapiens OX=9606 GN=ALAD	ALAD	0	0.651743	0.140488	1.10228		0.997369	0.00175063	1.00121		0.678479	-0.138737	-1.10094
	Plastin-2	sp|P13796|PLSL_HUMAN Plastin-2 OS=Homo sapiens OX=9606 GN=LCP1 PE=1 SV=6	LCP1	0	0.545355	0.421154	1.339		0.285075	1.42613	2.68725		0.391124	1.00498	2.00692
	Acylamino-acid-releasing enzyme	sp|P13798|ACPH_HUMAN Acylamino-acid-releasing enzyme OS=Homo sapiens OX=9606 GN=APEH PE=1 SV=4	APEH	0	0.940304	-0.0252168	-1.01763		0.991144	0.00559934	1.00389		0.924875	0.0308162	1.02159
	Macrophage migration inhibitory factor	sp|P14174|MIF_HUMAN Macrophage migration inhibitory factor OS=Homo sapiens OX=9606 GN=MIF PE=1 SV=4	MIF	0	1	2.8227	7.07485		0.94873	0.0158501	1.01105		1	-2.80685	-6.99755
	Alcohol dehydrogenase [NADP(+)]	sp|P14550|AK1A1_HUMAN Aldo-keto reductase family 1 member A1 OS=Homo sapiens OX=9606 GN=AKR1A1 PE=1 SV=3	AKR1A1	0	0.790923	-0.0887928	-1.06348		0.875436	0.067053	1.04757		0.70998	0.155846	1.11407
	Pyruvate kinase PKM	sp|P14618|KPYM_HUMAN Pyruvate kinase PKM OS=Homo sapiens OX=9606 GN=PKM PE=1 SV=4;sp|P14618-2|KPYM_HUMAN Isoform M1 of Pyruvate kinase PKM OS=Homo sapiens OX=9606 GN=PKM;sp|P14618-3|KPYM_HUMAN Isoform 3 of Pyruvate kinase PKM OS=Homo sapiens OX=9606 GN=PKM	PKM	0	0.961366	0.0339792	1.02383		0.321747	1.38687	2.61511		0.345783	1.35289	2.55423
	Endoplasmin	sp|P14625|ENPL_HUMAN Endoplasmin OS=Homo sapiens OX=9606 GN=HSP90B1 PE=1 SV=1	HSP90B1	0	0.762794	0.23985	1.18087		0.130961	-1.19132	-2.28362		0.198516	-1.43117	-2.69665
	Insulin-degrading enzyme	sp|P14735|IDE_HUMAN Insulin-degrading enzyme OS=Homo sapiens OX=9606 GN=IDE PE=1 SV=4	IDE	0	0.435641	0.472509	1.38752		0.489198	0.497084	1.41136		0.972704	0.0245752	1.01718
	Matrix metalloproteinase-9;67 kDa matrix metalloproteinase-9;82 kDa matrix metalloproteinase-9	sp|P14780|MMP9_HUMAN Matrix metalloproteinase-9 OS=Homo sapiens OX=9606 GN=MMP9 PE=1 SV=3	MMP9	0	1	-0.250299	-1.18945		1	0.940201	1.9188		1	1.1905	2.28232
	Aspartate--tRNA ligase. cytoplasmic	sp|P14868-2|SYDC_HUMAN Isoform 2 of Aspartate--tRNA ligase. cytoplasmic OS=Homo sapiens OX=9606 GN=DARS1;sp|P14868|SYDC_HUMAN Aspartate--tRNA ligase. cytoplasmic OS=Homo sapiens OX=9606 GN=DARS1 PE=1 SV=2	DARS	0	0.649345	0.226451	1.16995		0.448013	-0.400324	-1.3198		0.460835	-0.626775	-1.54411
	Ezrin	sp|P15311|EZRI_HUMAN Ezrin OS=Homo sapiens OX=9606 GN=EZR PE=1 SV=4	EZR	0	0.837029	0.133001	1.09657		0.50389	0.506451	1.42055		0.674613	0.37345	1.29545
	Ubiquitin carboxyl-terminal hydrolase isozyme L3	sp|P15374|UCHL3_HUMAN Ubiquitin carboxyl-terminal hydrolase isozyme L3 OS=Homo sapiens OX=9606 GN=UCHL3 PE=1 SV=1	UCHL3	0	0.125219	0.603941	1.51986		0.308712	-0.80756	-1.75025		0.0047726	-1.4115	-2.66014
	Nucleoside diphosphate kinase A	sp|P15531|NDKA_HUMAN Nucleoside diphosphate kinase A OS=Homo sapiens OX=9606 GN=NME1 PE=1 SV=1;sp|P15531-2|NDKA_HUMAN Isoform 2 of Nucleoside diphosphate kinase A OS=Homo sapiens OX=9606 GN=NME1	NME1	0	0.940843	-0.0661882	-1.04695		0.855872	0.176673	1.13027		0.806098	0.242861	1.18334
	Desmoplakin	sp|P15924|DESP_HUMAN Desmoplakin OS=Homo sapiens OX=9606 GN=DSP PE=1 SV=3;sp|P15924-3|DESP_HUMAN Isoform DSPIa of Desmoplakin OS=Homo sapiens OX=9606 GN=DSP;sp|P15924-2|DESP_HUMAN Isoform DPII of Desmoplakin OS=Homo sapiens OX=9606 GN=DSP	DSP	0	0.42803	1.85363	3.61408		1	0.69766	1.62187		1	-1.15597	-2.22834
	Ribosyldihydronicotinamide dehydrogenase [quinone]	sp|P16083|NQO2_HUMAN Ribosyldihydronicotinamide dehydrogenase [quinone] OS=Homo sapiens OX=9606 GN=NQO2 PE=1 SV=5	NQO2	0	0.401759	-0.74136	-1.67175		0.836802	-0.3181	-1.24669		0.590636	0.42326	1.34095
	Carbonyl reductase [NADPH] 1	sp|P16152|CBR1_HUMAN Carbonyl reductase [NADPH] 1 OS=Homo sapiens OX=9606 GN=CBR1 PE=1 SV=3;sp|P16152-2|CBR1_HUMAN Isoform 2 of Carbonyl reductase [NADPH] 1 OS=Homo sapiens OX=9606 GN=CBR1	CBR1	0	0.145597	0.655279	1.57492		0.601326	0.454717	1.37051		0.662388	-0.200562	-1.14915
	Ankyrin-1	sp|P16157-5|ANK1_HUMAN Isoform Er3 of Ankyrin-1 OS=Homo sapiens OX=9606 GN=ANK1;sp|P16157-21|ANK1_HUMAN Isoform Br21 of Ankyrin-1 OS=Homo sapiens OX=9606 GN=ANK1;sp|P16157-6|ANK1_HUMAN Isoform Er4 of Ankyrin-1 OS=Homo sapiens OX=9606 GN=ANK1	ANK1	0	0.776143	-0.0492165	-1.0347		0.646916	-0.354933	-1.27893		0.624757	-0.305717	-1.23603
	Erythrocyte membrane protein band 4.2	sp|P16452-2|EPB42_HUMAN Isoform Long of Erythrocyte membrane protein band 4.2 OS=Homo sapiens OX=9606 GN=EPB42;sp|P16452|EPB42_HUMAN Erythrocyte membrane protein band 4.2 OS=Homo sapiens OX=9606 GN=EPB42 PE=1 SV=3;sp|P16452-3|EPB42_HUMAN Isoform 3 of Eryth	EPB42	0	0.971337	0.00830849	1.00578		0.378382	0.47095	1.38602		0.311411	0.462641	1.37806
	Fumarylacetoacetase	sp|P16930|FAAA_HUMAN Fumarylacetoacetase OS=Homo sapiens OX=9606 GN=FAH PE=1 SV=2;sp|P16930-2|FAAA_HUMAN Isoform 2 of Fumarylacetoacetase OS=Homo sapiens OX=9606 GN=FAH	FAH	0	0.558762	-0.827515	-1.77463		0.33547	-1.33217	-2.51781		0.706727	-0.504652	-1.41878
	Stathmin	sp|P16949|STMN1_HUMAN Stathmin OS=Homo sapiens OX=9606 GN=STMN1 PE=1 SV=3;sp|P16949-2|STMN1_HUMAN Isoform 2 of Stathmin OS=Homo sapiens OX=9606 GN=STMN1	STMN1	0	0.177638	0.90878	1.87746		0.753298	0.3358	1.26208		0.562765	-0.57298	-1.48759
	Aspartate aminotransferase. cytoplasmic	sp|P17174|AATC_HUMAN Aspartate aminotransferase. cytoplasmic OS=Homo sapiens OX=9606 GN=GOT1 PE=1 SV=3;sp|P17174-2|AATC_HUMAN Isoform 2 of Aspartate aminotransferase. cytoplasmic OS=Homo sapiens OX=9606 GN=GOT1	GOT1	0	0.521498	0.266712	1.20306		0.779697	-0.209266	-1.1561		0.311892	-0.475978	-1.39086
	ATP-dependent 6-phosphofructokinase. liver type	sp|P17858|PFKAL_HUMAN ATP-dependent 6-phosphofructokinase. liver type OS=Homo sapiens OX=9606 GN=PFKL PE=1 SV=6;sp|P17858-2|PFKAL_HUMAN Isoform 2 of ATP-dependent 6-phosphofructokinase. liver type OS=Homo sapiens OX=9606 GN=PFKL	PFKL	0	1	-1.39657	-2.63275		1	-1.26005	-2.39504		0.440446	0.136517	1.09925
	Galectin-3	sp|P17931|LEG3_HUMAN Galectin-3 OS=Homo sapiens OX=9606 GN=LGALS3 PE=1 SV=5	LGALS3	0	1	1.17645	2.2602		1	1.7489	3.36102		0.549226	0.57245	1.48705
	26S protease regulatory subunit 6A	sp|P17980|PRS6A_HUMAN 26S proteasome regulatory subunit 6A OS=Homo sapiens OX=9606 GN=PSMC3 PE=1 SV=3	PSMC3	0	0.552823	-0.136408	-1.09917		0.295638	-0.437367	-1.35413		0.368351	-0.300959	-1.23196
	T-complex protein 1 subunit alpha	sp|P17987|TCPA_HUMAN T-complex protein 1 subunit alpha OS=Homo sapiens OX=9606 GN=TCP1 PE=1 SV=1	TCP1	0	0.683894	0.314071	1.24321		0.344788	-1.39855	-2.63636		0.130817	-1.71262	-3.27756
	Vinculin	sp|P18206-2|VINC_HUMAN Isoform 1 of Vinculin OS=Homo sapiens OX=9606 GN=VCL;sp|P18206|VINC_HUMAN Vinculin OS=Homo sapiens OX=9606 GN=VCL PE=1 SV=4	VCL	0	0.408782	1.1767	2.26059		0.165567	3.19997	9.1894		0.244109	2.02327	4.06504
	Phosphoglycerate mutase 1	sp|P18669|PGAM1_HUMAN Phosphoglycerate mutase 1 OS=Homo sapiens OX=9606 GN=PGAM1 PE=1 SV=2	PGAM1	0	0.193521	0.468142	1.38333		0.208192	0.557767	1.47199		0.86018	0.089625	1.06409
	Thymidine phosphorylase	sp|P19971|TYPH_HUMAN Thymidine phosphorylase OS=Homo sapiens OX=9606 GN=TYMP PE=1 SV=2;sp|P19971-2|TYPH_HUMAN Isoform 2 of Thymidine phosphorylase OS=Homo sapiens OX=9606 GN=TYMP	TYMP	0	0.301081	-1.4922	-2.81318		0.693714	0.278799	1.21318		0.235409	1.771	3.4129
	Eukaryotic translation initiation factor 2 subunit 2	sp|P20042|IF2B_HUMAN Eukaryotic translation initiation factor 2 subunit 2 OS=Homo sapiens OX=9606 GN=EIF2S2 PE=1 SV=2	EIF2S2	0	0.585091	0.370117	1.29246		1	0.490835	1.40526		1	0.120718	1.08728
	Annexin A7	sp|P20073-2|ANXA7_HUMAN Isoform 2 of Annexin A7 OS=Homo sapiens OX=9606 GN=ANXA7;sp|P20073|ANXA7_HUMAN Annexin A7 OS=Homo sapiens OX=9606 GN=ANXA7 PE=1 SV=3	ANXA7	0	0.336782	-0.388063	-1.30864		0.808546	0.1471	1.10734		0.297807	0.535162	1.4491
	Azurocidin	sp|P20160|CAP7_HUMAN Azurocidin OS=Homo sapiens OX=9606 GN=AZU1 PE=1 SV=3	AZU1	0	1	1.29935	2.46118		1	2.55765	5.88748		0.167047	1.2583	2.39214
	Proteasome subunit beta type-1	sp|P20618|PSB1_HUMAN Proteasome subunit beta type-1 OS=Homo sapiens OX=9606 GN=PSMB1 PE=1 SV=2	PSMB1	0	0.237108	0.491158	1.40557		0.578785	0.4349	1.35182		0.884334	-0.0562582	-1.03977
	Lamin-B1	sp|P20700|LMNB1_HUMAN Lamin-B1 OS=Homo sapiens OX=9606 GN=LMNB1 PE=1 SV=2	LMNB1	0	1	1.06547	2.09285		1	0.63805	1.55622		0.769906	-0.427425	-1.34483
	Calpastatin	sp|P20810-4|ICAL_HUMAN Isoform 4 of Calpastatin OS=Homo sapiens OX=9606 GN=CAST;sp|P20810-8|ICAL_HUMAN Isoform 8 of Calpastatin OS=Homo sapiens OX=9606 GN=CAST;sp|P20810|ICAL_HUMAN Calpastatin OS=Homo sapiens OX=9606 GN=CAST PE=1 SV=4;sp|P20810-9|ICAL_HUMA	CAST	0	0.926494	0.035879	1.02518		0.396454	-0.391816	-1.31204		0.397974	-0.427695	-1.34508
	V-type proton ATPase subunit B. brain isoform	sp|P21281|VATB2_HUMAN V-type proton ATPase subunit B. brain isoform OS=Homo sapiens OX=9606 GN=ATP6V1B2 PE=1 SV=3	ATP6V1B2	0	0.412545	-0.404954	-1.32405		0.77768	-0.230688	-1.17339		0.820058	0.174266	1.12839
	Filamin-A	sp|P21333-2|FLNA_HUMAN Isoform 2 of Filamin-A OS=Homo sapiens OX=9606 GN=FLNA;sp|P21333|FLNA_HUMAN Filamin-A OS=Homo sapiens OX=9606 GN=FLNA PE=1 SV=4	FLNA	0	0.168707	1.39846	2.6362		0.0564995	2.88057	7.36441		0.296626	1.48211	2.79357
	Protein-glutamine gamma-glutamyltransferase 2	sp|P21980|TGM2_HUMAN Protein-glutamine gamma-glutamyltransferase 2 OS=Homo sapiens OX=9606 GN=TGM2 PE=1 SV=2;sp|P21980-2|TGM2_HUMAN Isoform 2 of Protein-glutamine gamma-glutamyltransferase 2 OS=Homo sapiens OX=9606 GN=TGM2	TGM2	0	0.144723	0.800433	1.74162		0.771531	-0.231567	-1.17411		0.101455	-1.032	-2.04486
	Protein-L-isoaspartate(D-aspartate) O-methyltransferase	sp|P22061|PIMT_HUMAN Protein-L-isoaspartate(D-aspartate) O-methyltransferase OS=Homo sapiens OX=9606 GN=PCMT1 PE=1 SV=4;sp|P22061-2|PIMT_HUMAN Isoform 2 of Protein-L-isoaspartate(D-aspartate) O-methyltransferase OS=Homo sapiens OX=9606 GN=PCMT1	PCMT1	0	0.263236	0.529063	1.44299		0.480112	0.4087	1.32749		0.826671	-0.120362	-1.08701
	Multifunctional protein ADE2;Phosphoribosylaminoimidazole-succinocarboxamide synthase;Phosphoribosylaminoimidazole carboxylase	sp|P22234|PUR6_HUMAN Multifunctional protein ADE2 OS=Homo sapiens OX=9606 GN=PAICS PE=1 SV=3;sp|P22234-2|PUR6_HUMAN Isoform 2 of Multifunctional protein ADE2 OS=Homo sapiens OX=9606 GN=PAICS	PAICS	0	0.792088	-0.212483	-1.15868		0.818503	0.268813	1.20482		0.635769	0.481296	1.396
	Ubiquitin-like modifier-activating enzyme 1	sp|P22314-2|UBA1_HUMAN Isoform 2 of Ubiquitin-like modifier-activating enzyme 1 OS=Homo sapiens OX=9606 GN=UBA1;sp|P22314|UBA1_HUMAN Ubiquitin-like modifier-activating enzyme 1 OS=Homo sapiens OX=9606 GN=UBA1 PE=1 SV=3	UBA1	0	0.446655	-0.27977	-1.214		0.295295	-0.50175	-1.41593		0.610609	-0.22198	-1.16633
	Nucleoside diphosphate kinase B	sp|P22392-2|NDKB_HUMAN Isoform 3 of Nucleoside diphosphate kinase B OS=Homo sapiens OX=9606 GN=NME2;sp|P22392|NDKB_HUMAN Nucleoside diphosphate kinase B OS=Homo sapiens OX=9606 GN=NME2 PE=1 SV=1	NME2	0	0.044329	0.930863	1.90642		0.632526	0.355883	1.27977		0.225334	-0.57498	-1.48966
	Tryptophan--tRNA ligase. cytoplasmic;T1-TrpRS;T2-TrpRS	sp|P23381|SYWC_HUMAN Tryptophan--tRNA ligase. cytoplasmic OS=Homo sapiens OX=9606 GN=WARS1 PE=1 SV=2;sp|P23381-2|SYWC_HUMAN Isoform 2 of Tryptophan--tRNA ligase. cytoplasmic OS=Homo sapiens OX=9606 GN=WARS1	WARS	0	0.173078	0.624779	1.54197		0.926216	0.054383	1.03841		0.427386	-0.570396	-1.48493
	Adenosylhomocysteinase	sp|P23526|SAHH_HUMAN Adenosylhomocysteinase OS=Homo sapiens OX=9606 GN=AHCY PE=1 SV=4;sp|P23526-2|SAHH_HUMAN Isoform 2 of Adenosylhomocysteinase OS=Homo sapiens OX=9606 GN=AHCY	AHCY	0	0.226738	0.740775	1.67107		0.886746	-0.123117	-1.08909		0.223284	-0.863892	-1.81994
	Cofilin-1	sp|P23528|COF1_HUMAN Cofilin-1 OS=Homo sapiens OX=9606 GN=CFL1 PE=1 SV=3	CFL1	0	0.427201	0.414158	1.33252		0.573457	-0.460117	-1.37565		0.277956	-0.874275	-1.83309
	Plasma membrane calcium-transporting ATPase 4	sp|P23634-7|AT2B4_HUMAN Isoform ZB of Plasma membrane calcium-transporting ATPase 4 OS=Homo sapiens OX=9606 GN=ATP2B4;sp|P23634|AT2B4_HUMAN Plasma membrane calcium-transporting ATPase 4 OS=Homo sapiens OX=9606 GN=ATP2B4 PE=1 SV=2;sp|P23634-8|AT2B4_HUMAN Is	ATP2B4	0	0.411743	0.39569	1.31557		0.693282	0.372309	1.29442		0.972074	-0.0233811	-1.01634
	Myeloblastin	sp|P24158|PRTN3_HUMAN Myeloblastin OS=Homo sapiens OX=9606 GN=PRTN3 PE=1 SV=3	PRTN3	0	1	NaN	NaN		1	NaN	NaN		0.307534	2.51813	5.72839
	Low molecular weight phosphotyrosine protein phosphatase	sp|P24666|PPAC_HUMAN Low molecular weight phosphotyrosine protein phosphatase OS=Homo sapiens OX=9606 GN=ACP1 PE=1 SV=3;sp|P24666-3|PPAC_HUMAN Isoform 3 of Low molecular weight phosphotyrosine protein phosphatase OS=Homo sapiens OX=9606 GN=ACP1;sp|P24666-2	ACP1	0	0.686394	0.149958	1.10954		0.821494	0.0919336	1.0658		0.902352	-0.0580244	-1.04104
	3-mercaptopyruvate sulfurtransferase	sp|P25325|THTM_HUMAN 3-mercaptopyruvate sulfurtransferase OS=Homo sapiens OX=9606 GN=MPST PE=1 SV=3	MPST	0	0.904216	-0.0646629	-1.04584		0.0229717	-1.25885	-2.39305		0.0811825	-1.19419	-2.28816
	DnaJ homolog subfamily B member 2	sp|P25686-2|DNJB2_HUMAN Isoform 2 of DnaJ homolog subfamily B member 2 OS=Homo sapiens OX=9606 GN=DNAJB2;sp|P25686|DNJB2_HUMAN DnaJ homolog subfamily B member 2 OS=Homo sapiens OX=9606 GN=DNAJB2 PE=1 SV=3	DNAJB2	0	0.203637	0.49195	1.40634		1	0.56095	1.47524		1	0.0690006	1.04899
	ATP synthase subunit alpha. mitochondrial	sp|P25705|ATPA_HUMAN ATP synthase subunit alpha. mitochondrial OS=Homo sapiens OX=9606 GN=ATP5F1A PE=1 SV=1;sp|P25705-2|ATPA_HUMAN Isoform 2 of ATP synthase subunit alpha. mitochondrial OS=Homo sapiens OX=9606 GN=ATP5F1A;sp|P25705-3|ATPA_HUMAN Isoform 3 of	ATP5A1	0	0.0584717	-0.913378	-1.88345		0.412752	0.42425	1.34187		0.0203973	1.33763	2.52736
	Proteasome subunit alpha type-1	sp|P25786|PSA1_HUMAN Proteasome subunit alpha type-1 OS=Homo sapiens OX=9606 GN=PSMA1 PE=1 SV=1;sp|P25786-2|PSA1_HUMAN Isoform Long of Proteasome subunit alpha type-1 OS=Homo sapiens OX=9606 GN=PSMA1	PSMA1	0	0.956022	-0.017733	-1.01237		0.864323	-0.0895332	-1.06403		0.803372	-0.0718002	-1.05103
	Proteasome subunit alpha type-2	sp|P25787|PSA2_HUMAN Proteasome subunit alpha type-2 OS=Homo sapiens OX=9606 GN=PSMA2 PE=1 SV=2	PSMA2	0	0.16804	-0.639105	-1.55736		0.962251	0.0241661	1.01689		0.251166	0.663271	1.58367
	Proteasome subunit alpha type-3	sp|P25788-2|PSA3_HUMAN Isoform 2 of Proteasome subunit alpha type-3 OS=Homo sapiens OX=9606 GN=PSMA3;sp|P25788|PSA3_HUMAN Proteasome subunit alpha type-3 OS=Homo sapiens OX=9606 GN=PSMA3 PE=1 SV=2	PSMA3	0	0.514739	-0.2561	-1.19425		0.851174	-0.0922836	-1.06606		0.733545	0.163817	1.12025
	Proteasome subunit alpha type-4	sp|P25789|PSA4_HUMAN Proteasome subunit alpha type-4 OS=Homo sapiens OX=9606 GN=PSMA4 PE=1 SV=1;sp|P25789-2|PSA4_HUMAN Isoform 2 of Proteasome subunit alpha type-4 OS=Homo sapiens OX=9606 GN=PSMA4	PSMA4	0	0.339402	0.394816	1.31478		0.391783	0.52745	1.44138		0.787907	0.132633	1.09629
	Protein S100-P	sp|P25815|S100P_HUMAN Protein S100-P OS=Homo sapiens OX=9606 GN=S100P PE=1 SV=2	S100P	0	1	NaN	NaN		1	NaN	NaN		1	0.491099	1.40552
	Moesin	sp|P26038|MOES_HUMAN Moesin OS=Homo sapiens OX=9606 GN=MSN PE=1 SV=3	MSN	0	0.223437	0.571854	1.48643		0.391816	0.717583	1.64442		0.822402	0.145728	1.10629
	Protein S100-A4	sp|P26447|S10A4_HUMAN Protein S100-A4 OS=Homo sapiens OX=9606 GN=S100A4 PE=1 SV=1	S100A4	0	0.131719	1.6526	3.144		0.49528	1.17588	2.25931		0.448157	-0.476713	-1.39157
	High mobility group protein B2	sp|P26583|HMGB2_HUMAN High mobility group protein B2 OS=Homo sapiens OX=9606 GN=HMGB2 PE=1 SV=2	HMGB2	0	0.472024	-1.22942	-2.34473		0.175737	-2.5371	-5.80421		0.408672	-1.30768	-2.47543
	Elongation factor 1-gamma	sp|P26641|EF1G_HUMAN Elongation factor 1-gamma OS=Homo sapiens OX=9606 GN=EEF1G PE=1 SV=3;sp|P26641-2|EF1G_HUMAN Isoform 2 of Elongation factor 1-gamma OS=Homo sapiens OX=9606 GN=EEF1G	EEF1G	0	0.762445	-0.363412	-1.28646		0.883873	-0.1776	-1.131		0.877813	0.185812	1.13746
	Erythrocyte band 7 integral membrane protein	sp|P27105|STOM_HUMAN Erythrocyte band 7 integral membrane protein OS=Homo sapiens OX=9606 GN=STOM PE=1 SV=3	STOM	0	0.319633	-0.252238	-1.19105		0.329526	0.52015	1.4341		0.0498993	0.772388	1.70809
	14-3-3 protein theta	sp|P27348|1433T_HUMAN 14-3-3 protein theta OS=Homo sapiens OX=9606 GN=YWHAQ PE=1 SV=1	YWHAQ	0	0.11303	0.513512	1.42752		0.522787	0.31225	1.24164		0.666909	-0.201262	-1.1497
	DNA-(apurinic or apyrimidinic site) lyase;DNA-(apurinic or apyrimidinic site) lyase. mitochondrial	sp|P27695|APEX1_HUMAN DNA-(apurinic or apyrimidinic site) lyase OS=Homo sapiens OX=9606 GN=APEX1 PE=1 SV=2	APEX1	0	NaN	0	1		1	NaN	NaN		1	NaN	NaN
	Calreticulin	sp|P27797|CALR_HUMAN Calreticulin OS=Homo sapiens OX=9606 GN=CALR PE=1 SV=1	CALR	0	0.936688	-0.0487101	-1.03434		0.514397	0.574974	1.48965		0.424319	0.623684	1.5408
	Calnexin	sp|P27824-2|CALX_HUMAN Isoform 2 of Calnexin OS=Homo sapiens OX=9606 GN=CANX;sp|P27824|CALX_HUMAN Calnexin OS=Homo sapiens OX=9606 GN=CANX PE=1 SV=2;sp|P27824-3|CALX_HUMAN Isoform 3 of Calnexin OS=Homo sapiens OX=9606 GN=CANX	CANX	0	0.237694	-0.738734	-1.66871		0.632303	0.45495	1.37074		0.203583	1.19368	2.28735
	Proteasome subunit beta type-8	sp|P28062-2|PSB8_HUMAN Isoform 2 of Proteasome subunit beta type-8 OS=Homo sapiens OX=9606 GN=PSMB8;sp|P28062|PSB8_HUMAN Proteasome subunit beta type-8 OS=Homo sapiens OX=9606 GN=PSMB8 PE=1 SV=3	PSMB8	0	1	NaN	NaN		1	NaN	NaN		1	2.6274	6.17911
	Proteasome subunit alpha type-5	sp|P28066|PSA5_HUMAN Proteasome subunit alpha type-5 OS=Homo sapiens OX=9606 GN=PSMA5 PE=1 SV=3;sp|P28066-2|PSA5_HUMAN Isoform 2 of Proteasome subunit alpha type-5 OS=Homo sapiens OX=9606 GN=PSMA5	PSMA5	0	0.474382	-0.316304	-1.24514		0.438874	-0.4707	-1.38578		0.807041	-0.154395	-1.11295
	Proteasome subunit beta type-4	sp|P28070|PSB4_HUMAN Proteasome subunit beta type-4 OS=Homo sapiens OX=9606 GN=PSMB4 PE=1 SV=4	PSMB4	0	0.233373	-0.472287	-1.38731		0.528719	-0.35985	-1.28329		0.836196	0.112437	1.08105
	Proteasome subunit beta type-6	sp|P28072|PSB6_HUMAN Proteasome subunit beta type-6 OS=Homo sapiens OX=9606 GN=PSMB6 PE=1 SV=4	PSMB6	0	0.290822	-1.08368	-2.11944		0.196	-0.670987	-1.59216		0.74984	0.412696	1.33117
	Proteasome subunit beta type-5	sp|P28074|PSB5_HUMAN Proteasome subunit beta type-5 OS=Homo sapiens OX=9606 GN=PSMB5 PE=1 SV=3;sp|P28074-3|PSB5_HUMAN Isoform 3 of Proteasome subunit beta type-5 OS=Homo sapiens OX=9606 GN=PSMB5;sp|P28074-2|PSB5_HUMAN Isoform 2 of Proteasome subunit beta t	PSMB5	0	0.20503	-0.802638	-1.74429		0.576589	-0.4093	-1.32804		0.586934	0.393337	1.31343
	Tropomodulin-1	sp|P28289|TMOD1_HUMAN Tropomodulin-1 OS=Homo sapiens OX=9606 GN=TMOD1 PE=1 SV=1;sp|P28289-2|TMOD1_HUMAN Isoform 2 of Tropomodulin-1 OS=Homo sapiens OX=9606 GN=TMOD1	TMOD1	0	0.069864	-0.314609	-1.24367		0.132699	-0.950583	-1.93265		0.217902	-0.635975	-1.55399
	Mitogen-activated protein kinase 1	sp|P28482|MK01_HUMAN Mitogen-activated protein kinase 1 OS=Homo sapiens OX=9606 GN=MAPK1 PE=1 SV=3;sp|P28482-2|MK01_HUMAN Isoform 2 of Mitogen-activated protein kinase 1 OS=Homo sapiens OX=9606 GN=MAPK1	MAPK1	0	1	NaN	NaN		1	NaN	NaN		0.901254	0.118066	1.08528
	Grancalcin	sp|P28676|GRAN_HUMAN Grancalcin OS=Homo sapiens OX=9606 GN=GCA PE=1 SV=2	GCA	0	1	2.80646	6.99566		1	3.28755	9.76453		0.718843	0.48109	1.3958
	Cytosol aminopeptidase	sp|P28838-2|AMPL_HUMAN Isoform 2 of Cytosol aminopeptidase OS=Homo sapiens OX=9606 GN=LAP3;sp|P28838|AMPL_HUMAN Cytosol aminopeptidase OS=Homo sapiens OX=9606 GN=LAP3 PE=1 SV=3	LAP3	0	0.547557	0.708925	1.63459		1	0.548026	1.46208		1	-0.1609	-1.11798
	Tripeptidyl-peptidase 2	sp|P29144|TPP2_HUMAN Tripeptidyl-peptidase 2 OS=Homo sapiens OX=9606 GN=TPP2 PE=1 SV=4	TPP2	0	0.326203	0.414841	1.33315		0.347231	-0.711134	-1.63709		0.0797243	-1.12598	-2.1825
	Tyrosine-protein phosphatase non-receptor type 6	sp|P29350|PTN6_HUMAN Tyrosine-protein phosphatase non-receptor type 6 OS=Homo sapiens OX=9606 GN=PTPN6 PE=1 SV=1;sp|P29350-3|PTN6_HUMAN Isoform 2 of Tyrosine-protein phosphatase non-receptor type 6 OS=Homo sapiens OX=9606 GN=PTPN6;sp|P29350-4|PTN6_HUMAN Is	PTPN6	0	1	NaN	NaN		1	NaN	NaN		0.758837	0.3948	1.31476
	Transketolase	sp|P29401|TKT_HUMAN Transketolase OS=Homo sapiens OX=9606 GN=TKT PE=1 SV=3;sp|P29401-2|TKT_HUMAN Isoform 2 of Transketolase OS=Homo sapiens OX=9606 GN=TKT	TKT	0	0.455197	0.435675	1.35254		0.48771	0.598383	1.51402		0.858177	0.162708	1.11939
	Aquaporin-1	sp|P29972|AQP1_HUMAN Aquaporin-1 OS=Homo sapiens OX=9606 GN=AQP1 PE=1 SV=3;sp|P29972-4|AQP1_HUMAN Isoform 4 of Aquaporin-1 OS=Homo sapiens OX=9606 GN=AQP1;sp|P29972-2|AQP1_HUMAN Isoform 2 of Aquaporin-1 OS=Homo sapiens OX=9606 GN=AQP1;sp|P29972-3|AQP1_HUMA	AQP1	0	0.759149	-0.20628	-1.15371		0.876901	0.145614	1.1062		0.500183	0.351894	1.27623
	Endoplasmic reticulum resident protein 29	sp|P30040|ERP29_HUMAN Endoplasmic reticulum resident protein 29 OS=Homo sapiens OX=9606 GN=ERP29 PE=1 SV=4	ERP29	0	1	NaN	NaN		1	NaN	NaN		0.923846	-0.0619249	-1.04386
	Peroxiredoxin-6	sp|P30041|PRDX6_HUMAN Peroxiredoxin-6 OS=Homo sapiens OX=9606 GN=PRDX6 PE=1 SV=3	PRDX6	0	0.312377	0.443996	1.36037		0.784355	-0.2169	-1.16223		0.33041	-0.660895	-1.58106
	Flavin reductase (NADPH)	sp|P30043|BLVRB_HUMAN Flavin reductase (NADPH) OS=Homo sapiens OX=9606 GN=BLVRB PE=1 SV=3	BLVRB	0	0.98026	-0.00981228	-1.00682		0.126473	-1.14645	-2.21369		0.0997837	-1.13664	-2.19868
	Peroxiredoxin-5. mitochondrial	sp|P30044-2|PRDX5_HUMAN Isoform Cytoplasmic+peroxisomal of Peroxiredoxin-5. mitochondrial OS=Homo sapiens OX=9606 GN=PRDX5;sp|P30044|PRDX5_HUMAN Peroxiredoxin-5. mitochondrial OS=Homo sapiens OX=9606 GN=PRDX5 PE=1 SV=4;sp|P30044-3|PRDX5_HUMAN Isoform 3 of	PRDX5	0	0.712721	-0.274024	-1.20918		0.632996	-0.957625	-1.94211		0.638825	-0.683601	-1.60614
	D-dopachrome decarboxylase;D-dopachrome decarboxylase-like protein	sp|P30046|DOPD_HUMAN D-dopachrome decarboxylase OS=Homo sapiens OX=9606 GN=DDT PE=1 SV=3;sp|P30046-2|DOPD_HUMAN Isoform 2 of D-dopachrome decarboxylase OS=Homo sapiens OX=9606 GN=DDT;sp|A6NHG4|DDTL_HUMAN D-dopachrome decarboxylase-like protein OS=Homo sapi	DDT;DDTL	0	0.275139	-0.717147	-1.64393		0.290036	-0.62606	-1.54334		0.909915	0.091087	1.06517
	Phosphatidylethanolamine-binding protein 1;Hippocampal cholinergic neurostimulating peptide	sp|P30086|PEBP1_HUMAN Phosphatidylethanolamine-binding protein 1 OS=Homo sapiens OX=9606 GN=PEBP1 PE=1 SV=3	PEBP1	0	0.294645	0.651416	1.57071		0.42031	0.7596	1.69302		0.812957	0.108183	1.07787
	Protein disulfide-isomerase A3	sp|P30101|PDIA3_HUMAN Protein disulfide-isomerase A3 OS=Homo sapiens OX=9606 GN=PDIA3 PE=1 SV=4	PDIA3	0	0.715309	-0.218087	-1.16319		0.811116	0.231358	1.17394		0.523072	0.449445	1.36551
	Serine/threonine-protein phosphatase 2A 65 kDa regulatory subunit A alpha isoform	sp|P30153|2AAA_HUMAN Serine/threonine-protein phosphatase 2A 65 kDa regulatory subunit A alpha isoform OS=Homo sapiens OX=9606 GN=PPP2R1A PE=1 SV=4	PPP2R1A	0	0.294652	0.426687	1.34414		0.696499	-0.3125	-1.24186		0.236665	-0.739187	-1.66923
	Adenylosuccinate lyase	sp|P30566|PUR8_HUMAN Adenylosuccinate lyase OS=Homo sapiens OX=9606 GN=ADSL PE=1 SV=2;sp|P30566-2|PUR8_HUMAN Isoform 2 of Adenylosuccinate lyase OS=Homo sapiens OX=9606 GN=ADSL	ADSL	0	0.754907	0.248559	1.18802		0.856046	-0.180233	-1.13307		0.622571	-0.428792	-1.34611
	Pyruvate kinase PKLR	sp|P30613|KPYR_HUMAN Pyruvate kinase PKLR OS=Homo sapiens OX=9606 GN=PKLR PE=1 SV=2;sp|P30613-2|KPYR_HUMAN Isoform L-type of Pyruvate kinase PKLR OS=Homo sapiens OX=9606 GN=PKLR	PKLR	0	0.87903	0.0851002	1.06076		0.809679	-0.232266	-1.17468		0.598114	-0.317366	-1.24605
	Sorcin	sp|P30626|SORCN_HUMAN Sorcin OS=Homo sapiens OX=9606 GN=SRI PE=1 SV=1;sp|P30626-2|SORCN_HUMAN Isoform 2 of Sorcin OS=Homo sapiens OX=9606 GN=SRI;sp|P30626-3|SORCN_HUMAN Isoform 3 of Sorcin OS=Homo sapiens OX=9606 GN=SRI	SRI	0	0.718114	0.177703	1.13108		0.192694	-1.2968	-2.45683		0.0613283	-1.4745	-2.77887
	Leukocyte elastase inhibitor	sp|P30740|ILEU_HUMAN Leukocyte elastase inhibitor OS=Homo sapiens OX=9606 GN=SERPINB1 PE=1 SV=1;sp|P30740-2|ILEU_HUMAN Isoform 2 of Leukocyte elastase inhibitor OS=Homo sapiens OX=9606 GN=SERPINB1	SERPINB1	0	0.29924	0.921762	1.89443		0.194906	1.95914	3.8883		0.31439	1.03738	2.0525
	Coronin-1A	sp|P31146|COR1A_HUMAN Coronin-1A OS=Homo sapiens OX=9606 GN=CORO1A PE=1 SV=4	CORO1A	0	0.363068	1.01563	2.02179		0.497723	1.33027	2.5145		0.834417	0.314642	1.2437
	Rab GDP dissociation inhibitor alpha	sp|P31150|GDIA_HUMAN Rab GDP dissociation inhibitor alpha OS=Homo sapiens OX=9606 GN=GDI1 PE=1 SV=2	GDI1	0	0.596118	-0.2939	-1.22595		0.627164	-0.182267	-1.13467		0.806613	0.111633	1.08045
	Bifunctional purine biosynthesis protein PURH;Phosphoribosylaminoimidazolecarboxamide formyltransferase;IMP cyclohydrolase	sp|P31939|PUR9_HUMAN Bifunctional purine biosynthesis protein PURH OS=Homo sapiens OX=9606 GN=ATIC PE=1 SV=3;sp|P31939-2|PUR9_HUMAN Isoform 2 of Bifunctional purine biosynthesis protein PURH OS=Homo sapiens OX=9606 GN=ATIC	ATIC	0	0.946865	0.0354501	1.02488		0.0848303	-1.7963	-3.47328		0.0378079	-1.83175	-3.55969
	Heterogeneous nuclear ribonucleoprotein H3	sp|P31942-2|HNRH3_HUMAN Isoform 2 of Heterogeneous nuclear ribonucleoprotein H3 OS=Homo sapiens OX=9606 GN=HNRNPH3;sp|P31942|HNRH3_HUMAN Heterogeneous nuclear ribonucleoprotein H3 OS=Homo sapiens OX=9606 GN=HNRNPH3 PE=1 SV=2;sp|P31942-6|HNRH3_HUMAN Isoform	HNRNPH3	0	1	-0.0283995	-1.01988		1	0.3892	1.30967		1	0.417599	1.3357
	Heterogeneous nuclear ribonucleoprotein H;Heterogeneous nuclear ribonucleoprotein H. N-terminally processed;Heterogeneous nuclear ribonucleoprotein H2	sp|P31943|HNRH1_HUMAN Heterogeneous nuclear ribonucleoprotein H OS=Homo sapiens OX=9606 GN=HNRNPH1 PE=1 SV=4;sp|P55795|HNRH2_HUMAN Heterogeneous nuclear ribonucleoprotein H2 OS=Homo sapiens OX=9606 GN=HNRNPH2 PE=1 SV=1	HNRNPH1;HNRNPH2	0	0.343741	-0.52785	-1.44178		0.200933	-0.487017	-1.40154		0.950455	0.0408328	1.02871
	14-3-3 protein beta/alpha;14-3-3 protein beta/alpha. N-terminally processed	sp|P31946-2|1433B_HUMAN Isoform Short of 14-3-3 protein beta/alpha OS=Homo sapiens OX=9606 GN=YWHAB;sp|P31946|1433B_HUMAN 14-3-3 protein beta/alpha OS=Homo sapiens OX=9606 GN=YWHAB PE=1 SV=3	YWHAB	0	0.778015	0.101366	1.07279		0.32625	-0.420551	-1.33844		0.276332	-0.521917	-1.43586
	Stress-induced-phosphoprotein 1	sp|P31948|STIP1_HUMAN Stress-induced-phosphoprotein 1 OS=Homo sapiens OX=9606 GN=STIP1 PE=1 SV=1;sp|P31948-2|STIP1_HUMAN Isoform 2 of Stress-induced-phosphoprotein 1 OS=Homo sapiens OX=9606 GN=STIP1;sp|P31948-3|STIP1_HUMAN Isoform 3 of Stress-induced-phosp	STIP1	0	0.90299	0.046204	1.03254		0.0589623	-2.23073	-4.69371		0.0289859	-2.27694	-4.84649
	Protein S100-A11;Protein S100-A11. N-terminally processed	sp|P31949|S10AB_HUMAN Protein S100-A11 OS=Homo sapiens OX=9606 GN=S100A11 PE=1 SV=2	S100A11	0	0.490728	1.01277	2.01778		0.219037	3.35946	10.2636		0.122621	2.34669	5.08656
	Peroxiredoxin-2	sp|P32119|PRDX2_HUMAN Peroxiredoxin-2 OS=Homo sapiens OX=9606 GN=PRDX2 PE=1 SV=5	PRDX2	0	0.523797	-0.210379	-1.15699		0.977457	-0.0140505	-1.00979		0.490491	0.196329	1.14578
	Heat shock 70 kDa protein 4	sp|P34932|HSP74_HUMAN Heat shock 70 kDa protein 4 OS=Homo sapiens OX=9606 GN=HSPA4 PE=1 SV=4	HSPA4	0	0.892694	-0.0625002	-1.04427		0.964018	0.0363499	1.02552		0.838377	0.0988502	1.07092
	Radixin	sp|P35241|RADI_HUMAN Radixin OS=Homo sapiens OX=9606 GN=RDX PE=1 SV=1;sp|P35241-5|RADI_HUMAN Isoform 5 of Radixin OS=Homo sapiens OX=9606 GN=RDX;sp|P35241-4|RADI_HUMAN Isoform 4 of Radixin OS=Homo sapiens OX=9606 GN=RDX	RDX	0	0.854386	-0.0801497	-1.05713		0.594569	-0.368683	-1.29117		0.45393	-0.288534	-1.2214
	Myosin-9	sp|P35579|MYH9_HUMAN Myosin-9 OS=Homo sapiens OX=9606 GN=MYH9 PE=1 SV=4;sp|P35579-2|MYH9_HUMAN Isoform 2 of Myosin-9 OS=Homo sapiens OX=9606 GN=MYH9	MYH9	0	0.645722	0.191671	1.14209		0.414797	0.670284	1.59139		0.542501	0.478613	1.3934
	Myosin-10	sp|P35580|MYH10_HUMAN Myosin-10 OS=Homo sapiens OX=9606 GN=MYH10 PE=1 SV=3;sp|P35580-5|MYH10_HUMAN Isoform 5 of Myosin-10 OS=Homo sapiens OX=9606 GN=MYH10;sp|P35580-2|MYH10_HUMAN Isoform 2 of Myosin-10 OS=Homo sapiens OX=9606 GN=MYH10;sp|P35580-3|MYH10_HUM	MYH10	0	0.608732	0.365874	1.28866		0.895274	-0.1357	-1.09863		0.585471	-0.501575	-1.41576
	Alpha-adducin	sp|P35611-2|ADDA_HUMAN Isoform 2 of Alpha-adducin OS=Homo sapiens OX=9606 GN=ADD1;sp|P35611-6|ADDA_HUMAN Isoform 6 of Alpha-adducin OS=Homo sapiens OX=9606 GN=ADD1;sp|P35611|ADDA_HUMAN Alpha-adducin OS=Homo sapiens OX=9606 GN=ADD1 PE=1 SV=2;sp|P35611-3|ADD	ADD1	0	0.385761	-0.33942	-1.26525		0.348557	-0.643933	-1.56258		0.643673	-0.304512	-1.235
	Beta-adducin	sp|P35612|ADDB_HUMAN Beta-adducin OS=Homo sapiens OX=9606 GN=ADD2 PE=1 SV=3;sp|P35612-4|ADDB_HUMAN Isoform 4 of Beta-adducin OS=Homo sapiens OX=9606 GN=ADD2;sp|P35612-3|ADDB_HUMAN Isoform 3 of Beta-adducin OS=Homo sapiens OX=9606 GN=ADD2	ADD2	0	0.523249	0.212371	1.15859		0.67623	-0.36085	-1.28418		0.462111	-0.573221	-1.48784
	Basigin	sp|P35613-2|BASI_HUMAN Isoform 2 of Basigin OS=Homo sapiens OX=9606 GN=BSG;sp|P35613|BASI_HUMAN Basigin OS=Homo sapiens OX=9606 GN=BSG PE=1 SV=2;sp|P35613-3|BASI_HUMAN Isoform 3 of Basigin OS=Homo sapiens OX=9606 GN=BSG;sp|P35613-4|BASI_HUMAN Isoform 4 of	BSG	0	0.118529	-1.09167	-2.13121		0.475803	-0.532567	-1.4465		0.459728	0.5591	1.47335
	Glutaredoxin-1	sp|P35754|GLRX1_HUMAN Glutaredoxin-1 OS=Homo sapiens OX=9606 GN=GLRX PE=1 SV=2	GLRX	0	0.592532	-0.437685	-1.35443		0.313479	0.704273	1.62932		0.251385	1.14196	2.20681
	26S protease regulatory subunit 7	sp|P35998|PRS7_HUMAN 26S proteasome regulatory subunit 7 OS=Homo sapiens OX=9606 GN=PSMC2 PE=1 SV=3;sp|P35998-2|PRS7_HUMAN Isoform 2 of 26S proteasome regulatory subunit 7 OS=Homo sapiens OX=9606 GN=PSMC2	PSMC2	0	0.147982	-0.393608	-1.31367		0.0882312	-0.674617	-1.59617		0.336722	-0.281009	-1.21504
	V-type proton ATPase subunit E 1	sp|P36543|VATE1_HUMAN V-type proton ATPase subunit E 1 OS=Homo sapiens OX=9606 GN=ATP6V1E1 PE=1 SV=1;sp|P36543-2|VATE1_HUMAN Isoform 2 of V-type proton ATPase subunit E 1 OS=Homo sapiens OX=9606 GN=ATP6V1E1;sp|P36543-3|VATE1_HUMAN Isoform 3 of V-type proto	ATP6V1E1	0	0.162976	-0.66826	-1.58916		0.275216	-0.97135	-1.96067		0.358927	-0.30309	-1.23378
	Phosphoglucomutase-1	sp|P36871|PGM1_HUMAN Phosphoglucomutase-1 OS=Homo sapiens OX=9606 GN=PGM1 PE=1 SV=3;sp|P36871-2|PGM1_HUMAN Isoform 2 of Phosphoglucomutase-1 OS=Homo sapiens OX=9606 GN=PGM1;sp|P36871-3|PGM1_HUMAN Isoform 3 of Phosphoglucomutase-1 OS=Homo sapiens OX=9606 GN	PGM1	0	1	0.207299	1.15452		1	-0.1703	-1.12529		0.734455	-0.377599	-1.29918
	GMP reductase 1	sp|P36959|GMPR1_HUMAN GMP reductase 1 OS=Homo sapiens OX=9606 GN=GMPR PE=1 SV=1	GMPR	0	0.501967	-0.200154	-1.14882		0.234682	-0.681366	-1.60366		0.26042	-0.481212	-1.39592
	Transgelin-2	sp|P37802-2|TAGL2_HUMAN Isoform 2 of Transgelin-2 OS=Homo sapiens OX=9606 GN=TAGLN2;sp|P37802|TAGL2_HUMAN Transgelin-2 OS=Homo sapiens OX=9606 GN=TAGLN2 PE=1 SV=3	TAGLN2	0	0.0979634	0.89346	1.85763		0.124008	1.57433	2.97797		0.257789	0.680867	1.6031
	Transaldolase	sp|P37837|TALDO_HUMAN Transaldolase OS=Homo sapiens OX=9606 GN=TALDO1 PE=1 SV=2	TALDO1	0	0.468367	0.348929	1.27361		0.408311	0.632616	1.55037		0.478153	0.283687	1.2173
	Alpha-synuclein	sp|P37840-2|SYUA_HUMAN Isoform 2-4 of Alpha-synuclein OS=Homo sapiens OX=9606 GN=SNCA;sp|P37840|SYUA_HUMAN Alpha-synuclein OS=Homo sapiens OX=9606 GN=SNCA PE=1 SV=1;sp|P37840-3|SYUA_HUMAN Isoform 2-5 of Alpha-synuclein OS=Homo sapiens OX=9606 GN=SNCA	SNCA	0	0.461186	0.549146	1.46322		0.685247	-0.521917	-1.43586		0.231777	-1.07106	-2.10098
	V-type proton ATPase catalytic subunit A	sp|P38606-2|VATA_HUMAN Isoform 2 of V-type proton ATPase catalytic subunit A OS=Homo sapiens OX=9606 GN=ATP6V1A;sp|P38606|VATA_HUMAN V-type proton ATPase catalytic subunit A OS=Homo sapiens OX=9606 GN=ATP6V1A PE=1 SV=2	ATP6V1A	0	0.61407	-0.198567	-1.14756		0.113102	-0.9221	-1.89487		0.0571579	-0.723533	-1.65122
	Stress-70 protein. mitochondrial	sp|P38646|GRP75_HUMAN Stress-70 protein. mitochondrial OS=Homo sapiens OX=9606 GN=HSPA9 PE=1 SV=2	HSPA9	0	1	NaN	NaN		1	NaN	NaN		0.318897	2.07425	4.21125
	Acidic leucine-rich nuclear phosphoprotein 32 family member A	sp|P39687|AN32A_HUMAN Acidic leucine-rich nuclear phosphoprotein 32 family member A OS=Homo sapiens OX=9606 GN=ANP32A PE=1 SV=1	ANP32A	0	0.305607	0.822925	1.76899		0.459493	1.01598	2.02228		0.736757	0.193058	1.14318
	Macrophage-capping protein	sp|P40121|CAPG_HUMAN Macrophage-capping protein OS=Homo sapiens OX=9606 GN=CAPG PE=1 SV=2;sp|P40121-2|CAPG_HUMAN Isoform 2 of Macrophage-capping protein OS=Homo sapiens OX=9606 GN=CAPG	CAPG	0	1	-0.0287605	-1.02014		1	2.02465	4.06893		0.138877	2.05341	4.15086
	T-complex protein 1 subunit zeta	sp|P40227|TCPZ_HUMAN T-complex protein 1 subunit zeta OS=Homo sapiens OX=9606 GN=CCT6A PE=1 SV=3;sp|P40227-2|TCPZ_HUMAN Isoform 2 of T-complex protein 1 subunit zeta OS=Homo sapiens OX=9606 GN=CCT6A	CCT6A	0	0.643176	0.344604	1.2698		0.624415	-0.642333	-1.56085		0.279568	-0.986937	-1.98197
	Malate dehydrogenase. cytoplasmic	sp|P40925-3|MDHC_HUMAN Isoform 3 of Malate dehydrogenase. cytoplasmic OS=Homo sapiens OX=9606 GN=MDH1;sp|P40925|MDHC_HUMAN Malate dehydrogenase. cytoplasmic OS=Homo sapiens OX=9606 GN=MDH1 PE=1 SV=4;sp|P40925-2|MDHC_HUMAN Isoform 2 of Malate dehydrogenase.	MDH1	0	0.700638	0.140254	1.1021		0.85768	0.0868498	1.06205		0.896628	-0.0534044	-1.03771
	Malate dehydrogenase. mitochondrial	sp|P40926|MDHM_HUMAN Malate dehydrogenase. mitochondrial OS=Homo sapiens OX=9606 GN=MDH2 PE=1 SV=3;sp|P40926-2|MDHM_HUMAN Isoform 2 of Malate dehydrogenase. mitochondrial OS=Homo sapiens OX=9606 GN=MDH2	MDH2	0	0.391947	-1.38667	-2.61474		0.901393	0.257699	1.19557		0.0932601	1.64437	3.12611
	Trifunctional enzyme subunit alpha. mitochondrial;Long-chain enoyl-CoA hydratase;Long chain 3-hydroxyacyl-CoA dehydrogenase	sp|P40939|ECHA_HUMAN Trifunctional enzyme subunit alpha. mitochondrial OS=Homo sapiens OX=9606 GN=HADHA PE=1 SV=2	HADHA	0	1	NaN	NaN		1	NaN	NaN		1	1.21275	2.31779
	Eukaryotic translation initiation factor 2 subunit 3;Putative eukaryotic translation initiation factor 2 subunit 3-like protein	sp|P41091|IF2G_HUMAN Eukaryotic translation initiation factor 2 subunit 3 OS=Homo sapiens OX=9606 GN=EIF2S3 PE=1 SV=3;sp|Q2VIR3|IF2GL_HUMAN Eukaryotic translation initiation factor 2 subunit 3B OS=Homo sapiens OX=9606 GN=EIF2S3B PE=2 SV=2;sp|Q2VIR3-2|IF2GL	EIF2S3;EIF2S3L	0	0.734287	-0.151163	-1.11046		1	NaN	NaN		1	NaN	NaN
	Myeloid cell nuclear differentiation antigen	sp|P41218|MNDA_HUMAN Myeloid cell nuclear differentiation antigen OS=Homo sapiens OX=9606 GN=MNDA PE=1 SV=1	MNDA	0	0.659605	0.474933	1.38985		0.913003	-0.227718	-1.17098		0.556752	-0.702651	-1.62749
	Platelet-activating factor acetylhydrolase IB subunit alpha	sp|P43034|LIS1_HUMAN Platelet-activating factor acetylhydrolase IB subunit alpha OS=Homo sapiens OX=9606 GN=PAFAH1B1 PE=1 SV=2	PAFAH1B1	0	0.256176	1.09919	2.14234		0.778387	0.42967	1.34693		0.449603	-0.669517	-1.59054
	Ran-specific GTPase-activating protein	sp|P43487-2|RANG_HUMAN Isoform 2 of Ran-specific GTPase-activating protein OS=Homo sapiens OX=9606 GN=RANBP1;sp|P43487|RANG_HUMAN Ran-specific GTPase-activating protein OS=Homo sapiens OX=9606 GN=RANBP1 PE=1 SV=1	RANBP1	0	0.307188	0.741263	1.67164		0.812835	0.304001	1.23456		0.53164	-0.437262	-1.35403
	Nicotinamide phosphoribosyltransferase	sp|P43490|NAMPT_HUMAN Nicotinamide phosphoribosyltransferase OS=Homo sapiens OX=9606 GN=NAMPT PE=1 SV=1	NAMPT	0	0.937109	0.0743201	1.05286		0.577411	0.977053	1.96844		0.573226	0.902733	1.8696
	26S protease regulatory subunit 6B	sp|P43686|PRS6B_HUMAN 26S proteasome regulatory subunit 6B OS=Homo sapiens OX=9606 GN=PSMC4 PE=1 SV=2;sp|P43686-2|PRS6B_HUMAN Isoform 2 of 26S proteasome regulatory subunit 6B OS=Homo sapiens OX=9606 GN=PSMC4	PSMC4	0	0.195633	-0.4284	-1.34574		0.0704287	-1.04979	-2.07023		0.0965648	-0.621392	-1.53836
	Ubiquitin carboxyl-terminal hydrolase 5	sp|P45974-2|UBP5_HUMAN Isoform Short of Ubiquitin carboxyl-terminal hydrolase 5 OS=Homo sapiens OX=9606 GN=USP5;sp|P45974|UBP5_HUMAN Ubiquitin carboxyl-terminal hydrolase 5 OS=Homo sapiens OX=9606 GN=USP5 PE=1 SV=2	USP5	0	0.9089	-0.0401123	-1.02819		0.451359	-0.466083	-1.38135		0.319576	-0.425971	-1.34348
	Crk-like protein	sp|P46109|CRKL_HUMAN Crk-like protein OS=Homo sapiens OX=9606 GN=CRKL PE=1 SV=1	CRKL	0	0.333119	0.455743	1.37149		1	0.7951	1.7352		1	0.339357	1.26519
	Vesicle-fusing ATPase	sp|P46459|NSF_HUMAN Vesicle-fusing ATPase OS=Homo sapiens OX=9606 GN=NSF PE=1 SV=3;sp|P46459-2|NSF_HUMAN Isoform 2 of Vesicle-fusing ATPase OS=Homo sapiens OX=9606 GN=NSF	NSF	0	0.340338	0.367142	1.2898		0.704025	-0.147683	-1.10779		0.313668	-0.514826	-1.42882
	Ras GTPase-activating-like protein IQGAP1	sp|P46940|IQGA1_HUMAN Ras GTPase-activating-like protein IQGAP1 OS=Homo sapiens OX=9606 GN=IQGAP1 PE=1 SV=1	IQGAP1	0	0.927414	-0.140359	-1.10218		0.361044	1.78117	3.43705		0.355899	1.92153	3.78825
	Glycogenin-1	sp|P46976-3|GLYG_HUMAN Isoform GN-1S of Glycogenin-1 OS=Homo sapiens OX=9606 GN=GYG1;sp|P46976-2|GLYG_HUMAN Isoform GN-1 of Glycogenin-1 OS=Homo sapiens OX=9606 GN=GYG1;sp|P46976|GLYG_HUMAN Glycogenin-1 OS=Homo sapiens OX=9606 GN=GYG1 PE=1 SV=4	GYG1	0	1	NaN	NaN		1	NaN	NaN		1	1.1836	2.27143
	F-actin-capping protein subunit alpha-2	sp|P47755|CAZA2_HUMAN F-actin-capping protein subunit alpha-2 OS=Homo sapiens OX=9606 GN=CAPZA2 PE=1 SV=3;sp|P47755-2|CAZA2_HUMAN Isoform 2 of F-actin-capping protein subunit alpha-2 OS=Homo sapiens OX=9606 GN=CAPZA2	CAPZA2	0	0.243372	-0.700979	-1.62561		0.922626	-0.0707003	-1.05023		0.360229	0.630279	1.54786
	F-actin-capping protein subunit beta	sp|P47756-2|CAPZB_HUMAN Isoform 2 of F-actin-capping protein subunit beta OS=Homo sapiens OX=9606 GN=CAPZB;sp|P47756|CAPZB_HUMAN F-actin-capping protein subunit beta OS=Homo sapiens OX=9606 GN=CAPZB PE=1 SV=4	CAPZB	0	0.0792154	0.725279	1.65322		0.0968341	1.30452	2.47002		0.195206	0.579238	1.49406
	Prolyl endopeptidase	sp|P48147|PPCE_HUMAN Prolyl endopeptidase OS=Homo sapiens OX=9606 GN=PREP PE=1 SV=2	PREP	0	0.829949	-0.14268	-1.10395		0.23831	1.0501	2.07067		0.124097	1.19278	2.28593
	Phosphatidylinositol 5-phosphate 4-kinase type-2 alpha	sp|P48426-2|PI42A_HUMAN Isoform 2 of Phosphatidylinositol 5-phosphate 4-kinase type-2 alpha OS=Homo sapiens OX=9606 GN=PIP4K2A;sp|P48426|PI42A_HUMAN Phosphatidylinositol 5-phosphate 4-kinase type-2 alpha OS=Homo sapiens OX=9606 GN=PIP4K2A PE=1 SV=2	PIP4K2A	0	0.678653	0.178567	1.13176		0.816236	-0.152766	-1.1117		0.35444	-0.331334	-1.25818
	Glutamate--cysteine ligase catalytic subunit	sp|P48506|GSH1_HUMAN Glutamate--cysteine ligase catalytic subunit OS=Homo sapiens OX=9606 GN=GCLC PE=1 SV=2	GCLC	0	0.718305	-0.159384	-1.11681		0.348598	-0.682183	-1.60457		0.218331	-0.5228	-1.43674
	Glutamate--cysteine ligase regulatory subunit	sp|P48507|GSH0_HUMAN Glutamate--cysteine ligase regulatory subunit OS=Homo sapiens OX=9606 GN=GCLM PE=1 SV=1;sp|P48507-2|GSH0_HUMAN Isoform 2 of Glutamate--cysteine ligase regulatory subunit OS=Homo sapiens OX=9606 GN=GCLM	GCLM	0	0.40973	0.490937	1.40536		0.952217	-0.0430333	-1.03028		0.496183	-0.533971	-1.44791
	Glutathione synthetase	sp|P48637|GSHB_HUMAN Glutathione synthetase OS=Homo sapiens OX=9606 GN=GSS PE=1 SV=1;sp|P48637-2|GSHB_HUMAN Isoform 2 of Glutathione synthetase OS=Homo sapiens OX=9606 GN=GSS	GSS	0	0.620536	0.224667	1.16851		0.76236	0.209567	1.15634		0.973346	-0.0150995	-1.01052
	T-complex protein 1 subunit epsilon	sp|P48643|TCPE_HUMAN T-complex protein 1 subunit epsilon OS=Homo sapiens OX=9606 GN=CCT5 PE=1 SV=1;sp|P48643-2|TCPE_HUMAN Isoform 2 of T-complex protein 1 subunit epsilon OS=Homo sapiens OX=9606 GN=CCT5	CCT5	0	0.244356	0.697183	1.62134		0.177489	-1.39076	-2.62217		0.0154055	-2.08794	-4.25141
	Isocitrate dehydrogenase [NADP]. mitochondrial	sp|P48735|IDHP_HUMAN Isocitrate dehydrogenase [NADP]. mitochondrial OS=Homo sapiens OX=9606 GN=IDH2 PE=1 SV=2;sp|P48735-2|IDHP_HUMAN Isoform 2 of Isocitrate dehydrogenase [NADP]. mitochondrial OS=Homo sapiens OX=9606 GN=IDH2	IDH2	0	1	NaN	NaN		1	NaN	NaN		0.742661	0.329691	1.25674
	Phosphatidylinositol transfer protein beta isoform	sp|P48739-3|PIPNB_HUMAN Isoform 3 of Phosphatidylinositol transfer protein beta isoform OS=Homo sapiens OX=9606 GN=PITPNB;sp|P48739|PIPNB_HUMAN Phosphatidylinositol transfer protein beta isoform OS=Homo sapiens OX=9606 GN=PITPNB PE=1 SV=2;sp|P48739-2|PIPNB	PITPNB	0	1	-0.393049	-1.31317		1	0.474601	1.38953		0.264245	0.86765	1.82469
	CD97 antigen;CD97 antigen subunit alpha;CD97 antigen subunit beta	sp|P48960-2|CD97_HUMAN Isoform 2 of CD97 antigen OS=Homo sapiens OX=9606 GN=CD97;sp|P48960-3|CD97_HUMAN Isoform 3 of CD97 antigen OS=Homo sapiens OX=9606 GN=CD97;sp|P48960|CD97_HUMAN CD97 antigen OS=Homo sapiens OX=9606 GN=CD97 PE=1 SV=4	CD97	0	NaN	0	1		1	NaN	NaN		1	NaN	NaN
	4-trimethylaminobutyraldehyde dehydrogenase	sp|P49189|AL9A1_HUMAN 4-trimethylaminobutyraldehyde dehydrogenase OS=Homo sapiens OX=9606 GN=ALDH9A1 PE=1 SV=3;sp|P49189-3|AL9A1_HUMAN Isoform 3 of 4-trimethylaminobutyraldehyde dehydrogenase OS=Homo sapiens OX=9606 GN=ALDH9A1;sp|P49189-2|AL9A1_HUMAN Isofo	ALDH9A1	0	0.53225	0.279283	1.21359		0.364963	-0.668084	-1.58896		0.0485858	-0.947367	-1.92835
	Ribose-5-phosphate isomerase	sp|P49247|RPIA_HUMAN Ribose-5-phosphate isomerase OS=Homo sapiens OX=9606 GN=RPIA PE=1 SV=3	RPIA	0	0.859301	-0.0931575	-1.0667		0.89884	-0.082567	-1.0589		0.987181	0.0105905	1.00737
	Fatty acid synthase;[Acyl-carrier-protein] S-acetyltransferase;[Acyl-carrier-protein] S-malonyltransferase;3-oxoacyl-[acyl-carrier-protein] synthase;3-oxoacyl-[acyl-carrier-protein] reductase;3-hydroxyacyl-[acyl-carrier-protein] dehydratase;Enoyl-[acyl-carrier-protein] reductase;Oleoyl-[acyl-carrier-protein] hydrolase	sp|P49327|FAS_HUMAN Fatty acid synthase OS=Homo sapiens OX=9606 GN=FASN PE=1 SV=3	FASN	0	0.760832	-0.3741	-1.29603		0.939535	-0.0804501	-1.05735		0.862123	0.29365	1.22574
	T-complex protein 1 subunit gamma	sp|P49368|TCPG_HUMAN T-complex protein 1 subunit gamma OS=Homo sapiens OX=9606 GN=CCT3 PE=1 SV=4;sp|P49368-2|TCPG_HUMAN Isoform 2 of T-complex protein 1 subunit gamma OS=Homo sapiens OX=9606 GN=CCT3	CCT3	0	0.646827	0.2359	1.17764		0.960756	0.0483503	1.03408		0.748812	-0.18755	-1.13883
	Elongation factor Tu. mitochondrial	sp|P49411|EFTU_HUMAN Elongation factor Tu. mitochondrial OS=Homo sapiens OX=9606 GN=TUFM PE=1 SV=2	TUFM	0	1	NaN	NaN		1	NaN	NaN		1	-1.0972	-2.13939
	Alanine--tRNA ligase. cytoplasmic	sp|P49588|SYAC_HUMAN Alanine--tRNA ligase. cytoplasmic OS=Homo sapiens OX=9606 GN=AARS1 PE=1 SV=2;sp|P49588-2|SYAC_HUMAN Isoform 2 of Alanine--tRNA ligase. cytoplasmic OS=Homo sapiens OX=9606 GN=AARS1	AARS	0	0.777313	0.357521	1.28122		0.790632	-0.417883	-1.33597		0.482208	-0.775404	-1.71167
	Cysteine--tRNA ligase. cytoplasmic	sp|P49589-2|SYCC_HUMAN Isoform 2 of Cysteine--tRNA ligase. cytoplasmic OS=Homo sapiens OX=9606 GN=CARS1;sp|P49589|SYCC_HUMAN Cysteine--tRNA ligase. cytoplasmic OS=Homo sapiens OX=9606 GN=CARS1 PE=1 SV=3;sp|P49589-3|SYCC_HUMAN Isoform 3 of Cysteine--tRNA li	CARS	0	0.656784	0.21825	1.16332		1	NaN	NaN		1	NaN	NaN
	Proteasome subunit beta type-3	sp|P49720|PSB3_HUMAN Proteasome subunit beta type-3 OS=Homo sapiens OX=9606 GN=PSMB3 PE=1 SV=2	PSMB3	0	0.029123	-0.906552	-1.87456		0.235386	-0.418734	-1.33675		0.406789	0.487819	1.40232
	Proteasome subunit beta type-2	sp|P49721|PSB2_HUMAN Proteasome subunit beta type-2 OS=Homo sapiens OX=9606 GN=PSMB2 PE=1 SV=1	PSMB2	0	0.276168	-0.38789	-1.30848		0.6665	-0.224674	-1.16851		0.715041	0.163217	1.11978
	Histidine triad nucleotide-binding protein 1	sp|P49773|HINT1_HUMAN Histidine triad nucleotide-binding protein 1 OS=Homo sapiens OX=9606 GN=HINT1 PE=1 SV=2	HINT1	0	0.989643	0.0277566	1.01943		1	0.906399	1.87436		1	0.878642	1.83864
	Rab GDP dissociation inhibitor beta	sp|P50395|GDIB_HUMAN Rab GDP dissociation inhibitor beta OS=Homo sapiens OX=9606 GN=GDI2 PE=1 SV=2;sp|P50395-2|GDIB_HUMAN Isoform 2 of Rab GDP dissociation inhibitor beta OS=Homo sapiens OX=9606 GN=GDI2	GDI2	0	0.624039	0.206129	1.15359		0.991133	0.00723394	1.00503		0.67767	-0.198895	-1.14782
	Hsc70-interacting protein;Putative protein FAM10A4;Putative protein FAM10A5	sp|P50502|F10A1_HUMAN Hsc70-interacting protein OS=Homo sapiens OX=9606 GN=ST13 PE=1 SV=2;sp|Q8IZP2|ST134_HUMAN Putative protein FAM10A4 OS=Homo sapiens OX=9606 GN=ST13P4 PE=5 SV=1;sp|Q8NFI4|F10A5_HUMAN Putative protein FAM10A5 OS=Homo sapiens OX=9606 GN=S	ST13;ST13P4;ST13P5	0	0.777562	0.0973628	1.06982		0.521616	-0.470217	-1.38532		0.373656	-0.56758	-1.48204
	Dynamin-2	sp|P50570-3|DYN2_HUMAN Isoform 3 of Dynamin-2 OS=Homo sapiens OX=9606 GN=DNM2;sp|P50570-2|DYN2_HUMAN Isoform 2 of Dynamin-2 OS=Homo sapiens OX=9606 GN=DNM2;sp|P50570-5|DYN2_HUMAN Isoform 5 of Dynamin-2 OS=Homo sapiens OX=9606 GN=DNM2;sp|P50570-4|DYN2_HUMAN	DNM2	0	0.696029	0.0781167	1.05564		0.528582	0.35925	1.28276		0.270694	0.281133	1.21515
	T-complex protein 1 subunit theta	sp|P50990|TCPQ_HUMAN T-complex protein 1 subunit theta OS=Homo sapiens OX=9606 GN=CCT8 PE=1 SV=4;sp|P50990-2|TCPQ_HUMAN Isoform 2 of T-complex protein 1 subunit theta OS=Homo sapiens OX=9606 GN=CCT8;sp|P50990-3|TCPQ_HUMAN Isoform 3 of T-complex protein 1 s	CCT8	0	0.597389	-0.254288	-1.19275		0.271847	-0.926216	-1.90029		0.184265	-0.671928	-1.5932
	T-complex protein 1 subunit delta	sp|P50991|TCPD_HUMAN T-complex protein 1 subunit delta OS=Homo sapiens OX=9606 GN=CCT4 PE=1 SV=4;sp|P50991-2|TCPD_HUMAN Isoform 2 of T-complex protein 1 subunit delta OS=Homo sapiens OX=9606 GN=CCT4	CCT4	0	0.973748	0.0187999	1.01312		0.42965	-0.790934	-1.73019		0.166361	-0.809733	-1.75289
	Annexin A11	sp|P50995-2|ANX11_HUMAN Isoform 2 of Annexin A11 OS=Homo sapiens OX=9606 GN=ANXA11;sp|P50995|ANX11_HUMAN Annexin A11 OS=Homo sapiens OX=9606 GN=ANXA11 PE=1 SV=1	ANXA11	0	0.907681	-0.197867	-1.147		0.274897	2.1368	4.39785		0.386696	2.33467	5.04436
	Ras-related protein Rab-5C	sp|P51148|RAB5C_HUMAN Ras-related protein Rab-5C OS=Homo sapiens OX=9606 GN=RAB5C PE=1 SV=2;sp|P51148-2|RAB5C_HUMAN Isoform 2 of Ras-related protein Rab-5C OS=Homo sapiens OX=9606 GN=RAB5C	RAB5C	0	0.075996	-1.02856	-2.03999		1	-0.555174	-1.46935		1	0.473388	1.38837
	Ras-related protein Rab-7a	sp|P51149|RAB7A_HUMAN Ras-related protein Rab-7a OS=Homo sapiens OX=9606 GN=RAB7A PE=1 SV=1	RAB7A	0	0.891403	-0.0941901	-1.06747		1	0.827967	1.77518		1	0.922157	1.89495
	26S proteasome non-ATPase regulatory subunit 7	sp|P51665|PSMD7_HUMAN 26S proteasome non-ATPase regulatory subunit 7 OS=Homo sapiens OX=9606 GN=PSMD7 PE=1 SV=2	PSMD7	0	0.429149	-0.272214	-1.20766		0.269844	-0.666733	-1.58747		0.394598	-0.394519	-1.3145
	6-phosphogluconate dehydrogenase. decarboxylating	sp|P52209-2|6PGD_HUMAN Isoform 2 of 6-phosphogluconate dehydrogenase. decarboxylating OS=Homo sapiens OX=9606 GN=PGD;sp|P52209|6PGD_HUMAN 6-phosphogluconate dehydrogenase. decarboxylating OS=Homo sapiens OX=9606 GN=PGD PE=1 SV=3	PGD	0	0.116358	0.729346	1.65789		0.503312	0.486934	1.40146		0.556496	-0.242412	-1.18297
	Importin subunit alpha-5;Importin subunit alpha-5. N-terminally processed	sp|P52294|IMA5_HUMAN Importin subunit alpha-5 OS=Homo sapiens OX=9606 GN=KPNA1 PE=1 SV=3	KPNA1	0	1	1.09276	2.13282		1	0.342049	1.26756		0.0576392	-0.75071	-1.68262
	Rho GDP-dissociation inhibitor 1	sp|P52565|GDIR1_HUMAN Rho GDP-dissociation inhibitor 1 OS=Homo sapiens OX=9606 GN=ARHGDIA PE=1 SV=3;sp|P52565-2|GDIR1_HUMAN Isoform 2 of Rho GDP-dissociation inhibitor 1 OS=Homo sapiens OX=9606 GN=ARHGDIA	ARHGDIA	0	0.237668	0.836108	1.78523		0.625376	0.4663	1.38156		0.657618	-0.369808	-1.29218
	Rho GDP-dissociation inhibitor 2	sp|P52566|GDIR2_HUMAN Rho GDP-dissociation inhibitor 2 OS=Homo sapiens OX=9606 GN=ARHGDIB PE=1 SV=3	ARHGDIB	0	0.249561	1.03969	2.05579		0.591125	0.725214	1.65315		0.755976	-0.314479	-1.24356
	Heterogeneous nuclear ribonucleoprotein F;Heterogeneous nuclear ribonucleoprotein F. N-terminally processed	sp|P52597|HNRPF_HUMAN Heterogeneous nuclear ribonucleoprotein F OS=Homo sapiens OX=9606 GN=HNRNPF PE=1 SV=3	HNRNPF	0	1	NaN	NaN		1	NaN	NaN		0.891568	0.0703499	1.04997
	Hexokinase-3	sp|P52790|HXK3_HUMAN Hexokinase-3 OS=Homo sapiens OX=9606 GN=HK3 PE=1 SV=2	HK3	0	1	NaN	NaN		1	NaN	NaN		1	1.025	2.03496
	F-actin-capping protein subunit alpha-1	sp|P52907|CAZA1_HUMAN F-actin-capping protein subunit alpha-1 OS=Homo sapiens OX=9606 GN=CAPZA1 PE=1 SV=3	CAPZA1	0	0.944874	-0.0267336	-1.0187		0.153217	0.883667	1.84506		0.110876	0.910401	1.87957
	Biliverdin reductase A	sp|P53004|BIEA_HUMAN Biliverdin reductase A OS=Homo sapiens OX=9606 GN=BLVRA PE=1 SV=2	BLVRA	0	0.913835	0.0997998	1.07162		0.778931	-0.207717	-1.15486		0.81058	-0.307517	-1.23758
	ATP-citrate synthase	sp|P53396|ACLY_HUMAN ATP-citrate synthase OS=Homo sapiens OX=9606 GN=ACLY PE=1 SV=3;sp|P53396-2|ACLY_HUMAN Isoform 2 of ATP-citrate synthase OS=Homo sapiens OX=9606 GN=ACLY;sp|P53396-3|ACLY_HUMAN Isoform 3 of ATP-citrate synthase OS=Homo sapiens OX=9606 GN	ACLY	0	0.691412	0.154292	1.11288		0.3422	-0.384734	-1.30562		0.332932	-0.539026	-1.45299
	Diphosphomevalonate decarboxylase	sp|P53602|MVD1_HUMAN Diphosphomevalonate decarboxylase OS=Homo sapiens OX=9606 GN=MVD PE=1 SV=1	MVD	0	0.358842	-0.468884	-1.38404		1	-1.29675	-2.45675		1	-0.827867	-1.77506
	Dipeptidyl peptidase 1;Dipeptidyl peptidase 1 exclusion domain chain;Dipeptidyl peptidase 1 heavy chain;Dipeptidyl peptidase 1 light chain	sp|P53634|CATC_HUMAN Dipeptidyl peptidase 1 OS=Homo sapiens OX=9606 GN=CTSC PE=1 SV=2	CTSC	0	1	NaN	NaN		1	NaN	NaN		0.0146254	1.82205	3.53583
	Tyrosine--tRNA ligase. cytoplasmic;Tyrosine--tRNA ligase. cytoplasmic. N-terminally processed	sp|P54577|SYYC_HUMAN Tyrosine--tRNA ligase. cytoplasmic OS=Homo sapiens OX=9606 GN=YARS1 PE=1 SV=4	YARS	0	0.971359	-0.0299174	-1.02095		1	NaN	NaN		1	NaN	NaN
	Ubiquitin carboxyl-terminal hydrolase 14	sp|P54578|UBP14_HUMAN Ubiquitin carboxyl-terminal hydrolase 14 OS=Homo sapiens OX=9606 GN=USP14 PE=1 SV=3;sp|P54578-2|UBP14_HUMAN Isoform 2 of Ubiquitin carboxyl-terminal hydrolase 14 OS=Homo sapiens OX=9606 GN=USP14;sp|P54578-3|UBP14_HUMAN Isoform 3 of Ub	USP14	0	0.435886	0.349483	1.2741		0.27955	-0.859951	-1.81498		0.0662319	-1.20943	-2.31246
	UV excision repair protein RAD23 homolog A	sp|P54725-3|RD23A_HUMAN Isoform 3 of UV excision repair protein RAD23 homolog A OS=Homo sapiens OX=9606 GN=RAD23A	RAD23A	0	0.603997	0.195671	1.14526		0.77292	-0.151517	-1.11074		0.437599	-0.347188	-1.27208
	UV excision repair protein RAD23 homolog B	sp|P54727|RD23B_HUMAN UV excision repair protein RAD23 homolog B OS=Homo sapiens OX=9606 GN=RAD23B PE=1 SV=1;sp|P54727-2|RD23B_HUMAN Isoform 2 of UV excision repair protein RAD23 homolog B OS=Homo sapiens OX=9606 GN=RAD23B	RAD23B	0	0.355378	-0.607175	-1.52327		1	-0.787325	-1.72587		1	-0.18015	-1.133
	Alpha-soluble NSF attachment protein	sp|P54920|SNAA_HUMAN Alpha-soluble NSF attachment protein OS=Homo sapiens OX=9606 GN=NAPA PE=1 SV=3	NAPA	0	0.45145	0.270546	1.20626		0.112677	-1.3421	-2.5352		0.0502586	-1.61265	-3.05813
	26S proteasome non-ATPase regulatory subunit 4	sp|P55036|PSMD4_HUMAN 26S proteasome non-ATPase regulatory subunit 4 OS=Homo sapiens OX=9606 GN=PSMD4 PE=1 SV=1;sp|P55036-2|PSMD4_HUMAN Isoform Rpn10E of 26S proteasome non-ATPase regulatory subunit 4 OS=Homo sapiens OX=9606 GN=PSMD4	PSMD4	0	0.135604	-0.720771	-1.64806		0.163536	-2.20305	-4.60452		0.0433138	-1.48228	-2.7939
	Exportin-2	sp|P55060-3|XPO2_HUMAN Isoform 3 of Exportin-2 OS=Homo sapiens OX=9606 GN=CSE1L;sp|P55060|XPO2_HUMAN Exportin-2 OS=Homo sapiens OX=9606 GN=CSE1L PE=1 SV=3;sp|P55060-4|XPO2_HUMAN Isoform 4 of Exportin-2 OS=Homo sapiens OX=9606 GN=CSE1L	CSE1L	0	1	NaN	NaN		1	NaN	NaN		1	0.23905	1.18022
	Transitional endoplasmic reticulum ATPase	sp|P55072|TERA_HUMAN Transitional endoplasmic reticulum ATPase OS=Homo sapiens OX=9606 GN=VCP PE=1 SV=4	VCP	0	0.841041	-0.0522456	-1.03688		0.116818	-0.718733	-1.64574		0.0715018	-0.666488	-1.5872
	Puromycin-sensitive aminopeptidase	sp|P55786|PSA_HUMAN Puromycin-sensitive aminopeptidase OS=Homo sapiens OX=9606 GN=NPEPPS PE=1 SV=2;sp|P55786-2|PSA_HUMAN Isoform 2 of Puromycin-sensitive aminopeptidase OS=Homo sapiens OX=9606 GN=NPEPPS	NPEPPS	0	0.627484	0.220883	1.16545		0.513026	0.50752	1.4216		0.666317	0.286637	1.21979
	BH3-interacting domain death agonist;BH3-interacting domain death agonist p15;BH3-interacting domain death agonist p13;BH3-interacting domain death agonist p11	sp|P55957-2|BID_HUMAN Isoform 2 of BH3-interacting domain death agonist OS=Homo sapiens OX=9606 GN=BID;sp|P55957|BID_HUMAN BH3-interacting domain death agonist OS=Homo sapiens OX=9606 GN=BID PE=1 SV=1;sp|P55957-4|BID_HUMAN Isoform 4 of BH3-interacting doma	BID	0	1	0.729929	1.65856		1	NaN	NaN		1	NaN	NaN
	Coronin-7	sp|P57737-2|CORO7_HUMAN Isoform 2 of Coronin-7 OS=Homo sapiens OX=9606 GN=CORO7;sp|P57737-4|CORO7_HUMAN Isoform 4 of Coronin-7 OS=Homo sapiens OX=9606 GN=CORO7;sp|P57737|CORO7_HUMAN Coronin-7 OS=Homo sapiens OX=9606 GN=CORO7 PE=1 SV=2;sp|P57737-3|CORO7_HUM	CORO7	0	1	NaN	NaN		1	NaN	NaN		0.506923	0.401567	1.32094
	Myotrophin	sp|P58546|MTPN_HUMAN Myotrophin OS=Homo sapiens OX=9606 GN=MTPN PE=1 SV=2	MTPN	0	0.0375838	0.685238	1.60797		0.879291	0.0942833	1.06753		0.237208	-0.590954	-1.50624
	Neutrophil defensin 3;HP 3-56;Neutrophil defensin 2;Neutrophil defensin 1;HP 1-56;Neutrophil defensin 2	sp|P59666|DEF3_HUMAN Neutrophil defensin 3 OS=Homo sapiens OX=9606 GN=DEFA3 PE=1 SV=1;sp|P59665|DEF1_HUMAN Neutrophil defensin 1 OS=Homo sapiens OX=9606 GN=DEFA1 PE=1 SV=1	DEFA3;DEFA1	0	0.868563	-0.260464	-1.19786		0.460839	1.09109	2.13035		0.526728	1.35155	2.55186
	Triosephosphate isomerase	sp|P60174|TPIS_HUMAN Triosephosphate isomerase OS=Homo sapiens OX=9606 GN=TPI1 PE=1 SV=3;sp|P60174-1|TPIS_HUMAN Isoform 2 of Triosephosphate isomerase OS=Homo sapiens OX=9606 GN=TPI1;sp|P60174-4|TPIS_HUMAN Isoform 4 of Triosephosphate isomerase OS=Homo sap	TPI1	0	0.203157	0.290863	1.22337		0.574701	0.252067	1.19091		0.891033	-0.0387956	-1.02726
	Myosin light polypeptide 6	sp|P60660|MYL6_HUMAN Myosin light polypeptide 6 OS=Homo sapiens OX=9606 GN=MYL6 PE=1 SV=2;sp|P60660-2|MYL6_HUMAN Isoform Smooth muscle of Myosin light polypeptide 6 OS=Homo sapiens OX=9606 GN=MYL6	MYL6	0	0.383655	0.596862	1.51242		0.0379909	1.82687	3.54767		0.2069	1.23	2.34567
	Actin. cytoplasmic 1;Actin. cytoplasmic 1. N-terminally processed	sp|P60709|ACTB_HUMAN Actin. cytoplasmic 1 OS=Homo sapiens OX=9606 GN=ACTB PE=1 SV=1	ACTB	0	0.828904	0.0840793	1.06001		0.385811	0.43205	1.34915		0.584441	0.347971	1.27277
	Eukaryotic initiation factor 4A-I	sp|P60842|IF4A1_HUMAN Eukaryotic initiation factor 4A-I OS=Homo sapiens OX=9606 GN=EIF4A1 PE=1 SV=1;sp|P60842-2|IF4A1_HUMAN Isoform 2 of Eukaryotic initiation factor 4A-I OS=Homo sapiens OX=9606 GN=EIF4A1	EIF4A1	0	0.751192	-0.15035	-1.10984		0.984123	-0.0148335	-1.01033		0.806491	0.135517	1.09849
	Ribose-phosphate pyrophosphokinase 1	sp|P60891|PRPS1_HUMAN Ribose-phosphate pyrophosphokinase 1 OS=Homo sapiens OX=9606 GN=PRPS1 PE=1 SV=2;sp|P60891-2|PRPS1_HUMAN Isoform 2 of Ribose-phosphate pyrophosphokinase 1 OS=Homo sapiens OX=9606 GN=PRPS1	PRPS1	0	0.378504	-0.283233	-1.21692		0.122685	-0.888917	-1.85179		0.323926	-0.605683	-1.5217
	Proteasome subunit alpha type-6	sp|P60900|PSA6_HUMAN Proteasome subunit alpha type-6 OS=Homo sapiens OX=9606 GN=PSMA6 PE=1 SV=1;sp|P60900-2|PSA6_HUMAN Isoform 2 of Proteasome subunit alpha type-6 OS=Homo sapiens OX=9606 GN=PSMA6	PSMA6	0	0.413919	0.387158	1.30781		0.710016	0.28835	1.22124		0.829669	-0.0988086	-1.07089
	Cell division control protein 42 homolog	sp|P60953|CDC42_HUMAN Cell division control protein 42 homolog OS=Homo sapiens OX=9606 GN=CDC42 PE=1 SV=2;sp|P60953-1|CDC42_HUMAN Isoform 1 of Cell division control protein 42 homolog OS=Homo sapiens OX=9606 GN=CDC42	CDC42	0	0.782962	-0.154819	-1.11328		0.550055	-0.2331	-1.17536		0.887254	-0.0782806	-1.05576
	Ras-related protein Rab-5B	sp|P61020|RAB5B_HUMAN Ras-related protein Rab-5B OS=Homo sapiens OX=9606 GN=RAB5B PE=1 SV=1;sp|P61020-2|RAB5B_HUMAN Isoform 2 of Ras-related protein Rab-5B OS=Homo sapiens OX=9606 GN=RAB5B	RAB5B	0	0.0421868	-0.686155	-1.60899		0.608475	0.23887	1.18007		0.0476841	0.925025	1.89872
	Ras-related protein Rab-10	sp|P61026|RAB10_HUMAN Ras-related protein Rab-10 OS=Homo sapiens OX=9606 GN=RAB10 PE=1 SV=1	RAB10	0	1	0.327215	1.25459		1	-0.52135	-1.4353		0.383141	-0.848565	-1.80071
	NEDD8-conjugating enzyme Ubc12	sp|P61081|UBC12_HUMAN NEDD8-conjugating enzyme Ubc12 OS=Homo sapiens OX=9606 GN=UBE2M PE=1 SV=1	UBE2M	0	0.162642	-0.686413	-1.60928		1	-0.119501	-1.08636		1	0.566912	1.48135
	Ubiquitin-conjugating enzyme E2 K	sp|P61086|UBE2K_HUMAN Ubiquitin-conjugating enzyme E2 K OS=Homo sapiens OX=9606 GN=UBE2K PE=1 SV=3;sp|P61086-3|UBE2K_HUMAN Isoform 3 of Ubiquitin-conjugating enzyme E2 K OS=Homo sapiens OX=9606 GN=UBE2K	UBE2K	0	0.893085	0.0844707	1.0603		0.677348	-0.422617	-1.34036		0.511604	-0.507088	-1.42118
	Ubiquitin-conjugating enzyme E2 N;Putative ubiquitin-conjugating enzyme E2 N-like	sp|P61088|UBE2N_HUMAN Ubiquitin-conjugating enzyme E2 N OS=Homo sapiens OX=9606 GN=UBE2N PE=1 SV=1;sp|Q5JXB2|UE2NL_HUMAN Putative ubiquitin-conjugating enzyme E2 N-like OS=Homo sapiens OX=9606 GN=UBE2NL PE=1 SV=1	UBE2N;UBE2NL	0	0.617673	-0.317575	-1.24623		0.196359	0.683534	1.60607		0.248196	1.00111	2.00154
	Ras-related protein Rab-14	sp|P61106|RAB14_HUMAN Ras-related protein Rab-14 OS=Homo sapiens OX=9606 GN=RAB14 PE=1 SV=4	RAB14	0	0.593216	0.234983	1.17689		0.14195	1.12687	2.18384		0.0591674	0.891883	1.8556
	Actin-related protein 3	sp|P61158|ARP3_HUMAN Actin-related protein 3 OS=Homo sapiens OX=9606 GN=ACTR3 PE=1 SV=3	ACTR3	0	0.553736	0.473679	1.38865		0.624865	0.536617	1.45057		0.962756	0.0629376	1.04459
	Actin-related protein 2	sp|P61160|ARP2_HUMAN Actin-related protein 2 OS=Homo sapiens OX=9606 GN=ACTR2 PE=1 SV=1;sp|P61160-2|ARP2_HUMAN Isoform 2 of Actin-related protein 2 OS=Homo sapiens OX=9606 GN=ACTR2	ACTR2	0	1	0.53564	1.44959		1	0.608666	1.52485		0.941431	0.0730265	1.05192
	Alpha-centractin	sp|P61163|ACTZ_HUMAN Alpha-centractin OS=Homo sapiens OX=9606 GN=ACTR1A PE=1 SV=1	ACTR1A	0	0.608046	-0.161425	-1.11839		0.608608	-0.287491	-1.22052		0.680705	-0.126066	-1.09131
	COP9 signalosome complex subunit 2	sp|P61201|CSN2_HUMAN COP9 signalosome complex subunit 2 OS=Homo sapiens OX=9606 GN=COPS2 PE=1 SV=1;sp|P61201-2|CSN2_HUMAN Isoform 2 of COP9 signalosome complex subunit 2 OS=Homo sapiens OX=9606 GN=COPS2	COPS2	0	0.734275	-0.130179	-1.09443		0.462152	-0.3628	-1.28592		0.712314	-0.232621	-1.17497
	Ras-related protein Rap-1b;Ras-related protein Rap-1b-like protein	sp|P61224-3|RAP1B_HUMAN Isoform 3 of Ras-related protein Rap-1b OS=Homo sapiens OX=9606 GN=RAP1B;sp|P61224|RAP1B_HUMAN Ras-related protein Rap-1b OS=Homo sapiens OX=9606 GN=RAP1B PE=1 SV=1;sp|A6NIZ1|RP1BL_HUMAN Ras-related protein Rap-1b-like protein OS=Ho	RAP1B	0	0.260644	0.367395	1.29002		0.766865	0.277319	1.21194		0.894339	-0.0900753	-1.06443
	Ras-related protein Rap-2b	sp|P61225|RAP2B_HUMAN Ras-related protein Rap-2b OS=Homo sapiens OX=9606 GN=RAP2B PE=1 SV=1	RAP2B	0	0.148429	-0.664537	-1.58506		1	0.0462012	1.03254		1	0.710738	1.63664
	Transforming protein RhoA;Rho-related GTP-binding protein RhoC	sp|P61586|RHOA_HUMAN Transforming protein RhoA OS=Homo sapiens OX=9606 GN=RHOA PE=1 SV=1;sp|P08134|RHOC_HUMAN Rho-related GTP-binding protein RhoC OS=Homo sapiens OX=9606 GN=RHOC PE=1 SV=1	RHOA;RHOC	0	0.0557658	1.12306	2.17808		0.14464	1.05601	2.07917		0.911873	-0.067054	-1.04758
	Lysozyme C	sp|P61626|LYSC_HUMAN Lysozyme C OS=Homo sapiens OX=9606 GN=LYZ PE=1 SV=1	LYZ	0	0.939738	-0.101629	-1.07298		0.10809	2.8738	7.32993		0.025824	2.97543	7.86491
	Nuclear transport factor 2	sp|P61970|NTF2_HUMAN Nuclear transport factor 2 OS=Homo sapiens OX=9606 GN=NUTF2 PE=1 SV=1	NUTF2	0	0.444086	-0.32692	-1.25433		0.696486	-0.28647	-1.21965		0.956363	0.0404501	1.02843
	Heterogeneous nuclear ribonucleoprotein K	sp|P61978-3|HNRPK_HUMAN Isoform 3 of Heterogeneous nuclear ribonucleoprotein K OS=Homo sapiens OX=9606 GN=HNRNPK;sp|P61978|HNRPK_HUMAN Heterogeneous nuclear ribonucleoprotein K OS=Homo sapiens OX=9606 GN=HNRNPK PE=1 SV=1;sp|P61978-2|HNRPK_HUMAN Isoform 2 o	HNRNPK	0	0.431176	0.336853	1.263		0.992631	-0.00555973	-1.00386		0.631897	-0.342412	-1.26787
	14-3-3 protein gamma;14-3-3 protein gamma. N-terminally processed	sp|P61981|1433G_HUMAN 14-3-3 protein gamma OS=Homo sapiens OX=9606 GN=YWHAG PE=1 SV=2	YWHAG	0	0.569499	0.197174	1.14645		0.994153	-0.00441678	-1.00307		0.718595	-0.201591	-1.14997
	Serine/threonine-protein phosphatase PP1-beta catalytic subunit	sp|P62140|PP1B_HUMAN Serine/threonine-protein phosphatase PP1-beta catalytic subunit OS=Homo sapiens OX=9606 GN=PPP1CB PE=1 SV=3	PPP1CB	0	1	-0.0613499	-1.04344		1	-0.467801	-1.383		0.798445	-0.406451	-1.32542
	26S protease regulatory subunit 4	sp|P62191|PRS4_HUMAN 26S proteasome regulatory subunit 4 OS=Homo sapiens OX=9606 GN=PSMC1 PE=1 SV=1;sp|P62191-2|PRS4_HUMAN Isoform 2 of 26S proteasome regulatory subunit 4 OS=Homo sapiens OX=9606 GN=PSMC1	PSMC1	0	0.355708	0.502704	1.41687		0.319798	-0.617634	-1.53436		0.0922362	-1.12034	-2.17398
	26S protease regulatory subunit 8	sp|P62195-2|PRS8_HUMAN Isoform 2 of 26S proteasome regulatory subunit 8 OS=Homo sapiens OX=9606 GN=PSMC5;sp|P62195|PRS8_HUMAN 26S proteasome regulatory subunit 8 OS=Homo sapiens OX=9606 GN=PSMC5 PE=1 SV=1	PSMC5	0	0.223761	-0.602585	-1.51843		0.104969	-1.46166	-2.75425		0.22231	-0.859075	-1.81387
	14-3-3 protein epsilon	sp|P62258|1433E_HUMAN 14-3-3 protein epsilon OS=Homo sapiens OX=9606 GN=YWHAE PE=1 SV=1;sp|P62258-2|1433E_HUMAN Isoform SV of 14-3-3 protein epsilon OS=Homo sapiens OX=9606 GN=YWHAE	YWHAE	0	0.925723	-0.0293334	-1.02054		0.436003	-0.25025	-1.18941		0.612952	-0.220916	-1.16547
	Thymosin beta-4;Hematopoietic system regulatory peptide	sp|P62328|TYB4_HUMAN Thymosin beta-4 OS=Homo sapiens OX=9606 GN=TMSB4X PE=1 SV=2	TMSB4X	0	0.705621	0.439865	1.35648		0.47541	1.10337	2.14856		0.682784	0.663509	1.58393
	26S protease regulatory subunit 10B	sp|P62333|PRS10_HUMAN 26S proteasome regulatory subunit 10B OS=Homo sapiens OX=9606 GN=PSMC6 PE=1 SV=1	PSMC6	0	0.927967	0.0376288	1.02643		0.913273	-0.0729504	-1.05187		0.758437	-0.110579	-1.07966
	Histone H4	sp|P62805|H4_HUMAN Histone H4 OS=Homo sapiens OX=9606 GN=H4C1 PE=1 SV=2	HIST1H4A	0	0.0991114	-1.66111	-3.1626		0.826824	0.298299	1.22969		0.218058	1.95941	3.88903
	Ras-related protein Rab-1A	sp|P62820|RAB1A_HUMAN Ras-related protein Rab-1A OS=Homo sapiens OX=9606 GN=RAB1A PE=1 SV=3;sp|P62820-2|RAB1A_HUMAN Isoform 2 of Ras-related protein Rab-1A OS=Homo sapiens OX=9606 GN=RAB1A;sp|P62820-3|RAB1A_HUMAN Isoform 3 of Ras-related protein Rab-1A OS=	RAB1A	0	0.488042	-0.34445	-1.26967		0.316974	-0.68125	-1.60353		0.422912	-0.3368	-1.26295
	GTP-binding nuclear protein Ran	sp|P62826|RAN_HUMAN GTP-binding nuclear protein Ran OS=Homo sapiens OX=9606 GN=RAN PE=1 SV=3	RAN	0	0.345949	0.703562	1.62852		0.718191	-0.427151	-1.34458		0.198772	-1.13071	-2.18966
	Guanine nucleotide-binding protein G(I)/G(S)/G(T) subunit beta-1	sp|P62873|GBB1_HUMAN Guanine nucleotide-binding protein G(I)/G(S)/G(T) subunit beta-1 OS=Homo sapiens OX=9606 GN=GNB1 PE=1 SV=3;sp|P62873-2|GBB1_HUMAN Isoform 2 of Guanine nucleotide-binding protein G(I)/G(S)/G(T) subunit beta-1 OS=Homo sapiens OX=9606 GN=	GNB1	0	0.27466	-0.849342	-1.80168		0.752817	-0.331466	-1.25829		0.553298	0.517876	1.43185
	Guanine nucleotide-binding protein G(I)/G(S)/G(T) subunit beta-2	sp|P62879|GBB2_HUMAN Guanine nucleotide-binding protein G(I)/G(S)/G(T) subunit beta-2 OS=Homo sapiens OX=9606 GN=GNB2 PE=1 SV=3	GNB2	0	1	-1.0268	-2.0375		1	-1.5181	-2.86414		1	-0.491301	-1.40571
	Peptidyl-prolyl cis-trans isomerase A;Peptidyl-prolyl cis-trans isomerase A. N-terminally processed	sp|P62937|PPIA_HUMAN Peptidyl-prolyl cis-trans isomerase A OS=Homo sapiens OX=9606 GN=PPIA PE=1 SV=2	PPIA	0	0.773387	0.112237	1.0809		0.343517	-0.653984	-1.57351		0.106865	-0.766221	-1.70081
	Peptidyl-prolyl cis-trans isomerase FKBP1A	sp|P62942|FKB1A_HUMAN Peptidyl-prolyl cis-trans isomerase FKBP1A OS=Homo sapiens OX=9606 GN=FKBP1A PE=1 SV=2	FKBP1A	0	0.00142693	-0.747092	-1.67841		0.268766	-1.03903	-2.05485		0.54015	-0.291941	-1.22429
	Ras-related C3 botulinum toxin substrate 1;Ras-related C3 botulinum toxin substrate 3	sp|P63000-2|RAC1_HUMAN Isoform B of Ras-related C3 botulinum toxin substrate 1 OS=Homo sapiens OX=9606 GN=RAC1;sp|P63000|RAC1_HUMAN Ras-related C3 botulinum toxin substrate 1 OS=Homo sapiens OX=9606 GN=RAC1 PE=1 SV=1;sp|P60763|RAC3_HUMAN Ras-related C3 bot	RAC1;RAC3	0	0.603879	0.271277	1.20688		0.894259	-0.0726995	-1.05168		0.650308	-0.343976	-1.26925
	AP-2 complex subunit beta	sp|P63010-3|AP2B1_HUMAN Isoform 3 of AP-2 complex subunit beta OS=Homo sapiens OX=9606 GN=AP2B1;sp|P63010|AP2B1_HUMAN AP-2 complex subunit beta OS=Homo sapiens OX=9606 GN=AP2B1 PE=1 SV=1;sp|P63010-2|AP2B1_HUMAN Isoform 2 of AP-2 complex subunit beta OS=Hom	AP2B1	0	0.0739502	0.843195	1.79402		0.359995	0.706853	1.63224		0.822325	-0.136341	-1.09911
	14-3-3 protein zeta/delta	sp|P63104|1433Z_HUMAN 14-3-3 protein zeta/delta OS=Homo sapiens OX=9606 GN=YWHAZ PE=1 SV=1;sp|P63104-2|1433Z_HUMAN Isoform 2 of 14-3-3 protein zeta/delta OS=Homo sapiens OX=9606 GN=YWHAZ	YWHAZ	0	0.814181	-0.0801373	-1.05712		0.997062	-0.00168324	-1.00117		0.872528	0.0784541	1.05589
	S-phase kinase-associated protein 1	sp|P63208|SKP1_HUMAN S-phase kinase-associated protein 1 OS=Homo sapiens OX=9606 GN=SKP1 PE=1 SV=2;sp|P63208-2|SKP1_HUMAN Isoform 2 of S-phase kinase-associated protein 1 OS=Homo sapiens OX=9606 GN=SKP1	SKP1	0	0.492851	0.375099	1.29693		0.818563	0.207317	1.15454		0.7563	-0.167783	-1.12333
	Eukaryotic translation initiation factor 5A-1;Eukaryotic translation initiation factor 5A-1-like	sp|P63241|IF5A1_HUMAN Eukaryotic translation initiation factor 5A-1 OS=Homo sapiens OX=9606 GN=EIF5A PE=1 SV=2;sp|P63241-2|IF5A1_HUMAN Isoform 2 of Eukaryotic translation initiation factor 5A-1 OS=Homo sapiens OX=9606 GN=EIF5A;sp|Q6IS14|IF5AL_HUMAN Eukaryo	EIF5A;EIF5AL1	0	0.0503485	1.13983	2.20355		0.0655817	-2.2322	-4.6985		0.00112562	-3.37203	-10.3534
	Serine/threonine-protein phosphatase 2A catalytic subunit alpha isoform	sp|P67775|PP2AA_HUMAN Serine/threonine-protein phosphatase 2A catalytic subunit alpha isoform OS=Homo sapiens OX=9606 GN=PPP2CA PE=1 SV=1;sp|P67775-2|PP2AA_HUMAN Isoform 2 of Serine/threonine-protein phosphatase 2A catalytic subunit alpha isoform OS=Homo s	PPP2CA	0	0.291058	0.398655	1.31828		0.994975	0.00351683	1.00244		0.28873	-0.395138	-1.31507
	Tropomyosin alpha-4 chain	sp|P67936|TPM4_HUMAN Tropomyosin alpha-4 chain OS=Homo sapiens OX=9606 GN=TPM4 PE=1 SV=3;sp|P67936-2|TPM4_HUMAN Isoform 2 of Tropomyosin alpha-4 chain OS=Homo sapiens OX=9606 GN=TPM4	TPM4	0	1	-0.639833	-1.55815		1	1.2162	2.32334		0.0776164	1.85603	3.6201
	Ubiquitin-conjugating enzyme E2 L3	sp|P68036|UB2L3_HUMAN Ubiquitin-conjugating enzyme E2 L3 OS=Homo sapiens OX=9606 GN=UBE2L3 PE=1 SV=1;sp|P68036-3|UB2L3_HUMAN Isoform 3 of Ubiquitin-conjugating enzyme E2 L3 OS=Homo sapiens OX=9606 GN=UBE2L3;sp|P68036-2|UB2L3_HUMAN Isoform 2 of Ubiquitin-co	UBE2L3	0	0.768969	0.358535	1.28212		0.997337	0.00904973	1.00629		0.699374	-0.349486	-1.27411
	Putative elongation factor 1-alpha-like 3;Elongation factor 1-alpha 1;Elongation factor 1-alpha 2	sp|Q5VTE0|EF1A3_HUMAN Putative elongation factor 1-alpha-like 3 OS=Homo sapiens OX=9606 GN=EEF1A1P5 PE=5 SV=1;sp|P68104|EF1A1_HUMAN Elongation factor 1-alpha 1 OS=Homo sapiens OX=9606 GN=EEF1A1 PE=1 SV=1;sp|P68104-2|EF1A1_HUMAN Isoform 2 of Elongation fact	EEF1A1P5;EEF1A1;EEF1A2	0	0.501327	0.536207	1.45015		0.763702	-0.335013	-1.26139		0.426423	-0.87122	-1.82921
	Actin. alpha skeletal muscle;Actin. alpha cardiac muscle 1;Actin. gamma-enteric smooth muscle;Actin. aortic smooth muscle	sp|P68133|ACTS_HUMAN Actin. alpha skeletal muscle OS=Homo sapiens OX=9606 GN=ACTA1 PE=1 SV=1;sp|P68032|ACTC_HUMAN Actin. alpha cardiac muscle 1 OS=Homo sapiens OX=9606 GN=ACTC1 PE=1 SV=1;sp|P63267|ACTH_HUMAN Actin. gamma-enteric smooth muscle OS=Homo sapie	ACTA1;ACTC1;ACTG2;ACTA2	0	0.589671	-0.834308	-1.783		0.746391	0.545266	1.45929		0.382399	1.37957	2.60191
	Tubulin alpha-1B chain	sp|P68363|TBA1B_HUMAN Tubulin alpha-1B chain OS=Homo sapiens OX=9606 GN=TUBA1B PE=1 SV=1;sp|P68363-2|TBA1B_HUMAN Isoform 2 of Tubulin alpha-1B chain OS=Homo sapiens OX=9606 GN=TUBA1B	TUBA1B	0	0.563417	-0.340535	-1.26623		0.827948	-0.259694	-1.19722		0.919897	0.0808411	1.05763
	Tubulin beta-4B chain;Tubulin beta-4A chain	sp|P68371|TBB4B_HUMAN Tubulin beta-4B chain OS=Homo sapiens OX=9606 GN=TUBB4B PE=1 SV=1;sp|P04350|TBB4A_HUMAN Tubulin beta-4A chain OS=Homo sapiens OX=9606 GN=TUBB4A PE=1 SV=2	TUBB4B;TUBB4A	0	0.409425	0.507305	1.42139		0.803206	0.24608	1.18598		0.549368	-0.261225	-1.1985
	Histone H3.1;Histone H3.2;Histone H3.1t;Histone H3.3	sp|P68431|H31_HUMAN Histone H3.1 OS=Homo sapiens OX=9606 GN=H3C1 PE=1 SV=2;sp|Q71DI3|H32_HUMAN Histone H3.2 OS=Homo sapiens OX=9606 GN=HIST2H3A PE=1 SV=3;sp|Q16695|H31T_HUMAN Histone H3.1t OS=Homo sapiens OX=9606 GN=HIST3H3 PE=1 SV=3;sp|P84243|H33_HUMAN Hi	HIST1H3A;HIST2H3A;HIST3H3;H3F3A	0	0.878	0.818099	1.76308		0.591388	2.94105	7.6797		0.733334	2.12295	4.35584
	Hemoglobin subunit beta;LVV-hemorphin-7;Spinorphin	sp|P68871|HBB_HUMAN Hemoglobin subunit beta OS=Homo sapiens OX=9606 GN=HBB PE=1 SV=2	HBB	0	0.0114386	-0.864647	-1.82089		0.0941572	-0.499835	-1.41405		0.373151	0.364812	1.28771
	Hemoglobin subunit gamma-1	sp|P69891|HBG1_HUMAN Hemoglobin subunit gamma-1 OS=Homo sapiens OX=9606 GN=HBG1 PE=1 SV=2	HBG1	0	0.220342	1.30722	2.47464		0.251512	-2.02372	-4.06631		0.0264851	-3.33094	-10.0627
	Hemoglobin subunit gamma-2	sp|P69892|HBG2_HUMAN Hemoglobin subunit gamma-2 OS=Homo sapiens OX=9606 GN=HBG2 PE=1 SV=2	HBG2	0	1	NaN	NaN		1	NaN	NaN		1	-2.55178	-5.86357
	Hemoglobin subunit alpha	sp|P69905|HBA_HUMAN Hemoglobin subunit alpha OS=Homo sapiens OX=9606 GN=HBA1 PE=1 SV=2	HBA1	0	0.3067	-0.49225	-1.40664		0.419799	0.557716	1.47194		0.0285934	1.04997	2.07049
	T-complex protein 1 subunit beta	sp|P78371|TCPB_HUMAN T-complex protein 1 subunit beta OS=Homo sapiens OX=9606 GN=CCT2 PE=1 SV=4;sp|P78371-2|TCPB_HUMAN Isoform 2 of T-complex protein 1 subunit beta OS=Homo sapiens OX=9606 GN=CCT2	CCT2	0	0.935005	0.0360081	1.02527		0.223928	-0.936283	-1.91359		0.055944	-0.972292	-1.96196
	Glutathione S-transferase omega-1	sp|P78417|GSTO1_HUMAN Glutathione S-transferase omega-1 OS=Homo sapiens OX=9606 GN=GSTO1 PE=1 SV=2;sp|P78417-3|GSTO1_HUMAN Isoform 3 of Glutathione S-transferase omega-1 OS=Homo sapiens OX=9606 GN=GSTO1;sp|P78417-2|GSTO1_HUMAN Isoform 2 of Glutathione S-tr	GSTO1	0	0.318381	0.532246	1.44618		0.417737	0.583767	1.49876		0.931251	0.0515209	1.03636
	Neutrophil gelatinase-associated lipocalin	sp|P80188|NGAL_HUMAN Neutrophil gelatinase-associated lipocalin OS=Homo sapiens OX=9606 GN=LCN2 PE=1 SV=2;sp|P80188-2|NGAL_HUMAN Isoform 2 of Neutrophil gelatinase-associated lipocalin OS=Homo sapiens OX=9606 GN=LCN2	LCN2	0	1	1.7383	3.33642		1	2.36375	5.14706		1	0.62545	1.54269
	Interferon-induced 35 kDa protein	sp|P80217|IN35_HUMAN Interferon-induced 35 kDa protein OS=Homo sapiens OX=9606 GN=IFI35 PE=1 SV=5;sp|P80217-2|IN35_HUMAN Isoform 2 of Interferon-induced 35 kDa protein OS=Homo sapiens OX=9606 GN=IFI35	IFI35	0	1	1.29108	2.44711		1	1.66835	3.17851		0.507064	0.37727	1.29888
	Protein S100-A12;Calcitermin	sp|P80511|S10AC_HUMAN Protein S100-A12 OS=Homo sapiens OX=9606 GN=S100A12 PE=1 SV=2	S100A12	0	0.636146	-0.68075	-1.60297		0.128172	2.02325	4.06498		0.0916863	2.704	6.51606
	Brain acid soluble protein 1	sp|P80723|BASP1_HUMAN Brain acid soluble protein 1 OS=Homo sapiens OX=9606 GN=BASP1 PE=1 SV=2;sp|P80723-2|BASP1_HUMAN Isoform 2 of Brain acid soluble protein 1 OS=Homo sapiens OX=9606 GN=BASP1	BASP1	0	0.406255	1.01288	2.01794		0.234562	2.09895	4.28397		0.531172	1.08607	2.12295
	ADP-ribosylation factor 1;ADP-ribosylation factor 3	sp|P84077|ARF1_HUMAN ADP-ribosylation factor 1 OS=Homo sapiens OX=9606 GN=ARF1 PE=1 SV=2;sp|P61204|ARF3_HUMAN ADP-ribosylation factor 3 OS=Homo sapiens OX=9606 GN=ARF3 PE=1 SV=2;sp|P61204-2|ARF3_HUMAN Isoform 2 of ADP-ribosylation factor 3 OS=Homo sapiens	ARF1;ARF3	0	0.00204634	0.940368	1.91902		0.279305	-0.432859	-1.34991		0.00470129	-1.37323	-2.5905
	55 kDa erythrocyte membrane protein	sp|Q00013|EM55_HUMAN 55 kDa erythrocyte membrane protein OS=Homo sapiens OX=9606 GN=MPP1 PE=1 SV=2;sp|Q00013-2|EM55_HUMAN Isoform 2 of 55 kDa erythrocyte membrane protein OS=Homo sapiens OX=9606 GN=MPP1;sp|Q00013-3|EM55_HUMAN Isoform 3 of 55 kDa erythrocyt	MPP1	0	0.875616	-0.0440164	-1.03098		0.159789	-1.26	-2.39496		0.0768073	-1.21598	-2.32299
	Phosphatidylinositol transfer protein alpha isoform	sp|Q00169|PIPNA_HUMAN Phosphatidylinositol transfer protein alpha isoform OS=Homo sapiens OX=9606 GN=PITPNA PE=1 SV=2	PITPNA	0	0.0217404	1.25996	2.39489		0.269957	1.08933	2.12775		0.731188	-0.170629	-1.12555
	Clathrin heavy chain 1	sp|Q00610-2|CLH1_HUMAN Isoform 2 of Clathrin heavy chain 1 OS=Homo sapiens OX=9606 GN=CLTC;sp|Q00610|CLH1_HUMAN Clathrin heavy chain 1 OS=Homo sapiens OX=9606 GN=CLTC PE=1 SV=5	CLTC	0	0.513193	0.365659	1.28847		0.0993812	1.26518	2.40357		0.277018	0.899525	1.86545
	Heterogeneous nuclear ribonucleoprotein U	sp|Q00839|HNRPU_HUMAN Heterogeneous nuclear ribonucleoprotein U OS=Homo sapiens OX=9606 GN=HNRNPU PE=1 SV=6;sp|Q00839-2|HNRPU_HUMAN Isoform 2 of Heterogeneous nuclear ribonucleoprotein U OS=Homo sapiens OX=9606 GN=HNRNPU	HNRNPU	0	NaN	0	1		1	NaN	NaN		1	NaN	NaN
	Spectrin beta chain. non-erythrocytic 1	sp|Q01082-3|SPTB2_HUMAN Isoform 2 of Spectrin beta chain. non-erythrocytic 1 OS=Homo sapiens OX=9606 GN=SPTBN1;sp|Q01082-2|SPTB2_HUMAN Isoform Short of Spectrin beta chain. non-erythrocytic 1 OS=Homo sapiens OX=9606 GN=SPTBN1;sp|Q01082|SPTB2_HUMAN Spectrin	SPTBN1	0	1	NaN	NaN		1	NaN	NaN		1	0.7599	1.69337
	Protein SET;Protein SETSIP	sp|Q01105-2|SET_HUMAN Isoform 2 of Protein SET OS=Homo sapiens OX=9606 GN=SET;sp|Q01105-3|SET_HUMAN Isoform 3 of Protein SET OS=Homo sapiens OX=9606 GN=SET;sp|Q01105-4|SET_HUMAN Isoform 4 of Protein SET OS=Homo sapiens OX=9606 GN=SET;sp|Q01105|SET_HUMAN Pr	SET;SETSIP	0	1	-2.2457	-4.74267		1	-1.4773	-2.78427		0.348629	0.768399	1.70338
	Fatty acid-binding protein. epidermal	sp|Q01469|FABP5_HUMAN Fatty acid-binding protein 5 OS=Homo sapiens OX=9606 GN=FABP5 PE=1 SV=3	FABP5	0	0.227481	0.648054	1.56705		0.178768	1.2977	2.45837		0.22595	0.649646	1.56878
	Adenylyl cyclase-associated protein 1	sp|Q01518|CAP1_HUMAN Adenylyl cyclase-associated protein 1 OS=Homo sapiens OX=9606 GN=CAP1 PE=1 SV=5	CAP1	0	0.504739	0.337438	1.26351		0.759199	-0.3772	-1.29882		0.533904	-0.714638	-1.64107
	Peptidyl-prolyl cis-trans isomerase FKBP4;Peptidyl-prolyl cis-trans isomerase FKBP4. N-terminally processed	sp|Q02790|FKBP4_HUMAN Peptidyl-prolyl cis-trans isomerase FKBP4 OS=Homo sapiens OX=9606 GN=FKBP4 PE=1 SV=3	FKBP4	0	0.0543667	1.54927	2.92669		1	1.0981	2.14073		1	-0.451167	-1.36715
	Lactoylglutathione lyase	sp|Q04760-2|LGUL_HUMAN Isoform 2 of Lactoylglutathione lyase OS=Homo sapiens OX=9606 GN=GLO1;sp|Q04760|LGUL_HUMAN Lactoylglutathione lyase OS=Homo sapiens OX=9606 GN=GLO1 PE=1 SV=4	GLO1	0	0.797068	0.1719	1.12654		0.176376	-1.53697	-2.90184		0.0154858	-1.70887	-3.26905
	14-3-3 protein eta	sp|Q04917|1433F_HUMAN 14-3-3 protein eta OS=Homo sapiens OX=9606 GN=YWHAH PE=1 SV=4	YWHAH	0	0.274535	0.64915	1.56824		0.768391	-0.268708	-1.20473		0.315929	-0.917858	-1.88931
	Tyrosine-protein phosphatase non-receptor type 11	sp|Q06124-1|PTN11_HUMAN Isoform 2 of Tyrosine-protein phosphatase non-receptor type 11 OS=Homo sapiens OX=9606 GN=PTPN11;sp|Q06124|PTN11_HUMAN Tyrosine-protein phosphatase non-receptor type 11 OS=Homo sapiens OX=9606 GN=PTPN11 PE=1 SV=3;sp|Q06124-3|PTN11_H	PTPN11	0	0.11088	0.912275	1.88201		1	NaN	NaN		1	NaN	NaN
	Proteasome activator complex subunit 1	sp|Q06323|PSME1_HUMAN Proteasome activator complex subunit 1 OS=Homo sapiens OX=9606 GN=PSME1 PE=1 SV=1;sp|Q06323-3|PSME1_HUMAN Isoform 3 of Proteasome activator complex subunit 1 OS=Homo sapiens OX=9606 GN=PSME1;sp|Q06323-2|PSME1_HUMAN Isoform 2 of Protea	PSME1	0	0.684399	-0.174413	-1.12851		0.167975	-0.920617	-1.89292		0.275422	-0.746205	-1.67737
	Peroxiredoxin-1	sp|Q06830|PRDX1_HUMAN Peroxiredoxin-1 OS=Homo sapiens OX=9606 GN=PRDX1 PE=1 SV=1	PRDX1	0	0.554912	-0.164983	-1.12115		0.198426	-0.628934	-1.54642		0.226952	-0.46395	-1.37931
	Dematin	sp|Q08495|DEMA_HUMAN Dematin OS=Homo sapiens OX=9606 GN=DMTN PE=1 SV=3;sp|Q08495-4|DEMA_HUMAN Isoform 4 of Dematin OS=Homo sapiens OX=9606 GN=DMTN	DMTN	0	0.472064	-0.211699	-1.15805		0.342567	0.67475	1.59632		0.157581	0.88645	1.84862
	Leukocyte surface antigen CD47	sp|Q08722-2|CD47_HUMAN Isoform OA3-293 of Leukocyte surface antigen CD47 OS=Homo sapiens OX=9606 GN=CD47;sp|Q08722-3|CD47_HUMAN Isoform OA3-305 of Leukocyte surface antigen CD47 OS=Homo sapiens OX=9606 GN=CD47;sp|Q08722-4|CD47_HUMAN Isoform OA3-312 of Leuk	CD47	0	0.302347	1.03457	2.0485		1	0.4533	1.36917		1	-0.581266	-1.49616
	COP9 signalosome complex subunit 1	sp|Q13098-5|CSN1_HUMAN Isoform 4 of COP9 signalosome complex subunit 1 OS=Homo sapiens OX=9606 GN=GPS1;sp|Q13098|CSN1_HUMAN COP9 signalosome complex subunit 1 OS=Homo sapiens OX=9606 GN=GPS1 PE=1 SV=4;sp|Q13098-7|CSN1_HUMAN Isoform 2 of COP9 signalosome co	GPS1	0	0.728508	0.176269	1.12996		1	0.343584	1.2689		1	0.167315	1.12297
	S-methyl-5-thioadenosine phosphorylase	sp|Q13126-4|MTAP_HUMAN Isoform 4 of S-methyl-5-thioadenosine phosphorylase OS=Homo sapiens OX=9606 GN=MTAP;sp|Q13126|MTAP_HUMAN S-methyl-5-thioadenosine phosphorylase OS=Homo sapiens OX=9606 GN=MTAP PE=1 SV=2;sp|Q13126-3|MTAP_HUMAN Isoform 3 of S-methyl-	MTAP	0	0.000360485	0.595913	1.51143		0.00850156	0.858309	1.81291		0.170112	0.262396	1.19947
	26S proteasome non-ATPase regulatory subunit 2	sp|Q13200|PSMD2_HUMAN 26S proteasome non-ATPase regulatory subunit 2 OS=Homo sapiens OX=9606 GN=PSMD2 PE=1 SV=3;sp|Q13200-3|PSMD2_HUMAN Isoform 3 of 26S proteasome non-ATPase regulatory subunit 2 OS=Homo sapiens OX=9606 GN=PSMD2;sp|Q13200-2|PSMD2_HUMAN Iso	PSMD2	0	0.420236	-0.314171	-1.2433		0.0443008	-0.774533	-1.71064		0.431475	-0.460363	-1.37589
	Selenium-binding protein 1	sp|Q13228|SBP1_HUMAN Methanethiol oxidase OS=Homo sapiens OX=9606 GN=SELENBP1 PE=1 SV=2;sp|Q13228-4|SBP1_HUMAN Isoform 4 of Methanethiol oxidase OS=Homo sapiens OX=9606 GN=SELENBP1;sp|Q13228-2|SBP1_HUMAN Isoform 2 of Methanethiol oxidase OS=Homo sapiens OX	SELENBP1	0	0.735751	0.129967	1.09427		0.55183	-0.35885	-1.2824		0.349491	-0.488818	-1.40329
	Ubiquitin-conjugating enzyme E2 variant 1	sp|Q13404|UB2V1_HUMAN Ubiquitin-conjugating enzyme E2 variant 1 OS=Homo sapiens OX=9606 GN=UBE2V1 PE=1 SV=2;sp|Q13404-7|UB2V1_HUMAN Isoform 5 of Ubiquitin-conjugating enzyme E2 variant 1 OS=Homo sapiens OX=9606 GN=UBE2V1;sp|Q13404-2|UB2V1_HUMAN Isoform 2 o	UBE2V1	0	0.957858	-0.0384946	-1.02704		0.767611	-0.463517	-1.3789		0.502788	-0.425022	-1.34259
	NAD(P) transhydrogenase. mitochondrial	sp|Q13423|NNTM_HUMAN NAD(P) transhydrogenase. mitochondrial OS=Homo sapiens OX=9606 GN=NNT PE=1 SV=3	NNT	0	NaN	0	1		1	NaN	NaN		1	NaN	NaN
	Dynactin subunit 2	sp|Q13561|DCTN2_HUMAN Dynactin subunit 2 OS=Homo sapiens OX=9606 GN=DCTN2 PE=1 SV=4;sp|Q13561-3|DCTN2_HUMAN Isoform 3 of Dynactin subunit 2 OS=Homo sapiens OX=9606 GN=DCTN2;sp|Q13561-2|DCTN2_HUMAN Isoform 2 of Dynactin subunit 2 OS=Homo sapiens OX=9606 GN=	DCTN2	0	0.0359559	0.800633	1.74187		0.3936	-0.579051	-1.49387		0.000225283	-1.37968	-2.60211
	Cullin-1	sp|Q13616|CUL1_HUMAN Cullin-1 OS=Homo sapiens OX=9606 GN=CUL1 PE=1 SV=2	CUL1	0	1	0.0159144	1.01109		1	0.114949	1.08294		0.819641	0.0990349	1.07106
	Cullin-2	sp|Q13617|CUL2_HUMAN Cullin-2 OS=Homo sapiens OX=9606 GN=CUL2 PE=1 SV=2;sp|Q13617-2|CUL2_HUMAN Isoform 2 of Cullin-2 OS=Homo sapiens OX=9606 GN=CUL2	CUL2	0	0.083563	-1.06995	-2.09936		0.0147069	-1.2149	-2.32125		0.826465	-0.14495	-1.10569
	Cullin-3	sp|Q13618|CUL3_HUMAN Cullin-3 OS=Homo sapiens OX=9606 GN=CUL3 PE=1 SV=2;sp|Q13618-2|CUL3_HUMAN Isoform 2 of Cullin-3 OS=Homo sapiens OX=9606 GN=CUL3;sp|Q13618-3|CUL3_HUMAN Isoform 3 of Cullin-3 OS=Homo sapiens OX=9606 GN=CUL3	CUL3	0	0.630005	0.140655	1.10241		0.710207	-0.23826	-1.17957		0.358773	-0.378914	-1.30036
	GDP-L-fucose synthase	sp|Q13630|FCL_HUMAN GDP-L-fucose synthase OS=Homo sapiens OX=9606 GN=TSTA3 PE=1 SV=1	TSTA3	0	0.217753	0.691401	1.61485		0.625742	-0.449233	-1.36531		0.0218383	-1.14063	-2.20477
	Bleomycin hydrolase	sp|Q13867|BLMH_HUMAN Bleomycin hydrolase OS=Homo sapiens OX=9606 GN=BLMH PE=1 SV=1	BLMH	0	0.785151	0.0903682	1.06464		0.231061	-0.627427	-1.54481		0.0848869	-0.717795	-1.64467
	Coactosin-like protein	sp|Q14019|COTL1_HUMAN Coactosin-like protein OS=Homo sapiens OX=9606 GN=COTL1 PE=1 SV=3	COTL1	0	0.921234	-0.101311	-1.07275		0.505159	1.1094	2.15756		0.363525	1.21071	2.31452
	Dynactin subunit 1	sp|Q14203-5|DCTN1_HUMAN Isoform 5 of Dynactin subunit 1 OS=Homo sapiens OX=9606 GN=DCTN1;sp|Q14203-2|DCTN1_HUMAN Isoform p135 of Dynactin subunit 1 OS=Homo sapiens OX=9606 GN=DCTN1;sp|Q14203-3|DCTN1_HUMAN Isoform 3 of Dynactin subunit 1 OS=Homo sapiens OX=	DCTN1	0	0.530841	-0.24425	-1.18448		0.727107	-0.2457	-1.18567		0.99777	-0.0014503	-1.00101
	Flotillin-2	sp|Q14254|FLOT2_HUMAN Flotillin-2 OS=Homo sapiens OX=9606 GN=FLOT2 PE=1 SV=2	FLOT2	0	0.307078	-0.454937	-1.37072		0.907061	-0.0765835	-1.05452		0.52882	0.378354	1.29986
	Phosphoribosyl pyrophosphate synthase-associated protein 1	sp|Q14558|KPRA_HUMAN Phosphoribosyl pyrophosphate synthase-associated protein 1 OS=Homo sapiens OX=9606 GN=PRPSAP1 PE=1 SV=2;sp|Q14558-2|KPRA_HUMAN Isoform 2 of Phosphoribosyl pyrophosphate synthase-associated protein 1 OS=Homo sapiens OX=9606 GN=PRPSAP1	PRPSAP1	0	0.11215	-0.285241	-1.21861		0.757834	-0.169916	-1.12499		0.799027	0.115324	1.08322
	Neutral alpha-glucosidase AB	sp|Q14697|GANAB_HUMAN Neutral alpha-glucosidase AB OS=Homo sapiens OX=9606 GN=GANAB PE=1 SV=3;sp|Q14697-2|GANAB_HUMAN Isoform 2 of Neutral alpha-glucosidase AB OS=Homo sapiens OX=9606 GN=GANAB	GANAB	0	1	-0.373775	-1.29574		1	0.74065	1.67093		0.0694546	1.11442	2.16508
	Major vault protein	sp|Q14764|MVP_HUMAN Major vault protein OS=Homo sapiens OX=9606 GN=MVP PE=1 SV=4	MVP	0	1	3.8239	14.1615		1	1.8861	3.69635		1	-1.9378	-3.83121
	LIM and SH3 domain protein 1	sp|Q14847|LASP1_HUMAN LIM and SH3 domain protein 1 OS=Homo sapiens OX=9606 GN=LASP1 PE=1 SV=2;sp|Q14847-2|LASP1_HUMAN Isoform 2 of LIM and SH3 domain protein 1 OS=Homo sapiens OX=9606 GN=LASP1	LASP1	0	0.68691	0.609283	1.5255		1	1.33435	2.52162		1	0.725066	1.65298
	Importin subunit beta-1	sp|Q14974|IMB1_HUMAN Importin subunit beta-1 OS=Homo sapiens OX=9606 GN=KPNB1 PE=1 SV=2;sp|Q14974-2|IMB1_HUMAN Isoform 2 of Importin subunit beta-1 OS=Homo sapiens OX=9606 GN=KPNB1	KPNB1	0	0.346131	0.447712	1.36388		0.743101	-0.398917	-1.31852		0.396016	-0.846629	-1.79829
	GTPase-activating protein and VPS9 domain-containing protein 1	sp|Q14C86-3|GAPD1_HUMAN Isoform 3 of GTPase-activating protein and VPS9 domain-containing protein 1 OS=Homo sapiens OX=9606 GN=GAPVD1;sp|Q14C86-4|GAPD1_HUMAN Isoform 4 of GTPase-activating protein and VPS9 domain-containing protein 1 OS=Homo sapiens OX=960	GAPVD1	0	0.603736	-0.279025	-1.21337		0.0631461	-0.789324	-1.72826		0.507728	-0.510299	-1.42435
	26S proteasome non-ATPase regulatory subunit 6	sp|Q15008|PSMD6_HUMAN 26S proteasome non-ATPase regulatory subunit 6 OS=Homo sapiens OX=9606 GN=PSMD6 PE=1 SV=1;sp|Q15008-4|PSMD6_HUMAN Isoform 4 of 26S proteasome non-ATPase regulatory subunit 6 OS=Homo sapiens OX=9606 GN=PSMD6;sp|Q15008-3|PSMD6_HUMAN Iso	PSMD6	0	0.37848	-0.459272	-1.37485		1	0.4189	1.33691		1	0.878172	1.83804
	Neutrophil cytosol factor 4	sp|Q15080|NCF4_HUMAN Neutrophil cytosol factor 4 OS=Homo sapiens OX=9606 GN=NCF4 PE=1 SV=2;sp|Q15080-3|NCF4_HUMAN Isoform 3 of Neutrophil cytosol factor 4 OS=Homo sapiens OX=9606 GN=NCF4	NCF4	0	1	0.973049	1.96298		1	-0.720951	-1.64827		0.243581	-1.694	-3.23553
	Protein disulfide-isomerase A6	sp|Q15084-3|PDIA6_HUMAN Isoform 3 of Protein disulfide-isomerase A6 OS=Homo sapiens OX=9606 GN=PDIA6;sp|Q15084|PDIA6_HUMAN Protein disulfide-isomerase A6 OS=Homo sapiens OX=9606 GN=PDIA6 PE=1 SV=1;sp|Q15084-4|PDIA6_HUMAN Isoform 4 of Protein disulfide-isom	PDIA6	0	1	-1.00574	-2.00797		1	-0.146899	-1.10719		0.294983	0.85884	1.81358
	Platelet-activating factor acetylhydrolase IB subunit gamma	sp|Q15102|PA1B3_HUMAN Platelet-activating factor acetylhydrolase IB subunit gamma OS=Homo sapiens OX=9606 GN=PAFAH1B3 PE=1 SV=1	PAFAH1B3	0	0.820641	0.160823	1.11792		0.208236	-1.23761	-2.35808		0.158489	-1.39843	-2.63615
	Inorganic pyrophosphatase	sp|Q15181|IPYR_HUMAN Inorganic pyrophosphatase OS=Homo sapiens OX=9606 GN=PPA1 PE=1 SV=2	PPA1	0	0.840776	0.096767	1.06937		1	1.7242	3.30397		1	1.62743	3.08962
	Serine/threonine-protein phosphatase 2A activator	sp|Q15257-2|PTPA_HUMAN Isoform 1 of Serine/threonine-protein phosphatase 2A activator OS=Homo sapiens OX=9606 GN=PTPA;sp|Q15257|PTPA_HUMAN Serine/threonine-protein phosphatase 2A activator OS=Homo sapiens OX=9606 GN=PTPA PE=1 SV=3;sp|Q15257-3|PTPA_HUMAN Is	PPP2R4	0	0.743341	0.191721	1.14213		0.771914	0.146584	1.10695		0.953146	-0.0451372	-1.03178
	Poly(rC)-binding protein 1	sp|Q15365|PCBP1_HUMAN Poly(rC)-binding protein 1 OS=Homo sapiens OX=9606 GN=PCBP1 PE=1 SV=2	PCBP1	0	0.234964	0.769985	1.70525		0.683704	0.459193	1.37477		0.667631	-0.310792	-1.24039
	Ras suppressor protein 1	sp|Q15404|RSU1_HUMAN Ras suppressor protein 1 OS=Homo sapiens OX=9606 GN=RSU1 PE=1 SV=3;sp|Q15404-2|RSU1_HUMAN Isoform 2 of Ras suppressor protein 1 OS=Homo sapiens OX=9606 GN=RSU1	RSU1	0	1	-0.015361	-1.0107		1	0.722949	1.65055		0.0957394	0.73831	1.66822
	Protein phosphatase 1 regulatory subunit 7	sp|Q15435|PP1R7_HUMAN Protein phosphatase 1 regulatory subunit 7 OS=Homo sapiens OX=9606 GN=PPP1R7 PE=1 SV=1;sp|Q15435-3|PP1R7_HUMAN Isoform 3 of Protein phosphatase 1 regulatory subunit 7 OS=Homo sapiens OX=9606 GN=PPP1R7;sp|Q15435-2|PP1R7_HUMAN Isoform 2	PPP1R7	0	0.515858	-0.483048	-1.39769		0.228955	-0.784583	-1.72259		0.749371	-0.301535	-1.23246
	Translin	sp|Q15631|TSN_HUMAN Translin OS=Homo sapiens OX=9606 GN=TSN PE=1 SV=1;sp|Q15631-2|TSN_HUMAN Isoform 2 of Translin OS=Homo sapiens OX=9606 GN=TSN	TSN	0	0.689596	-0.130175	-1.09443		0.291103	-0.655867	-1.57556		0.373632	-0.525692	-1.43962
	Microtubule-associated protein RP/EB family member 1	sp|Q15691|MARE1_HUMAN Microtubule-associated protein RP/EB family member 1 OS=Homo sapiens OX=9606 GN=MAPRE1 PE=1 SV=3	MAPRE1	0	0.80794	-0.0807374	-1.05756		0.379763	-0.672933	-1.59431		0.326721	-0.592196	-1.50754
	Neutral amino acid transporter B(0)	sp|Q15758|AAAT_HUMAN Neutral amino acid transporter B(0) OS=Homo sapiens OX=9606 GN=SLC1A5 PE=1 SV=2;sp|Q15758-3|AAAT_HUMAN Isoform 3 of Neutral amino acid transporter B(0) OS=Homo sapiens OX=9606 GN=SLC1A5;sp|Q15758-2|AAAT_HUMAN Isoform 2 of Neutral amino	SLC1A5	0	1	NaN	NaN		1	NaN	NaN		1	1.42645	2.68785
	Ubiquitin-conjugating enzyme E2 variant 2	sp|Q15819|UB2V2_HUMAN Ubiquitin-conjugating enzyme E2 variant 2 OS=Homo sapiens OX=9606 GN=UBE2V2 PE=1 SV=4	UBE2V2	0	0.524711	0.4934	1.40776		0.446504	0.773317	1.70919		0.770687	0.279917	1.21413
	NEDD8	sp|Q15843|NEDD8_HUMAN NEDD8 OS=Homo sapiens OX=9606 GN=NEDD8 PE=1 SV=1	NEDD8	0	0.904406	0.0836492	1.0597		0.221323	1.8001	3.48244		0.00935377	1.71645	3.28627
	26S proteasome non-ATPase regulatory subunit 5	sp|Q16401-2|PSMD5_HUMAN Isoform 2 of 26S proteasome non-ATPase regulatory subunit 5 OS=Homo sapiens OX=9606 GN=PSMD5;sp|Q16401|PSMD5_HUMAN 26S proteasome non-ATPase regulatory subunit 5 OS=Homo sapiens OX=9606 GN=PSMD5 PE=1 SV=3	PSMD5	0	0.400341	0.388113	1.30868		0.627112	-0.359566	-1.28304		0.107257	-0.747679	-1.67909
	DNA damage-binding protein 1	sp|Q16531|DDB1_HUMAN DNA damage-binding protein 1 OS=Homo sapiens OX=9606 GN=DDB1 PE=1 SV=1	DDB1	0	0.800568	-0.080688	-1.05752		0.486172	0.413383	1.33181		0.345996	0.494071	1.40841
	Hsp90 co-chaperone Cdc37;Hsp90 co-chaperone Cdc37. N-terminally processed	sp|Q16543|CDC37_HUMAN Hsp90 co-chaperone Cdc37 OS=Homo sapiens OX=9606 GN=CDC37 PE=1 SV=1	CDC37	0	0.753634	-0.170723	-1.12562		1	1.09822	2.1409		1	1.26894	2.40984
	Fascin	sp|Q16658|FSCN1_HUMAN Fascin OS=Homo sapiens OX=9606 GN=FSCN1 PE=1 SV=3	FSCN1	0	0.456488	0.62465	1.54184		0.954643	-0.0844002	-1.06025		0.35156	-0.70905	-1.63473
	Guanylate kinase	sp|Q16774|KGUA_HUMAN Guanylate kinase OS=Homo sapiens OX=9606 GN=GUK1 PE=1 SV=2;sp|Q16774-2|KGUA_HUMAN Isoform 2 of Guanylate kinase OS=Homo sapiens OX=9606 GN=GUK1	GUK1	0	1	1.25386	2.38479		1	1.7253	3.30649		1	0.471442	1.38649
	Hydroxyacylglutathione hydrolase. mitochondrial	sp|Q16775|GLO2_HUMAN Hydroxyacylglutathione hydrolase. mitochondrial OS=Homo sapiens OX=9606 GN=HAGH PE=1 SV=2;sp|Q16775-2|GLO2_HUMAN Isoform 2 of Hydroxyacylglutathione hydrolase. mitochondrial OS=Homo sapiens OX=9606 GN=HAGH	HAGH	0	0.638147	-0.180984	-1.13366		0.247336	-0.898583	-1.86423		0.167892	-0.7176	-1.64444
	UTP--glucose-1-phosphate uridylyltransferase	sp|Q16851|UGPA_HUMAN UTP--glucose-1-phosphate uridylyltransferase OS=Homo sapiens OX=9606 GN=UGP2 PE=1 SV=5	UGP2	0	0.841125	-0.119295	-1.0862		0.81906	0.189414	1.1403		0.707867	0.308709	1.2386
	Thioredoxin reductase 1. cytoplasmic	sp|Q16881-5|TRXR1_HUMAN Isoform 5 of Thioredoxin reductase 1. cytoplasmic OS=Homo sapiens OX=9606 GN=TXNRD1;sp|Q16881-2|TRXR1_HUMAN Isoform 2 of Thioredoxin reductase 1. cytoplasmic OS=Homo sapiens OX=9606 GN=TXNRD1;sp|Q16881-4|TRXR1_HUMAN Isoform 4 of Thi	TXNRD1	0	0.759843	0.166817	1.12258		0.603201	-1.3875	-2.61625		0.223221	-1.55432	-2.93695
	Bifunctional ATP-dependent dihydroxyacetone kinase/FAD-AMP lyase (cyclizing);ATP-dependent dihydroxyacetone kinase;FAD-AMP lyase (cyclizing)	sp|Q3LXA3|TKFC_HUMAN Triokinase/FMN cyclase OS=Homo sapiens OX=9606 GN=TKFC PE=1 SV=2;sp|Q3LXA3-2|TKFC_HUMAN Isoform 2 of Triokinase/FMN cyclase OS=Homo sapiens OX=9606 GN=TKFC	DAK	0	0.847823	0.0900502	1.06441		0.0780774	-1.19777	-2.29385		0.0560076	-1.28782	-2.44159
	Quinone oxidoreductase PIG3	sp|Q53FA7|QORX_HUMAN Quinone oxidoreductase PIG3 OS=Homo sapiens OX=9606 GN=TP53I3 PE=1 SV=2;sp|Q53FA7-2|QORX_HUMAN Isoform 2 of Quinone oxidoreductase PIG3 OS=Homo sapiens OX=9606 GN=TP53I3	TP53I3	0	1	0.232566	1.17492		1	-0.720601	-1.64787		0.456258	-0.953167	-1.93612
	E3 ubiquitin-protein ligase UBR4	sp|Q5T4S7-3|UBR4_HUMAN Isoform 3 of E3 ubiquitin-protein ligase UBR4 OS=Homo sapiens OX=9606 GN=UBR4;sp|Q5T4S7|UBR4_HUMAN E3 ubiquitin-protein ligase UBR4 OS=Homo sapiens OX=9606 GN=UBR4 PE=1 SV=1;sp|Q5T4S7-2|UBR4_HUMAN Isoform 2 of E3 ubiquitin-protein li	UBR4	0	0.975051	-0.0196089	-1.01368		1	-0.712279	-1.63839		1	-0.69267	-1.61627
	Protein DDI1 homolog 2	sp|Q5TDH0|DDI2_HUMAN Protein DDI1 homolog 2 OS=Homo sapiens OX=9606 GN=DDI2 PE=1 SV=1;sp|Q5TDH0-3|DDI2_HUMAN Isoform 3 of Protein DDI1 homolog 2 OS=Homo sapiens OX=9606 GN=DDI2;sp|Q5TDH0-2|DDI2_HUMAN Isoform 2 of Protein DDI1 homolog 2 OS=Homo sapiens OX=9	DDI2	0	0.934355	-0.038288	-1.02689		0.185898	-1.52673	-2.88132		0.167485	-1.48845	-2.80587
	Ubiquitin thioesterase OTU1	sp|Q5VVQ6|OTU1_HUMAN Ubiquitin thioesterase OTU1 OS=Homo sapiens OX=9606 GN=YOD1 PE=1 SV=1	YOD1	0	0.0382803	-0.586085	-1.50117		0.0249909	-0.795793	-1.73603		0.443736	-0.209708	-1.15645
	BRO1 domain-containing protein BROX	sp|Q5VW32|BROX_HUMAN BRO1 domain-containing protein BROX OS=Homo sapiens OX=9606 GN=BROX PE=1 SV=1;sp|Q5VW32-2|BROX_HUMAN Isoform 2 of BRO1 domain-containing protein BROX OS=Homo sapiens OX=9606 GN=BROX	BROX	0	1	0.829533	1.77711		1	0.7125	1.63864		0.82861	-0.117033	-1.0845
	E3 ubiquitin-protein ligase RNF123	sp|Q5XPI4|RN123_HUMAN E3 ubiquitin-protein ligase RNF123 OS=Homo sapiens OX=9606 GN=RNF123 PE=1 SV=1;sp|Q5XPI4-2|RN123_HUMAN Isoform 2 of E3 ubiquitin-protein ligase RNF123 OS=Homo sapiens OX=9606 GN=RNF123	RNF123	0	0.65197	-0.166154	-1.12206		0.0538866	-1.1274	-2.18465		0.0569359	-0.961246	-1.94699
	Hemoglobin subunit mu	sp|Q6B0K9|HBM_HUMAN Hemoglobin subunit mu OS=Homo sapiens OX=9606 GN=HBM PE=1 SV=1	HBM	0	0.631208	0.480947	1.39566		0.667348	0.427017	1.34445		0.96548	-0.0539301	-1.03809
	Twinfilin-2	sp|Q6IBS0|TWF2_HUMAN Twinfilin-2 OS=Homo sapiens OX=9606 GN=TWF2 PE=1 SV=2	TWF2	0	1	NaN	NaN		1	NaN	NaN		0.265756	0.34665	1.2716
	Transport and Golgi organization protein 2 homolog	sp|Q6ICL3-3|TNG2_HUMAN Isoform 3 of Transport and Golgi organization protein 2 homolog OS=Homo sapiens OX=9606 GN=TANGO2;sp|Q6ICL3|TNG2_HUMAN Transport and Golgi organization protein 2 homolog OS=Homo sapiens OX=9606 GN=TANGO2 PE=1 SV=1;sp|Q6ICL3-4|TNG2_HU	TANGO2	0	0.387658	0.679029	1.60106		1	0.834568	1.78332		1	0.155539	1.11384
	Glucose 1.6-bisphosphate synthase	sp|Q6PCE3|PGM2L_HUMAN Glucose 1.6-bisphosphate synthase OS=Homo sapiens OX=9606 GN=PGM2L1 PE=1 SV=3	PGM2L1	0	0.328959	0.665067	1.58564		1	-0.686633	-1.60952		1	-1.3517	-2.55213
	Nicotinate phosphoribosyltransferase	sp|Q6XQN6|PNCB_HUMAN Nicotinate phosphoribosyltransferase OS=Homo sapiens OX=9606 GN=NAPRT PE=1 SV=2;sp|Q6XQN6-3|PNCB_HUMAN Isoform 3 of Nicotinate phosphoribosyltransferase OS=Homo sapiens OX=9606 GN=NAPRT;sp|Q6XQN6-2|PNCB_HUMAN Isoform 2 of Nicotinate ph	NAPRT	0	0.139707	0.978129	1.96991		0.843199	-0.2068	-1.15413		0.101272	-1.18493	-2.27352
	COP9 signalosome complex subunit 6	sp|Q7L5N1|CSN6_HUMAN COP9 signalosome complex subunit 6 OS=Homo sapiens OX=9606 GN=COPS6 PE=1 SV=1	COPS6	0	1	NaN	NaN		1	NaN	NaN		0.000894201	3.41885	10.6949
	L-xylulose reductase	sp|Q7Z4W1|DCXR_HUMAN L-xylulose reductase OS=Homo sapiens OX=9606 GN=DCXR PE=1 SV=2	DCXR	0	0.135431	-0.704567	-1.62966		0.509741	-0.5037	-1.41785		0.632963	0.200866	1.14939
	Fermitin family homolog 3	sp|Q86UX7-2|URP2_HUMAN Isoform 2 of Fermitin family homolog 3 OS=Homo sapiens OX=9606 GN=FERMT3;sp|Q86UX7|URP2_HUMAN Fermitin family homolog 3 OS=Homo sapiens OX=9606 GN=FERMT3 PE=1 SV=1	FERMT3	0	0.714354	-0.128263	-1.09298		0.705683	-0.3677	-1.29029		0.762039	-0.239438	-1.18053
	Cullin-associated NEDD8-dissociated protein 1	sp|Q86VP6|CAND1_HUMAN Cullin-associated NEDD8-dissociated protein 1 OS=Homo sapiens OX=9606 GN=CAND1 PE=1 SV=2;sp|Q86VP6-2|CAND1_HUMAN Isoform 2 of Cullin-associated NEDD8-dissociated protein 1 OS=Homo sapiens OX=9606 GN=CAND1	CAND1	0	0.245468	-0.406654	-1.32561		0.0692486	-1.30295	-2.46733		0.1218	-0.896296	-1.86128
	Cytokine receptor-like factor 3	sp|Q8IUI8-2|CRLF3_HUMAN Isoform 2 of Cytokine receptor-like factor 3 OS=Homo sapiens OX=9606 GN=CRLF3;sp|Q8IUI8|CRLF3_HUMAN Cytokine receptor-like factor 3 OS=Homo sapiens OX=9606 GN=CRLF3 PE=1 SV=2	CRLF3	0	0.591647	-0.327168	-1.25455		0.619666	-0.413425	-1.33184		0.903885	-0.0862571	-1.06161
	Uncharacterized protein C9orf40	sp|Q8IXQ3|CI040_HUMAN Uncharacterized protein C9orf40 OS=Homo sapiens OX=9606 GN=C9orf40 PE=1 SV=1	C9orf40	0	0.295693	-0.225917	-1.16952		0.00582855	-1.19508	-2.28958		0.0223311	-0.969167	-1.95771
	Aldehyde dehydrogenase family 16 member A1	sp|Q8IZ83|A16A1_HUMAN Aldehyde dehydrogenase family 16 member A1 OS=Homo sapiens OX=9606 GN=ALDH16A1 PE=1 SV=2;sp|Q8IZ83-3|A16A1_HUMAN Isoform 3 of Aldehyde dehydrogenase family 16 member A1 OS=Homo sapiens OX=9606 GN=ALDH16A1	ALDH16A1	0	0.161548	0.776429	1.71289		0.578863	0.479567	1.39433		0.438961	-0.296862	-1.22847
	NAD(P)H-hydrate epimerase	sp|Q8NCW5-2|NNRE_HUMAN Isoform 2 of NAD(P)H-hydrate epimerase OS=Homo sapiens OX=9606 GN=NAXE;sp|Q8NCW5|NNRE_HUMAN NAD(P)H-hydrate epimerase OS=Homo sapiens OX=9606 GN=NAXE PE=1 SV=2	APOA1BP	0	0.523745	-0.323593	-1.25144		0.85427	0.0658733	1.04672		0.535894	0.389467	1.30991
	Rieske domain-containing protein	sp|Q8TAC1|RFESD_HUMAN Rieske domain-containing protein OS=Homo sapiens OX=9606 GN=RFESD PE=1 SV=1;sp|Q8TAC1-2|RFESD_HUMAN Isoform 2 of Rieske domain-containing protein OS=Homo sapiens OX=9606 GN=RFESD	RFESD	0	0.521425	0.263087	1.20004		0.0200683	-1.31678	-2.49109		0.0397708	-1.57987	-2.98943
	NEDD8-activating enzyme E1 catalytic subunit	sp|Q8TBC4-2|UBA3_HUMAN Isoform 2 of NEDD8-activating enzyme E1 catalytic subunit OS=Homo sapiens OX=9606 GN=UBA3;sp|Q8TBC4|UBA3_HUMAN NEDD8-activating enzyme E1 catalytic subunit OS=Homo sapiens OX=9606 GN=UBA3 PE=1 SV=2	UBA3	0	1	0.593071	1.50845		1	NaN	NaN		1	NaN	NaN
	Programmed cell death 6-interacting protein	sp|Q8WUM4-2|PDC6I_HUMAN Isoform 2 of Programmed cell death 6-interacting protein OS=Homo sapiens OX=9606 GN=PDCD6IP;sp|Q8WUM4|PDC6I_HUMAN Programmed cell death 6-interacting protein OS=Homo sapiens OX=9606 GN=PDCD6IP PE=1 SV=1	PDCD6IP	0	0.190753	0.497929	1.41218		0.48726	-0.51085	-1.42489		0.0791743	-1.00878	-2.01221
	NudC domain-containing protein 2	sp|Q8WVJ2|NUDC2_HUMAN NudC domain-containing protein 2 OS=Homo sapiens OX=9606 GN=NUDCD2 PE=1 SV=1	NUDCD2	0	1	NaN	NaN		1	NaN	NaN		0.577046	-0.359033	-1.28257
	Sec1 family domain-containing protein 1	sp|Q8WVM8|SCFD1_HUMAN Sec1 family domain-containing protein 1 OS=Homo sapiens OX=9606 GN=SCFD1 PE=1 SV=4;sp|Q8WVM8-2|SCFD1_HUMAN Isoform 2 of Sec1 family domain-containing protein 1 OS=Homo sapiens OX=9606 GN=SCFD1;sp|Q8WVM8-3|SCFD1_HUMAN Isoform 3 of Sec1	SCFD1	0	0.262836	0.382775	1.30385		0.539249	0.29325	1.2254		0.851582	-0.0895252	-1.06402
	PEST proteolytic signal-containing nuclear protein	sp|Q8WW12-2|PCNP_HUMAN Isoform 2 of PEST proteolytic signal-containing nuclear protein OS=Homo sapiens OX=9606 GN=PCNP;sp|Q8WW12|PCNP_HUMAN PEST proteolytic signal-containing nuclear protein OS=Homo sapiens OX=9606 GN=PCNP PE=1 SV=2	PCNP	0	1	-0.219333	-1.1642		1	0.0250502	1.01752		0.674233	0.244383	1.18459
	DnaJ homolog subfamily A member 4	sp|Q8WW22-2|DNJA4_HUMAN Isoform 2 of DnaJ homolog subfamily A member 4 OS=Homo sapiens OX=9606 GN=DNAJA4;sp|Q8WW22|DNJA4_HUMAN DnaJ homolog subfamily A member 4 OS=Homo sapiens OX=9606 GN=DNAJA4 PE=1 SV=1;sp|Q8WW22-3|DNJA4_HUMAN Isoform 3 of DnaJ homolog s	DNAJA4	0	0.113081	0.767809	1.70268		0.287953	0.674967	1.59656		0.815993	-0.0928419	-1.06647
	Proteasome inhibitor PI31 subunit	sp|Q92530|PSMF1_HUMAN Proteasome inhibitor PI31 subunit OS=Homo sapiens OX=9606 GN=PSMF1 PE=1 SV=2	PSMF1	0	0.0839546	-1.04246	-2.05974		0.263218	-0.844633	-1.79581		0.810805	0.197829	1.14697
	Heat shock protein 105 kDa	sp|Q92598-2|HS105_HUMAN Isoform Beta of Heat shock protein 105 kDa OS=Homo sapiens OX=9606 GN=HSPH1;sp|Q92598-3|HS105_HUMAN Isoform 3 of Heat shock protein 105 kDa OS=Homo sapiens OX=9606 GN=HSPH1;sp|Q92598|HS105_HUMAN Heat shock protein 105 kDa OS=Homo sa	HSPH1	0	1	NaN	NaN		1	NaN	NaN		0.723299	0.2285	1.17162
	Unconventional myosin-XVIIIa	sp|Q92614-4|MY18A_HUMAN Isoform 4 of Unconventional myosin-XVIIIa OS=Homo sapiens OX=9606 GN=MYO18A;sp|Q92614|MY18A_HUMAN Unconventional myosin-XVIIIa OS=Homo sapiens OX=9606 GN=MYO18A PE=1 SV=3;sp|Q92614-5|MY18A_HUMAN Isoform 5 of Unconventional myosin-XV	MYO18A	0	NaN	0	1		1	NaN	NaN		1	NaN	NaN
	Signal transducing adapter molecule 1	sp|Q92783-2|STAM1_HUMAN Isoform 2 of Signal transducing adapter molecule 1 OS=Homo sapiens OX=9606 GN=STAM;sp|Q92783|STAM1_HUMAN Signal transducing adapter molecule 1 OS=Homo sapiens OX=9606 GN=STAM PE=1 SV=3	STAM	0	1	0.279733	1.21397		1	NaN	NaN		1	NaN	NaN
	Probable ubiquitin carboxyl-terminal hydrolase FAF-X;Probable ubiquitin carboxyl-terminal hydrolase FAF-Y	sp|Q93008|USP9X_HUMAN Probable ubiquitin carboxyl-terminal hydrolase FAF-X OS=Homo sapiens OX=9606 GN=USP9X PE=1 SV=3;sp|Q93008-1|USP9X_HUMAN Isoform 2 of Probable ubiquitin carboxyl-terminal hydrolase FAF-X OS=Homo sapiens OX=9606 GN=USP9X;sp|O00507-2|USP	USP9X;USP9Y	0	0.890857	0.127523	1.09242		0.762564	-0.320387	-1.24867		0.692462	-0.44791	-1.36406
	Axin interactor. dorsalization-associated protein	sp|Q96BJ3|AIDA_HUMAN Axin interactor. dorsalization-associated protein OS=Homo sapiens OX=9606 GN=AIDA PE=1 SV=1;sp|Q96BJ3-3|AIDA_HUMAN Isoform 3 of Axin interactor. dorsalization-associated protein OS=Homo sapiens OX=9606 GN=AIDA	AIDA	0	1	-1.06738	-2.09562		1	NaN	NaN		1	NaN	NaN
	EF-hand domain-containing protein D2	sp|Q96C19|EFHD2_HUMAN EF-hand domain-containing protein D2 OS=Homo sapiens OX=9606 GN=EFHD2 PE=1 SV=1	EFHD2	0	0.61756	0.755033	1.68767		0.376396	1.78608	3.44877		0.587616	1.03105	2.04351
	Carboxymethylenebutenolidase homolog	sp|Q96DG6|CMBL_HUMAN Carboxymethylenebutenolidase homolog OS=Homo sapiens OX=9606 GN=CMBL PE=1 SV=1	CMBL	0	0.478128	-0.955501	-1.93925		0.563611	-1.13895	-2.20221		0.870333	-0.18345	-1.1356
	Secernin-2	sp|Q96FV2-2|SCRN2_HUMAN Isoform 2 of Secernin-2 OS=Homo sapiens OX=9606 GN=SCRN2;sp|Q96FV2|SCRN2_HUMAN Secernin-2 OS=Homo sapiens OX=9606 GN=SCRN2 PE=1 SV=3	SCRN2	0	1	NaN	NaN		1	NaN	NaN		0.431037	0.557633	1.47185
	Ubiquitin thioesterase OTUB1	sp|Q96FW1|OTUB1_HUMAN Ubiquitin thioesterase OTUB1 OS=Homo sapiens OX=9606 GN=OTUB1 PE=1 SV=2	OTUB1	0	0.513138	-0.319513	-1.24791		0.899748	-0.104551	-1.07516		0.737798	0.214962	1.16067
	Phosphoglucomutase-2	sp|Q96G03|PGM2_HUMAN Phosphoglucomutase-2 OS=Homo sapiens OX=9606 GN=PGM2 PE=1 SV=4	PGM2	0	0.344596	0.500117	1.41433		0.853822	0.18745	1.13875		0.639439	-0.312667	-1.242
	Pyridoxal phosphate phosphatase	sp|Q96GD0|PLPP_HUMAN Pyridoxal phosphate phosphatase OS=Homo sapiens OX=9606 GN=PDXP PE=1 SV=2	PDXP	0	0.855835	0.16271	1.11939		0.263263	-0.905801	-1.87358		0.258568	-1.06851	-2.09727
	ERO1-like protein alpha	sp|Q96HE7|ERO1A_HUMAN ERO1-like protein alpha OS=Homo sapiens OX=9606 GN=ERO1A PE=1 SV=2	ERO1L	0	NaN	0	1		1	NaN	NaN		1	NaN	NaN
	Alpha/beta hydrolase domain-containing protein 14B	sp|Q96IU4|ABHEB_HUMAN Protein ABHD14B OS=Homo sapiens OX=9606 GN=ABHD14B PE=1 SV=1	ABHD14B	0	0.0917823	0.878183	1.83806		0.277324	0.770316	1.70564		0.865457	-0.107867	-1.07763
	Importin-9	sp|Q96P70|IPO9_HUMAN Importin-9 OS=Homo sapiens OX=9606 GN=IPO9 PE=1 SV=3	IPO9	0	0.176288	0.646311	1.56516		0.954477	0.0418072	1.0294		0.401116	-0.604504	-1.52046
	Erythroid membrane-associated protein	sp|Q96PL5|ERMAP_HUMAN Erythroid membrane-associated protein OS=Homo sapiens OX=9606 GN=ERMAP PE=1 SV=1	ERMAP	0	0.843014	-0.0521585	-1.03682		0.239315	0.692658	1.61626		0.0998501	0.744816	1.67576
	Vacuolar protein sorting-associated protein 35	sp|Q96QK1|VPS35_HUMAN Vacuolar protein sorting-associated protein 35 OS=Homo sapiens OX=9606 GN=VPS35 PE=1 SV=2	VPS35	0	NaN	0	1		1	NaN	NaN		1	NaN	NaN
	Proteasome subunit beta type-7	sp|Q99436|PSB7_HUMAN Proteasome subunit beta type-7 OS=Homo sapiens OX=9606 GN=PSMB7 PE=1 SV=1	PSMB7	0	0.815476	0.128367	1.09306		0.94897	0.072279	1.05138		0.884365	-0.0560882	-1.03964
	26S proteasome non-ATPase regulatory subunit 1	sp|Q99460|PSMD1_HUMAN 26S proteasome non-ATPase regulatory subunit 1 OS=Homo sapiens OX=9606 GN=PSMD1 PE=1 SV=2;sp|Q99460-2|PSMD1_HUMAN Isoform 2 of 26S proteasome non-ATPase regulatory subunit 1 OS=Homo sapiens OX=9606 GN=PSMD1	PSMD1	0	0.823965	-0.0992161	-1.07119		0.33317	-0.739816	-1.66996		0.260797	-0.6406	-1.55898
	Protein deglycase DJ-1	sp|Q99497|PARK7_HUMAN Protein/nucleic acid deglycase DJ-1 OS=Homo sapiens OX=9606 GN=PARK7 PE=1 SV=2	PARK7	0	0.210732	0.738671	1.66864		0.739141	0.2777	1.21226		0.407807	-0.460971	-1.37647
	Translin-associated protein X	sp|Q99598|TSNAX_HUMAN Translin-associated protein X OS=Homo sapiens OX=9606 GN=TSNAX PE=1 SV=1	TSNAX	0	0.0316763	-1.17801	-2.26264		0.43321	-0.86915	-1.82659		0.385397	0.308862	1.23873
	Nucleosome assembly protein 1-like 4	sp|Q99733|NP1L4_HUMAN Nucleosome assembly protein 1-like 4 OS=Homo sapiens OX=9606 GN=NAP1L4 PE=1 SV=1;sp|Q99733-2|NP1L4_HUMAN Isoform 2 of Nucleosome assembly protein 1-like 4 OS=Homo sapiens OX=9606 GN=NAP1L4	NAP1L4	0	0.176551	-0.743871	-1.67466		0.356006	-0.679833	-1.60195		0.936647	0.0640376	1.04539
	T-complex protein 1 subunit eta	sp|Q99832|TCPH_HUMAN T-complex protein 1 subunit eta OS=Homo sapiens OX=9606 GN=CCT7 PE=1 SV=2;sp|Q99832-3|TCPH_HUMAN Isoform 3 of T-complex protein 1 subunit eta OS=Homo sapiens OX=9606 GN=CCT7;sp|Q99832-4|TCPH_HUMAN Isoform 4 of T-complex protein 1 subun	CCT7	0	0.489649	0.381883	1.30304		0.135546	-1.54505	-2.91814		0.0279729	-1.92693	-3.80245
	Thioredoxin domain-containing protein 17	sp|Q9BRA2|TXD17_HUMAN Thioredoxin domain-containing protein 17 OS=Homo sapiens OX=9606 GN=TXNDC17 PE=1 SV=1	TXNDC17	0	0.0375156	-1.11078	-2.15962		0.0926808	-1.253	-2.38337		0.724285	-0.142217	-1.1036
	Serine/threonine-protein phosphatase CPPED1	sp|Q9BRF8|CPPED_HUMAN Serine/threonine-protein phosphatase CPPED1 OS=Homo sapiens OX=9606 GN=CPPED1 PE=1 SV=3;sp|Q9BRF8-2|CPPED_HUMAN Isoform 2 of Serine/threonine-protein phosphatase CPPED1 OS=Homo sapiens OX=9606 GN=CPPED1	CPPED1	0	0.154597	-0.877642	-1.83737		0.92528	-0.0938495	-1.06721		0.410236	0.783792	1.72165
	Endoplasmic reticulum resident protein 44	sp|Q9BS26|ERP44_HUMAN Endoplasmic reticulum resident protein 44 OS=Homo sapiens OX=9606 GN=ERP44 PE=1 SV=1	ERP44	0	1	NaN	NaN		1	NaN	NaN		1	1.04525	2.06372
	Latexin	sp|Q9BS40|LXN_HUMAN Latexin OS=Homo sapiens OX=9606 GN=LXN PE=1 SV=2	LXN	0	0.421396	0.46915	1.38429		0.788762	0.261216	1.19849		0.526589	-0.207934	-1.15503
	Ubiquitin-associated domain-containing protein 1	sp|Q9BSL1|UBAC1_HUMAN Ubiquitin-associated domain-containing protein 1 OS=Homo sapiens OX=9606 GN=UBAC1 PE=1 SV=1	UBAC1	0	0.996357	0.00181198	1.00126		0.0325177	-1.69942	-3.2477		0.00664384	-1.70123	-3.25178
	COP9 signalosome complex subunit 4	sp|Q9BT78|CSN4_HUMAN COP9 signalosome complex subunit 4 OS=Homo sapiens OX=9606 GN=COPS4 PE=1 SV=1;sp|Q9BT78-2|CSN4_HUMAN Isoform 2 of COP9 signalosome complex subunit 4 OS=Homo sapiens OX=9606 GN=COPS4	COPS4	0	0.551579	-0.265916	-1.2024		0.246138	-0.935266	-1.91224		0.391242	-0.66935	-1.59036
	Acetyl-CoA acetyltransferase. cytosolic	sp|Q9BWD1|THIC_HUMAN Acetyl-CoA acetyltransferase. cytosolic OS=Homo sapiens OX=9606 GN=ACAT2 PE=1 SV=2;sp|Q9BWD1-2|THIC_HUMAN Isoform 2 of Acetyl-CoA acetyltransferase. cytosolic OS=Homo sapiens OX=9606 GN=ACAT2	ACAT2	0	0.039255	1.19545	2.29016		0.420208	0.661016	1.5812		0.393091	-0.534433	-1.44837
	E2/E3 hybrid ubiquitin-protein ligase UBE2O	sp|Q9C0C9|UBE2O_HUMAN (E3-independent) E2 ubiquitin-conjugating enzyme OS=Homo sapiens OX=9606 GN=UBE2O PE=1 SV=3	UBE2O	0	0.677261	0.168426	1.12383		0.385016	-0.604316	-1.52026		0.300797	-0.772743	-1.70852
	PITH domain-containing protein 1	sp|Q9GZP4-2|PITH1_HUMAN Isoform 2 of PITH domain-containing protein 1 OS=Homo sapiens OX=9606 GN=PITHD1;sp|Q9GZP4|PITH1_HUMAN PITH domain-containing protein 1 OS=Homo sapiens OX=9606 GN=PITHD1 PE=1 SV=1	PITHD1	0	0.919558	0.0499833	1.03525		0.762366	0.211417	1.15782		0.751729	0.161433	1.1184
	NIF3-like protein 1	sp|Q9GZT8-2|NIF3L_HUMAN Isoform 2 of NIF3-like protein 1 OS=Homo sapiens OX=9606 GN=NIF3L1;sp|Q9GZT8|NIF3L_HUMAN NIF3-like protein 1 OS=Homo sapiens OX=9606 GN=NIF3L1 PE=1 SV=2;sp|Q9GZT8-3|NIF3L_HUMAN Isoform 3 of NIF3-like protein 1 OS=Homo sapiens OX=960	NIF3L1	0	0.323346	0.866525	1.82327		0.48545	0.516417	1.4304		0.697056	-0.350108	-1.27466
	Phospholysine phosphohistidine inorganic pyrophosphate phosphatase	sp|Q9H008|LHPP_HUMAN Phospholysine phosphohistidine inorganic pyrophosphate phosphatase OS=Homo sapiens OX=9606 GN=LHPP PE=1 SV=2;sp|Q9H008-2|LHPP_HUMAN Isoform 2 of Phospholysine phosphohistidine inorganic pyrophosphate phosphatase OS=Homo sapiens OX=9606	LHPP	0	0.504788	0.499468	1.41369		0.0680542	1.8168	3.52299		0.124261	1.31733	2.49204
	Cytosolic 5-nucleotidase 3A	sp|Q9H0P0-1|5NT3A_HUMAN Isoform 1 of Cytosolic 5-nucleotidase 3A OS=Homo sapiens OX=9606 GN=NT5C3A;sp|Q9H0P0-3|5NT3A_HUMAN Isoform 4 of Cytosolic 5-nucleotidase 3A OS=Homo sapiens OX=9606 GN=NT5C3A;sp|Q9H0P0-2|5NT3A_HUMAN Isoform 3 of Cytosolic 5-nucleo	NT5C3A	0	1	-0.71508	-1.64157		1	-1.0535	-2.07556		0.642557	-0.33842	-1.26437
	Ras-related protein Rab-1B;Putative Ras-related protein Rab-1C	sp|Q9H0U4|RAB1B_HUMAN Ras-related protein Rab-1B OS=Homo sapiens OX=9606 GN=RAB1B PE=1 SV=1;sp|Q92928|RAB1C_HUMAN Putative Ras-related protein Rab-1C OS=Homo sapiens OX=9606 GN=RAB1C PE=5 SV=2	RAB1B;RAB1C	0	0.993692	-0.00584284	-1.00406		0.317143	-1.1155	-2.1667		0.132942	-1.10966	-2.15795
	SH3 domain-binding glutamic acid-rich-like protein 3	sp|Q9H299|SH3L3_HUMAN SH3 domain-binding glutamic acid-rich-like protein 3 OS=Homo sapiens OX=9606 GN=SH3BGRL3 PE=1 SV=1	SH3BGRL3	0	0.702831	-0.230025	-1.17286		0.365216	0.73285	1.66192		0.19429	0.962875	1.94919
	BolA-like protein 2	sp|Q9H3K6|BOLA2_HUMAN BolA-like protein 2 OS=Homo sapiens OX=9606 GN=BOLA2 PE=1 SV=1;sp|Q9H3K6-2|BOLA2_HUMAN Isoform 2 of BolA-like protein 2 OS=Homo sapiens OX=9606 GN=BOLA2	BOLA2	0	0.607035	0.246792	1.18657		0.505204	-0.608233	-1.52439		0.230382	-0.855025	-1.80879
	Fructosamine-3-kinase	sp|Q9H479|FN3K_HUMAN Fructosamine-3-kinase OS=Homo sapiens OX=9606 GN=FN3K PE=1 SV=1	FN3K	0	0.0751358	0.574738	1.48941		0.437176	-0.6396	-1.5579		0.037397	-1.21434	-2.32035
	Golgi-associated plant pathogenesis-related protein 1	sp|Q9H4G4|GAPR1_HUMAN Golgi-associated plant pathogenesis-related protein 1 OS=Homo sapiens OX=9606 GN=GLIPR2 PE=1 SV=3	GLIPR2	0	0.359967	-0.367119	-1.28977		0.530362	0.330234	1.25722		0.147065	0.697353	1.62153
	EH domain-containing protein 1	sp|Q9H4M9|EHD1_HUMAN EH domain-containing protein 1 OS=Homo sapiens OX=9606 GN=EHD1 PE=1 SV=2	EHD1	0	1	1.28214	2.43199		1	1.94335	3.84598		0.477035	0.661212	1.58141
	COP9 signalosome complex subunit 7b	sp|Q9H9Q2|CSN7B_HUMAN COP9 signalosome complex subunit 7b OS=Homo sapiens OX=9606 GN=COPS7B PE=1 SV=1;sp|Q9H9Q2-2|CSN7B_HUMAN Isoform 2 of COP9 signalosome complex subunit 7b OS=Homo sapiens OX=9606 GN=COPS7B;sp|Q9H9Q2-3|CSN7B_HUMAN Isoform 3 of COP9 signa	COPS7B	0	0.99233	0.0063997	1.00445		1	-1.3086	-2.47701		1	-1.315	-2.48802
	Glyoxalase domain-containing protein 4	sp|Q9HC38-2|GLOD4_HUMAN Isoform 2 of Glyoxalase domain-containing protein 4 OS=Homo sapiens OX=9606 GN=GLOD4;sp|Q9HC38|GLOD4_HUMAN Glyoxalase domain-containing protein 4 OS=Homo sapiens OX=9606 GN=GLOD4 PE=1 SV=1	GLOD4	0	0.535849	0.5154	1.42939		0.723704	0.440017	1.35662		0.923274	-0.075383	-1.05364
	Resistin	sp|Q9HD89|RETN_HUMAN Resistin OS=Homo sapiens OX=9606 GN=RETN PE=1 SV=1	RETN	0	NaN	0	1		1	NaN	NaN		1	NaN	NaN
	Vacuolar protein sorting-associated protein VTA1 homolog	sp|Q9NP79|VTA1_HUMAN Vacuolar protein sorting-associated protein VTA1 homolog OS=Homo sapiens OX=9606 GN=VTA1 PE=1 SV=1;sp|Q9NP79-2|VTA1_HUMAN Isoform 2 of Vacuolar protein sorting-associated protein VTA1 homolog OS=Homo sapiens OX=9606 GN=VTA1	VTA1	0	0.575032	-0.209095	-1.15596		1	-0.587167	-1.50229		1	-0.378072	-1.2996
	Synembryn-A	sp|Q9NPQ8-4|RIC8A_HUMAN Isoform 4 of Synembryn-A OS=Homo sapiens OX=9606 GN=RIC8A;sp|Q9NPQ8|RIC8A_HUMAN Synembryn-A OS=Homo sapiens OX=9606 GN=RIC8A PE=1 SV=3;sp|Q9NPQ8-3|RIC8A_HUMAN Isoform 3 of Synembryn-A OS=Homo sapiens OX=9606 GN=RIC8A;sp|Q9NPQ8-2|RIC	RIC8A	0	0.246371	-0.436617	-1.35343		1	0.6876	1.6106		1	1.12422	2.17984
	Xaa-Pro aminopeptidase 1	sp|Q9NQW7|XPP1_HUMAN Xaa-Pro aminopeptidase 1 OS=Homo sapiens OX=9606 GN=XPNPEP1 PE=1 SV=3;sp|Q9NQW7-3|XPP1_HUMAN Isoform 3 of Xaa-Pro aminopeptidase 1 OS=Homo sapiens OX=9606 GN=XPNPEP1;sp|Q9NQW7-2|XPP1_HUMAN Isoform 2 of Xaa-Pro aminopeptidase 1 OS=Homo	XPNPEP1	0	0.108465	-0.817633	-1.76251		0.309225	-0.6826	-1.60503		0.778101	0.135033	1.09812
	Sialic acid synthase	sp|Q9NR45|SIAS_HUMAN Sialic acid synthase OS=Homo sapiens OX=9606 GN=NANS PE=1 SV=2	NANS	0	1	0.484285	1.39889		1	0.903599	1.87073		1	0.419314	1.33729
	Endophilin-B2	sp|Q9NR46|SHLB2_HUMAN Endophilin-B2 OS=Homo sapiens OX=9606 GN=SH3GLB2 PE=1 SV=1;sp|Q9NR46-2|SHLB2_HUMAN Isoform 2 of Endophilin-B2 OS=Homo sapiens OX=9606 GN=SH3GLB2	SH3GLB2	0	0.974045	0.0137293	1.00956		1	-0.9149	-1.88544		1	-0.92863	-1.90347
	Heme-binding protein 1	sp|Q9NRV9|HEBP1_HUMAN Heme-binding protein 1 OS=Homo sapiens OX=9606 GN=HEBP1 PE=1 SV=1	HEBP1	0	0.174574	0.628779	1.54626		0.389728	0.59335	1.50875		0.919125	-0.0354291	-1.02486
	LanC-like protein 2	sp|Q9NS86|LANC2_HUMAN LanC-like protein 2 OS=Homo sapiens OX=9606 GN=LANCL2 PE=1 SV=1	LANCL2	0	0.422769	-0.576533	-1.49126		1	-0.774768	-1.71091		1	-0.198234	-1.14729
	Ubiquitin-like-conjugating enzyme ATG3	sp|Q9NT62|ATG3_HUMAN Ubiquitin-like-conjugating enzyme ATG3 OS=Homo sapiens OX=9606 GN=ATG3 PE=1 SV=1;sp|Q9NT62-2|ATG3_HUMAN Isoform 2 of Ubiquitin-like-conjugating enzyme ATG3 OS=Homo sapiens OX=9606 GN=ATG3	ATG3	0	0.851384	0.17545	1.12932		0.214385	-1.70665	-3.26402		0.0537339	-1.8821	-3.68611
	Obg-like ATPase 1	sp|Q9NTK5|OLA1_HUMAN Obg-like ATPase 1 OS=Homo sapiens OX=9606 GN=OLA1 PE=1 SV=2;sp|Q9NTK5-2|OLA1_HUMAN Isoform 2 of Obg-like ATPase 1 OS=Homo sapiens OX=9606 GN=OLA1;sp|Q9NTK5-3|OLA1_HUMAN Isoform 3 of Obg-like ATPase 1 OS=Homo sapiens OX=9606 GN=OLA1	OLA1	0	0.773289	-0.11005	-1.07927		0.440723	-0.42515	-1.34271		0.55959	-0.3151	-1.2441
	Protein FAM49B	sp|Q9NUQ9|FA49B_HUMAN Protein FAM49B OS=Homo sapiens OX=9606 GN=FAM49B PE=1 SV=1;sp|Q9NUQ9-2|FA49B_HUMAN Isoform 2 of Protein FAM49B OS=Homo sapiens OX=9606 GN=FAM49B	FAM49B	0	0.619313	-0.451315	-1.36729		0.822423	0.285399	1.21875		0.545299	0.736714	1.66638
	Dipeptidyl peptidase 3	sp|Q9NY33|DPP3_HUMAN Dipeptidyl peptidase 3 OS=Homo sapiens OX=9606 GN=DPP3 PE=1 SV=2;sp|Q9NY33-4|DPP3_HUMAN Isoform 4 of Dipeptidyl peptidase 3 OS=Homo sapiens OX=9606 GN=DPP3	DPP3	0	0.571193	0.241017	1.18183		0.341265	0.788067	1.72676		0.125272	0.547051	1.4611
	Alpha-hemoglobin-stabilizing protein	sp|Q9NZD4|AHSP_HUMAN Alpha-hemoglobin-stabilizing protein OS=Homo sapiens OX=9606 GN=AHSP PE=1 SV=1	AHSP	0	0.0560891	1.59305	3.01686		0.302724	1.57897	2.98756		0.983863	-0.0140789	-1.00981
	V-type proton ATPase subunit H	sp|Q9UI12-2|VATH_HUMAN Isoform 2 of V-type proton ATPase subunit H OS=Homo sapiens OX=9606 GN=ATP6V1H;sp|Q9UI12|VATH_HUMAN V-type proton ATPase subunit H OS=Homo sapiens OX=9606 GN=ATP6V1H PE=1 SV=1	ATP6V1H	0	0.315428	-0.539075	-1.45304		1	NaN	NaN		1	NaN	NaN
	Exportin-7	sp|Q9UIA9|XPO7_HUMAN Exportin-7 OS=Homo sapiens OX=9606 GN=XPO7 PE=1 SV=3	XPO7	0	0.55729	0.265795	1.2023		0.298182	-0.809867	-1.75305		0.0736533	-1.07566	-2.10769
	Drebrin-like protein	sp|Q9UJU6|DBNL_HUMAN Drebrin-like protein OS=Homo sapiens OX=9606 GN=DBNL PE=1 SV=1;sp|Q9UJU6-5|DBNL_HUMAN Isoform 5 of Drebrin-like protein OS=Homo sapiens OX=9606 GN=DBNL	DBNL	0	1	-1.04419	-2.06221		1	-1.1204	-2.17407		1	-0.0762138	-1.05425
	ADP-sugar pyrophosphatase	sp|Q9UKK9|NUDT5_HUMAN ADP-sugar pyrophosphatase OS=Homo sapiens OX=9606 GN=NUDT5 PE=1 SV=1	NUDT5	0	0.859804	-0.0687928	-1.04884		0.443983	-0.72415	-1.65193		0.192427	-0.655357	-1.57501
	Protein argonaute-2	sp|Q9UKV8|AGO2_HUMAN Protein argonaute-2 OS=Homo sapiens OX=9606 GN=AGO2 PE=1 SV=3;sp|Q9UKV8-2|AGO2_HUMAN Isoform 2 of Protein argonaute-2 OS=Homo sapiens OX=9606 GN=AGO2	AGO2	0	0.495184	0.24043	1.18134		0.159801	0.736567	1.66621		0.357823	0.496138	1.41043
	Proteasome activator complex subunit 2	sp|Q9UL46|PSME2_HUMAN Proteasome activator complex subunit 2 OS=Homo sapiens OX=9606 GN=PSME2 PE=1 SV=4	PSME2	0	0.560218	-0.286634	-1.21979		0.167215	-1.10048	-2.14426		0.321746	-0.81385	-1.7579
	Aspartyl aminopeptidase	sp|Q9ULA0|DNPEP_HUMAN Aspartyl aminopeptidase OS=Homo sapiens OX=9606 GN=DNPEP PE=1 SV=1	DNPEP	0	0.573519	-0.251576	-1.19051		0.623448	-0.3084	-1.23833		0.909688	-0.0568245	-1.04017
	Apoptosis-associated speck-like protein containing a CARD	sp|Q9ULZ3|ASC_HUMAN Apoptosis-associated speck-like protein containing a CARD OS=Homo sapiens OX=9606 GN=PYCARD PE=1 SV=2;sp|Q9ULZ3-2|ASC_HUMAN Isoform 2 of Apoptosis-associated speck-like protein containing a CARD OS=Homo sapiens OX=9606 GN=PYCARD;sp|Q9UL	PYCARD	0	1	NaN	NaN		1	NaN	NaN		0.684899	-0.716016	-1.64264
	26S proteasome non-ATPase regulatory subunit 13	sp|Q9UNM6|PSD13_HUMAN 26S proteasome non-ATPase regulatory subunit 13 OS=Homo sapiens OX=9606 GN=PSMD13 PE=1 SV=2;sp|Q9UNM6-2|PSD13_HUMAN Isoform 2 of 26S proteasome non-ATPase regulatory subunit 13 OS=Homo sapiens OX=9606 GN=PSMD13	PSMD13	0	0.395851	-0.487978	-1.40248		0.220965	-1.12327	-2.1784		0.350642	-0.635296	-1.55326
	FAS-associated factor 1	sp|Q9UNN5|FAF1_HUMAN FAS-associated factor 1 OS=Homo sapiens OX=9606 GN=FAF1 PE=1 SV=2;sp|Q9UNN5-2|FAF1_HUMAN Isoform Short of FAS-associated factor 1 OS=Homo sapiens OX=9606 GN=FAF1	FAF1	0	1	NaN	NaN		1	NaN	NaN		0.184955	1.64615	3.12997
	COP9 signalosome complex subunit 3	sp|Q9UNS2|CSN3_HUMAN COP9 signalosome complex subunit 3 OS=Homo sapiens OX=9606 GN=COPS3 PE=1 SV=3;sp|Q9UNS2-2|CSN3_HUMAN Isoform 2 of COP9 signalosome complex subunit 3 OS=Homo sapiens OX=9606 GN=COPS3	COPS3	0	0.351402	0.42878	1.34609		0.571975	0.519981	1.43394		0.825971	0.0912004	1.06526
	NSFL1 cofactor p47	sp|Q9UNZ2|NSF1C_HUMAN NSFL1 cofactor p47 OS=Homo sapiens OX=9606 GN=NSFL1C PE=1 SV=2;sp|Q9UNZ2-5|NSF1C_HUMAN Isoform 3 of NSFL1 cofactor p47 OS=Homo sapiens OX=9606 GN=NSFL1C;sp|Q9UNZ2-4|NSF1C_HUMAN Isoform 2 of NSFL1 cofactor p47 OS=Homo sapiens OX=9606 G	NSFL1C	0	0.896151	0.0595293	1.04213		0.179696	-0.956266	-1.94028		0.145788	-1.0158	-2.02202
	Proliferation-associated protein 2G4	sp|Q9UQ80|PA2G4_HUMAN Proliferation-associated protein 2G4 OS=Homo sapiens OX=9606 GN=PA2G4 PE=1 SV=3;sp|Q9UQ80-2|PA2G4_HUMAN Isoform 2 of Proliferation-associated protein 2G4 OS=Homo sapiens OX=9606 GN=PA2G4	PA2G4	0	0.844309	0.170319	1.12531		0.130758	-1.72295	-3.30111		0.0869725	-1.89327	-3.71476
	RuvB-like 2	sp|Q9Y230|RUVB2_HUMAN RuvB-like 2 OS=Homo sapiens OX=9606 GN=RUVBL2 PE=1 SV=3;sp|Q9Y230-2|RUVB2_HUMAN Isoform 2 of RuvB-like 2 OS=Homo sapiens OX=9606 GN=RUVBL2	RUVBL2	0	0.300647	0.375042	1.29688		0.719665	-0.179866	-1.13278		0.180633	-0.554908	-1.46907
	RuvB-like 1	sp|Q9Y265|RUVB1_HUMAN RuvB-like 1 OS=Homo sapiens OX=9606 GN=RUVBL1 PE=1 SV=1;sp|Q9Y265-2|RUVB1_HUMAN Isoform 2 of RuvB-like 1 OS=Homo sapiens OX=9606 GN=RUVBL1	RUVBL1	0	0.73474	0.222271	1.16657		0.931558	0.0905997	1.06481		0.723583	-0.131671	-1.09556
	Deoxyribose-phosphate aldolase	sp|Q9Y315|DEOC_HUMAN Deoxyribose-phosphate aldolase OS=Homo sapiens OX=9606 GN=DERA PE=1 SV=2	DERA	0	0.0525179	-0.937362	-1.91502		0.37699	-0.621925	-1.53893		0.333264	0.315437	1.24439
	Oligoribonuclease. mitochondrial	sp|Q9Y3B8-3|ORN_HUMAN Isoform 3 of Oligoribonuclease. mitochondrial OS=Homo sapiens OX=9606 GN=REXO2;sp|Q9Y3B8-2|ORN_HUMAN Isoform 2 of Oligoribonuclease. mitochondrial OS=Homo sapiens OX=9606 GN=REXO2;sp|Q9Y3B8|ORN_HUMAN Oligoribonuclease. mitochondrial O	REXO2	0	1	0.529461	1.44339		1	0.370501	1.2928		0.788351	-0.15896	-1.11648
	F-box only protein 7	sp|Q9Y3I1-3|FBX7_HUMAN Isoform 3 of F-box only protein 7 OS=Homo sapiens OX=9606 GN=FBXO7;sp|Q9Y3I1-2|FBX7_HUMAN Isoform 2 of F-box only protein 7 OS=Homo sapiens OX=9606 GN=FBXO7;sp|Q9Y3I1|FBX7_HUMAN F-box only protein 7 OS=Homo sapiens OX=9606 GN=FBXO7 P	FBXO7	0	0.0218659	-1.01793	-2.02501		0.00260263	-1.34192	-2.53488		0.541488	-0.323988	-1.25179
	Talin-1	sp|Q9Y490|TLN1_HUMAN Talin-1 OS=Homo sapiens OX=9606 GN=TLN1 PE=1 SV=3	TLN1	0	0.41412	0.655563	1.57523		0.105582	1.95235	3.87004		0.311694	1.29679	2.45682
	Ubiquitin carboxyl-terminal hydrolase 15	sp|Q9Y4E8|UBP15_HUMAN Ubiquitin carboxyl-terminal hydrolase 15 OS=Homo sapiens OX=9606 GN=USP15 PE=1 SV=3;sp|Q9Y4E8-2|UBP15_HUMAN Isoform 2 of Ubiquitin carboxyl-terminal hydrolase 15 OS=Homo sapiens OX=9606 GN=USP15;sp|Q9Y4E8-3|UBP15_HUMAN Isoform 3 of Ub	USP15	0	0.251686	0.718588	1.64557		0.236276	0.84505	1.79633		0.857045	0.126462	1.09161
	Protein phosphatase methylesterase 1	sp|Q9Y570|PPME1_HUMAN Protein phosphatase methylesterase 1 OS=Homo sapiens OX=9606 GN=PPME1 PE=1 SV=3;sp|Q9Y570-4|PPME1_HUMAN Isoform 4 of Protein phosphatase methylesterase 1 OS=Homo sapiens OX=9606 GN=PPME1;sp|Q9Y570-2|PPME1_HUMAN Isoform 2 of Protein ph	PPME1	0	0.946065	0.0298497	1.02091		0.665654	-0.2376	-1.17903		0.633761	-0.26745	-1.20368
	Phosphoserine aminotransferase	sp|Q9Y617|SERC_HUMAN Phosphoserine aminotransferase OS=Homo sapiens OX=9606 GN=PSAT1 PE=1 SV=2;sp|Q9Y617-2|SERC_HUMAN Isoform 2 of Phosphoserine aminotransferase OS=Homo sapiens OX=9606 GN=PSAT1	PSAT1	0	0.356634	1.17013	2.25032		1	1.2526	2.3827		1	0.0824718	1.05883
