# Supplementary material for: Infected erythrocytes and plasma proteomics reveal a specific protein signature of severe malaria
Source: EMBO Mol Med. 2024 Jan 31;16(2):6. doi: 10.1038/s44321-023-00010-0 (PMC10897182; doi:10.1038/s44321-023-00010-0)
Supplement: Supplementary file 8 — Dataset EV6 [file 44321_2023_10_MOESM8_ESM.xlsx]

## Sheet: Dataset EV6
		DAP Plasma Proteins
	id	Protein Name	Fasta Header	Gene Name	Unique		SMA vs UM				CM vs UM				CM vs SMA
							q-value ANOVA	Log2FoldChange	FoldChange		q-value ANOVA	Log2FoldChange	FoldChange		q-value ANOVA	Log2FoldChange	FlodChange
	134	Proteasome subunit alpha type-7	sp|O14818|PSA7_HUMAN Proteasome subunit alpha type-7 OS=Homo sapiens OX=9606 GN=PSMA7 PE=1 SV=1;sp|O14818-4|PSA7_HUMAN Isoform 3 of Proteasome subunit alpha type-7 OS=Homo sapiens OX=9606 GN=PSMA7;sp|O14818-2|PSA7_HUMAN Isoform 2 of Proteasome subunit alph	PSMA7	No		0.000195355	1.1974	2.29326	NS	0.000195355	1.27723	2.42373	NS	NS	NS	NS
	327	Hypoxanthine-guanine phosphoribosyltransferase	sp|P00492|HPRT_HUMAN Hypoxanthine-guanine phosphoribosyltransferase OS=Homo sapiens OX=9606 GN=HPRT1 PE=1 SV=2	HPRT1	CM_UM		NS	NS	NS	NS	0.0356422	1.1669	2.24529	NS	NS	NS	NS
	349	Alpha-1-antichymotrypsin;Alpha-1-antichymotrypsin His-Pro-less	sp|P01011|AACT_HUMAN Alpha-1-antichymotrypsin OS=Homo sapiens OX=9606 GN=SERPINA3 PE=1 SV=2	SERPINA3	No		0.000826051	0.846217	1.79778	NS	0.000826051	0.9996	1.99945	NS	NS	NS	NS
	350	Angiotensinogen;Angiotensin-1;Angiotensin-2;Angiotensin-3;Angiotensin-4;Angiotensin 1-9;Angiotensin 1-7;Angiotensin 1-5;Angiotensin 1-4	sp|P01019|ANGT_HUMAN Angiotensinogen OS=Homo sapiens OX=9606 GN=AGT PE=1 SV=1	AGT	CM_UM		NS	NS	NS	NS	0.000649851	1.32517	2.50562	NS	NS	NS	NS
	482	Plasminogen activator inhibitor 1	sp|P05121|PAI1_HUMAN Plasminogen activator inhibitor 1 OS=Homo sapiens OX=9606 GN=SERPINE1 PE=1 SV=1;sp|P05121-2|PAI1_HUMAN Isoform 2 of Plasminogen activator inhibitor 1 OS=Homo sapiens OX=9606 GN=SERPINE1	SERPINE1	CM_UM		NS	NS	NS	NS	0.0272934	3.06368	8.36103	NS	NS	NS	NS
	488	Myeloperoxidase;Myeloperoxidase;89 kDa myeloperoxidase;84 kDa myeloperoxidase;Myeloperoxidase light chain;Myeloperoxidase heavy chain	sp|P05164-2|PERM_HUMAN Isoform H14 of Myeloperoxidase OS=Homo sapiens OX=9606 GN=MPO;sp|P05164|PERM_HUMAN Myeloperoxidase OS=Homo sapiens OX=9606 GN=MPO PE=1 SV=1;sp|P05164-3|PERM_HUMAN Isoform H7 of Myeloperoxidase OS=Homo sapiens OX=9606 GN=MPO	MPO	CM_UM		NS	NS	NS	NS	0.000365245	2.40697	5.30359	NS	NS	NS	NS
	530	L-lactate dehydrogenase B chain	sp|P07195|LDHB_HUMAN L-lactate dehydrogenase B chain OS=Homo sapiens OX=9606 GN=LDHB PE=1 SV=2	LDHB	CM_UM		NS	NS	NS	NS	0.0165369	0.871867	1.83003	NS	NS	NS	NS
	537	Cathepsin D;Cathepsin D light chain;Cathepsin D heavy chain	sp|P07339|CATD_HUMAN Cathepsin D OS=Homo sapiens OX=9606 GN=CTSD PE=1 SV=1	CTSD	CM_UM		NS	NS	NS	NS	0.00272053	1.6891	3.22455	NS	NS	NS	NS
	556	Heat shock protein HSP 90-alpha	sp|P07900|HS90A_HUMAN Heat shock protein HSP 90-alpha OS=Homo sapiens OX=9606 GN=HSP90AA1 PE=1 SV=5;sp|P07900-2|HS90A_HUMAN Isoform 2 of Heat shock protein HSP 90-alpha OS=Homo sapiens OX=9606 GN=HSP90AA1	HSP90AA1	CM_UM		NS	NS	NS	NS	0.0165369	1.04123	2.05798	NS	NS	NS	NS
	591	Insulin-like growth factor-binding protein 1	sp|P08833|IBP1_HUMAN Insulin-like growth factor-binding protein 1 OS=Homo sapiens OX=9606 GN=IGFBP1 PE=1 SV=1	IGFBP1	No		0.00891628	2.33766	5.05482	NS	0.00891628	2.87479	7.33496	NS	NS	NS	NS
	619	Leukotriene A-4 hydrolase	sp|P09960|LKHA4_HUMAN Leukotriene A-4 hydrolase OS=Homo sapiens OX=9606 GN=LTA4H PE=1 SV=2;sp|P09960-4|LKHA4_HUMAN Isoform 4 of Leukotriene A-4 hydrolase OS=Homo sapiens OX=9606 GN=LTA4H;sp|P09960-2|LKHA4_HUMAN Isoform 2 of Leukotriene A-4 hydrolase OS=Hom	LTA4H	CM_UM		NS	NS	NS	NS	0.000477162	1.58405	2.9981	NS	NS	NS	NS
	704	Versican core protein	sp|P13611|CSPG2_HUMAN Versican core protein OS=Homo sapiens OX=9606 GN=VCAN PE=1 SV=3;sp|P13611-2|CSPG2_HUMAN Isoform V1 of Versican core protein OS=Homo sapiens OX=9606 GN=VCAN;sp|P13611-5|CSPG2_HUMAN Isoform Vint of Versican core protein OS=Homo sapiens	VCAN	CM_UM		NS	NS	NS	NS	0.0290227	2.0708	4.2012	NS	NS	NS	NS
	715	Plastin-2	sp|P13796|PLSL_HUMAN Plastin-2 OS=Homo sapiens OX=9606 GN=LCP1 PE=1 SV=6	LCP1	No		0.000232838	1.12262	2.17742	NS	0.000232838	1.5031	2.83451	NS	NS	NS	NS
	729	Nidogen-1	sp|P14543|NID1_HUMAN Nidogen-1 OS=Homo sapiens OX=9606 GN=NID1 PE=1 SV=3;sp|P14543-2|NID1_HUMAN Isoform 2 of Nidogen-1 OS=Homo sapiens OX=9606 GN=NID1	NID1	CM_UM		NS	NS	NS	NS	0.00541027	0.846516	1.79815	NS	NS	NS	NS
	750	Ezrin	sp|P15311|EZRI_HUMAN Ezrin OS=Homo sapiens OX=9606 GN=EZR PE=1 SV=4	EZR	No		NS	NS	NS	NS	0.0457792	1.34554	2.54125	NS	0.0457792	1.44154	2.71611
	772	Fumarylacetoacetase	sp|P16930|FAAA_HUMAN Fumarylacetoacetase OS=Homo sapiens OX=9606 GN=FAH PE=1 SV=2;sp|P16930-2|FAAA_HUMAN Isoform 2 of Fumarylacetoacetase OS=Homo sapiens OX=9606 GN=FAH	FAH	CM_UM		NS	NS	NS	NS	0.0328776	1.92473	3.79666	NS	NS	NS	NS
	809	Vascular cell adhesion protein 1	sp|P19320|VCAM1_HUMAN Vascular cell adhesion protein 1 OS=Homo sapiens OX=9606 GN=VCAM1 PE=1 SV=1;sp|P19320-2|VCAM1_HUMAN Isoform 2 of Vascular cell adhesion protein 1 OS=Homo sapiens OX=9606 GN=VCAM1;sp|P19320-3|VCAM1_HUMAN Isoform 3 of Vascular cell adhe	VCAM1	CM_UM		NS	NS	NS	NS	0.000365245	0.938183	1.91611	NS	NS	NS	NS
	830	Proteasome subunit beta type-1	sp|P20618|PSB1_HUMAN Proteasome subunit beta type-1 OS=Homo sapiens OX=9606 GN=PSMB1 PE=1 SV=2	PSMB1	CM_UM		NS	NS	NS	NS	0.0261971	1.69788	3.24424	NS	NS	NS	NS
	864	Carboxypeptidase N subunit 2	sp|P22792|CPN2_HUMAN Carboxypeptidase N subunit 2 OS=Homo sapiens OX=9606 GN=CPN2 PE=1 SV=3	CPN2	CM_UM		NS	NS	NS	NS	0.0341254	0.7352	1.66463	NS	NS	NS	NS
	880	Adenosylhomocysteinase	sp|P23526|SAHH_HUMAN Adenosylhomocysteinase OS=Homo sapiens OX=9606 GN=AHCY PE=1 SV=4;sp|P23526-2|SAHH_HUMAN Isoform 2 of Adenosylhomocysteinase OS=Homo sapiens OX=9606 GN=AHCY	AHCY	CM_UM		NS	NS	NS	NS	0.000826051	2.21825	4.65329	NS	NS	NS	NS
	895	Tenascin	sp|P24821|TENA_HUMAN Tenascin OS=Homo sapiens OX=9606 GN=TNC PE=1 SV=3;sp|P24821-3|TENA_HUMAN Isoform 3 of Tenascin OS=Homo sapiens OX=9606 GN=TNC;sp|P24821-6|TENA_HUMAN Isoform 6 of Tenascin OS=Homo sapiens OX=9606 GN=TNC	TNC	CM_UM		NS	NS	NS	NS	0.00694539	1.04482	2.06311	NS	NS	NS	NS
	906	Proteasome subunit alpha type-1	sp|P25786|PSA1_HUMAN Proteasome subunit alpha type-1 OS=Homo sapiens OX=9606 GN=PSMA1 PE=1 SV=1;sp|P25786-2|PSA1_HUMAN Isoform Long of Proteasome subunit alpha type-1 OS=Homo sapiens OX=9606 GN=PSMA1	PSMA1	CM_UM		NS	NS	NS	NS	0.0145157	2.35108	5.10206	NS	NS	NS	NS
	909	Proteasome subunit alpha type-4	sp|P25789|PSA4_HUMAN Proteasome subunit alpha type-4 OS=Homo sapiens OX=9606 GN=PSMA4 PE=1 SV=1;sp|P25789-2|PSA4_HUMAN Isoform 2 of Proteasome subunit alpha type-4 OS=Homo sapiens OX=9606 GN=PSMA4	PSMA4	No		0.0173349	1.73331	3.3249	NS	0.0173349	2.07958	4.22684	NS	NS	NS	NS
	937	Proteasome subunit alpha type-5	sp|P28066|PSA5_HUMAN Proteasome subunit alpha type-5 OS=Homo sapiens OX=9606 GN=PSMA5 PE=1 SV=3;sp|P28066-2|PSA5_HUMAN Isoform 2 of Proteasome subunit alpha type-5 OS=Homo sapiens OX=9606 GN=PSMA5	PSMA5	CM_UM		NS	NS	NS	NS	0.00272053	2.47325	5.55293	NS	NS	NS	NS
	940	Proteasome subunit beta type-5	sp|P28074|PSB5_HUMAN Proteasome subunit beta type-5 OS=Homo sapiens OX=9606 GN=PSMB5 PE=1 SV=3;sp|P28074-3|PSB5_HUMAN Isoform 3 of Proteasome subunit beta type-5 OS=Homo sapiens OX=9606 GN=PSMB5	PSMB5	No		0.00322556	1.41925	2.67446	NS	0.00322556	1.93583	3.82598	NS	NS	NS	NS
	1016	Heat shock 70 kDa protein 4	sp|P34932|HSP74_HUMAN Heat shock 70 kDa protein 4 OS=Homo sapiens OX=9606 GN=HSPA4 PE=1 SV=4	HSPA4	CM_UM		NS	NS	NS	NS	0.0108456	1.52195	2.87179	NS	NS	NS	NS
	1144	Glutamate--cysteine ligase regulatory subunit	sp|P48507|GSH0_HUMAN Glutamate--cysteine ligase regulatory subunit OS=Homo sapiens OX=9606 GN=GCLM PE=1 SV=1	GCLM	No		NS	NS	NS	NS	0.0217997	0.866217	1.82288	NS	0.0217997	1.10989	2.15829
	1146	Glutathione synthetase	sp|P48637|GSHB_HUMAN Glutathione synthetase OS=Homo sapiens OX=9606 GN=GSS PE=1 SV=1;sp|P48637-2|GSHB_HUMAN Isoform 2 of Glutathione synthetase OS=Homo sapiens OX=9606 GN=GSS	GSS	No		0.00855684	1.17755	2.26192	NS	0.00855684	1.57492	2.97919	NS	NS	NS	NS
	1294	Proteasome subunit alpha type-6	sp|P60900|PSA6_HUMAN Proteasome subunit alpha type-6 OS=Homo sapiens OX=9606 GN=PSMA6 PE=1 SV=1;sp|P60900-2|PSA6_HUMAN Isoform 2 of Proteasome subunit alpha type-6 OS=Homo sapiens OX=9606 GN=PSMA6	PSMA6	No		0.00118718	1.5208	2.8695	NS	0.00118718	1.85873	3.62688	NS	NS	NS	NS
	1319	Beta-2-microglobulin;Beta-2-microglobulin form pI 5.3	sp|P61769|B2MG_HUMAN Beta-2-microglobulin OS=Homo sapiens OX=9606 GN=B2M PE=1 SV=1	B2M	CM_UM		NS	NS	NS	NS	0.0120534	1.54958	2.92732	NS	NS	NS	NS
	1349	Histone H4	sp|P62805|H4_HUMAN Histone H4 OS=Homo sapiens OX=9606 GN=H4C1 PE=1 SV=2	HIST1H4A	CM_UM		NS	NS	NS	NS	0.0101374	4.36113	20.5509	NS	NS	NS	NS
	1866	UTP--glucose-1-phosphate uridylyltransferase	sp|Q16851-2|UGPA_HUMAN Isoform 2 of UTP--glucose-1-phosphate uridylyltransferase OS=Homo sapiens OX=9606 GN=UGP2	UGP2	CM_UM		NS	NS	NS	NS	0.0286127	3.18933	9.12187	NS	NS	NS	NS
	2575	Collectin-10	sp|Q9Y6Z7|COL10_HUMAN Collectin-10 OS=Homo sapiens OX=9606 GN=COLEC10 PE=1 SV=2	COLEC10	No		0.0165369	1.26685	2.40636	NS	0.0165369	1.2396	2.36133	NS	NS	NS	NS
	303	Serum deprivation-response protein	sp|O95810|CAVN2_HUMAN Caveolae-associated protein 2 OS=Homo sapiens OX=9606 GN=CAVIN2 PE=1 SV=3	SDPR	CM_UM		NS	NS	NS	NS	0.00875956	-2.44685	-5.45224	NS	NS	NS	NS
	325	Coagulation factor XIII A chain	sp|P00488|F13A_HUMAN Coagulation factor XIII A chain OS=Homo sapiens OX=9606 GN=F13A1 PE=1 SV=4	F13A1	No		0.00977253	-1.2738	-2.41798	NS	0.00977253	-1.44723	-2.72684	NS	NS	NS	NS
	326	Purine nucleoside phosphorylase	sp|P00491|PNPH_HUMAN Purine nucleoside phosphorylase OS=Homo sapiens OX=9606 GN=PNP PE=1 SV=2	PNP	No		0.0126005	-1.39903	-2.63724	NS	0.0126005	-1.0592	-2.08378	NS	NS	NS	NS
	333	Complement C1r subcomponent;Complement C1r subcomponent heavy chain;Complement C1r subcomponent light chain	sp|P00736|C1R_HUMAN Complement C1r subcomponent OS=Homo sapiens OX=9606 GN=C1R PE=1 SV=2	C1R	CM_UM		NS	NS	NS	NS	0.0328776	-0.75905	-1.69238	NS	NS	NS	NS
	340	Coagulation factor XII;Coagulation factor XIIa heavy chain;Beta-factor XIIa part 1;Coagulation factor XIIa light chain	sp|P00748|FA12_HUMAN Coagulation factor XII OS=Homo sapiens OX=9606 GN=F12 PE=1 SV=3	F12	No		NS	NS	NS	NS	0.00799128	-1.86243	-3.6362	NS	0.00799128	-1.23047	-2.34643
	352	Complement C3;Complement C3 beta chain;C3-beta-c;Complement C3 alpha chain;C3a anaphylatoxin;Acylation stimulating protein;Complement C3b alpha chain;Complement C3c alpha chain fragment 1;Complement C3dg fragment;Complement C3g fragment;Complement C3d fragment;Complement C3f fragment;Complement C3c alpha chain fragment 2	sp|P01024|CO3_HUMAN Complement C3 OS=Homo sapiens OX=9606 GN=C3 PE=1 SV=2	C3	No		NS	NS	NS	NS	0.0153179	-0.519583	-1.43354	NS	0.0153179	-0.55275	-1.46688
	426	Platelet factor 4;Platelet factor 4. short form	sp|P02776|PLF4_HUMAN Platelet factor 4 OS=Homo sapiens OX=9606 GN=PF4 PE=1 SV=2	PF4	CM_UM		NS	NS	NS	NS	0.000365245	-1.82782	-3.55	NS	NS	NS	NS
	430	Hemopexin	sp|P02790|HEMO_HUMAN Hemopexin OS=Homo sapiens OX=9606 GN=HPX PE=1 SV=2	HPX	No		NS	NS	NS	NS	0.0165369	-2.14603	-4.42608	NS	0.0165369	-1.56593	-2.96068
	466	Heat shock protein beta-1	sp|P04792|HSPB1_HUMAN Heat shock protein beta-1 OS=Homo sapiens OX=9606 GN=HSPB1 PE=1 SV=2	HSPB1	No		0.0165369	-1.72873	-3.31436	NS	0.0165369	-1.91093	-3.76051	NS	NS	NS	NS
	599	Glutathione S-transferase P	sp|P09211|GSTP1_HUMAN Glutathione S-transferase P OS=Homo sapiens OX=9606 GN=GSTP1 PE=1 SV=2	GSTP1	No		0.00272053	-2.14977	-4.43757	NS	0.00272053	-1.41538	-2.6673	NS	NS	NS	NS
	816	Inter-alpha-trypsin inhibitor heavy chain H2	sp|P19823|ITIH2_HUMAN Inter-alpha-trypsin inhibitor heavy chain H2 OS=Homo sapiens OX=9606 GN=ITIH2 PE=1 SV=2	ITIH2	CM_UM		NS	NS	NS	NS	0.0022181	-0.568249	-1.48272	NS	NS	NS	NS
	873	Peptidyl-prolyl cis-trans isomerase B	sp|P23284|PPIB_HUMAN Peptidyl-prolyl cis-trans isomerase B OS=Homo sapiens OX=9606 GN=PPIB PE=1 SV=2	PPIB	CM_UM		NS	NS	NS	NS	0.00283189	-0.97085	-1.96	NS	NS	NS	NS
	881	Cofilin-1	sp|P23528|COF1_HUMAN Cofilin-1 OS=Homo sapiens OX=9606 GN=CFL1 PE=1 SV=3	CFL1	CM_UM		NS	NS	NS	NS	0.0414549	-1.6894	-3.22523	NS	NS	NS	NS
	924	Serum paraoxonase/arylesterase 1	sp|P27169|PON1_HUMAN Serum paraoxonase/arylesterase 1 OS=Homo sapiens OX=9606 GN=PON1 PE=1 SV=3	PON1	CM_UM		NS	NS	NS	NS	0.0165369	-1.60942	-3.05129	NS	NS	NS	NS
	933	Properdin	sp|P27918|PROP_HUMAN Properdin OS=Homo sapiens OX=9606 GN=CFP PE=1 SV=2	CFP	CM_UM		NS	NS	NS	NS	0.0261971	-1.58875	-3.00789	NS	NS	NS	NS
	1040	Insulin-like growth factor-binding protein complex acid labile subunit	sp|P35858|ALS_HUMAN Insulin-like growth factor-binding protein complex acid labile subunit OS=Homo sapiens OX=9606 GN=IGFALS PE=1 SV=1;sp|P35858-2|ALS_HUMAN Isoform 2 of Insulin-like growth factor-binding protein complex acid labile subunit OS=Homo sapiens	IGFALS	CM_UM		NS	NS	NS	NS	0.00227959	-1.75447	-3.37402	NS	NS	NS	NS
	1257	Transitional endoplasmic reticulum ATPase	sp|P55072|TERA_HUMAN Transitional endoplasmic reticulum ATPase OS=Homo sapiens OX=9606 GN=VCP PE=1 SV=4	VCP	CM_UM		NS	NS	NS	NS	0.010566	-1.76855	-3.40711	NS	NS	NS	NS
	1285	Myotrophin	sp|P58546|MTPN_HUMAN Myotrophin OS=Homo sapiens OX=9606 GN=MTPN PE=1 SV=2	MTPN	No		0.0494752	-1.90522	-3.74566	NS	0.0494752	-1.49997	-2.82837	NS	NS	NS	NS
	1818	Ras suppressor protein 1	sp|Q15404-2|RSU1_HUMAN Isoform 2 of Ras suppressor protein 1 OS=Homo sapiens OX=9606 GN=RSU1;sp|Q15404|RSU1_HUMAN Ras suppressor protein 1 OS=Homo sapiens OX=9606 GN=RSU1 PE=1 SV=3	RSU1	No		0.00490042	-3.18487	-9.09372	NS	0.00490042	-2.19334	-4.57363	NS	NS	NS	NS
	1995	Fermitin family homolog 3	sp|Q86UX7-2|URP2_HUMAN Isoform 2 of Fermitin family homolog 3 OS=Homo sapiens OX=9606 GN=FERMT3;sp|Q86UX7|URP2_HUMAN Fermitin family homolog 3 OS=Homo sapiens OX=9606 GN=FERMT3 PE=1 SV=1	FERMT3	CM_UM		NS	NS	NS	NS	0.00965349	-1.643	-3.12315	NS	NS	NS	NS
	2187	N-acetylmuramoyl-L-alanine amidase	sp|Q96PD5-2|PGRP2_HUMAN Isoform 2 of N-acetylmuramoyl-L-alanine amidase OS=Homo sapiens OX=9606 GN=PGLYRP2;sp|Q96PD5|PGRP2_HUMAN N-acetylmuramoyl-L-alanine amidase OS=Homo sapiens OX=9606 GN=PGLYRP2 PE=1 SV=1	PGLYRP2	No		NS	NS	NS	NS	0.00875956	-1.1541	-2.22545	NS	0.00875956	-0.94855	-1.92993
	102	Chloride intracellular channel protein 1	sp|O00299|CLIC1_HUMAN Chloride intracellular channel protein 1 OS=Homo sapiens OX=9606 GN=CLIC1 PE=1 SV=4	CLIC1	SMA_UM		0.0362233	-1.41372	-2.66423	NS	NS	NS	NS	NS	NS	NS	NS
	503	Cholinesterase	sp|P06276|CHLE_HUMAN Cholinesterase OS=Homo sapiens OX=9606 GN=BCHE PE=1 SV=1	BCHE	SMA_UM		0.0114222	-0.9007	-1.86697	NS	NS	NS	NS	NS	NS	NS	NS
	524	Tropomyosin alpha-3 chain	sp|P06753-2|TPM3_HUMAN Isoform 2 of Tropomyosin alpha-3 chain OS=Homo sapiens OX=9606 GN=TPM3;sp|P06753-5|TPM3_HUMAN Isoform 5 of Tropomyosin alpha-3 chain OS=Homo sapiens OX=9606 GN=TPM3;sp|P06753-3|TPM3_HUMAN Isoform 3 of Tropomyosin alpha-3 chain OS=Hom	TPM3	SMA_UM		0.0101374	-1.44913	-2.73043	NS	NS	NS	NS	NS	NS	NS	NS
	689	Alpha-actinin-1	sp|P12814|ACTN1_HUMAN Alpha-actinin-1 OS=Homo sapiens OX=9606 GN=ACTN1 PE=1 SV=2	ACTN1	SMA_UM		0.0139495	-2.04412	-4.12422	NS	NS	NS	NS	NS	NS	NS	NS
	2301	SH3 domain-binding glutamic acid-rich-like protein 3	sp|Q9H299|SH3L3_HUMAN SH3 domain-binding glutamic acid-rich-like protein 3 OS=Homo sapiens OX=9606 GN=SH3BGRL3 PE=1 SV=1	SH3BGRL3	SMA_UM		0.0209732	-1.32134	-2.49898	NS	NS	NS	NS	NS	NS	NS	NS
	2353	Protocadherin-12	sp|Q9NPG4|PCD12_HUMAN Protocadherin-12 OS=Homo sapiens OX=9606 GN=PCDH12 PE=1 SV=1	PCDH12	No		0.0195042	-1.09125	-2.13059	NS	NS	NS	NS	NS	0.0195042	1.44843	2.72911
	2545	Talin-1	sp|Q9Y490|TLN1_HUMAN Talin-1 OS=Homo sapiens OX=9606 GN=TLN1 PE=1 SV=3	TLN1	SMA_UM		0.0355146	-1.8944	-3.71767	NS	NS	NS	NS	NS	NS	NS	NS
	396	Apolipoprotein A-I;Proapolipoprotein A-I;Truncated apolipoprotein A-I	sp|P02647|APOA1_HUMAN Apolipoprotein A-I OS=Homo sapiens OX=9606 GN=APOA1 PE=1 SV=1	APOA1	CM_SMA		NS	NS	NS	NS	NS	NS	NS	NS	0.0439056	-0.693117	-1.61677
	435	Plasma kallikrein;Plasma kallikrein heavy chain;Plasma kallikrein light chain	sp|P03952|KLKB1_HUMAN Plasma kallikrein OS=Homo sapiens OX=9606 GN=KLKB1 PE=1 SV=1	KLKB1	CM_SMA		NS	NS	NS	NS	NS	NS	NS	NS	0.0439056	-0.748033	-1.6795
	539	Complement component C8 alpha chain	sp|P07357|CO8A_HUMAN Complement component C8 alpha chain OS=Homo sapiens OX=9606 GN=C8A PE=1 SV=2	C8A	CM_SMA		NS	NS	NS	NS	NS	NS	NS	NS	0.0248886	-1.05385	-2.07606
	1752	Src substrate cortactin	sp|Q14247-3|SRC8_HUMAN Isoform 3 of Src substrate cortactin OS=Homo sapiens OX=9606 GN=CTTN;sp|Q14247|SRC8_HUMAN Src substrate cortactin OS=Homo sapiens OX=9606 GN=CTTN PE=1 SV=2;sp|Q14247-2|SRC8_HUMAN Isoform 2 of Src substrate cortactin OS=Homo sapiens O	CTTN	CM_SMA		NS	NS	NS	NS	NS	NS	NS	NS	0.0430808	-1.36775	-2.58068
	205	Perilipin-3	sp|O60664|PLIN3_HUMAN Perilipin-3 OS=Homo sapiens OX=9606 GN=PLIN3 PE=1 SV=3;sp|O60664-4|PLIN3_HUMAN Isoform 4 of Perilipin-3 OS=Homo sapiens OX=9606 GN=PLIN3;sp|O60664-3|PLIN3_HUMAN Isoform 3 of Perilipin-3 OS=Homo sapiens OX=9606 GN=PLIN3	PLIN3	CM_SMA		NS	NS	NS	NS	NS	NS	NS	NS	0.0457497	1.94553	3.85179
	677	Polyadenylate-binding protein 1	sp|P11940-2|PABP1_HUMAN Isoform 2 of Polyadenylate-binding protein 1 OS=Homo sapiens OX=9606 GN=PABPC1;sp|P11940|PABP1_HUMAN Polyadenylate-binding protein 1 OS=Homo sapiens OX=9606 GN=PABPC1 PE=1 SV=2	PABPC1	CM_SMA		NS	NS	NS	NS	NS	NS	NS	NS	0.0278991	1.6483	3.13464
	714	Bone marrow proteoglycan;Eosinophil granule major basic protein	sp|P13727|PRG2_HUMAN Bone marrow proteoglycan OS=Homo sapiens OX=9606 GN=PRG2 PE=1 SV=2;sp|P13727-2|PRG2_HUMAN Isoform 2 of Bone marrow proteoglycan OS=Homo sapiens OX=9606 GN=PRG2	PRG2	CM_SMA		NS	NS	NS	NS	NS	NS	NS	NS	0.039537	1.2825	2.4326
