# Supplementary material for: Infected erythrocytes and plasma proteomics reveal a specific protein signature of severe malaria
Source: EMBO Mol Med. 2024 Jan 31;16(2):6. doi: 10.1038/s44321-023-00010-0 (PMC10897182; doi:10.1038/s44321-023-00010-0)
Supplement: Supplementary file 9 — Dataset EV7 [file 44321_2023_10_MOESM9_ESM.xlsx]

## Sheet: Dataset EV7
				Circulating 20S proteasome sub-units extracted from Plasma LC-MS/MS data
T: Protein names	T: Gene names	CM1 LFQ	CM2 LFQ	CM3 LFQ	CM4 LFQ	CM5 LFQ	CM6 LFQ	NI1 LFQ	NI2 LFQ	NI3 LFQ	NI4 LFQ	NI5 LFQ	NI6 LFQ	SMA1 LFQ	SMA2 LFQ	SMA3 LFQ	SMA4 LFQ	SMA5 LFQ	SMA6 LFQ	UM1 LFQ	UM2 LFQ	UM3 LFQ	UM4 LFQ	UM5 LFQ	UM6 LFQ	C: Keywords	C: KEGG	C: Reactome	C: GOBP name	C: GOMF name	C: GOCC name	N: Peptides	N: Razor + unique peptides	N: Unique peptides	N: Sequence coverage [%]	N: Unique + razor sequence coverage [%]	N: Unique sequence coverage [%]	N: Mol. weight [kDa]	N: Q-value	N: Score	N: Intensity	N: MS/MS count	N: Peptide counts (all)	N: Peptide counts (razor+unique)	T: Protein IDs	T: Majority protein IDs	T: Protein names	T: Gene names	T: id
Proteasome subunit alpha type-7	PSMA7	16.2581	15.8771	15.3456	16.404	17.1176	15.8106	14.5141	14.2721	13.9288	13.821	13.0211	14.3238	16.6847	15.8039	15.443	16.1899	15.8672	16.3453	14.8424	14.3854	15.1734	14.3752	15.129	15.2442	3D-structure;Acetylation;Alternativesplicing;Completeproteome;Cytoplasm;Directproteinsequencing;Glycoprotein;Host-virusinteraction;Hydrolase;Nucleus;Phosphoprotein;Protease;Proteasome;Referenceproteome;Threonineprotease	ko03050	REACT_11063;REACT_111056;REACT_111178;REACT_1156;REACT_118656;REACT_1221;REACT_13464;REACT_13565;REACT_150471;REACT_1614;REACT_188323;REACT_188330;REACT_1949;REACT_20549;REACT_25325;REACT_263873;REACT_263883;REACT_264438;REACT_264478;REACT_264605;REACT_267700;REACT_268156;REACT_268366;REACT_268718;REACT_4;REACT_6761;REACT_6785;REACT_6821;REACT_6850;REACT_6871;REACT_75842;REACT_9003;REACT_9031;REA…	activation of immune response;activation of innate immune response;anaphase-promoting complex-dependent proteasomal ubiquitin-dependent protein catabolic process;antigen processing and presentation;antigen processing and presentation of exogenous antigen;antigen processing and presentation of exogenous peptide antigen;antigen processing and presentation of exogenous peptide antigen via MHC class …	binding;catalytic activity;endopeptidase activity;hydrolase activity;identical protein binding;peptidase activity;peptidase activity, acting on L-amino acid peptides;protein binding;threonine-type endopeptidase activity;threonine-type peptidase activity	cell part;cytoplasm;cytoplasmic part;cytosol;extracellular membrane-bounded organelle;extracellular organelle;extracellular region part;extracellular vesicular exosome;intracellular membrane-bounded organelle;intracellular organelle;intracellular organelle part;intracellular part;macromolecular complex;membrane-bounded organelle;membrane-bounded vesicle;nuclear part;nucleoplasm;nucleus;organelle;…	12	12	12	532	532	532	27887	0	32331	13954000	192	NaN	NaN	O14818;O14818-4;O14818-2;Q8TAA3-2;Q8TAA3-5;Q8TAA3	O14818;O14818-4;O14818-2	Proteasome subunit alpha type-7	PSMA7	134
Proteasome subunit beta type-1	PSMB1	15.0616	15.3149	15.5004	16.0138	16.3656	15.2838	14.4658	12.2713	13.0284	13.5884	13.0129	11.6574	15.677	14.8236	14.8229	15.394	13.9816	13.8996	14.0679	13.0532	15.3288	13.8655	15.4033	11.6341	3D-structure;Acetylation;Completeproteome;Cytoplasm;Directproteinsequencing;Glycoprotein;Host-virusinteraction;Hydrolase;Nucleus;Phosphoprotein;Polymorphism;Protease;Proteasome;Referenceproteome;Threonineprotease	ko03050	REACT_11063;REACT_111056;REACT_111178;REACT_1156;REACT_118656;REACT_1221;REACT_13464;REACT_13565;REACT_150471;REACT_1614;REACT_188323;REACT_188330;REACT_1949;REACT_20549;REACT_25325;REACT_263873;REACT_263883;REACT_264438;REACT_264478;REACT_264605;REACT_267700;REACT_268156;REACT_268366;REACT_268718;REACT_4;REACT_6761;REACT_6785;REACT_6821;REACT_6850;REACT_6871;REACT_75842;REACT_9003;REACT_9031;REA…	activation of immune response;activation of innate immune response;anaphase-promoting complex-dependent proteasomal ubiquitin-dependent protein catabolic process;antigen processing and presentation;antigen processing and presentation of exogenous antigen;antigen processing and presentation of exogenous peptide antigen;antigen processing and presentation of exogenous peptide antigen via MHC class …	catalytic activity;endopeptidase activity;hydrolase activity;peptidase activity;peptidase activity, acting on L-amino acid peptides;threonine-type endopeptidase activity;threonine-type peptidase activity	cell part;cytoplasm;cytoplasmic part;cytosol;extracellular membrane-bounded organelle;extracellular organelle;extracellular region part;extracellular vesicular exosome;intracellular membrane-bounded organelle;intracellular organelle;intracellular organelle part;intracellular part;macromolecular complex;membrane-bounded organelle;membrane-bounded vesicle;nuclear part;nucleoplasm;nucleus;organelle;…	11	11	10	552	552	465	26489	0	65773	8685100	120	11	11	P20618	P20618	Proteasome subunit beta type-1	PSMB1	830
Proteasome subunit alpha type-1	PSMA1	15.8372	16.1286	16.4556	16.1861	17.5677	16.0112	13.64	15.0637	11.881	13.2839	11.9713	14.7033	15.6988	12.8723	15.1305	16.6655	16.2968	15.975	13.9402	14.5905	13.4185	13.6174	14.5	9.60656	3D-structure;Acetylation;Alternativesplicing;Completeproteome;Cytoplasm;Directproteinsequencing;Glycoprotein;Hydrolase;Immunity;Isopeptidebond;Nucleus;Polymorphism;Protease;Proteasome;Referenceproteome;Threonineprotease;Ublconjugation	ko03050	REACT_11063;REACT_111056;REACT_111178;REACT_1156;REACT_118656;REACT_1221;REACT_13464;REACT_13565;REACT_150471;REACT_1614;REACT_188323;REACT_188330;REACT_1949;REACT_20549;REACT_25325;REACT_263873;REACT_263883;REACT_264438;REACT_264478;REACT_264605;REACT_267700;REACT_268156;REACT_268366;REACT_268718;REACT_4;REACT_6761;REACT_6785;REACT_6821;REACT_6850;REACT_6871;REACT_75842;REACT_9003;REACT_9031;REA…	activation of immune response;activation of innate immune response;anaphase-promoting complex-dependent proteasomal ubiquitin-dependent protein catabolic process;antigen processing and presentation;antigen processing and presentation of exogenous antigen;antigen processing and presentation of exogenous peptide antigen;antigen processing and presentation of exogenous peptide antigen via MHC class …	binding;catalytic activity;endopeptidase activity;hydrolase activity;nucleic acid binding;peptidase activity;peptidase activity, acting on L-amino acid peptides;RNA binding;threonine-type endopeptidase activity;threonine-type peptidase activity	cell part;centrosome;cytoplasm;cytoplasmic part;cytoskeletal part;cytosol;extracellular membrane-bounded organelle;extracellular organelle;extracellular region part;extracellular vesicular exosome;intracellular membrane-bounded organelle;intracellular non-membrane-bounded organelle;intracellular organelle;intracellular organelle part;intracellular part;macromolecular complex;membrane-bounded orga…	12	12	12	395	395	395	29555	0	27236	9531000	129	NaN	NaN	P25786;P25786-2	P25786;P25786-2	Proteasome subunit alpha type-1	PSMA1	906
Proteasome subunit alpha type-2	PSMA2	13.131	12.5242	15.5253	16.1596	14.294	13.4656	11.6872	11.0051	10.9743	10.9856	11.8697	11.426	14.6778	14.3838	14.5336	11.9554	11.738	13.6716	11.1376	13.0602	14.322	13.132	11.3439	12.403	3D-structure;Acetylation;Completeproteome;Cytoplasm;Directproteinsequencing;Hydrolase;Nucleus;Phosphoprotein;Polymorphism;Protease;Proteasome;Referenceproteome;Threonineprotease	ko03050	REACT_11063;REACT_111056;REACT_111178;REACT_1156;REACT_118656;REACT_1221;REACT_13464;REACT_13565;REACT_150471;REACT_1614;REACT_188323;REACT_188330;REACT_1949;REACT_20549;REACT_25325;REACT_263873;REACT_263883;REACT_264438;REACT_264478;REACT_264605;REACT_267700;REACT_268156;REACT_268366;REACT_268718;REACT_4;REACT_6761;REACT_6785;REACT_6821;REACT_6850;REACT_6871;REACT_75842;REACT_9003;REACT_9031;REA…	activation of immune response;activation of innate immune response;anaphase-promoting complex-dependent proteasomal ubiquitin-dependent protein catabolic process;antigen processing and presentation;antigen processing and presentation of exogenous antigen;antigen processing and presentation of exogenous peptide antigen;antigen processing and presentation of exogenous peptide antigen via MHC class …	catalytic activity;endopeptidase activity;hydrolase activity;peptidase activity;peptidase activity, acting on L-amino acid peptides;threonine-type endopeptidase activity;threonine-type peptidase activity	cell part;cytoplasm;cytoplasmic mRNA processing body;cytoplasmic part;cytosol;extracellular membrane-bounded organelle;extracellular organelle;extracellular region part;extracellular vesicular exosome;intracellular membrane-bounded organelle;intracellular non-membrane-bounded organelle;intracellular organelle;intracellular organelle part;intracellular part;macromolecular complex;membrane-bounded …	7	7	7	346	346	346	25898	0	3222	3316000	76	7	7	P25787	P25787	Proteasome subunit alpha type-2	PSMA2	907
Proteasome subunit alpha type-3	PSMA3	15.539	15.774	15.8313	16.8527	17.4819	16.7273	15.3251	15.2566	14.7151	11.0628	10.5086	15.1903	16.5253	15.6155	15.8244	15.4166	15.2007	15.5234	14.9595	15.3446	15.9394	14.884	15.3995	15.9163	3D-structure;Acetylation;Alternativesplicing;Completeproteome;Cytoplasm;Directproteinsequencing;Host-virusinteraction;Hydrolase;Nucleus;Phosphoprotein;Protease;Proteasome;Referenceproteome;Threonineprotease	ko03050	REACT_11063;REACT_111056;REACT_111178;REACT_1156;REACT_118656;REACT_1221;REACT_13464;REACT_13565;REACT_150471;REACT_1614;REACT_188323;REACT_188330;REACT_1949;REACT_20549;REACT_25325;REACT_263873;REACT_263883;REACT_264438;REACT_264478;REACT_264605;REACT_267700;REACT_268156;REACT_268366;REACT_268718;REACT_4;REACT_6761;REACT_6785;REACT_6821;REACT_6850;REACT_6871;REACT_75842;REACT_9003;REACT_9031;REA…	activation of immune response;activation of innate immune response;anaphase-promoting complex-dependent proteasomal ubiquitin-dependent protein catabolic process;antigen processing and presentation;antigen processing and presentation of exogenous antigen;antigen processing and presentation of exogenous peptide antigen;antigen processing and presentation of exogenous peptide antigen via MHC class …	catalytic activity;endopeptidase activity;hydrolase activity;peptidase activity;peptidase activity, acting on L-amino acid peptides;threonine-type endopeptidase activity;threonine-type peptidase activity	cell part;cytoplasm;cytoplasmic part;cytosol;extracellular membrane-bounded organelle;extracellular organelle;extracellular region part;extracellular vesicular exosome;intracellular membrane-bounded organelle;intracellular organelle;intracellular organelle part;intracellular part;macromolecular complex;membrane-bounded organelle;membrane-bounded vesicle;nuclear part;nucleoplasm;nucleus;organelle;…	11	11	11	488	488	488	27647	0	23787	10093000	105	NaN	NaN	P25788-2;P25788	P25788-2;P25788	Proteasome subunit alpha type-3	PSMA3	908
Proteasome subunit alpha type-4	PSMA4	15.6932	14.1849	15.4066	16.5235	14.9912	15.5239	13.4993	11.7518	11.2101	14.2351	14.3471	13.0782	15.2072	14.896	15.3564	15.2746	14.4705	12.7475	12.469	13.8314	14.9449	11.7399	12.5342	14.3264	3D-structure;Acetylation;Alternativesplicing;Completeproteome;Cytoplasm;Directproteinsequencing;Host-virusinteraction;Hydrolase;Nucleus;Phosphoprotein;Protease;Proteasome;Referenceproteome;Threonineprotease	ko03050	REACT_11063;REACT_111056;REACT_111178;REACT_1156;REACT_118656;REACT_1221;REACT_13464;REACT_13565;REACT_150471;REACT_1614;REACT_188323;REACT_188330;REACT_1949;REACT_20549;REACT_25325;REACT_263873;REACT_263883;REACT_264438;REACT_264478;REACT_264605;REACT_267700;REACT_268156;REACT_268366;REACT_268718;REACT_4;REACT_6761;REACT_6785;REACT_6821;REACT_6850;REACT_6871;REACT_75842;REACT_9003;REACT_9031;REA…	activation of immune response;activation of innate immune response;anaphase-promoting complex-dependent proteasomal ubiquitin-dependent protein catabolic process;antigen processing and presentation;antigen processing and presentation of exogenous antigen;antigen processing and presentation of exogenous peptide antigen;antigen processing and presentation of exogenous peptide antigen via MHC class …	catalytic activity;endopeptidase activity;hydrolase activity;peptidase activity;peptidase activity, acting on L-amino acid peptides;threonine-type endopeptidase activity;threonine-type peptidase activity	cell part;cytoplasm;cytoplasmic mRNA processing body;cytoplasmic part;cytosol;extracellular membrane-bounded organelle;extracellular organelle;extracellular region part;extracellular vesicular exosome;intracellular membrane-bounded organelle;intracellular non-membrane-bounded organelle;intracellular organelle;intracellular organelle part;intracellular part;macromolecular complex;membrane;membrane…	7	7	7	345	345	345	29483	0	49844	4570000	73	NaN	NaN	P25789;P25789-2	P25789;P25789-2	Proteasome subunit alpha type-4	PSMA4	909
Proteasome subunit beta type-8	PSMB8	13.6999	13.9793	14.1471	14.8078	15.9413	14.135	13.346	14.124	13.2999	10.8159	10.7624	13.3178	15.3876	13.882	14.1611	13.7441	13.8189	13.1421	13.2227	12.8048	12.7342	13.9621	13.4471	13.3426	Alternativesplicing;Completeproteome;Cytoplasm;Differentiation;Diseasemutation;Host-virusinteraction;Hydrolase;Immunity;Nucleus;Phosphoprotein;Polymorphism;Protease;Proteasome;Referenceproteome;Threonineprotease;Zymogen	ko03050	REACT_11063;REACT_111056;REACT_111178;REACT_1156;REACT_118656;REACT_1221;REACT_13464;REACT_13565;REACT_150471;REACT_1614;REACT_188323;REACT_188330;REACT_1949;REACT_20549;REACT_25162;REACT_25325;REACT_263873;REACT_263883;REACT_264438;REACT_264478;REACT_264605;REACT_267700;REACT_268156;REACT_268366;REACT_268718;REACT_4;REACT_6761;REACT_6785;REACT_6821;REACT_6850;REACT_6871;REACT_75842;REACT_9003;RE…	activation of immune response;activation of innate immune response;anaphase-promoting complex-dependent proteasomal ubiquitin-dependent protein catabolic process;antigen processing and presentation;antigen processing and presentation of exogenous antigen;antigen processing and presentation of exogenous peptide antigen;antigen processing and presentation of exogenous peptide antigen via MHC class …	catalytic activity;endopeptidase activity;hydrolase activity;peptidase activity;peptidase activity, acting on L-amino acid peptides;threonine-type endopeptidase activity;threonine-type peptidase activity	cell part;cytoplasm;cytoplasmic part;cytosol;extracellular membrane-bounded organelle;extracellular organelle;extracellular region part;extracellular vesicular exosome;intracellular membrane-bounded organelle;intracellular organelle;intracellular organelle part;intracellular part;macromolecular complex;membrane-bounded organelle;membrane-bounded vesicle;nuclear part;nucleoplasm;nucleus;organelle;…	9	9	9	393	393	393	29769	0	45241	5275100	124	NaN	NaN	P28062-2;P28062	P28062-2;P28062	Proteasome subunit beta type-8	PSMB8	935
Proteasome subunit alpha type-5	PSMA5	15.508	15.7525	15.8777	16.234	18.0384	16.1767	13.5607	13.3699	13.8496	13.2124	12.0721	14.1315	15.4671	13.3376	14.6949	15.5464	15.3373	15.179	14.6104	12.4406	15.0924	13.64	9.62935	13.1731	3D-structure;Acetylation;Alternativesplicing;Completeproteome;Cytoplasm;Directproteinsequencing;Glycoprotein;Hydrolase;Nucleus;Phosphoprotein;Protease;Proteasome;Referenceproteome;Threonineprotease	ko03050	REACT_11063;REACT_111056;REACT_111178;REACT_1156;REACT_118656;REACT_1221;REACT_13464;REACT_13565;REACT_150471;REACT_1614;REACT_188323;REACT_188330;REACT_1949;REACT_20549;REACT_25325;REACT_263873;REACT_263883;REACT_264438;REACT_264478;REACT_264605;REACT_267700;REACT_268156;REACT_268366;REACT_268718;REACT_4;REACT_6761;REACT_6785;REACT_6821;REACT_6850;REACT_6871;REACT_75842;REACT_9003;REACT_9031;REA…	activation of immune response;activation of innate immune response;anaphase-promoting complex-dependent proteasomal ubiquitin-dependent protein catabolic process;antigen processing and presentation;antigen processing and presentation of exogenous antigen;antigen processing and presentation of exogenous peptide antigen;antigen processing and presentation of exogenous peptide antigen via MHC class …	catalytic activity;endopeptidase activity;hydrolase activity;peptidase activity;peptidase activity, acting on L-amino acid peptides;threonine-type endopeptidase activity;threonine-type peptidase activity	cell part;cytoplasm;cytoplasmic part;cytosol;extracellular membrane-bounded organelle;extracellular organelle;extracellular region part;extracellular vesicular exosome;intracellular membrane-bounded organelle;intracellular organelle;intracellular organelle part;intracellular part;macromolecular complex;membrane-bounded organelle;membrane-bounded vesicle;nuclear part;nucleoplasm;nucleus;organelle;…	8	8	8	456	456	456	26411	0	32331	8991900	116	NaN	NaN	P28066;P28066-2;PF3D7_0727400.1-p1	P28066;P28066-2	Proteasome subunit alpha type-5	PSMA5	937
Proteasome subunit beta type-4	PSMB4	15.3607	15.4356	16.182	16.993	17.6528	15.4308	14.3828	13.8211	10.7216	11.554	10.5879	12.5315	16.1843	15.5345	14.3164	15.2852	14.9617	14.9738	13.522	10.6755	15.3517	15.2592	16.1488	12.7917	3D-structure;Acetylation;Completeproteome;Cytoplasm;Directproteinsequencing;Host-virusinteraction;Hydrolase;Nucleus;Phosphoprotein;Polymorphism;Protease;Proteasome;Referenceproteome;Threonineprotease;Zymogen	ko03050	REACT_11063;REACT_111056;REACT_111178;REACT_1156;REACT_118656;REACT_1221;REACT_13464;REACT_13565;REACT_150471;REACT_1614;REACT_188323;REACT_188330;REACT_1949;REACT_20549;REACT_25325;REACT_263873;REACT_263883;REACT_264438;REACT_264478;REACT_264605;REACT_267700;REACT_268156;REACT_268366;REACT_268718;REACT_4;REACT_6761;REACT_6785;REACT_6821;REACT_6850;REACT_6871;REACT_75842;REACT_9003;REACT_9031;REA…	activation of immune response;activation of innate immune response;anaphase-promoting complex-dependent proteasomal ubiquitin-dependent protein catabolic process;antigen processing and presentation;antigen processing and presentation of exogenous antigen;antigen processing and presentation of exogenous peptide antigen;antigen processing and presentation of exogenous peptide antigen via MHC class …	binding;catalytic activity;endopeptidase activity;hydrolase activity;lipopolysaccharide binding;peptidase activity;peptidase activity, acting on L-amino acid peptides;threonine-type endopeptidase activity;threonine-type peptidase activity	cell part;cytoplasm;cytoplasmic part;cytosol;extracellular membrane-bounded organelle;extracellular organelle;extracellular region part;extracellular vesicular exosome;intracellular membrane-bounded organelle;intracellular organelle;intracellular organelle part;intracellular part;macromolecular complex;membrane-bounded organelle;membrane-bounded vesicle;nuclear part;nucleoplasm;nucleus;organelle;…	10	10	10	523	523	523	29204	0	28083	8677100	90	10	10	P28070	P28070	Proteasome subunit beta type-4	PSMB4	938
Proteasome subunit beta type-6	PSMB6	14.1669	14.3041	14.7332	14.0538	15.2745	15.3828	11.9529	10.9505	11.1095	11.0047	10.3783	12.0652	15.0599	12.9103	13.7867	15.2036	14.2108	12.9454	10.999	11.2964	12.3952	11.1548	13.1717	12.7152	3D-structure;Acetylation;Completeproteome;Cytoplasm;Directproteinsequencing;Host-virusinteraction;Hydrolase;Nucleus;Polymorphism;Protease;Proteasome;Referenceproteome;Threonineprotease;Zymogen	ko03050	REACT_11063;REACT_111056;REACT_111178;REACT_1156;REACT_118656;REACT_1221;REACT_13464;REACT_13565;REACT_150471;REACT_1614;REACT_188323;REACT_188330;REACT_1949;REACT_20549;REACT_25325;REACT_263873;REACT_263883;REACT_264438;REACT_264478;REACT_264605;REACT_267700;REACT_268156;REACT_268366;REACT_268718;REACT_4;REACT_6761;REACT_6785;REACT_6821;REACT_6850;REACT_6871;REACT_75842;REACT_9003;REACT_9031;REA…	activation of immune response;activation of innate immune response;anaphase-promoting complex-dependent proteasomal ubiquitin-dependent protein catabolic process;antigen processing and presentation;antigen processing and presentation of exogenous antigen;antigen processing and presentation of exogenous peptide antigen;antigen processing and presentation of exogenous peptide antigen via MHC class …	catalytic activity;endopeptidase activity;hydrolase activity;peptidase activity;peptidase activity, acting on L-amino acid peptides;threonine-type endopeptidase activity;threonine-type peptidase activity	cell part;cytoplasm;cytoplasmic part;cytosol;extracellular membrane-bounded organelle;extracellular organelle;extracellular region part;extracellular vesicular exosome;Golgi apparatus;intracellular membrane-bounded organelle;intracellular organelle;intracellular organelle part;intracellular part;macromolecular complex;membrane-bounded organelle;membrane-bounded vesicle;nuclear part;nucleoplasm;nu…	7	7	7	268	268	268	25357	0	22847	1899000	37	7	7	P28072	P28072	Proteasome subunit beta type-6	PSMB6	939
Proteasome subunit beta type-5	PSMB5	15.4993	15.0189	14.7884	14.4619	15.2586	13.9103	12.7691	11.5738	12.1648	11.2513	13.0088	11.7236	15.2967	13.5693	13.5832	14.6132	14.6385	14.137	12.6683	12.1623	14.0882	12.2193	13.5471	12.6372	3D-structure;Alternativesplicing;Completeproteome;Cytoplasm;Directproteinsequencing;Host-virusinteraction;Hydrolase;Nucleus;Polymorphism;Protease;Proteasome;Referenceproteome;Threonineprotease;Zymogen	ko03050	REACT_11063;REACT_111056;REACT_111178;REACT_1156;REACT_118656;REACT_1221;REACT_13464;REACT_13565;REACT_150471;REACT_1614;REACT_188323;REACT_188330;REACT_1949;REACT_20549;REACT_25325;REACT_263873;REACT_263883;REACT_264438;REACT_264478;REACT_264605;REACT_267700;REACT_268156;REACT_268366;REACT_268718;REACT_4;REACT_6761;REACT_6785;REACT_6821;REACT_6850;REACT_6871;REACT_75842;REACT_9003;REACT_9031;REA…	activation of immune response;activation of innate immune response;anaphase-promoting complex-dependent proteasomal ubiquitin-dependent protein catabolic process;antigen processing and presentation;antigen processing and presentation of exogenous antigen;antigen processing and presentation of exogenous peptide antigen;antigen processing and presentation of exogenous peptide antigen via MHC class …	catalytic activity;endopeptidase activity;hydrolase activity;peptidase activity;peptidase activity, acting on L-amino acid peptides;threonine-type endopeptidase activity;threonine-type peptidase activity	cell part;centrosome;cytoplasm;cytoplasmic part;cytoskeletal part;cytosol;extracellular membrane-bounded organelle;extracellular organelle;extracellular region part;extracellular vesicular exosome;intracellular membrane-bounded organelle;intracellular non-membrane-bounded organelle;intracellular organelle;intracellular organelle part;intracellular part;macromolecular complex;membrane-bounded orga…	12	12	12	487	487	487	2848	0	16578	5140600	122	NaN	NaN	P28074;P28074-3;P28074-2	P28074;P28074-3	Proteasome subunit beta type-5	PSMB5	940
Proteasome subunit beta type-10	PSMB10	13.4989	13.5155	15.2299	16.7798	16.1198	13.9727	11.5785	10.7753	11.2126	11.4479	10.6024	11.4575	15.9678	14.5269	15.996	13.1658	14.3516	13.503	11.3389	10.2882	13.1611	14.1887	10.7885	9.51229	Acetylation;Completeproteome;Cytoplasm;Host-virusinteraction;Hydrolase;Nucleus;Protease;Proteasome;Referenceproteome;Threonineprotease;Zymogen	ko03050	REACT_11063;REACT_111056;REACT_111178;REACT_1156;REACT_118656;REACT_1221;REACT_13464;REACT_13565;REACT_150471;REACT_1614;REACT_188323;REACT_188330;REACT_1949;REACT_20549;REACT_25325;REACT_263873;REACT_263883;REACT_264438;REACT_264478;REACT_264605;REACT_267700;REACT_268156;REACT_268366;REACT_268718;REACT_4;REACT_6761;REACT_6785;REACT_6821;REACT_6850;REACT_6871;REACT_75842;REACT_9003;REACT_9031;REA…	activation of immune response;activation of innate immune response;anaphase-promoting complex-dependent proteasomal ubiquitin-dependent protein catabolic process;anatomical structure morphogenesis;antigen processing and presentation;antigen processing and presentation of exogenous antigen;antigen processing and presentation of exogenous peptide antigen;antigen processing and presentation of exoge…	catalytic activity;endopeptidase activity;hydrolase activity;peptidase activity;peptidase activity, acting on L-amino acid peptides;threonine-type endopeptidase activity;threonine-type peptidase activity	cell part;cytoplasm;cytoplasmic part;cytosol;intracellular membrane-bounded organelle;intracellular organelle;intracellular organelle part;intracellular part;macromolecular complex;membrane-bounded organelle;nuclear part;nucleoplasm;nucleus;organelle;organelle part;proteasome complex;proteasome core complex;protein complex	4	4	4	223	223	223	28936	0	77001	3996500	42	4	4	P40306	P40306	Proteasome subunit beta type-10	PSMB10	1074
Proteasome subunit beta type-3	PSMB3	15.7513	15.882	14.9776	17.4117	17.0133	15.6251	14.9279	11.6377	14.3219	11.1623	14.5796	14.8175	16.4537	15.8799	15.5846	16.4648	16.4904	13.9192	14.3183	9.96597	16.0178	15.2331	9.39622	15.5656	3D-structure;Acetylation;Completeproteome;Cytoplasm;Directproteinsequencing;Host-virusinteraction;Hydrolase;Nucleus;Polymorphism;Protease;Proteasome;Referenceproteome;Threonineprotease	ko03050	REACT_11063;REACT_111056;REACT_111178;REACT_1156;REACT_118656;REACT_1221;REACT_13464;REACT_13565;REACT_150471;REACT_1614;REACT_188323;REACT_188330;REACT_1949;REACT_20549;REACT_25325;REACT_263873;REACT_263883;REACT_264438;REACT_264478;REACT_264605;REACT_267700;REACT_268156;REACT_268366;REACT_268718;REACT_4;REACT_6761;REACT_6785;REACT_6821;REACT_6850;REACT_6871;REACT_75842;REACT_9003;REACT_9031;REA…	activation of immune response;activation of innate immune response;anaphase-promoting complex-dependent proteasomal ubiquitin-dependent protein catabolic process;antigen processing and presentation;antigen processing and presentation of exogenous antigen;antigen processing and presentation of exogenous peptide antigen;antigen processing and presentation of exogenous peptide antigen via MHC class …	catalytic activity;endopeptidase activity;hydrolase activity;peptidase activity;peptidase activity, acting on L-amino acid peptides;threonine-type endopeptidase activity;threonine-type peptidase activity	actin cytoskeleton;cell part;cytoplasm;cytoplasmic part;cytoskeleton;cytosol;extracellular membrane-bounded organelle;extracellular organelle;extracellular region part;extracellular vesicular exosome;Golgi apparatus;intracellular membrane-bounded organelle;intracellular non-membrane-bounded organelle;intracellular organelle;intracellular organelle part;intracellular part;macromolecular complex;me…	9	9	9	493	493	493	22949	0	51687	7827600	110	9	9	P49720	P49720	Proteasome subunit beta type-3	PSMB3	1168
Proteasome subunit beta type-2	PSMB2	14.6255	14.342	15.0209	16.3462	17.294	12.9768	13.0032	11.2981	11.9706	14.903	11.2401	11.7456	15.9527	15.6609	14.0055	15.9611	12.6646	14.8713	14.2122	10.4743	15.5027	13.4967	10.8516	15.7556	3D-structure;Acetylation;Completeproteome;Cytoplasm;Directproteinsequencing;Host-virusinteraction;Hydrolase;Nucleus;Protease;Proteasome;Referenceproteome;Threonineprotease	ko03050	REACT_11063;REACT_111056;REACT_111178;REACT_1156;REACT_118656;REACT_1221;REACT_13464;REACT_13565;REACT_150471;REACT_1614;REACT_188323;REACT_188330;REACT_1949;REACT_20549;REACT_25325;REACT_263873;REACT_263883;REACT_264438;REACT_264478;REACT_264605;REACT_267700;REACT_268156;REACT_268366;REACT_268718;REACT_4;REACT_6761;REACT_6785;REACT_6821;REACT_6850;REACT_6871;REACT_75842;REACT_9003;REACT_9031;REA…	activation of immune response;activation of innate immune response;anaphase-promoting complex-dependent proteasomal ubiquitin-dependent protein catabolic process;antigen processing and presentation;antigen processing and presentation of exogenous antigen;antigen processing and presentation of exogenous peptide antigen;antigen processing and presentation of exogenous peptide antigen via MHC class …	catalytic activity;endopeptidase activity;hydrolase activity;peptidase activity;peptidase activity, acting on L-amino acid peptides;threonine-type endopeptidase activity;threonine-type peptidase activity	cell part;cytoplasm;cytoplasmic part;cytosol;extracellular membrane-bounded organelle;extracellular organelle;extracellular region part;extracellular vesicular exosome;intracellular membrane-bounded organelle;intracellular organelle;intracellular organelle part;intracellular part;macromolecular complex;membrane;membrane-bounded organelle;membrane-bounded vesicle;nuclear part;nucleoplasm;nucleus;o…	9	9	9	408	408	408	22836	0	23588	4172600	45	9	9	P49721	P49721	Proteasome subunit beta type-2	PSMB2	1169
Proteasome subunit alpha type-6	PSMA6	16.458	15.9617	15.7533	16.5427	18.1477	15.6117	14.2368	14.6062	13.9938	14.1901	13.9747	13.831	16.4553	15.6434	16.0069	16.0736	16.099	16.1693	13.2367	13.4748	15.8049	14.9505	14.571	15.2848	3D-structure;Acetylation;Alternativesplicing;Completeproteome;Cytoplasm;Directproteinsequencing;Glycoprotein;Hydrolase;Isopeptidebond;Nucleus;Phosphoprotein;Polymorphism;Protease;Proteasome;Referenceproteome;Threonineprotease;Ublconjugation	ko03050	REACT_11063;REACT_111056;REACT_111178;REACT_1156;REACT_118656;REACT_1221;REACT_13464;REACT_13565;REACT_150471;REACT_1614;REACT_188323;REACT_188330;REACT_1949;REACT_20549;REACT_25325;REACT_263873;REACT_263883;REACT_264438;REACT_264478;REACT_264605;REACT_267700;REACT_268156;REACT_268366;REACT_268718;REACT_4;REACT_6761;REACT_6785;REACT_6821;REACT_6850;REACT_6871;REACT_75842;REACT_9003;REACT_9031;REA…	activation of immune response;activation of innate immune response;anaphase-promoting complex-dependent proteasomal ubiquitin-dependent protein catabolic process;antigen processing and presentation;antigen processing and presentation of exogenous antigen;antigen processing and presentation of exogenous peptide antigen;antigen processing and presentation of exogenous peptide antigen via MHC class …	binding;catalytic activity;endopeptidase activity;hydrolase activity;NF-kappaB binding;nucleic acid binding;nucleotide binding;peptidase activity;peptidase activity, acting on L-amino acid peptides;protein binding;purine nucleotide binding;purine ribonucleoside triphosphate binding;purine ribonucleotide binding;ribonucleotide binding;RNA binding;threonine-type endopeptidase activity;threonine-typ…	cell part;contractile fiber;contractile fiber part;cytoplasm;cytoplasmic mRNA processing body;cytoplasmic part;cytosol;extracellular membrane-bounded organelle;extracellular organelle;extracellular region part;extracellular vesicular exosome;intracellular membrane-bounded organelle;intracellular non-membrane-bounded organelle;intracellular organelle;intracellular organelle part;intracellular part…	15	15	15	565	565	565	27399	0	65524	14182000	154	NaN	NaN	P60900;P60900-2;P60900-3	P60900;P60900-2	Proteasome subunit alpha type-6	PSMA6	1294
[truncated: 1 more columns]
