# Supplementary material for: Infected erythrocytes and plasma proteomics reveal a specific protein signature of severe malaria
Source: EMBO Mol Med. 2024 Jan 31;16(2):6. doi: 10.1038/s44321-023-00010-0 (PMC10897182; doi:10.1038/s44321-023-00010-0)
Supplement: Supplementary file 10 — Dataset EV8 [file 44321_2023_10_MOESM10_ESM.xlsx]

## Sheet: Dataset EV8
			Infected erythrocytes parasitic proteins filtered
	Protein IDs	Majority protein IDs	Protein Name	Fasta headers		UM vs CM				UM vs SMA				CM vs SMA
						p-value T-test	Log2FoldChange	FoldChange		p-value T-test	Log2FoldChange	FoldChange		p-value T-test	Log2FoldChange	FoldChange
	PF3D7_0102200	PF3D7_0102200	ring-infected erythrocyte surface antigen	PF3D7_0102200 | transcript=PF3D7_0102200.1 | gene=PF3D7_0102200 | organism=Plasmodium_falciparum_3D7 | gene_product=ring-infected erythrocyte surface antigen | transcript_product=ring-infected erythrocyte surface antigen | location=Pf3D7_01_v3:98819-1		0.716708	-0.577684	-1.49245		0.823333	0.210278	1.15691		0.619566	-0.787962	-1.72663
	PF3D7_0102900	PF3D7_0102900	aspartate--tRNA ligase	PF3D7_0102900 | transcript=PF3D7_0102900.1 | gene=PF3D7_0102900 | organism=Plasmodium_falciparum_3D7 | gene_product=aspartate--tRNA ligase | transcript_product=aspartate--tRNA ligase | location=Pf3D7_01_v3:128960-130840(-) | protein_length=626 | seque		0.353361	0.488433	1.40292		0.337249	-0.378451	-1.29995		0.075392	0.866884	1.82372			Legend
	PF3D7_0103200	PF3D7_0103200	nucleoside transporter 4	PF3D7_0103200 | transcript=PF3D7_0103200.1 | gene=PF3D7_0103200 | organism=Plasmodium_falciparum_3D7 | gene_product=nucleoside transporter 4 | transcript_product=nucleoside transporter 4 | location=Pf3D7_01_v3:140662-142219(-) | protein_length=434 | s		0.586435	-0.4998	-1.41402		0.69703	0.22536	1.16907		0.284823	-0.72516	-1.65308
	PF3D7_0103900	PF3D7_0103900	parasite-infected erythrocyte surface protein	PF3D7_0103900 | transcript=PF3D7_0103900.1 | gene=PF3D7_0103900 | organism=Plasmodium_falciparum_3D7 | gene_product=parasite-infected erythrocyte surface protein | transcript_product=parasite-infected erythrocyte surface protein | location=Pf3D7_01_v3		0.765041	-0.317583	-1.24624		0.832852	0.114746	1.08278		0.535161	-0.43233	-1.34941			p-values
	PF3D7_0106100	PF3D7_0106100	V-type proton ATPase subunit C. putative	PF3D7_0106100 | transcript=PF3D7_0106100.1 | gene=PF3D7_0106100 | organism=Plasmodium_falciparum_3D7 | gene_product=V-type proton ATPase subunit C. putative | transcript_product=V-type proton ATPase subunit C. putative | location=Pf3D7_01_v3:260658-26		1	0.107933	1.07768		0.311863	-0.295684	-1.22747		1	0.403617	1.32282			✓	Differentially abundant proteins
	PF3D7_0106300	PF3D7_0106300	calcium-transporting ATPase	PF3D7_0106300 | transcript=PF3D7_0106300.1 | gene=PF3D7_0106300 | organism=Plasmodium_falciparum_3D7 | gene_product=calcium-transporting ATPase | transcript_product=calcium-transporting ATPase | location=Pf3D7_01_v3:265208-269173(-) | protein_length=1		0.250576	-1.26164	-2.39768		0.697375	-0.356347	-1.28018		0.328901	-0.905295	-1.87293			✕	Non-significant proteins
	PF3D7_0107000;P41208;Q12798	PF3D7_0107000	centrin-1	PF3D7_0107000 | transcript=PF3D7_0107000.1 | gene=PF3D7_0107000 | organism=Plasmodium_falciparum_3D7 | gene_product=centrin-1 | transcript_product=centrin-1 | location=Pf3D7_01_v3:293642-294968(+) | protein_length=168 | sequence_SO=chromosome | SO=pro		1	-1.3783	-2.59962		1	-1.25853	-2.39252		1	-0.119766	-1.08656
	PF3D7_0108000	PF3D7_0108000	proteasome subunit beta type-3. putative	PF3D7_0108000 | transcript=PF3D7_0108000.1 | gene=PF3D7_0108000 | organism=Plasmodium_falciparum_3D7 | gene_product=proteasome subunit beta type-3. putative | transcript_product=proteasome subunit beta type-3. putative | location=Pf3D7_01_v3:328431-32		0.648453	0.429258	1.34654		0.506487	0.409674	1.32839		0.972735	0.019584	1.01367
	PF3D7_0108300	PF3D7_0108300	conserved Plasmodium protein. unknown function	PF3D7_0108300 | transcript=PF3D7_0108300.1 | gene=PF3D7_0108300 | organism=Plasmodium_falciparum_3D7 | gene_product=conserved Plasmodium protein. unknown function | transcript_product=conserved Plasmodium protein. unknown function | location=Pf3D7_01_		0.734612	-0.560583	-1.47487		0.386695	-0.553493	-1.46763		0.994239	-0.00709	-1.00493
	PF3D7_0108500	PF3D7_0108500	EELM2 domain-containing protein. putative	PF3D7_0108500 | transcript=PF3D7_0108500.1 | gene=PF3D7_0108500 | organism=Plasmodium_falciparum_3D7 | gene_product=EELM2 domain-containing protein. putative | transcript_product=EELM2 domain-containing protein. putative | location=Pf3D7_01_v3:349170-		0.943656	0.0810008	1.05775		0.749192	0.295484	1.2273		0.859902	-0.214483	-1.16029
	PF3D7_0109400	PF3D7_0109400	tubulin-specific chaperone a. putative	PF3D7_0109400 | transcript=PF3D7_0109400.1 | gene=PF3D7_0109400 | organism=Plasmodium_falciparum_3D7 | gene_product=tubulin-specific chaperone a. putative | transcript_product=tubulin-specific chaperone a. putative | location=Pf3D7_01_v3:374439-375087		0.190815	1.9978	3.9939		0.79994	0.251142	1.19015		0.0826439	1.74666	3.35581
	PF3D7_0110700	PF3D7_0110700	chromatin assembly factor 1 subunit C. putative	PF3D7_0110700 | transcript=PF3D7_0110700.1 | gene=PF3D7_0110700 | organism=Plasmodium_falciparum_3D7 | gene_product=chromatin assembly factor 1 subunit C. putative | transcript_product=chromatin assembly factor 1 subunit C. putative | location=Pf3D7_0		0.476771	1.2269	2.34064		0.219697	1.06746	2.09574		0.762333	0.159444	1.11686
	PF3D7_0113000	PF3D7_0113000	glutamic acid-rich protein GARP	PF3D7_0113000 | transcript=PF3D7_0113000.1 | gene=PF3D7_0113000 | organism=Plasmodium_falciparum_3D7 | gene_product=glutamic acid-rich protein GARP | transcript_product=glutamic acid-rich protein GARP | location=Pf3D7_01_v3:487892-490127(-) | protein_		0.554473	-0.601667	-1.51747		0.939514	0.0562	1.03972		0.580251	-0.657867	-1.57775
	PF3D7_0113900	PF3D7_0113900	CX3CL1-binding protein 1	PF3D7_0113900 | transcript=PF3D7_0113900.1 | gene=PF3D7_0113900 | organism=Plasmodium_falciparum_3D7 | gene_product=CX3CL1-binding protein 1 | transcript_product=CX3CL1-binding protein 1 | location=Pf3D7_01_v3:537109-538025(-) | protein_length=243 | s		0.556632	-1.6553	-3.14989		0.679401	-0.492717	-1.40709		0.478312	-1.16258	-2.23857
	PF3D7_0201700	PF3D7_0201700	DnaJ protein. putative	PF3D7_0201700 | transcript=PF3D7_0201700.1 | gene=PF3D7_0201700 | organism=Plasmodium_falciparum_3D7 | gene_product=DnaJ protein. putative | transcript_product=DnaJ protein. putative | location=Pf3D7_02_v3:81291-84165(-) | protein_length=900 | sequenc		0.796333	-0.302	-1.23285		0.533526	0.73339	1.66254		0.435217	-1.03539	-2.04967
	PF3D7_0201800	PF3D7_0201800	knob associated heat shock protein 40	PF3D7_0201800 | transcript=PF3D7_0201800.1 | gene=PF3D7_0201800 | organism=Plasmodium_falciparum_3D7 | gene_product=knob associated heat shock protein 40 | transcript_product=knob associated heat shock protein 40 | location=Pf3D7_02_v3:86832-88791(-)		0.0354387	-1.73426	-3.32709		0.204984	-1.03749	-2.05265		0.560812	-0.696767	-1.62087
	PF3D7_0201900	PF3D7_0201900	erythrocyte membrane protein 3	PF3D7_0201900 | transcript=PF3D7_0201900.1 | gene=PF3D7_0201900 | organism=Plasmodium_falciparum_3D7 | gene_product=erythrocyte membrane protein 3 | transcript_product=erythrocyte membrane protein 3 | location=Pf3D7_02_v3:91318-98838(-) | protein_leng		0.481287	-0.830359	-1.77813		0.326787	0.734754	1.66411		0.0884786	-1.56511	-2.959
	PF3D7_0202000	PF3D7_0202000	knob-associated histidine-rich protein	PF3D7_0202000 | transcript=PF3D7_0202000.1 | gene=PF3D7_0202000 | organism=Plasmodium_falciparum_3D7 | gene_product=knob-associated histidine-rich protein | transcript_product=knob-associated histidine-rich protein | location=Pf3D7_02_v3:103385-105796		0.212497	-1.78447	-3.44492		0.708105	-0.368805	-1.29128		0.345439	-1.41566	-2.66782
	PF3D7_0204700	PF3D7_0204700	hexose transporter	PF3D7_0204700 | transcript=PF3D7_0204700.1 | gene=PF3D7_0204700 | organism=Plasmodium_falciparum_3D7 | gene_product=hexose transporter | transcript_product=hexose transporter | location=Pf3D7_02_v3:205889-207403(-) | protein_length=504 | sequence_SO=c		0.294413	-0.88505	-1.84683		0.479396	-0.464101	-1.37946		0.669268	-0.420949	-1.33881
	PF3D7_0205900	PF3D7_0205900	26S proteasome regulatory subunit RPN1. putative	PF3D7_0205900 | transcript=PF3D7_0205900.1 | gene=PF3D7_0205900 | organism=Plasmodium_falciparum_3D7 | gene_product=26S proteasome regulatory subunit RPN1. putative | transcript_product=26S proteasome regulatory subunit RPN1. putative | location=Pf3D7		0.422626	0.5989	1.51456		0.238072	-0.76955	-1.70474		0.0169964	1.36845	2.58193
	PF3D7_0207500	PF3D7_0207500	serine repeat antigen 6	PF3D7_0207500 | transcript=PF3D7_0207500.1 | gene=PF3D7_0207500 | organism=Plasmodium_falciparum_3D7 | gene_product=serine repeat antigen 6 | transcript_product=serine repeat antigen 6 | location=Pf3D7_02_v3:298897-302564(-) | protein_length=1031 | se		0.360471	-1.8415	-3.58382		0.0154818	-1.97517	-3.93175		0.874567	0.133666	1.09708
	PF3D7_0207600	PF3D7_0207600	serine repeat antigen 5	PF3D7_0207600 | transcript=PF3D7_0207600.1 | gene=PF3D7_0207600 | organism=Plasmodium_falciparum_3D7 | gene_product=serine repeat antigen 5 | transcript_product=serine repeat antigen 5 | location=Pf3D7_02_v3:303593-307027(-) | protein_length=997 | seq		0.713464	-0.916333	-1.88731		0.10379	-3.01495	-8.08333		0.443058	2.09862	4.283
	PF3D7_0207700	PF3D7_0207700	serine repeat antigen 4	PF3D7_0207700 | transcript=PF3D7_0207700.1 | gene=PF3D7_0207700 | organism=Plasmodium_falciparum_3D7 | gene_product=serine repeat antigen 4 | transcript_product=serine repeat antigen 4 | location=Pf3D7_02_v3:308847-312155(-) | protein_length=962 | seq		0.117562	-2.08235	-4.23496		0.0660535	-3.7577	-13.5263		0.364279	1.67535	3.19397
	PF3D7_0208500	PF3D7_0208500	acyl carrier protein	PF3D7_0208500 | transcript=PF3D7_0208500.1 | gene=PF3D7_0208500 | organism=Plasmodium_falciparum_3D7 | gene_product=acyl carrier protein | transcript_product=acyl carrier protein | location=Pf3D7_02_v3:352836-353628(+) | protein_length=137 | sequence_		1	-0.243533	-1.18389		0.0294524	0.42135	1.33918		1	-0.664883	-1.58544
	PF3D7_0209800	PF3D7_0209800	ATP-dependent RNA helicase UAP56	PF3D7_0209800 | transcript=PF3D7_0209800.1 | gene=PF3D7_0209800 | organism=Plasmodium_falciparum_3D7 | gene_product=ATP-dependent RNA helicase UAP56 | transcript_product=ATP-dependent RNA helicase UAP56 | location=Pf3D7_02_v3:404281-406355(-) | protei		0.354081	1.06877	2.09764		0.522503	0.556265	1.47046		0.692912	0.512508	1.42653
	PF3D7_0210900	PF3D7_0210900	conserved Plasmodium protein. unknown function	PF3D7_0210900 | transcript=PF3D7_0210900.1 | gene=PF3D7_0210900 | organism=Plasmodium_falciparum_3D7 | gene_product=conserved Plasmodium protein. unknown function | transcript_product=conserved Plasmodium protein. unknown function | location=Pf3D7_02_		0.0418134	-1.31127	-2.4816		0.0211315	-1.67964	-3.20348		0.547084	0.368375	1.2909
	PF3D7_0211800	PF3D7_0211800	asparagine--tRNA ligase	PF3D7_0211800 | transcript=PF3D7_0211800.1 | gene=PF3D7_0211800 | organism=Plasmodium_falciparum_3D7 | gene_product=asparagine--tRNA ligase | transcript_product=asparagine--tRNA ligase | location=Pf3D7_02_v3:475242-477074(+) | protein_length=610 | seq		0.851449	-0.29185	-1.22421		0.18801	-1.42702	-2.68891		0.263332	1.13517	2.19644
	PF3D7_0212300	PF3D7_0212300	eukaryotic peptide chain release factor subunit 1. put	PF3D7_0212300 | transcript=PF3D7_0212300.1 | gene=PF3D7_0212300 | organism=Plasmodium_falciparum_3D7 | gene_product=eukaryotic peptide chain release factor subunit 1. putative | transcript_product=eukaryotic peptide chain release factor subunit 1. put		0.78582	0.180599	1.13335		0.143509	-0.784134	-1.72206		0.156871	0.964733	1.9517
	PF3D7_0213100	PF3D7_0213100	protein SIS1	PF3D7_0213100 | transcript=PF3D7_0213100.1 | gene=PF3D7_0213100 | organism=Plasmodium_falciparum_3D7 | gene_product=protein SIS1 | transcript_product=protein SIS1 | location=Pf3D7_02_v3:537789-539420(+) | protein_length=328 | sequence_SO=chromosome |		1	1.0366	2.05139		0.383589	-0.34002	-1.26577		1	1.37662	2.59659
	PF3D7_0214000	PF3D7_0214000	T-complex protein 1 subunit theta	PF3D7_0214000 | transcript=PF3D7_0214000.1 | gene=PF3D7_0214000 | organism=Plasmodium_falciparum_3D7 | gene_product=T-complex protein 1 subunit theta | transcript_product=T-complex protein 1 subunit theta | location=Pf3D7_02_v3:566121-567894(+) | prot		0.504545	0.592166	1.50751		0.964436	0.0451523	1.03179		0.67573	0.547014	1.46106
	PF3D7_0215700	PF3D7_0215700	DNA-directed RNA polymerase II subunit RPB2. putative	PF3D7_0215700 | transcript=PF3D7_0215700.1 | gene=PF3D7_0215700 | organism=Plasmodium_falciparum_3D7 | gene_product=DNA-directed RNA polymerase II subunit RPB2. putative | transcript_product=DNA-directed RNA polymerase II subunit RPB2. putative | loca		0.452934	0.72785	1.65617		0.557895	-0.43108	-1.34824		0.248251	1.15893	2.23292
	PF3D7_0217100	PF3D7_0217100	ATP synthase subunit alpha. mitochondrial	PF3D7_0217100 | transcript=PF3D7_0217100.1 | gene=PF3D7_0217100 | organism=Plasmodium_falciparum_3D7 | gene_product=ATP synthase subunit alpha. mitochondrial | transcript_product=ATP synthase subunit alpha. mitochondrial | location=Pf3D7_02_v3:707738-		1	NaN	NaN		1	NaN	NaN		1	1.3507	2.55036
	PF3D7_0217800	PF3D7_0217800	40S ribosomal protein S26	PF3D7_0217800 | transcript=PF3D7_0217800.1 | gene=PF3D7_0217800 | organism=Plasmodium_falciparum_3D7 | gene_product=40S ribosomal protein S26 | transcript_product=40S ribosomal protein S26 | location=Pf3D7_02_v3:734272-734595(+) | protein_length=107 |		1	-0.210149	-1.15681		0.85082	0.170084	1.12512		1	-0.380233	-1.30155
	PF3D7_0219600	PF3D7_0219600	replication factor C subunit 1. putative	PF3D7_0219600 | transcript=PF3D7_0219600.1 | gene=PF3D7_0219600 | organism=Plasmodium_falciparum_3D7 | gene_product=replication factor C subunit 1. putative | transcript_product=replication factor C subunit 1. putative | location=Pf3D7_02_v3:779418-78		0.284232	0.53675	1.4507		0.981104	-0.023675	-1.01655		0.592764	0.560425	1.4747
	PF3D7_0220000	PF3D7_0220000	liver stage antigen 3	PF3D7_0220000 | transcript=PF3D7_0220000.1 | gene=PF3D7_0220000 | organism=Plasmodium_falciparum_3D7 | gene_product=liver stage antigen 3 | transcript_product=liver stage antigen 3 | location=Pf3D7_02_v3:796752-801586(+) | protein_length=1558 | sequen		0.745167	-0.468347	-1.38352		0.576709	-0.878266	-1.83816		0.817644	0.409919	1.32861
	PF3D7_0301700	PF3D7_0301700	Plasmodium exported protein. unknown function	PF3D7_0301700 | transcript=PF3D7_0301700.1 | gene=PF3D7_0301700 | organism=Plasmodium_falciparum_3D7 | gene_product=Plasmodium exported protein. unknown function | transcript_product=Plasmodium exported protein. unknown function | location=Pf3D7_03_v3		1	-0.32715	-1.25453		1	-1.91142	-3.76179		0.10575	1.58427	2.99856
	PF3D7_0302200	PF3D7_0302200	cytoadherence linked asexual protein 3.2	PF3D7_0302200 | transcript=PF3D7_0302200.1 | gene=PF3D7_0302200 | organism=Plasmodium_falciparum_3D7 | gene_product=cytoadherence linked asexual protein 3.2 | transcript_product=cytoadherence linked asexual protein 3.2 | location=Pf3D7_03_v3:119458-12		0.0621889	-2.68851	-6.44647		0.044718	-1.80908	-3.50419		0.423111	-0.879433	-1.83965
	PF3D7_0302900	PF3D7_0302900	exportin-1. putative	PF3D7_0302900 | transcript=PF3D7_0302900.1 | gene=PF3D7_0302900 | organism=Plasmodium_falciparum_3D7 | gene_product=exportin-1. putative | transcript_product=exportin-1. putative | location=Pf3D7_03_v3:152168-156146(-) | protein_length=1254 | sequence		0.047695	0.701866	1.62661		0.500892	-0.333083	-1.2597		0.110094	1.03495	2.04904
	PF3D7_0305700	PF3D7_0305700	ubiquitin-conjugating enzyme E2. putative	PF3D7_0305700 | transcript=PF3D7_0305700.1 | gene=PF3D7_0305700 | organism=Plasmodium_falciparum_3D7 | gene_product=ubiquitin-conjugating enzyme E2. putative | transcript_product=ubiquitin-conjugating enzyme E2. putative | location=Pf3D7_03_v3:278956-		0.697914	-0.368208	-1.29075		0.370337	-0.614942	-1.5315		0.690114	0.246733	1.18652
	PF3D7_0306200	PF3D7_0306200	activator of Hsp90 ATPase	PF3D7_0306200 | transcript=PF3D7_0306200.1 | gene=PF3D7_0306200 | organism=Plasmodium_falciparum_3D7 | gene_product=activator of Hsp90 ATPase | transcript_product=activator of Hsp90 ATPase | location=Pf3D7_03_v3:292943-294548(+) | protein_length=349 |		0.0678642	1.43377	2.70152		0.256724	1.04235	2.05958		0.669436	0.391417	1.31168
	PF3D7_0306300	PF3D7_0306300	glutaredoxin 1	PF3D7_0306300 | transcript=PF3D7_0306300.1 | gene=PF3D7_0306300 | organism=Plasmodium_falciparum_3D7 | gene_product=glutaredoxin 1 | transcript_product=glutaredoxin 1 | location=Pf3D7_03_v3:295107-296094(-) | protein_length=111 | sequence_SO=chromosom		0.887211	-0.162166	-1.11897		0.468562	-0.527866	-1.44179		0.585155	0.3657	1.28851
	PF3D7_0306400	PF3D7_0306400	FAD-dependent glycerol-3-phosphate dehydrogenase. putat	PF3D7_0306400 | transcript=PF3D7_0306400.1 | gene=PF3D7_0306400 | organism=Plasmodium_falciparum_3D7 | gene_product=FAD-dependent glycerol-3-phosphate dehydrogenase. putative | transcript_product=FAD-dependent glycerol-3-phosphate dehydrogenase. putat		1	0.142434	1.10377		1	-0.00632477	-1.00439		0.893886	0.148759	1.10862
	PF3D7_0306800	PF3D7_0306800	T-complex protein 1 subunit beta	PF3D7_0306800 | transcript=PF3D7_0306800.1 | gene=PF3D7_0306800 | organism=Plasmodium_falciparum_3D7 | gene_product=T-complex protein 1 subunit beta | transcript_product=T-complex protein 1 subunit beta | location=Pf3D7_03_v3:306108-307984(-) | protei		0.617677	0.9078	1.87618		0.483649	-0.851462	-1.80433		0.297668	1.75926	3.38524
	PF3D7_0306900	PF3D7_0306900	40S ribosomal protein S23. putative	PF3D7_0306900 | transcript=PF3D7_0306900.1 | gene=PF3D7_0306900 | organism=Plasmodium_falciparum_3D7 | gene_product=40S ribosomal protein S23. putative | transcript_product=40S ribosomal protein S23. putative | location=Pf3D7_03_v3:310652-311805(+) |		1	-1.3613	-2.56917		1	0.146501	1.10688		1	-1.5078	-2.84376
	PF3D7_0307100	PF3D7_0307100	40S ribosomal protein S12. putative	PF3D7_0307100 | transcript=PF3D7_0307100.1 | gene=PF3D7_0307100 | organism=Plasmodium_falciparum_3D7 | gene_product=40S ribosomal protein S12. putative | transcript_product=40S ribosomal protein S12. putative | location=Pf3D7_03_v3:312693-313342(-) |		0.635594	0.284566	1.21804		0.393246	-0.3605	-1.28387		0.242666	0.645066	1.56381
	PF3D7_0307200	PF3D7_0307200	60S ribosomal protein L7. putative	PF3D7_0307200 | transcript=PF3D7_0307200.1 | gene=PF3D7_0307200 | organism=Plasmodium_falciparum_3D7 | gene_product=60S ribosomal protein L7. putative | transcript_product=60S ribosomal protein L7. putative | location=Pf3D7_03_v3:314976-316236(-) | pr		0.900044	-0.143083	-1.10426		0.868623	0.18845	1.13954		0.838867	-0.331533	-1.25835
	PF3D7_0308200	PF3D7_0308200	T-complex protein 1 subunit eta	PF3D7_0308200 | transcript=PF3D7_0308200.1 | gene=PF3D7_0308200 | organism=Plasmodium_falciparum_3D7 | gene_product=T-complex protein 1 subunit eta | transcript_product=T-complex protein 1 subunit eta | location=Pf3D7_03_v3:362342-364233(-) | protein_		0.717214	0.283473	1.21712		0.665378	-0.23058	-1.17331		0.230125	0.514053	1.42806
	PF3D7_0309500	PF3D7_0309500	asparagine synthetase [glutamine-hydrolyzing]. putative	PF3D7_0309500 | transcript=PF3D7_0309500.1 | gene=PF3D7_0309500 | organism=Plasmodium_falciparum_3D7 | gene_product=asparagine synthetase [glutamine-hydrolyzing]. putative | transcript_product=asparagine synthetase [glutamine-hydrolyzing]. putative |		0.0174126	1.77557	3.42373		0.816894	0.142967	1.10417		0.0919645	1.6326	3.10071
	PF3D7_0309600	PF3D7_0309600	60S acidic ribosomal protein P2	PF3D7_0309600 | transcript=PF3D7_0309600.1 | gene=PF3D7_0309600 | organism=Plasmodium_falciparum_3D7 | gene_product=60S acidic ribosomal protein P2 | transcript_product=60S acidic ribosomal protein P2 | location=Pf3D7_03_v3:407980-408318(+) | protein_		0.7743	0.51846	1.43243		0.897003	0.17206	1.12667		0.872696	0.3464	1.27138
	PF3D7_0310400	PF3D7_0310400	parasite-infected erythrocyte surface protein	PF3D7_0310400 | transcript=PF3D7_0310400.1 | gene=PF3D7_0310400 | organism=Plasmodium_falciparum_3D7 | gene_product=parasite-infected erythrocyte surface protein | transcript_product=parasite-infected erythrocyte surface protein | location=Pf3D7_03_v3		0.730144	0.5899	1.50514		0.28243	-1.40527	-2.64867		0.136041	1.99517	3.98663
	PF3D7_0310600.2-p1;PF3D7_0310600	PF3D7_0310600.2-p1;PF3D7_0310600	unspecified product	PF3D7_0310600.2-p1 | transcript=PF3D7_0310600.2 | gene=PF3D7_0310600 | organism=Plasmodium_falciparum_3D7 | gene_product=unspecified product | transcript_product=unspecified product | location=Pf3D7_03_v3:461175-462027(-) | protein_length=234 | sequence_SO		0.379203	0.70965	1.63541		0.752246	-0.14612	-1.10659		0.0687064	0.85577	1.80972
	PF3D7_0312300	PF3D7_0312300	26S proteasome regulatory subunit RPN12. putative	PF3D7_0312300 | transcript=PF3D7_0312300.1 | gene=PF3D7_0312300 | organism=Plasmodium_falciparum_3D7 | gene_product=26S proteasome regulatory subunit RPN12. putative | transcript_product=26S proteasome regulatory subunit RPN12. putative | location=Pf3		1	0.9486	1.93		1	-0.0119392	-1.00831		0.180577	0.960539	1.94604
	PF3D7_0312800	PF3D7_0312800	60S ribosomal protein L26. putative	PF3D7_0312800 | transcript=PF3D7_0312800.1 | gene=PF3D7_0312800 | organism=Plasmodium_falciparum_3D7 | gene_product=60S ribosomal protein L26. putative | transcript_product=60S ribosomal protein L26. putative | location=Pf3D7_03_v3:534239-535238(+) |		1	-0.144776	-1.10556		0.924211	-0.0436757	-1.03074		1	-0.1011	-1.07259
	PF3D7_0315100	PF3D7_0315100	eukaryotic translation initiation factor 4E	PF3D7_0315100 | transcript=PF3D7_0315100.1 | gene=PF3D7_0315100 | organism=Plasmodium_falciparum_3D7 | gene_product=eukaryotic translation initiation factor 4E | transcript_product=eukaryotic translation initiation factor 4E | location=Pf3D7_03_v3:612		0.427975	0.6591	1.5791		0.0679344	-0.864167	-1.82029		0.0149745	1.52327	2.87442
	PF3D7_0316300;PF3D7_0316300.2-p1	PF3D7_0316300;PF3D7_0316300.2-p1	inorganic pyrophosphatase	PF3D7_0316300 | transcript=PF3D7_0316300.1 | gene=PF3D7_0316300 | organism=Plasmodium_falciparum_3D7 | gene_product=inorganic pyrophosphatase | transcript_product=inorganic pyrophosphatase | location=Pf3D7_03_v3:660020-661643(+) | protein_length=380 |		0.135293	1.25805	2.39172		0.747492	-0.0515205	-1.03636		0.00766998	1.30957	2.47868
	PF3D7_0316600	PF3D7_0316600	formate-nitrite transporter	PF3D7_0316600 | transcript=PF3D7_0316600.1 | gene=PF3D7_0316600 | organism=Plasmodium_falciparum_3D7 | gene_product=formate-nitrite transporter | transcript_product=formate-nitrite transporter | location=Pf3D7_03_v3:669302-670873(-) | protein_length=3		1	NaN	NaN		1	NaN	NaN		0.01135	-0.917284	-1.88856
	PF3D7_0316700	PF3D7_0316700	protein YOP1. putative	PF3D7_0316700 | transcript=PF3D7_0316700.1 | gene=PF3D7_0316700 | organism=Plasmodium_falciparum_3D7 | gene_product=protein YOP1. putative | transcript_product=protein YOP1. putative | location=Pf3D7_03_v3:674458-675636(+) | protein_length=221 | seque		0.518963	-1.13013	-2.18878		0.614301	0.913646	1.8838		0.415858	-2.04378	-4.12324
	PF3D7_0316800	PF3D7_0316800	40S ribosomal protein S15A. putative	PF3D7_0316800 | transcript=PF3D7_0316800.1 | gene=PF3D7_0316800 | organism=Plasmodium_falciparum_3D7 | gene_product=40S ribosomal protein S15A. putative | transcript_product=40S ribosomal protein S15A. putative | location=Pf3D7_03_v3:677842-678474(+)		0.492565	0.617846	1.53458		0.342283	0.71043	1.63629		0.924392	-0.0925833	-1.06628
	PF3D7_0317000	PF3D7_0317000	proteasome subunit alpha type-3. putative	PF3D7_0317000 | transcript=PF3D7_0317000.1 | gene=PF3D7_0317000 | organism=Plasmodium_falciparum_3D7 | gene_product=proteasome subunit alpha type-3. putative | transcript_product=proteasome subunit alpha type-3. putative | location=Pf3D7_03_v3:682795-		0.714739	0.410866	1.32948		0.29969	-0.532583	-1.44652		0.292429	0.94345	1.92312
	PF3D7_0317600	PF3D7_0317600	40S ribosomal protein S11. putative	PF3D7_0317600 | transcript=PF3D7_0317600.1 | gene=PF3D7_0317600 | organism=Plasmodium_falciparum_3D7 | gene_product=40S ribosomal protein S11. putative | transcript_product=40S ribosomal protein S11. putative | location=Pf3D7_03_v3:725015-726130(+) |		0.450693	0.748866	1.68047		0.315971	0.7513	1.68331		0.997254	-0.00243346	-1.00169
	PF3D7_0318200	PF3D7_0318200	DNA-directed RNA polymerase II subunit RPB1	PF3D7_0318200 | transcript=PF3D7_0318200.1 | gene=PF3D7_0318200 | organism=Plasmodium_falciparum_3D7 | gene_product=DNA-directed RNA polymerase II subunit RPB1 | transcript_product=DNA-directed RNA polymerase II subunit RPB1 | location=Pf3D7_03_v3:748		0.23897	1.10993	2.15835		0.309757	0.40998	1.32867		0.288676	0.699953	1.62445
	PF3D7_0318900	PF3D7_0318900	conserved protein. unknown function	PF3D7_0318900 | transcript=PF3D7_0318900.1 | gene=PF3D7_0318900 | organism=Plasmodium_falciparum_3D7 | gene_product=conserved protein. unknown function | transcript_product=conserved protein. unknown function | location=Pf3D7_03_v3:791840-793481(-) |		1	NaN	NaN		1	NaN	NaN		0.78302	0.329099	1.25623
	PF3D7_0319600	PF3D7_0319600	elongation factor 1-delta. putative	PF3D7_0319600 | transcript=PF3D7_0319600.1 | gene=PF3D7_0319600 | organism=Plasmodium_falciparum_3D7 | gene_product=elongation factor 1-delta. putative | transcript_product=elongation factor 1-delta. putative | location=Pf3D7_03_v3:817913-818695(+) |		0.0198315	1.7224	3.29985		0.402474	1.1252	2.18132		0.64951	0.5972	1.51278
	PF3D7_0320300	PF3D7_0320300	T-complex protein 1 subunit epsilon	PF3D7_0320300 | transcript=PF3D7_0320300.1 | gene=PF3D7_0320300 | organism=Plasmodium_falciparum_3D7 | gene_product=T-complex protein 1 subunit epsilon | transcript_product=T-complex protein 1 subunit epsilon | location=Pf3D7_03_v3:845713-847320(+) |		0.174434	1.82182	3.53527		0.646712	0.464464	1.3798		0.337363	1.35735	2.56214
	PF3D7_0320700	PF3D7_0320700	signal peptidase complex subunit 2	PF3D7_0320700 | transcript=PF3D7_0320700.1 | gene=PF3D7_0320700 | organism=Plasmodium_falciparum_3D7 | gene_product=signal peptidase complex subunit 2 | transcript_product=signal peptidase complex subunit 2 | location=Pf3D7_03_v3:865014-866420(+) | pr		1	-1.61585	-3.06492		1	-0.747399	-1.67876		0.0869859	-0.868449	-1.8257
	PF3D7_0320800	PF3D7_0320800	ATP-dependent RNA helicase DDX6	PF3D7_0320800 | transcript=PF3D7_0320800.1 | gene=PF3D7_0320800 | organism=Plasmodium_falciparum_3D7 | gene_product=ATP-dependent RNA helicase DDX6 | transcript_product=ATP-dependent RNA helicase DDX6 | location=Pf3D7_03_v3:870817-872342(+) | protein_		1	NaN	NaN		0.544947	0.404683	1.3238		1	NaN	NaN
	PF3D7_0320900	PF3D7_0320900	histone H2A.Z	PF3D7_0320900 | transcript=PF3D7_0320900.1 | gene=PF3D7_0320900 | organism=Plasmodium_falciparum_3D7 | gene_product=histone H2A.Z | transcript_product=histone H2A.Z | location=Pf3D7_03_v3:875213-876295(+) | protein_length=158 | sequence_SO=chromosome		0.107344	-2.14565	-4.42492		0.145393	-1.21648	-2.32379		0.31547	-0.929171	-1.90418
	PF3D7_0322000	PF3D7_0322000	peptidyl-prolyl cis-trans isomerase	PF3D7_0322000 | transcript=PF3D7_0322000.1 | gene=PF3D7_0322000 | organism=Plasmodium_falciparum_3D7 | gene_product=peptidyl-prolyl cis-trans isomerase | transcript_product=peptidyl-prolyl cis-trans isomerase | location=Pf3D7_03_v3:928644-929159(-) |		0.586013	-0.598717	-1.51437		0.861532	-0.156455	-1.11455		0.650138	-0.442262	-1.35873
	PF3D7_0322900	PF3D7_0322900	40S ribosomal protein S3A. putative	PF3D7_0322900 | transcript=PF3D7_0322900.1 | gene=PF3D7_0322900 | organism=Plasmodium_falciparum_3D7 | gene_product=40S ribosomal protein S3A. putative | transcript_product=40S ribosomal protein S3A. putative | location=Pf3D7_03_v3:965553-966502(-) |		0.468675	1.02738	2.03832		0.900158	-0.145483	-1.1061		0.514687	1.17287	2.2546
	PF3D7_0323000	PF3D7_0323000	translation machinery-associated protein 7. putative	PF3D7_0323000 | transcript=PF3D7_0323000.1 | gene=PF3D7_0323000 | organism=Plasmodium_falciparum_3D7 | gene_product=translation machinery-associated protein 7. putative | transcript_product=translation machinery-associated protein 7. putative | locati		0.625405	0.614234	1.53075		0.385077	-0.460127	-1.37566		0.286394	1.07436	2.10579
	PF3D7_0401800	PF3D7_0401800	Plasmodium exported protein (PHISTb). unknown function	PF3D7_0401800 | transcript=PF3D7_0401800.1 | gene=PF3D7_0401800 | organism=Plasmodium_falciparum_3D7 | gene_product=Plasmodium exported protein (PHISTb). unknown function | transcript_product=Plasmodium exported protein (PHISTb). unknown function | lo		0.686016	-0.5321	-1.44603		0.584877	-0.463724	-1.3791		0.95773	-0.0683765	-1.04854
	PF3D7_0402000	PF3D7_0402000	Plasmodium exported protein (PHISTa). unknown function	PF3D7_0402000 | transcript=PF3D7_0402000.1 | gene=PF3D7_0402000 | organism=Plasmodium_falciparum_3D7 | gene_product=Plasmodium exported protein (PHISTa). unknown function | transcript_product=Plasmodium exported protein (PHISTa). unknown function | lo		0.622181	0.4313	1.34845		0.342232	0.646117	1.56495		0.842619	-0.214816	-1.16056
	PF3D7_0402100	PF3D7_0402100	Plasmodium exported protein (PHISTb). unknown function	PF3D7_0402100 | transcript=PF3D7_0402100.1 | gene=PF3D7_0402100 | organism=Plasmodium_falciparum_3D7 | gene_product=Plasmodium exported protein (PHISTb). unknown function | transcript_product=Plasmodium exported protein (PHISTb). unknown function | lo		0.43805	1.11898	2.17193		0.425952	0.679293	1.60135		0.675985	0.43969	1.35631
	PF3D7_0406100	PF3D7_0406100	V-type proton ATPase subunit B	PF3D7_0406100 | transcript=PF3D7_0406100.1 | gene=PF3D7_0406100 | organism=Plasmodium_falciparum_3D7 | gene_product=V-type proton ATPase subunit B | transcript_product=V-type proton ATPase subunit B | location=Pf3D7_04_v3:323267-325225(-) | protein_le		0.459838	0.506314	1.42042		0.786844	-0.195648	-1.14524		0.443959	0.701962	1.62672
	PF3D7_0406200	PF3D7_0406200	parasitophorous vacuole membrane protein S16	PF3D7_0406200 | transcript=PF3D7_0406200.1 | gene=PF3D7_0406200 | organism=Plasmodium_falciparum_3D7 | gene_product=parasitophorous vacuole membrane protein S16 | transcript_product=parasitophorous vacuole membrane protein S16 | location=Pf3D7_04_v3:3		0.650156	-0.74188	-1.67235		0.750047	-0.486064	-1.40062		0.86021	-0.255816	-1.19401
	PF3D7_0410600	PF3D7_0410600	armadillo-type repeat protein ATRP	PF3D7_0410600 | transcript=PF3D7_0410600.1 | gene=PF3D7_0410600 | organism=Plasmodium_falciparum_3D7 | gene_product=armadillo-type repeat protein ATRP | transcript_product=armadillo-type repeat protein ATRP | location=Pf3D7_04_v3:479028-480468(+) | pr		0.666351	0.467766	1.38297		0.177142	-0.649194	-1.56829		0.125725	1.11696	2.16889
	PF3D7_0413500	PF3D7_0413500	phosphoglucomutase-2	PF3D7_0413500 | transcript=PF3D7_0413500.1 | gene=PF3D7_0413500 | organism=Plasmodium_falciparum_3D7 | gene_product=phosphoglucomutase-2 | transcript_product=phosphoglucomutase-2 | location=Pf3D7_04_v3:615356-616243(+) | protein_length=295 | sequence_		1	NaN	NaN		1	NaN	NaN		1	0.02355	1.01646
	PF3D7_0413600	PF3D7_0413600	26S protease regulatory subunit 6B. putative	PF3D7_0413600 | transcript=PF3D7_0413600.1 | gene=PF3D7_0413600 | organism=Plasmodium_falciparum_3D7 | gene_product=26S protease regulatory subunit 6B. putative | transcript_product=26S protease regulatory subunit 6B. putative | location=Pf3D7_04_v3:6		1	1.06025	2.08529		1	1.72318	3.30163		0.439953	-0.662933	-1.5833
	PF3D7_0414000	PF3D7_0414000	structural maintenance of chromosomes protein 3	PF3D7_0414000 | transcript=PF3D7_0414000.1 | gene=PF3D7_0414000 | organism=Plasmodium_falciparum_3D7 | gene_product=structural maintenance of chromosomes protein 3 | transcript_product=structural maintenance of chromosomes protein 3 | location=Pf3D7_0		1	NaN	NaN		1	NaN	NaN		0.36984	0.615376	1.53196
	PF3D7_0415000	PF3D7_0415000	arsenical pump-driving ATPase. putative	PF3D7_0415000 | transcript=PF3D7_0415000.1 | gene=PF3D7_0415000 | organism=Plasmodium_falciparum_3D7 | gene_product=arsenical pump-driving ATPase. putative | transcript_product=arsenical pump-driving ATPase. putative | location=Pf3D7_04_v3:668578-6697		0.013948	-1.46622	-2.76297		0.145385	-1.16331	-2.23971		0.737985	-0.30291	-1.23363
	PF3D7_0415900	PF3D7_0415900	60S ribosomal protein L15. putative	PF3D7_0415900 | transcript=PF3D7_0415900.1 | gene=PF3D7_0415900 | organism=Plasmodium_falciparum_3D7 | gene_product=60S ribosomal protein L15. putative | transcript_product=60S ribosomal protein L15. putative | location=Pf3D7_04_v3:697918-698768(-) |		0.850227	0.22035	1.16502		0.570338	-0.494575	-1.40891		0.514532	0.714925	1.6414
	PF3D7_0417200	PF3D7_0417200	bifunctional dihydrofolate reductase-thymidylate synthas	PF3D7_0417200 | transcript=PF3D7_0417200.1 | gene=PF3D7_0417200 | organism=Plasmodium_falciparum_3D7 | gene_product=bifunctional dihydrofolate reductase-thymidylate synthase | transcript_product=bifunctional dihydrofolate reductase-thymidylate synthas		0.91033	-0.0489826	-1.03454		0.141595	-0.823766	-1.77002		0.112867	0.774783	1.71093
	PF3D7_0418200	PF3D7_0418200	eukaryotic translation initiation factor 3 subunit	PF3D7_0418200 | transcript=PF3D7_0418200.1 | gene=PF3D7_0418200 | organism=Plasmodium_falciparum_3D7 | gene_product=eukaryotic translation initiation factor 3 subunit M. putative | transcript_product=eukaryotic translation initiation factor 3 subunit		0.659284	0.44305	1.35948		0.74163	0.3316	1.25841		0.907006	0.11145	1.08031
	PF3D7_0419600	PF3D7_0419600	ran-specific GTPase-activating protein 1. putative	PF3D7_0419600 | transcript=PF3D7_0419600.1 | gene=PF3D7_0419600 | organism=Plasmodium_falciparum_3D7 | gene_product=ran-specific GTPase-activating protein 1. putative | transcript_product=ran-specific GTPase-activating protein 1. putative | location=P		0.745363	0.24176	1.18243		0.628975	-0.35864	-1.28222		0.602553	0.6004	1.51614
	PF3D7_0422100	PF3D7_0422100	transmembrane emp24 domain-containing protein. putative	PF3D7_0422100 | transcript=PF3D7_0422100.1 | gene=PF3D7_0422100 | organism=Plasmodium_falciparum_3D7 | gene_product=transmembrane emp24 domain-containing protein. putative | transcript_product=transmembrane emp24 domain-containing protein. putative |		1	NaN	NaN		1	NaN	NaN		0.852116	-0.066851	-1.04743
	PF3D7_0422400	PF3D7_0422400	40S ribosomal protein S19	PF3D7_0422400 | transcript=PF3D7_0422400.1 | gene=PF3D7_0422400 | organism=Plasmodium_falciparum_3D7 | gene_product=40S ribosomal protein S19 | transcript_product=40S ribosomal protein S19 | location=Pf3D7_04_v3:1026648-1027399(+) | protein_length=170		0.171928	2.03493	4.09803		0.598263	0.612505	1.52891		0.456309	1.42243	2.68037
	PF3D7_0422700	PF3D7_0422700	eukaryotic initiation factor 4A-III. putative	PF3D7_0422700 | transcript=PF3D7_0422700.1 | gene=PF3D7_0422700 | organism=Plasmodium_falciparum_3D7 | gene_product=eukaryotic initiation factor 4A-III. putative | transcript_product=eukaryotic initiation factor 4A-III. putative | location=Pf3D7_04_v3		1	0.181049	1.13371		1	0.641424	1.55987		0.225965	-0.460375	-1.3759
	PF3D7_0424600	PF3D7_0424600	Plasmodium exported protein (PHISTb)	PF3D7_0424600 | transcript=PF3D7_0424600.1 | gene=PF3D7_0424600 | organism=Plasmodium_falciparum_3D7 | gene_product=Plasmodium exported protein (PHISTb) | transcript_product=Plasmodium exported protein (PHISTb) | location=Pf3D7_04_v3:1113345-1114486(-		0.842065	0.291713	1.22409		0.513715	-0.514871	-1.42887		0.491181	0.806583	1.74906
	PF3D7_0500800	PF3D7_0500800	mature parasite-infected erythrocyte surface antigen	PF3D7_0500800 | transcript=PF3D7_0500800.1 | gene=PF3D7_0500800 | organism=Plasmodium_falciparum_3D7 | gene_product=mature parasite-infected erythrocyte surface antigen | transcript_product=mature parasite-infected erythrocyte surface antigen | locati		0.288912	-1.66365	-3.16817		0.646849	-0.721874	-1.64932		0.665092	-0.941776	-1.92089
	PF3D7_0501000	PF3D7_0501000	Plasmodium exported protein. unknown function	PF3D7_0501000 | transcript=PF3D7_0501000.1 | gene=PF3D7_0501000 | organism=Plasmodium_falciparum_3D7 | gene_product=Plasmodium exported protein. unknown function | transcript_product=Plasmodium exported protein. unknown function | location=Pf3D7_05_v3		0.937227	-0.0691269	-1.04908		0.569166	0.467273	1.38249		0.583031	-0.5364	-1.45035
	PF3D7_0501100.2-p1;PF3D7_0501100	PF3D7_0501100.2-p1;PF3D7_0501100	heat shock protein 40. type II	PF3D7_0501100.2-p1 | transcript=PF3D7_0501100.2 | gene=PF3D7_0501100 | organism=Plasmodium_falciparum_3D7 | gene_product=heat shock protein 40. type II | transcript_product=heat shock protein 40. type II | location=Pf3D7_05_v3:58037-59726(-) | protein_leng		0.548193	-0.6231	-1.54018		0.527703	-0.442733	-1.35918		0.805968	-0.180367	-1.13317
	PF3D7_0501200	PF3D7_0501200	parasite-infected erythrocyte surface protein	PF3D7_0501200 | transcript=PF3D7_0501200.1 | gene=PF3D7_0501200 | organism=Plasmodium_falciparum_3D7 | gene_product=parasite-infected erythrocyte surface protein | transcript_product=parasite-infected erythrocyte surface protein | location=Pf3D7_05_v3		0.382186	-1.009	-2.01252		0.544583	-0.480034	-1.39478		0.507037	-0.528966	-1.44289
	PF3D7_0501300	PF3D7_0501300	skeleton-binding protein 1	PF3D7_0501300 | transcript=PF3D7_0501300.1 | gene=PF3D7_0501300 | organism=Plasmodium_falciparum_3D7 | gene_product=skeleton-binding protein 1 | transcript_product=skeleton-binding protein 1 | location=Pf3D7_05_v3:68930-70113(+) | protein_length=337 |		0.850831	0.2397	1.18075		0.938116	-0.0833334	-1.05946		0.835725	0.323033	1.25096
	PF3D7_0501500	PF3D7_0501500	rhoptry-associated protein 3	PF3D7_0501500 | transcript=PF3D7_0501500.1 | gene=PF3D7_0501500 | organism=Plasmodium_falciparum_3D7 | gene_product=rhoptry-associated protein 3 | transcript_product=rhoptry-associated protein 3 | location=Pf3D7_05_v3:81134-82336(-) | protein_length=4		1	NaN	NaN		1	NaN	NaN		0.40415	-2.22725	-4.68241
	PF3D7_0501600	PF3D7_0501600	rhoptry-associated protein 2	PF3D7_0501600 | transcript=PF3D7_0501600.1 | gene=PF3D7_0501600 | organism=Plasmodium_falciparum_3D7 | gene_product=rhoptry-associated protein 2 | transcript_product=rhoptry-associated protein 2 | location=Pf3D7_05_v3:84041-85237(-) | protein_length=3		1	-3.70865	-13.0742		1	-1.41402	-2.66479		0.272226	-2.29462	-4.90625
	PF3D7_0503400	PF3D7_0503400	actin-depolymerizing factor 1	PF3D7_0503400 | transcript=PF3D7_0503400.1 | gene=PF3D7_0503400 | organism=Plasmodium_falciparum_3D7 | gene_product=actin-depolymerizing factor 1 | transcript_product=actin-depolymerizing factor 1 | location=Pf3D7_05_v3:140710-141471(+) | protein_leng		0.620668	-0.454934	-1.37072		0.580515	-0.285167	-1.21855		0.765207	-0.169767	-1.12488
	PF3D7_0505500	PF3D7_0505500	DNA mismatch repair protein MSH6. putative	PF3D7_0505500 | transcript=PF3D7_0505500.1 | gene=PF3D7_0505500 | organism=Plasmodium_falciparum_3D7 | gene_product=DNA mismatch repair protein MSH6. putative | transcript_product=DNA mismatch repair protein MSH6. putative | location=Pf3D7_05_v3:23945		1	NaN	NaN		1	NaN	NaN		0.301228	0.940767	1.91955
	PF3D7_0505800	PF3D7_0505800	small ubiquitin-related modifier	PF3D7_0505800 | transcript=PF3D7_0505800.1 | gene=PF3D7_0505800 | organism=Plasmodium_falciparum_3D7 | gene_product=small ubiquitin-related modifier | transcript_product=small ubiquitin-related modifier | location=Pf3D7_05_v3:252047-252606(-) | protei		0.684394	-0.40765	-1.32652		0.149935	-0.918917	-1.8907		0.339762	0.511267	1.4253
	PF3D7_0507100	PF3D7_0507100	60S ribosomal protein L4	PF3D7_0507100 | transcript=PF3D7_0507100.1 | gene=PF3D7_0507100 | organism=Plasmodium_falciparum_3D7 | gene_product=60S ribosomal protein L4 | transcript_product=60S ribosomal protein L4 | location=Pf3D7_05_v3:294668-295903(-) | protein_length=411 | s		0.27748	2.23697	4.71406		0.376219	-1.00982	-2.01366		0.101248	3.24678	9.49245
	PF3D7_0507700	PF3D7_0507700	nuclear protein localization protein 4. putative	PF3D7_0507700 | transcript=PF3D7_0507700.1 | gene=PF3D7_0507700 | organism=Plasmodium_falciparum_3D7 | gene_product=nuclear protein localization protein 4. putative | transcript_product=nuclear protein localization protein 4. putative | location=Pf3D7		0.462709	0.617633	1.53436		0.619933	0.274083	1.20923		0.644069	0.34355	1.26888
	PF3D7_0511000	PF3D7_0511000	translationally-controlled tumor protein homolog	PF3D7_0511000 | transcript=PF3D7_0511000.1 | gene=PF3D7_0511000 | organism=Plasmodium_falciparum_3D7 | gene_product=translationally-controlled tumor protein homolog | transcript_product=translationally-controlled tumor protein homolog | location=Pf3D7		0.388493	0.827175	1.77421		0.914971	-0.0819912	-1.05848		0.331844	0.909167	1.87796
	PF3D7_0511800	PF3D7_0511800	inositol-3-phosphate synthase	PF3D7_0511800 | transcript=PF3D7_0511800.1 | gene=PF3D7_0511800 | organism=Plasmodium_falciparum_3D7 | gene_product=inositol-3-phosphate synthase | transcript_product=inositol-3-phosphate synthase | location=Pf3D7_05_v3:520720-522693(-) | protein_leng		0.434893	0.5657	1.48011		0.884701	-0.145058	-1.10578		0.618193	0.710758	1.63666
	PF3D7_0512000	PF3D7_0512000	prefoldin subunit 6. putative	PF3D7_0512000 | transcript=PF3D7_0512000.1 | gene=PF3D7_0512000 | organism=Plasmodium_falciparum_3D7 | gene_product=prefoldin subunit 6. putative | transcript_product=prefoldin subunit 6. putative | location=Pf3D7_05_v3:527639-528666(+) | protein_leng		0.580754	0.348433	1.27318		0.981334	0.0130997	1.00912		0.674886	0.335333	1.26167
	PF3D7_0512700	PF3D7_0512700	orotate phosphoribosyltransferase	PF3D7_0512700 | transcript=PF3D7_0512700.1 | gene=PF3D7_0512700 | organism=Plasmodium_falciparum_3D7 | gene_product=orotate phosphoribosyltransferase | transcript_product=orotate phosphoribosyltransferase | location=Pf3D7_05_v3:546734-547579(-) | prot		1	-0.31024	-1.23991		0.059243	-1.008	-2.01112		1	0.69776	1.62198
	PF3D7_0513300	PF3D7_0513300	purine nucleoside phosphorylase	PF3D7_0513300 | transcript=PF3D7_0513300.1 | gene=PF3D7_0513300 | organism=Plasmodium_falciparum_3D7 | gene_product=purine nucleoside phosphorylase | transcript_product=purine nucleoside phosphorylase | location=Pf3D7_05_v3:569182-569919(-) | protein_		0.995713	-0.00468349	-1.00325		0.553743	0.476334	1.3912		0.65287	-0.481017	-1.39573
	PF3D7_0513600	PF3D7_0513600	deoxyribodipyrimidine photo-lyase. putative	PF3D7_0513600 | transcript=PF3D7_0513600.1 | gene=PF3D7_0513600 | organism=Plasmodium_falciparum_3D7 | gene_product=deoxyribodipyrimidine photo-lyase. putative | transcript_product=deoxyribodipyrimidine photo-lyase. putative | location=Pf3D7_05_v3:574		0.923923	0.0475829	1.03353		0.106792	-0.704967	-1.63011		0.205327	0.75255	1.68477
	PF3D7_0513800	PF3D7_0513800	ras-related protein Rab-1A	PF3D7_0513800 | transcript=PF3D7_0513800.1 | gene=PF3D7_0513800 | organism=Plasmodium_falciparum_3D7 | gene_product=ras-related protein Rab-1A | transcript_product=ras-related protein Rab-1A | location=Pf3D7_05_v3:585357-585980(-) | protein_length=207		0.460869	0.446967	1.36317		0.0246444	-0.77945	-1.71648		0.0602429	1.22642	2.33986
	PF3D7_0515700	PF3D7_0515700	glideosome-associated protein 40. putative	PF3D7_0515700 | transcript=PF3D7_0515700.1 | gene=PF3D7_0515700 | organism=Plasmodium_falciparum_3D7 | gene_product=glideosome-associated protein 40. putative | transcript_product=glideosome-associated protein 40. putative | location=Pf3D7_05_v3:65396		1	NaN	NaN		NaN	0	1		1	NaN	NaN
	PF3D7_0516200	PF3D7_0516200	40S ribosomal protein S11	PF3D7_0516200 | transcript=PF3D7_0516200.1 | gene=PF3D7_0516200 | organism=Plasmodium_falciparum_3D7 | gene_product=40S ribosomal protein S11 | transcript_product=40S ribosomal protein S11 | location=Pf3D7_05_v3:675809-676614(-) | protein_length=151 |		0.915575	0.103867	1.07465		0.388093	-0.416383	-1.33458		0.536815	0.52025	1.4342
	PF3D7_0516900	PF3D7_0516900	60S ribosomal protein L2	PF3D7_0516900 | transcript=PF3D7_0516900.1 | gene=PF3D7_0516900 | organism=Plasmodium_falciparum_3D7 | gene_product=60S ribosomal protein L2 | transcript_product=60S ribosomal protein L2 | location=Pf3D7_05_v3:712762-713772(-) | protein_length=260 | s		0.711792	0.56579	1.4802		0.948002	-0.0695598	-1.0494		0.745238	0.63535	1.55331
	PF3D7_0517000	PF3D7_0517000	60S ribosomal protein L12. putative	PF3D7_0517000 | transcript=PF3D7_0517000.1 | gene=PF3D7_0517000 | organism=Plasmodium_falciparum_3D7 | gene_product=60S ribosomal protein L12. putative | transcript_product=60S ribosomal protein L12. putative | location=Pf3D7_05_v3:715765-716675(-) |		0.812996	0.248667	1.18811		0.793063	0.256133	1.19427		0.99516	-0.00746663	-1.00519
	PF3D7_0517300	PF3D7_0517300	serine/arginine-rich splicing factor 1	PF3D7_0517300 | transcript=PF3D7_0517300.1 | gene=PF3D7_0517300 | organism=Plasmodium_falciparum_3D7 | gene_product=serine/arginine-rich splicing factor 1 | transcript_product=serine/arginine-rich splicing factor 1 | location=Pf3D7_05_v3:724681-725751		0.127037	1.9206	3.7858		0.592924	0.539086	1.45305		0.251444	1.38151	2.60541
	PF3D7_0517400	PF3D7_0517400	FACT complex subunit SPT16. putative	PF3D7_0517400 | transcript=PF3D7_0517400.1 | gene=PF3D7_0517400 | organism=Plasmodium_falciparum_3D7 | gene_product=FACT complex subunit SPT16. putative | transcript_product=FACT complex subunit SPT16. putative | location=Pf3D7_05_v3:731407-735162(+)		0.461886	0.991249	1.98791		0.420211	-0.73877	-1.66875		0.0420193	1.73002	3.31732
	PF3D7_0517700	PF3D7_0517700	eukaryotic translation initiation factor 3 subunit	PF3D7_0517700 | transcript=PF3D7_0517700.1 | gene=PF3D7_0517700 | organism=Plasmodium_falciparum_3D7 | gene_product=eukaryotic translation initiation factor 3 subunit B. putative | transcript_product=eukaryotic translation initiation factor 3 subunit		0.647846	-0.390349	-1.31071		0.206695	-0.75392	-1.68637		0.434446	0.36357	1.28661
	PF3D7_0518300	PF3D7_0518300	proteasome subunit beta type-1. putative	PF3D7_0518300 | transcript=PF3D7_0518300.1 | gene=PF3D7_0518300 | organism=Plasmodium_falciparum_3D7 | gene_product=proteasome subunit beta type-1. putative | transcript_product=proteasome subunit beta type-1. putative | location=Pf3D7_05_v3:759831-76		0.156639	-2.06343	-4.17979		0.039431	-1.96256	-3.89753		0.875578	-0.100866	-1.07242
	PF3D7_0519400	PF3D7_0519400	40S ribosomal protein S24	PF3D7_0519400 | transcript=PF3D7_0519400.1 | gene=PF3D7_0519400 | organism=Plasmodium_falciparum_3D7 | gene_product=40S ribosomal protein S24 | transcript_product=40S ribosomal protein S24 | location=Pf3D7_05_v3:798036-798775(-) | protein_length=133 |		1	-0.767941	-1.70284		0.785756	-0.287401	-1.22044		1	-0.48054	-1.39527
	PF3D7_0520000	PF3D7_0520000	40S ribosomal protein S9. putative	PF3D7_0520000 | transcript=PF3D7_0520000.1 | gene=PF3D7_0520000 | organism=Plasmodium_falciparum_3D7 | gene_product=40S ribosomal protein S9. putative | transcript_product=40S ribosomal protein S9. putative | location=Pf3D7_05_v3:828953-829883(+) | pr		0.334185	1.5839	2.99779		0.72933	-0.279217	-1.21354		0.172605	1.86312	3.63794
	PF3D7_0520600	PF3D7_0520600	bis(5-nucleosyl)-tetraphosphatase [asymmetrical]	PF3D7_0520600 | transcript=PF3D7_0520600.1 | gene=PF3D7_0520600 | organism=Plasmodium_falciparum_3D7 | gene_product=bis(5-nucleosyl)-tetraphosphatase [asymmetrical] | transcript_product=bis(5-nucleosyl)-tetraphosphatase [asymmetrical] | location=Pf3		1	0.218501	1.16352		1	0.298881	1.23019		0.858535	-0.0803797	-1.0573
	PF3D7_0520900	PF3D7_0520900	adenosylhomocysteinase	PF3D7_0520900 | transcript=PF3D7_0520900.1 | gene=PF3D7_0520900 | organism=Plasmodium_falciparum_3D7 | gene_product=adenosylhomocysteinase | transcript_product=adenosylhomocysteinase | location=Pf3D7_05_v3:857038-858477(+) | protein_length=479 | seque		0.53595	-0.819866	-1.76524		0.027193	-2.32305	-5.00389		0.114575	1.50318	2.83467
	PF3D7_0523000	PF3D7_0523000	multidrug resistance protein 1	PF3D7_0523000 | transcript=PF3D7_0523000.1 | gene=PF3D7_0523000 | organism=Plasmodium_falciparum_3D7 | gene_product=multidrug resistance protein 1 | transcript_product=multidrug resistance protein 1 | location=Pf3D7_05_v3:957890-962149(+) | protein_le		0.924713	0.22115	1.16566		0.811266	-0.370617	-1.29291		0.791498	0.591767	1.50709
	PF3D7_0524000	PF3D7_0524000	karyopherin beta	PF3D7_0524000 | transcript=PF3D7_0524000.1 | gene=PF3D7_0524000 | organism=Plasmodium_falciparum_3D7 | gene_product=karyopherin beta | transcript_product=karyopherin beta | location=Pf3D7_05_v3:998753-1002124(+) | protein_length=1123 | sequence_SO=chr		0.887461	-0.10605	-1.07628		0.781846	0.257596	1.19548		0.775997	-0.363646	-1.28667
	PF3D7_0525100	PF3D7_0525100	acyl-CoA synthetase	PF3D7_0525100 | transcript=PF3D7_0525100.1 | gene=PF3D7_0525100 | organism=Plasmodium_falciparum_3D7 | gene_product=acyl-CoA synthetase | transcript_product=acyl-CoA synthetase | location=Pf3D7_05_v3:1041745-1043766(+) | protein_length=673 | sequence_		0.468038	0.1593	1.11675		0.469308	-0.269833	-1.20567		0.316944	0.429133	1.34642
	PF3D7_0527000	PF3D7_0527000	DNA replication licensing factor MCM3. putative	PF3D7_0527000 | transcript=PF3D7_0527000.1 | gene=PF3D7_0527000 | organism=Plasmodium_falciparum_3D7 | gene_product=DNA replication licensing factor MCM3. putative | transcript_product=DNA replication licensing factor MCM3. putative | location=Pf3D7_0		0.026791	1.88217	3.68629		0.124641	-1.31528	-2.48851		0.014734	3.19745	9.17336
	PF3D7_0527200	PF3D7_0527200	ubiquitin carboxyl-terminal hydrolase 14	PF3D7_0527200 | transcript=PF3D7_0527200.1 | gene=PF3D7_0527200 | organism=Plasmodium_falciparum_3D7 | gene_product=ubiquitin carboxyl-terminal hydrolase 14 | transcript_product=ubiquitin carboxyl-terminal hydrolase 14 | location=Pf3D7_05_v3:1132937-1		1	0.18115	1.13379		0.460018	-0.75485	-1.68746		1	0.936001	1.91322
	PF3D7_0527500	PF3D7_0527500	Hsc70-interacting protein	PF3D7_0527500 | transcript=PF3D7_0527500.1 | gene=PF3D7_0527500 | organism=Plasmodium_falciparum_3D7 | gene_product=Hsc70-interacting protein | transcript_product=Hsc70-interacting protein | location=Pf3D7_05_v3:1143618-1145359(+) | protein_length=458		0.721495	-0.2445	-1.18468		0.739316	-0.316958	-1.2457		0.954483	0.0724577	1.05151
	PF3D7_0528100	PF3D7_0528100	AP-1/2 complex subunit beta. putative	PF3D7_0528100 | transcript=PF3D7_0528100.1 | gene=PF3D7_0528100 | organism=Plasmodium_falciparum_3D7 | gene_product=AP-1/2 complex subunit beta. putative | transcript_product=AP-1/2 complex subunit beta. putative | location=Pf3D7_05_v3:1157840-1161553		0.809245	-0.22555	-1.16922		0.666842	0.30169	1.23259		0.372594	-0.52724	-1.44117
	PF3D7_0528200	PF3D7_0528200	eukaryotic translation initiation factor 3 subunit	PF3D7_0528200 | transcript=PF3D7_0528200.1 | gene=PF3D7_0528200 | organism=Plasmodium_falciparum_3D7 | gene_product=eukaryotic translation initiation factor 3 subunit E. putative | transcript_product=eukaryotic translation initiation factor 3 subunit		0.0808403	1.33925	2.5302		0.519074	0.45946	1.37503		0.252714	0.87979	1.84011
	PF3D7_0532100	PF3D7_0532100	early transcribed membrane protein 5	PF3D7_0532100 | transcript=PF3D7_0532100.1 | gene=PF3D7_0532100 | organism=Plasmodium_falciparum_3D7 | gene_product=early transcribed membrane protein 5 | transcript_product=early transcribed membrane protein 5 | location=Pf3D7_05_v3:1301224-1301769(+		0.904287	-0.153117	-1.11197		0.435781	-0.667183	-1.58797		0.577865	0.514067	1.42807
	PF3D7_0532300	PF3D7_0532300	Plasmodium exported protein (PHISTb). unknown function	PF3D7_0532300 | transcript=PF3D7_0532300.1 | gene=PF3D7_0532300 | organism=Plasmodium_falciparum_3D7 | gene_product=Plasmodium exported protein (PHISTb). unknown function | transcript_product=Plasmodium exported protein (PHISTb). unknown function | lo		0.633212	0.942613	1.92201		0.714358	0.439594	1.35622		0.806648	0.503019	1.41718
	PF3D7_0532400	PF3D7_0532400	lysine-rich membrane-associated PHISTb protein	PF3D7_0532400 | transcript=PF3D7_0532400.1 | gene=PF3D7_0532400 | organism=Plasmodium_falciparum_3D7 | gene_product=lysine-rich membrane-associated PHISTb protein | transcript_product=lysine-rich membrane-associated PHISTb protein | location=Pf3D7_05_		0.862207	-0.270833	-1.2065		0.130042	-0.9139	-1.88413		0.659328	0.643067	1.56165
	PF3D7_0601900	PF3D7_0601900	conserved Plasmodium protein. unknown function	PF3D7_0601900 | transcript=PF3D7_0601900.1 | gene=PF3D7_0601900 | organism=Plasmodium_falciparum_3D7 | gene_product=conserved Plasmodium protein. unknown function | transcript_product=conserved Plasmodium protein. unknown function | location=Pf3D7_06_		1	0.0795002	1.05665		1	1.0468	2.06594		0.305226	-0.967301	-1.95518
	PF3D7_0602200	PF3D7_0602200	MYND-type zinc finger protein. putative	PF3D7_0602200 | transcript=PF3D7_0602200.1 | gene=PF3D7_0602200 | organism=Plasmodium_falciparum_3D7 | gene_product=MYND-type zinc finger protein. putative | transcript_product=MYND-type zinc finger protein. putative | location=Pf3D7_06_v3:97890-98951		0.0871459	-0.779575	-1.71663		0.575539	-0.329425	-1.25651		0.587594	-0.45015	-1.36618
	PF3D7_0604500	PF3D7_0604500	GYF domain-containing protein. putative	PF3D7_0604500 | transcript=PF3D7_0604500.1 | gene=PF3D7_0604500 | organism=Plasmodium_falciparum_3D7 | gene_product=GYF domain-containing protein. putative | transcript_product=GYF domain-containing protein. putative | location=Pf3D7_06_v3:189012-1980		0.634239	-0.9714	-1.96074		0.240102	-1.1384	-2.20137		0.905997	0.167	1.12272
	PF3D7_0605100	PF3D7_0605100	RNA-binding protein. putative	PF3D7_0605100 | transcript=PF3D7_0605100.1 | gene=PF3D7_0605100 | organism=Plasmodium_falciparum_3D7 | gene_product=RNA-binding protein. putative | transcript_product=RNA-binding protein. putative | location=Pf3D7_06_v3:217240-219507(+) | protein_leng		0.711583	0.3507	1.27518		0.607462	0.26745	1.20368		0.880263	0.08325	1.0594
	PF3D7_0606700	PF3D7_0606700	coatomer alpha subunit. putative	PF3D7_0606700 | transcript=PF3D7_0606700.1 | gene=PF3D7_0606700 | organism=Plasmodium_falciparum_3D7 | gene_product=coatomer alpha subunit. putative | transcript_product=coatomer alpha subunit. putative | location=Pf3D7_06_v3:282049-287017(+) | protei		0.543222	-0.789674	-1.72868		0.764868	-0.172924	-1.12734		0.467646	-0.616749	-1.53342
	PF3D7_0607000	PF3D7_0607000	translation initiation factor IF-2. putative	PF3D7_0607000 | transcript=PF3D7_0607000.1 | gene=PF3D7_0607000 | organism=Plasmodium_falciparum_3D7 | gene_product=translation initiation factor IF-2. putative | transcript_product=translation initiation factor IF-2. putative | location=Pf3D7_06_v3:2		0.860377	-0.126	-1.09126		0.20066	-0.63475	-1.55267		0.185398	0.50875	1.42282
	PF3D7_0608500	PF3D7_0608500	proteasome subunit alpha type-2. putative	PF3D7_0608500 | transcript=PF3D7_0608500.1 | gene=PF3D7_0608500 | organism=Plasmodium_falciparum_3D7 | gene_product=proteasome subunit alpha type-2. putative | transcript_product=proteasome subunit alpha type-2. putative | location=Pf3D7_06_v3:351780-		0.491005	-0.663426	-1.58384		0.126168	-1.12484	-2.18077		0.53947	0.461417	1.37689
	PF3D7_0608700	PF3D7_0608700	T-complex protein 1 subunit zeta	PF3D7_0608700 | transcript=PF3D7_0608700.1 | gene=PF3D7_0608700 | organism=Plasmodium_falciparum_3D7 | gene_product=T-complex protein 1 subunit zeta | transcript_product=T-complex protein 1 subunit zeta | location=Pf3D7_06_v3:358391-360203(+) | protei		0.997814	-0.00305859	-1.00212		0.719221	0.491225	1.40564		0.738675	-0.494283	-1.40862
	PF3D7_0608800	PF3D7_0608800	ornithine aminotransferase	PF3D7_0608800 | transcript=PF3D7_0608800.1 | gene=PF3D7_0608800 | organism=Plasmodium_falciparum_3D7 | gene_product=ornithine aminotransferase | transcript_product=ornithine aminotransferase | location=Pf3D7_06_v3:362635-363879(+) | protein_length=414		0.798441	-0.213	-1.1591		0.642026	0.583699	1.49869		0.642627	-0.7967	-1.73712
	PF3D7_0610400	PF3D7_0610400	histone H3	PF3D7_0610400 | transcript=PF3D7_0610400.1 | gene=PF3D7_0610400 | organism=Plasmodium_falciparum_3D7 | gene_product=histone H3 | transcript_product=histone H3 | location=Pf3D7_06_v3:444747-445157(+) | protein_length=136 | sequence_SO=chromosome | SO=p		0.00910216	-5.4172	-42.7307		0.295587	-1.80414	-3.49221		0.0636065	-3.61306	-12.236
	PF3D7_0610800	PF3D7_0610800	transketolase	PF3D7_0610800 | transcript=PF3D7_0610800.1 | gene=PF3D7_0610800 | organism=Plasmodium_falciparum_3D7 | gene_product=transketolase | transcript_product=transketolase | location=Pf3D7_06_v3:453671-455689(+) | protein_length=672 | sequence_SO=chromosome		0.227029	0.638525	1.55674		0.381434	-0.521558	-1.4355		0.195961	1.16008	2.2347
	PF3D7_0614300	PF3D7_0614300	major facilitator superfamily-related transporter. put	PF3D7_0614300 | transcript=PF3D7_0614300.1 | gene=PF3D7_0614300 | organism=Plasmodium_falciparum_3D7 | gene_product=major facilitator superfamily-related transporter. putative | transcript_product=major facilitator superfamily-related transporter. put		1	-2.149	-4.4352		0.127849	-1.02693	-2.03768		1	-1.12207	-2.17659
	PF3D7_0614500	PF3D7_0614500	60S ribosomal protein L19	PF3D7_0614500 | transcript=PF3D7_0614500.1 | gene=PF3D7_0614500 | organism=Plasmodium_falciparum_3D7 | gene_product=60S ribosomal protein L19 | transcript_product=60S ribosomal protein L19 | location=Pf3D7_06_v3:606142-607259(-) | protein_length=182 |		1	-0.8624	-1.81806		0.516769	-0.444828	-1.36115		1	-0.417572	-1.33568
	PF3D7_0617000	PF3D7_0617000	mitochondrial import receptor subunit TOM40. putative	PF3D7_0617000 | transcript=PF3D7_0617000.1 | gene=PF3D7_0617000 | organism=Plasmodium_falciparum_3D7 | gene_product=mitochondrial import receptor subunit TOM40. putative | transcript_product=mitochondrial import receptor subunit TOM40. putative | loca		1	-0.28595	-1.21921		1	0.0102005	1.0071		1	-0.29615	-1.22786
	PF3D7_0617200	PF3D7_0617200	BFR1 domain-containing protein. putative	PF3D7_0617200 | transcript=PF3D7_0617200.1 | gene=PF3D7_0617200 | organism=Plasmodium_falciparum_3D7 | gene_product=BFR1 domain-containing protein. putative | transcript_product=BFR1 domain-containing protein. putative | location=Pf3D7_06_v3:717050-71		0.771486	0.48965	1.4041		0.629718	-0.446033	-1.36229		0.504971	0.935684	1.9128
	PF3D7_0617800	PF3D7_0617800	histone H2A	PF3D7_0617800 | transcript=PF3D7_0617800.1 | gene=PF3D7_0617800 | organism=Plasmodium_falciparum_3D7 | gene_product=histone H2A | transcript_product=histone H2A | location=Pf3D7_06_v3:748416-748814(-) | protein_length=132 | sequence_SO=chromosome | SO		1	NaN	NaN		1	NaN	NaN		0.386959	-0.694751	-1.61861
	PF3D7_0618300;P46776	PF3D7_0618300	60S ribosomal protein L27a. putative	PF3D7_0618300 | transcript=PF3D7_0618300.1 | gene=PF3D7_0618300 | organism=Plasmodium_falciparum_3D7 | gene_product=60S ribosomal protein L27a. putative | transcript_product=60S ribosomal protein L27a. putative | location=Pf3D7_06_v3:768792-769456(+)		0.630768	-0.375925	-1.29767		0.314484	-0.620509	-1.53742		0.754756	0.244584	1.18475
	PF3D7_0619400	PF3D7_0619400	cell division cycle protein 48 homologue. putative	PF3D7_0619400 | transcript=PF3D7_0619400.1 | gene=PF3D7_0619400 | organism=Plasmodium_falciparum_3D7 | gene_product=cell division cycle protein 48 homologue. putative | transcript_product=cell division cycle protein 48 homologue. putative | location=P		0.947818	-0.082633	-1.05895		0.155009	-1.50715	-2.84248		0.272296	1.42451	2.68423
	PF3D7_0621200	PF3D7_0621200	pyridoxine biosynthesis protein PDX1	PF3D7_0621200 | transcript=PF3D7_0621200.1 | gene=PF3D7_0621200 | organism=Plasmodium_falciparum_3D7 | gene_product=pyridoxine biosynthesis protein PDX1 | transcript_product=pyridoxine biosynthesis protein PDX1 | location=Pf3D7_06_v3:871297-872202(-)		0.444757	-0.340966	-1.2666		0.172084	-0.548367	-1.46243		0.68783	0.2074	1.15461
	PF3D7_0621800	PF3D7_0621800	nascent polypeptide-associated complex subunit alph	PF3D7_0621800 | transcript=PF3D7_0621800.1 | gene=PF3D7_0621800 | organism=Plasmodium_falciparum_3D7 | gene_product=nascent polypeptide-associated complex subunit alpha. putative | transcript_product=nascent polypeptide-associated complex subunit alph		0.58733	0.707884	1.63341		0.976212	-0.0313994	-1.022		0.650763	0.739283	1.66935
	PF3D7_0621900	PF3D7_0621900	signal recognition particle subunit SRP68. putative	PF3D7_0621900 | transcript=PF3D7_0621900.1 | gene=PF3D7_0621900 | organism=Plasmodium_falciparum_3D7 | gene_product=signal recognition particle subunit SRP68. putative | transcript_product=signal recognition particle subunit SRP68. putative | location		0.14686	1.09075	2.12985		0.664115	0.27055	1.20627		0.256679	0.8202	1.76565
	PF3D7_0622800	PF3D7_0622800	leucine--tRNA ligase. putative	PF3D7_0622800 | transcript=PF3D7_0622800.1 | gene=PF3D7_0622800 | organism=Plasmodium_falciparum_3D7 | gene_product=leucine--tRNA ligase. putative | transcript_product=leucine--tRNA ligase. putative | location=Pf3D7_06_v3:919685-924028(+) | protein_le		0.0516724	1.92818	3.80575		0.89731	-0.1509	-1.11026		0.202066	2.07908	4.22538
	PF3D7_0624000	PF3D7_0624000	hexokinase	PF3D7_0624000 | transcript=PF3D7_0624000.1 | gene=PF3D7_0624000 | organism=Plasmodium_falciparum_3D7 | gene_product=hexokinase | transcript_product=hexokinase | location=Pf3D7_06_v3:981066-982547(+) | protein_length=493 | sequence_SO=chromosome | SO=p		0.787469	-0.217	-1.16231		0.79304	0.261037	1.19834		0.72079	-0.478037	-1.39285
	PF3D7_0624600	PF3D7_0624600	SNF2 helicase. putative	PF3D7_0624600 | transcript=PF3D7_0624600.1 | gene=PF3D7_0624600 | organism=Plasmodium_falciparum_3D7 | gene_product=SNF2 helicase. putative | transcript_product=SNF2 helicase. putative | location=Pf3D7_06_v3:999524-1007683(+) | protein_length=2719 | s		1	-4.50654	-22.7302		0.190293	-1.28971	-2.44479		1	-3.21683	-9.29742
	PF3D7_0626700	PF3D7_0626700	ATPase	PF3D7_0626700 | transcript=PF3D7_0626700.1 | gene=PF3D7_0626700 | organism=Plasmodium_falciparum_3D7 | gene_product=ATPase | transcript_product=ATPase | location=Pf3D7_06_v3:1075018-1076136(+) | protein_length=372 | sequence_SO=chromosome | SO=protein		0.853546	0.151467	1.1107		0.727295	-0.16234	-1.1191		0.636946	0.313807	1.24298
	PF3D7_0626800	PF3D7_0626800	pyruvate kinase	PF3D7_0626800 | transcript=PF3D7_0626800.1 | gene=PF3D7_0626800 | organism=Plasmodium_falciparum_3D7 | gene_product=pyruvate kinase | transcript_product=pyruvate kinase | location=Pf3D7_06_v3:1078995-1081320(+) | protein_length=511 | sequence_SO=chrom		0.854211	-0.171883	-1.12653		0.862969	0.17155	1.12627		0.786677	-0.343433	-1.26877
	PF3D7_0627500	PF3D7_0627500	protein DJ-1	PF3D7_0627500 | transcript=PF3D7_0627500.1 | gene=PF3D7_0627500 | organism=Plasmodium_falciparum_3D7 | gene_product=protein DJ-1 | transcript_product=protein DJ-1 | location=Pf3D7_06_v3:1101734-1102852(-) | protein_length=189 | sequence_SO=chromosome		0.72924	-0.2275	-1.1708		0.970888	0.0301789	1.02114		0.813823	-0.257679	-1.19555
	PF3D7_0627700	PF3D7_0627700	transportin	PF3D7_0627700 | transcript=PF3D7_0627700.1 | gene=PF3D7_0627700 | organism=Plasmodium_falciparum_3D7 | gene_product=transportin | transcript_product=transportin | location=Pf3D7_06_v3:1108197-1111640(+) | protein_length=1147 | sequence_SO=chromosome |		0.615256	-0.31568	-1.2446		0.892508	-0.0929797	-1.06657		0.778065	-0.2227	-1.16692
	PF3D7_0627800	PF3D7_0627800	acetyl-CoA synthetase. putative	PF3D7_0627800 | transcript=PF3D7_0627800.1 | gene=PF3D7_0627800 | organism=Plasmodium_falciparum_3D7 | gene_product=acetyl-CoA synthetase. putative | transcript_product=acetyl-CoA synthetase. putative | location=Pf3D7_06_v3:1114544-1117537(-) | protei		1	0.195133	1.14483		1	-0.44624	-1.36248		0.58332	0.641373	1.55981
	PF3D7_0629100	PF3D7_0629100	nicotinate phosphoribosyltransferase. putative	PF3D7_0629100 | transcript=PF3D7_0629100.1 | gene=PF3D7_0629100 | organism=Plasmodium_falciparum_3D7 | gene_product=nicotinate phosphoribosyltransferase. putative | transcript_product=nicotinate phosphoribosyltransferase. putative | location=Pf3D7_06_		0.0737501	0.4039	1.32308		0.953994	0.0382994	1.0269		0.666698	0.3656	1.28842
	PF3D7_0629200	PF3D7_0629200	DnaJ protein. putative	PF3D7_0629200 | transcript=PF3D7_0629200.1 | gene=PF3D7_0629200 | organism=Plasmodium_falciparum_3D7 | gene_product=DnaJ protein. putative | transcript_product=DnaJ protein. putative | location=Pf3D7_06_v3:1199853-1200995(-) | protein_length=380 | seq		0.770621	-0.102434	-1.07358		0.501163	0.344766	1.26994		0.461498	-0.4472	-1.36339
	PF3D7_0702400	PF3D7_0702400	small exported membrane protein 1	PF3D7_0702400 | transcript=PF3D7_0702400.1 | gene=PF3D7_0702400 | organism=Plasmodium_falciparum_3D7 | gene_product=small exported membrane protein 1 | transcript_product=small exported membrane protein 1 | location=Pf3D7_07_v3:101694-102285(+) | prot		0.256143	-1.35682	-2.5612		0.782237	-0.340717	-1.26639		0.52587	-1.0161	-2.02244
	PF3D7_0702500	PF3D7_0702500	Plasmodium exported protein. unknown function	PF3D7_0702500 | transcript=PF3D7_0702500.1 | gene=PF3D7_0702500 | organism=Plasmodium_falciparum_3D7 | gene_product=Plasmodium exported protein. unknown function | transcript_product=Plasmodium exported protein. unknown function | location=Pf3D7_07_v3		0.10452	-1.11088	-2.15977		0.537226	-0.470093	-1.3852		0.519612	-0.640791	-1.55918
	PF3D7_0703500	PF3D7_0703500	erythrocyte membrane-associated antigen	PF3D7_0703500 | transcript=PF3D7_0703500.1 | gene=PF3D7_0703500 | organism=Plasmodium_falciparum_3D7 | gene_product=erythrocyte membrane-associated antigen | transcript_product=erythrocyte membrane-associated antigen | location=Pf3D7_07_v3:135606-1425		0.805541	0.351214	1.27563		0.150927	-1.27205	-2.41504		0.180527	1.62327	3.08073
	PF3D7_0705400	PF3D7_0705400	DNA replication licensing factor MCM7	PF3D7_0705400 | transcript=PF3D7_0705400.1 | gene=PF3D7_0705400 | organism=Plasmodium_falciparum_3D7 | gene_product=DNA replication licensing factor MCM7 | transcript_product=DNA replication licensing factor MCM7 | location=Pf3D7_07_v3:264973-267438(-		0.28197	0.615834	1.53244		0.661341	-0.445281	-1.36158		0.407077	1.06111	2.08654
	PF3D7_0706000	PF3D7_0706000	importin-7. putative	PF3D7_0706000 | transcript=PF3D7_0706000.1 | gene=PF3D7_0706000 | organism=Plasmodium_falciparum_3D7 | gene_product=importin-7. putative | transcript_product=importin-7. putative | location=Pf3D7_07_v3:293400-297089(+) | protein_length=1229 | sequence		0.620776	0.437966	1.35469		0.637701	-0.435067	-1.35197		0.342369	0.873033	1.83151
	PF3D7_0706400	PF3D7_0706400	60S ribosomal protein L37	PF3D7_0706400 | transcript=PF3D7_0706400.1 | gene=PF3D7_0706400 | organism=Plasmodium_falciparum_3D7 | gene_product=60S ribosomal protein L37 | transcript_product=60S ribosomal protein L37 | location=Pf3D7_07_v3:306855-307133(-) | protein_length=92 |		0.900491	0.27485	1.20987		0.355172	-0.765775	-1.70028		0.579846	1.04063	2.05713
	PF3D7_0706500	PF3D7_0706500	conserved Plasmodium protein. unknown function	PF3D7_0706500 | transcript=PF3D7_0706500.1 | gene=PF3D7_0706500 | organism=Plasmodium_falciparum_3D7 | gene_product=conserved Plasmodium protein. unknown function | transcript_product=conserved Plasmodium protein. unknown function | location=Pf3D7_07_		0.946371	-0.0826839	-1.05899		0.0367871	-1.26261	-2.39929		0.185919	1.17993	2.26566
	PF3D7_0708400	PF3D7_0708400	heat shock protein 90	PF3D7_0708400 | transcript=PF3D7_0708400.1 | gene=PF3D7_0708400 | organism=Plasmodium_falciparum_3D7 | gene_product=heat shock protein 90 | transcript_product=heat shock protein 90 | location=Pf3D7_07_v3:381592-384614(+) | protein_length=745 | sequenc		0.197718	1.30432	2.46967		0.833319	0.165771	1.12177		0.385587	1.13855	2.2016
	PF3D7_0708800;REV__Q15149-7;REV__Q15149-8;REV__Q15149-9;REV__Q15149-5;REV__Q15149-4;REV__Q15149-6;REV__Q15149-3;REV__Q15149-2;REV__Q15149	PF3D7_0708800	heat shock protein 110	PF3D7_0708800 | transcript=PF3D7_0708800.1 | gene=PF3D7_0708800 | organism=Plasmodium_falciparum_3D7 | gene_product=heat shock protein 110 | transcript_product=heat shock protein 110 | location=Pf3D7_07_v3:395711-398332(+) | protein_length=873 | seque		0.900178	-0.0742664	-1.05283		0.534653	0.589387	1.50461		0.608384	-0.663654	-1.58409
	PF3D7_0709000	PF3D7_0709000	chloroquine resistance transporter	PF3D7_0709000 | transcript=PF3D7_0709000.1 | gene=PF3D7_0709000 | organism=Plasmodium_falciparum_3D7 | gene_product=chloroquine resistance transporter | transcript_product=chloroquine resistance transporter | location=Pf3D7_07_v3:403222-406317(+) | pr		0.243538	-2.15575	-4.456		0.094966	-1.1413	-2.2058		0.530362	-1.01445	-2.02013
	PF3D7_0711000	PF3D7_0711000	AAA family ATPase. CDC48 subfamily	PF3D7_0711000 | transcript=PF3D7_0711000.1 | gene=PF3D7_0711000 | organism=Plasmodium_falciparum_3D7 | gene_product=AAA family ATPase. CDC48 subfamily | transcript_product=AAA family ATPase. CDC48 subfamily | location=Pf3D7_07_v3:487281-490970(-) | pr		0.952707	0.0555	1.03922		0.166371	-0.855117	-1.80891		0.294229	0.910617	1.87985
	PF3D7_0713700	PF3D7_0713700	conserved Plasmodium protein. unknown function	PF3D7_0713700 | transcript=PF3D7_0713700.1 | gene=PF3D7_0713700 | organism=Plasmodium_falciparum_3D7 | gene_product=conserved Plasmodium protein. unknown function | transcript_product=conserved Plasmodium protein. unknown function | location=Pf3D7_07_		1	-0.759851	-1.69332		1	-0.533234	-1.44717		0.529028	-0.226617	-1.17009
	PF3D7_0714000	PF3D7_0714000	histone H2B variant	PF3D7_0714000 | transcript=PF3D7_0714000.1 | gene=PF3D7_0714000 | organism=Plasmodium_falciparum_3D7 | gene_product=histone H2B variant | transcript_product=histone H2B variant | location=Pf3D7_07_v3:643101-643472(-) | protein_length=123 | sequence_SO		0.0663873	-1.58573	-3.0016		0.3515	0.649533	1.56866		0.029171	-2.23527	-4.70851
	PF3D7_0716300	PF3D7_0716300	conserved protein. unknown function	PF3D7_0716300 | transcript=PF3D7_0716300.1 | gene=PF3D7_0716300 | organism=Plasmodium_falciparum_3D7 | gene_product=conserved protein. unknown function | transcript_product=conserved protein. unknown function | location=Pf3D7_07_v3:717281-718968(+) |		0.823153	-0.312808	-1.24212		0.780319	-0.259758	-1.19728		0.970378	-0.0530497	-1.03746
	PF3D7_0716800	PF3D7_0716800	eukaryotic translation initiation factor 3 subunit	PF3D7_0716800 | transcript=PF3D7_0716800.1 | gene=PF3D7_0716800 | organism=Plasmodium_falciparum_3D7 | gene_product=eukaryotic translation initiation factor 3 subunit I. putative | transcript_product=eukaryotic translation initiation factor 3 subunit		0.190517	1.99912	3.99756		0.772505	-0.224767	-1.16859		0.036927	2.22388	4.67148
	PF3D7_0717700	PF3D7_0717700	serine--tRNA ligase. putative	PF3D7_0717700 | transcript=PF3D7_0717700.1 | gene=PF3D7_0717700 | organism=Plasmodium_falciparum_3D7 | gene_product=serine--tRNA ligase. putative | transcript_product=serine--tRNA ligase. putative | location=Pf3D7_07_v3:764794-766413(-) | protein_leng		0.47738	-0.766261	-1.70086		0.249743	-0.91731	-1.88859		0.87608	0.15105	1.11038
	PF3D7_0719600	PF3D7_0719600	60S ribosomal protein L11a. putative	PF3D7_0719600 | transcript=PF3D7_0719600.1 | gene=PF3D7_0719600 | organism=Plasmodium_falciparum_3D7 | gene_product=60S ribosomal protein L11a. putative | transcript_product=60S ribosomal protein L11a. putative | location=Pf3D7_07_v3:858742-859492(-)		1	-0.773879	-1.70986		0.122523	0.96064	1.94617		1	-1.73452	-3.32769
	PF3D7_0719700	PF3D7_0719700	40S ribosomal protein S10. putative	PF3D7_0719700 | transcript=PF3D7_0719700.1 | gene=PF3D7_0719700 | organism=Plasmodium_falciparum_3D7 | gene_product=40S ribosomal protein S10. putative | transcript_product=40S ribosomal protein S10. putative | location=Pf3D7_07_v3:861583-862487(+) |		0.248911	1.92312	3.79242		0.269868	1.05018	2.07079		0.61715	0.872949	1.8314
	PF3D7_0720400	PF3D7_0720400	apoptosis-inducing factor. putative	PF3D7_0720400 | transcript=PF3D7_0720400.1 | gene=PF3D7_0720400 | organism=Plasmodium_falciparum_3D7 | gene_product=apoptosis-inducing factor. putative | transcript_product=apoptosis-inducing factor. putative | location=Pf3D7_07_v3:882936-884988(+) |		0.444077	0.319067	1.24752		0.842254	-0.0798395	-1.0569		0.262203	0.398907	1.31851
	PF3D7_0720800	PF3D7_0720800	Ham1-like protein. putative	PF3D7_0720800 | transcript=PF3D7_0720800.1 | gene=PF3D7_0720800 | organism=Plasmodium_falciparum_3D7 | gene_product=Ham1-like protein. putative | transcript_product=Ham1-like protein. putative | location=Pf3D7_07_v3:899751-901137(+) | protein_length=1		0.836316	0.0935837	1.06702		0.6662	-0.330566	-1.25751		0.648244	0.42415	1.34178
	PF3D7_0721100	PF3D7_0721100	conserved protein. unknown function	PF3D7_0721100 | transcript=PF3D7_0721100.1 | gene=PF3D7_0721100 | organism=Plasmodium_falciparum_3D7 | gene_product=conserved protein. unknown function | transcript_product=conserved protein. unknown function | location=Pf3D7_07_v3:916434-917168(+) |		0.385055	-1.11268	-2.16247		0.0852841	-1.6966	-3.24136		0.397847	0.583917	1.49891
	PF3D7_0721400	PF3D7_0721400	rhoptry protein. putative	PF3D7_0721400 | transcript=PF3D7_0721400.1 | gene=PF3D7_0721400 | organism=Plasmodium_falciparum_3D7 | gene_product=rhoptry protein. putative | transcript_product=rhoptry protein. putative | location=Pf3D7_07_v3:926692-928028(+) | protein_length=214 |		1	-1.92085	-3.78646		0.160618	-1.11973	-2.17306		1	-0.801117	-1.74245
	PF3D7_0721600	PF3D7_0721600	40S ribosomal protein S5. putative	PF3D7_0721600 | transcript=PF3D7_0721600.1 | gene=PF3D7_0721600 | organism=Plasmodium_falciparum_3D7 | gene_product=40S ribosomal protein S5. putative | transcript_product=40S ribosomal protein S5. putative | location=Pf3D7_07_v3:931459-932164(-) | pr		0.758428	0.25044	1.18957		0.777846	0.329798	1.25684		0.961519	-0.0793579	-1.05655
	PF3D7_0722400	PF3D7_0722400	Obg-like ATPase 1. putative	PF3D7_0722400 | transcript=PF3D7_0722400.1 | gene=PF3D7_0722400 | organism=Plasmodium_falciparum_3D7 | gene_product=Obg-like ATPase 1. putative | transcript_product=Obg-like ATPase 1. putative | location=Pf3D7_07_v3:954784-956343(+) | protein_length=3		0.874608	0.23886	1.18006		0.713824	-0.469383	-1.38452		0.65542	0.708243	1.63381
	PF3D7_0727400	PF3D7_0727400	proteasome subunit alpha type-5. putative	PF3D7_0727400 | transcript=PF3D7_0727400.1 | gene=PF3D7_0727400 | organism=Plasmodium_falciparum_3D7 | gene_product=proteasome subunit alpha type-5. putative | transcript_product=proteasome subunit alpha type-5. putative | location=Pf3D7_07_v3:1162710		0.455198	0.630534	1.54814		0.214014	0.615757	1.53236		0.983561	0.0147764	1.01029
	PF3D7_0728000	PF3D7_0728000	eukaryotic translation initiation factor 2 subunit alpha	PF3D7_0728000 | transcript=PF3D7_0728000.1 | gene=PF3D7_0728000 | organism=Plasmodium_falciparum_3D7 | gene_product=eukaryotic translation initiation factor 2 subunit alpha | transcript_product=eukaryotic translation initiation factor 2 subunit alpha		0.383608	0.3781	1.29963		0.375668	-0.317033	-1.24577		0.0913044	0.695134	1.61903
	PF3D7_0730800.2-p1;PF3D7_0730800	PF3D7_0730800.2-p1;PF3D7_0730800	unspecified product	PF3D7_0730800.2-p1 | transcript=PF3D7_0730800.2 | gene=PF3D7_0730800 | organism=Plasmodium_falciparum_3D7 | gene_product=unspecified product | transcript_product=unspecified product | location=Pf3D7_07_v3:1321306-1322367(+) | protein_length=293 | sequence_		0.175368	-0.77986	-1.71696		0.54876	-0.368461	-1.29097		0.681358	-0.411399	-1.32997
	PF3D7_0730900	PF3D7_0730900	EMP1-trafficking protein	PF3D7_0730900 | transcript=PF3D7_0730900.1 | gene=PF3D7_0730900 | organism=Plasmodium_falciparum_3D7 | gene_product=EMP1-trafficking protein | transcript_product=EMP1-trafficking protein | location=Pf3D7_07_v3:1325375-1331813(+) | protein_length=2110		0.390406	-1.475	-2.77984		0.178664	-1.5545	-2.93732		0.957801	0.0795002	1.05665
	PF3D7_0731600	PF3D7_0731600	acyl-CoA synthetase	PF3D7_0731600 | transcript=PF3D7_0731600.1 | gene=PF3D7_0731600 | organism=Plasmodium_falciparum_3D7 | gene_product=acyl-CoA synthetase | transcript_product=acyl-CoA synthetase | location=Pf3D7_07_v3:1368161-1370596(+) | protein_length=811 | sequence_		0.46668	0.8517	1.80463		0.712906	-0.246853	-1.18662		0.270788	1.09855	2.14139
	PF3D7_0801000	PF3D7_0801000	Plasmodium exported protein (PHISTc). unknown function	PF3D7_0801000 | transcript=PF3D7_0801000.1 | gene=PF3D7_0801000 | organism=Plasmodium_falciparum_3D7 | gene_product=Plasmodium exported protein (PHISTc). unknown function | transcript_product=Plasmodium exported protein (PHISTc). unknown function | lo		0.884732	0.30162	1.23253		0.226132	-1.10388	-2.14932		0.45079	1.4055	2.6491
	PF3D7_0801800	PF3D7_0801800	mannose-6-phosphate isomerase. putative	PF3D7_0801800 | transcript=PF3D7_0801800.1 | gene=PF3D7_0801800 | organism=Plasmodium_falciparum_3D7 | gene_product=mannose-6-phosphate isomerase. putative | transcript_product=mannose-6-phosphate isomerase. putative | location=Pf3D7_08_v3:119032-1220		0.323703	0.836641	1.78589		0.576901	-0.519808	-1.43376		0.278382	1.35645	2.56054
	PF3D7_0802000	PF3D7_0802000	glutamate dehydrogenase. putative	PF3D7_0802000 | transcript=PF3D7_0802000.1 | gene=PF3D7_0802000 | organism=Plasmodium_falciparum_3D7 | gene_product=glutamate dehydrogenase. putative | transcript_product=glutamate dehydrogenase. putative | location=Pf3D7_08_v3:146089-150282(+) | prot		0.770023	0.19506	1.14477		0.778943	-0.282023	-1.2159		0.713995	0.477083	1.39193
	PF3D7_0802200	PF3D7_0802200	1-cys peroxiredoxin	PF3D7_0802200 | transcript=PF3D7_0802200.1 | gene=PF3D7_0802200 | organism=Plasmodium_falciparum_3D7 | gene_product=1-cys peroxiredoxin | transcript_product=1-cys peroxiredoxin | location=Pf3D7_08_v3:165416-166078(+) | protein_length=220 | sequence_SO		0.475041	0.611081	1.5274		0.113083	-0.903019	-1.86998		0.0862202	1.5141	2.85621
	PF3D7_0803800	PF3D7_0803800	proteasome subunit beta type-4	PF3D7_0803800 | transcript=PF3D7_0803800.1 | gene=PF3D7_0803800 | organism=Plasmodium_falciparum_3D7 | gene_product=proteasome subunit beta type-4 | transcript_product=proteasome subunit beta type-4 | location=Pf3D7_08_v3:233467-234426(-) | protein_le		0.84413	0.170225	1.12523		0.568181	-0.284408	-1.21791		0.444471	0.454633	1.37043
	PF3D7_0804700	PF3D7_0804700	conserved Plasmodium protein. unknown function	PF3D7_0804700 | transcript=PF3D7_0804700.1 | gene=PF3D7_0804700 | organism=Plasmodium_falciparum_3D7 | gene_product=conserved Plasmodium protein. unknown function | transcript_product=conserved Plasmodium protein. unknown function | location=Pf3D7_08_		1	0.433649	1.35065		0.656134	-0.281483	-1.21544		1	0.715132	1.64163
	PF3D7_0806800	PF3D7_0806800	V-type proton ATPase subunit a. putative	PF3D7_0806800 | transcript=PF3D7_0806800.1 | gene=PF3D7_0806800 | organism=Plasmodium_falciparum_3D7 | gene_product=V-type proton ATPase subunit a. putative | transcript_product=V-type proton ATPase subunit a. putative | location=Pf3D7_08_v3:363260-36		0.378436	-0.633301	-1.55111		0.709042	-0.205127	-1.15279		0.278857	-0.428174	-1.34553
	PF3D7_0807300	PF3D7_0807300	ras-related protein Rab-18	PF3D7_0807300 | transcript=PF3D7_0807300.1 | gene=PF3D7_0807300 | organism=Plasmodium_falciparum_3D7 | gene_product=ras-related protein Rab-18 | transcript_product=ras-related protein Rab-18 | location=Pf3D7_08_v3:381564-382847(+) | protein_length=201		1	-2.4677	-5.53161		0.379523	-0.714066	-1.64042		1	-1.75363	-3.37206
	PF3D7_0807500	PF3D7_0807500	proteasome subunit alpha type-6. putative	PF3D7_0807500 | transcript=PF3D7_0807500.1 | gene=PF3D7_0807500 | organism=Plasmodium_falciparum_3D7 | gene_product=proteasome subunit alpha type-6. putative | transcript_product=proteasome subunit alpha type-6. putative | location=Pf3D7_08_v3:387219-		0.761598	0.529209	1.44314		0.963123	-0.0468963	-1.03304		0.584708	0.576105	1.49082
	PF3D7_0807900	PF3D7_0807900	tyrosine--tRNA ligase	PF3D7_0807900 | transcript=PF3D7_0807900.1 | gene=PF3D7_0807900 | organism=Plasmodium_falciparum_3D7 | gene_product=tyrosine--tRNA ligase | transcript_product=tyrosine--tRNA ligase | location=Pf3D7_08_v3:402595-404141(+) | protein_length=373 | sequenc		0.993133	0.01565	1.01091		0.146518	-1.56472	-2.9582		0.0900842	1.58037	2.99047
	PF3D7_0808400	PF3D7_0808400	coatomer subunit epsilon. putative	PF3D7_0808400 | transcript=PF3D7_0808400.1 | gene=PF3D7_0808400 | organism=Plasmodium_falciparum_3D7 | gene_product=coatomer subunit epsilon. putative | transcript_product=coatomer subunit epsilon. putative | location=Pf3D7_08_v3:423527-424536(+) | pr		0.61151	-0.298667	-1.23001		0.24611	0.644392	1.56308		0.193172	-0.943058	-1.9226
	PF3D7_0810000	PF3D7_0810000	acyl-CoA binding protein. putative	PF3D7_0810000 | transcript=PF3D7_0810000.1 | gene=PF3D7_0810000 | organism=Plasmodium_falciparum_3D7 | gene_product=acyl-CoA binding protein. putative | transcript_product=acyl-CoA binding protein. putative | location=Pf3D7_08_v3:517421-517693(-) | pr		0.380734	0.69774	1.62196		0.0398171	-1.19946	-2.29654		0.0305408	1.8972	3.7249
	PF3D7_0810600	PF3D7_0810600	ATP-dependent RNA helicase DBP1. putative	PF3D7_0810600 | transcript=PF3D7_0810600.1 | gene=PF3D7_0810600 | organism=Plasmodium_falciparum_3D7 | gene_product=ATP-dependent RNA helicase DBP1. putative | transcript_product=ATP-dependent RNA helicase DBP1. putative | location=Pf3D7_08_v3:541971-		0.518395	-0.892269	-1.85609		0.216683	-1.18955	-2.28082		0.779661	0.297284	1.22883
	PF3D7_0810800	PF3D7_0810800	hydroxymethyldihydropterin pyrophosphokinase	PF3D7_0810800 | transcript=PF3D7_0810800.1 | gene=PF3D7_0810800 | organism=Plasmodium_falciparum_3D7 | gene_product=hydroxymethyldihydropterin pyrophosphokinase-dihydropteroate synthase | transcript_product=hydroxymethyldihydropterin pyrophosphokinase		0.420161	-0.433051	-1.35009		0.88774	-0.0583337	-1.04126		0.535138	-0.374717	-1.29659
	PF3D7_0811400	PF3D7_0811400	conserved protein. unknown function	PF3D7_0811400 | transcript=PF3D7_0811400.1 | gene=PF3D7_0811400 | organism=Plasmodium_falciparum_3D7 | gene_product=conserved protein. unknown function | transcript_product=conserved protein. unknown function | location=Pf3D7_08_v3:575986-578370(+) |		0.882842	-0.0370334	-1.026		0.752785	0.150567	1.11001		0.747812	-0.1876	-1.13887
	PF3D7_0811600	PF3D7_0811600	conserved protein. unknown function	PF3D7_0811600 | transcript=PF3D7_0811600.1 | gene=PF3D7_0811600 | organism=Plasmodium_falciparum_3D7 | gene_product=conserved protein. unknown function | transcript_product=conserved protein. unknown function | location=Pf3D7_08_v3:582983-586953(-) |		0.115959	-2.26825	-4.81738		0.571234	-0.391701	-1.31194		0.0166304	-1.87655	-3.67196
	PF3D7_0812400	PF3D7_0812400	karyopherin alpha	PF3D7_0812400 | transcript=PF3D7_0812400.1 | gene=PF3D7_0812400 | organism=Plasmodium_falciparum_3D7 | gene_product=karyopherin alpha | transcript_product=karyopherin alpha | location=Pf3D7_08_v3:621805-623442(-) | protein_length=545 | sequence_SO=chr		0.319431	-0.63385	-1.5517		0.51383	-0.50925	-1.42331		0.910653	-0.1246	-1.09021
	PF3D7_0813300	PF3D7_0813300	conserved protein. unknown function	PF3D7_0813300 | transcript=PF3D7_0813300.1 | gene=PF3D7_0813300 | organism=Plasmodium_falciparum_3D7 | gene_product=conserved protein. unknown function | transcript_product=conserved protein. unknown function | location=Pf3D7_08_v3:656078-657630(+) |		0.746797	0.287967	1.22092		0.347563	0.937246	1.91487		0.642936	-0.649279	-1.56838
	PF3D7_0813400	PF3D7_0813400	conserved protein. unknown function	PF3D7_0813400 | transcript=PF3D7_0813400.1 | gene=PF3D7_0813400 | organism=Plasmodium_falciparum_3D7 | gene_product=conserved protein. unknown function | transcript_product=conserved protein. unknown function | location=Pf3D7_08_v3:658493-662095(-) |		0.175565	0.864675	1.82093		0.84854	-0.191141	-1.14167		0.478521	1.05582	2.0789
	PF3D7_0813900	PF3D7_0813900	40S ribosomal protein S16. putative	PF3D7_0813900 | transcript=PF3D7_0813900.1 | gene=PF3D7_0813900 | organism=Plasmodium_falciparum_3D7 | gene_product=40S ribosomal protein S16. putative | transcript_product=40S ribosomal protein S16. putative | location=Pf3D7_08_v3:677989-678725(-) |		0.284078	1.19293	2.28617		0.420106	0.461117	1.37661		0.390316	0.731816	1.66073
	PF3D7_0814000	PF3D7_0814000	60S ribosomal protein L13-2. putative	PF3D7_0814000 | transcript=PF3D7_0814000.1 | gene=PF3D7_0814000 | organism=Plasmodium_falciparum_3D7 | gene_product=60S ribosomal protein L13-2. putative | transcript_product=60S ribosomal protein L13-2. putative | location=Pf3D7_08_v3:680957-681809(+		0.714065	0.481387	1.39609		0.0478057	-1.73018	-3.31769		0.0500175	2.21157	4.63179
	PF3D7_0814200	PF3D7_0814200	DNA/RNA-binding protein Alba 1	PF3D7_0814200 | transcript=PF3D7_0814200.1 | gene=PF3D7_0814200 | organism=Plasmodium_falciparum_3D7 | gene_product=DNA/RNA-binding protein Alba 1 | transcript_product=DNA/RNA-binding protein Alba 1 | location=Pf3D7_08_v3:687340-688086(+) | protein_le		0.283608	0.75535	1.68804		0.723331	0.218037	1.16315		0.608625	0.537313	1.45127
	PF3D7_0814900	PF3D7_0814900	superoxide dismutase [Fe]	PF3D7_0814900 | transcript=PF3D7_0814900.1 | gene=PF3D7_0814900 | organism=Plasmodium_falciparum_3D7 | gene_product=superoxide dismutase [Fe] | transcript_product=superoxide dismutase [Fe] | location=Pf3D7_08_v3:708228-708824(+) | protein_length=198 |		1	-0.430599	-1.34779		0.530974	0.267866	1.20403		1	-0.698465	-1.62278
	PF3D7_0815200	PF3D7_0815200	importin subunit beta. putative	PF3D7_0815200 | transcript=PF3D7_0815200.1 | gene=PF3D7_0815200 | organism=Plasmodium_falciparum_3D7 | gene_product=importin subunit beta. putative | transcript_product=importin subunit beta. putative | location=Pf3D7_08_v3:717113-719746(+) | protein_		0.338708	-0.429101	-1.34639		0.279859	-0.434284	-1.35124		0.987437	0.00518322	1.0036
	PF3D7_0815600	PF3D7_0815600	eukaryotic translation initiation factor 3 subunit	PF3D7_0815600 | transcript=PF3D7_0815600.1 | gene=PF3D7_0815600 | organism=Plasmodium_falciparum_3D7 | gene_product=eukaryotic translation initiation factor 3 subunit G. putative | transcript_product=eukaryotic translation initiation factor 3 subunit		0.181423	1.1449	2.21131		0.386439	-0.433733	-1.35072		0.0598342	1.57863	2.98686
	PF3D7_0816600	PF3D7_0816600	chaperone protein ClpB1	PF3D7_0816600 | transcript=PF3D7_0816600.1 | gene=PF3D7_0816600 | organism=Plasmodium_falciparum_3D7 | gene_product=chaperone protein ClpB1 | transcript_product=chaperone protein ClpB1 | location=Pf3D7_08_v3:762118-765330(-) | protein_length=1070 | se		0.392196	0.406875	1.32581		0.9235	0.0578746	1.04093		0.589867	0.349001	1.27368
	PF3D7_0818200	PF3D7_0818200	14-3-3 protein	PF3D7_0818200 | transcript=PF3D7_0818200.1 | gene=PF3D7_0818200 | organism=Plasmodium_falciparum_3D7 | gene_product=14-3-3 protein | transcript_product=14-3-3 protein | location=Pf3D7_08_v3:830006-831454(+) | protein_length=262 | sequence_SO=chromosom		0.47273	0.517301	1.43128		0.757799	0.205659	1.15321		0.732007	0.311642	1.24112
	PF3D7_0818900	PF3D7_0818900	heat shock protein 70	PF3D7_0818900 | transcript=PF3D7_0818900.1 | gene=PF3D7_0818900 | organism=Plasmodium_falciparum_3D7 | gene_product=heat shock protein 70 | transcript_product=heat shock protein 70 | location=Pf3D7_08_v3:860384-862417(+) | protein_length=677 | sequenc		0.498905	0.348234	1.273		0.536844	0.440887	1.35744		0.922287	-0.0926539	-1.06633
	PF3D7_0819600	PF3D7_0819600	conserved protein. unknown function	PF3D7_0819600 | transcript=PF3D7_0819600.1 | gene=PF3D7_0819600 | organism=Plasmodium_falciparum_3D7 | gene_product=conserved protein. unknown function | transcript_product=conserved protein. unknown function | location=Pf3D7_08_v3:885198-886136(-) |		0.784363	-0.404999	-1.32409		0.862922	0.0861673	1.06155		0.674637	-0.491167	-1.40558
	PF3D7_0821000	PF3D7_0821000	conserved Plasmodium protein. unknown function	PF3D7_0821000 | transcript=PF3D7_0821000.1 | gene=PF3D7_0821000 | organism=Plasmodium_falciparum_3D7 | gene_product=conserved Plasmodium protein. unknown function | transcript_product=conserved Plasmodium protein. unknown function | location=Pf3D7_08_		0.139401	-1.10775	-2.15509		0.585268	0.459133	1.37472		0.0878501	-1.56688	-2.96263
	PF3D7_0821700	PF3D7_0821700	60S ribosomal protein L22. putative	PF3D7_0821700 | transcript=PF3D7_0821700.1 | gene=PF3D7_0821700 | organism=Plasmodium_falciparum_3D7 | gene_product=60S ribosomal protein L22. putative | transcript_product=60S ribosomal protein L22. putative | location=Pf3D7_08_v3:973586-974267(+) |		0.540946	0.5004	1.41461		0.74293	-0.1775	-1.13092		0.223954	0.6779	1.59981
	PF3D7_0822600	PF3D7_0822600	protein transport protein SEC23	PF3D7_0822600 | transcript=PF3D7_0822600.1 | gene=PF3D7_0822600 | organism=Plasmodium_falciparum_3D7 | gene_product=protein transport protein SEC23 | transcript_product=protein transport protein SEC23 | location=Pf3D7_08_v3:997055-999529(+) | protein_		0.922951	-0.0628129	-1.0445		0.0329969	-1.12308	-2.17811		0.0279079	1.06027	2.08532
	PF3D7_0823200	PF3D7_0823200	RNA-binding protein. putative	PF3D7_0823200 | transcript=PF3D7_0823200.1 | gene=PF3D7_0823200 | organism=Plasmodium_falciparum_3D7 | gene_product=RNA-binding protein. putative | transcript_product=RNA-binding protein. putative | location=Pf3D7_08_v3:1022629-1023846(-) | protein_le		1	-0.162351	-1.11911		0.272857	-0.54035	-1.45433		1	0.377999	1.29954
	PF3D7_0823800	PF3D7_0823800	DnaJ protein. putative	PF3D7_0823800 | transcript=PF3D7_0823800.1 | gene=PF3D7_0823800 | organism=Plasmodium_falciparum_3D7 | gene_product=DnaJ protein. putative | transcript_product=DnaJ protein. putative | location=Pf3D7_08_v3:1043813-1045780(+) | protein_length=655 | seq		0.0216101	-2.55884	-5.89234		0.0685342	-1.39861	-2.63647		0.243419	-1.16023	-2.23493
	PF3D7_0824400	PF3D7_0824400	nucleoside transporter 2	PF3D7_0824400 | transcript=PF3D7_0824400.1 | gene=PF3D7_0824400 | organism=Plasmodium_falciparum_3D7 | gene_product=nucleoside transporter 2 | transcript_product=nucleoside transporter 2 | location=Pf3D7_08_v3:1062304-1064061(-) | protein_length=585 |		0.341379	-0.984751	-1.97897		0.684957	-0.27128	-1.20688		0.231907	-0.713471	-1.63974
	PF3D7_0826700	PF3D7_0826700	receptor for activated c kinase	PF3D7_0826700 | transcript=PF3D7_0826700.1 | gene=PF3D7_0826700 | organism=Plasmodium_falciparum_3D7 | gene_product=receptor for activated c kinase | transcript_product=receptor for activated c kinase | location=Pf3D7_08_v3:1160164-1161708(-) | protei		0.669802	0.388287	1.30884		0.598059	0.52792	1.44185		0.922168	-0.139633	-1.10162
	PF3D7_0827900	PF3D7_0827900	protein disulfide-isomerase	PF3D7_0827900 | transcript=PF3D7_0827900.1 | gene=PF3D7_0827900 | organism=Plasmodium_falciparum_3D7 | gene_product=protein disulfide-isomerase | transcript_product=protein disulfide-isomerase | location=Pf3D7_08_v3:1206788-1208394(-) | protein_length		0.728055	-0.191067	-1.14161		0.934143	0.0606205	1.04291		0.804495	-0.251687	-1.1906
	PF3D7_0830500	PF3D7_0830500	sporozoite and liver stage tryptophan-rich protein. p	PF3D7_0830500 | transcript=PF3D7_0830500.1 | gene=PF3D7_0830500 | organism=Plasmodium_falciparum_3D7 | gene_product=sporozoite and liver stage tryptophan-rich protein. putative | transcript_product=sporozoite and liver stage tryptophan-rich protein. p		0.217232	-2.17614	-4.51943		0.127811	-1.60406	-3.03998		0.738442	-0.57208	-1.48667
	PF3D7_0831400	PF3D7_0831400	Plasmodium exported protein. unknown function	PF3D7_0831400 | transcript=PF3D7_0831400.1 | gene=PF3D7_0831400 | organism=Plasmodium_falciparum_3D7 | gene_product=Plasmodium exported protein. unknown function | transcript_product=Plasmodium exported protein. unknown function | location=Pf3D7_08_v3		0.922958	-0.128517	-1.09317		0.670418	0.498293	1.41254		0.695921	-0.62681	-1.54415
	PF3D7_0831700	PF3D7_0831700	heat shock protein 70	PF3D7_0831700 | transcript=PF3D7_0831700.1 | gene=PF3D7_0831700 | organism=Plasmodium_falciparum_3D7 | gene_product=heat shock protein 70 | transcript_product=heat shock protein 70 | location=Pf3D7_08_v3:1365467-1367506(-) | protein_length=679 | seque		0.542945	0.5415	1.45549		0.610599	0.386408	1.30713		0.900871	0.155092	1.11349
	PF3D7_0902800	PF3D7_0902800	serine repeat antigen 9	PF3D7_0902800 | transcript=PF3D7_0902800.1 | gene=PF3D7_0902800 | organism=Plasmodium_falciparum_3D7 | gene_product=serine repeat antigen 9 | transcript_product=serine repeat antigen 9 | location=Pf3D7_09_v3:121621-125006(-) | protein_length=932 | seq		1	-0.7514	-1.68343		0.0676504	-1.93632	-3.82728		1	1.18492	2.27351
	PF3D7_0903200	PF3D7_0903200	ras-related protein RAB7	PF3D7_0903200 | transcript=PF3D7_0903200.1 | gene=PF3D7_0903200 | organism=Plasmodium_falciparum_3D7 | gene_product=ras-related protein RAB7 | transcript_product=ras-related protein RAB7 | location=Pf3D7_09_v3:133762-135587(-) | protein_length=206 | s		0.0696471	1.2958	2.45513		0.663492	0.232014	1.17447		0.119838	1.06379	2.09042
	PF3D7_0903400;REV__PF3D7_0620200	PF3D7_0903400	ATP-dependent RNA helicase DDX60. putative	PF3D7_0903400 | transcript=PF3D7_0903400.1 | gene=PF3D7_0903400 | organism=Plasmodium_falciparum_3D7 | gene_product=ATP-dependent RNA helicase DDX60. putative | transcript_product=ATP-dependent RNA helicase DDX60. putative | location=Pf3D7_09_v3:15170		0.797951	0.333292	1.25988		0.179879	-1.20299	-2.30216		0.256014	1.53628	2.90046
	PF3D7_0903700	PF3D7_0903700	alpha tubulin 1	PF3D7_0903700 | transcript=PF3D7_0903700.1 | gene=PF3D7_0903700 | organism=Plasmodium_falciparum_3D7 | gene_product=alpha tubulin 1 | transcript_product=alpha tubulin 1 | location=Pf3D7_09_v3:175542-177442(+) | protein_length=453 | sequence_SO=chromos		0.71172	0.25158	1.19051		0.416004	-0.380691	-1.30197		0.164756	0.632271	1.55
	PF3D7_0903900	PF3D7_0903900	60S ribosomal protein L32	PF3D7_0903900 | transcript=PF3D7_0903900.1 | gene=PF3D7_0903900 | organism=Plasmodium_falciparum_3D7 | gene_product=60S ribosomal protein L32 | transcript_product=60S ribosomal protein L32 | location=Pf3D7_09_v3:185821-186383(+) | protein_length=131 |		1	1.0596	2.08435		0.900709	0.214133	1.16001		1	0.845467	1.79685
	PF3D7_0905400	PF3D7_0905400	high molecular weight rhoptry protein 3	PF3D7_0905400 | transcript=PF3D7_0905400.1 | gene=PF3D7_0905400 | organism=Plasmodium_falciparum_3D7 | gene_product=high molecular weight rhoptry protein 3 | transcript_product=high molecular weight rhoptry protein 3 | location=Pf3D7_09_v3:270740-2747		0.0539847	-2.13826	-4.40231		0.49762	-0.548068	-1.46213		0.144727	-1.59019	-3.01089
	PF3D7_0907700	PF3D7_0907700	proteasome activator 28	PF3D7_0907700 | transcript=PF3D7_0907700.1 | gene=PF3D7_0907700 | organism=Plasmodium_falciparum_3D7 | gene_product=proteasome activator 28 | transcript_product=proteasome activator 28 | location=Pf3D7_09_v3:364069-364908(-) | protein_length=279 | seq		0.881937	-0.171101	-1.12592		0.368318	0.563883	1.47824		0.402983	-0.734983	-1.66438
	PF3D7_0910100	PF3D7_0910100	exportin-7. putative	PF3D7_0910100 | transcript=PF3D7_0910100.1 | gene=PF3D7_0910100 | organism=Plasmodium_falciparum_3D7 | gene_product=exportin-7. putative | transcript_product=exportin-7. putative | location=Pf3D7_09_v3:456959-461318(-) | protein_length=1198 | sequence		0.209113	-0.619699	-1.53655		0.532818	-0.329067	-1.2562		0.597887	-0.290633	-1.22318
	PF3D7_0911900	PF3D7_0911900	falstatin	PF3D7_0911900 | transcript=PF3D7_0911900.1 | gene=PF3D7_0911900 | organism=Plasmodium_falciparum_3D7 | gene_product=falstatin | transcript_product=falstatin | location=Pf3D7_09_v3:538221-539872(-) | protein_length=413 | sequence_SO=chromosome | SO=pro		0.619755	-0.561499	-1.4758		0.913161	-0.0865757	-1.06185		0.569655	-0.474924	-1.38985
	PF3D7_0912400	PF3D7_0912400	alkaline phosphatase. putative	PF3D7_0912400 | transcript=PF3D7_0912400.1 | gene=PF3D7_0912400 | organism=Plasmodium_falciparum_3D7 | gene_product=alkaline phosphatase. putative | transcript_product=alkaline phosphatase. putative | location=Pf3D7_09_v3:551426-553167(-) | protein_le		0.00687818	-1.2468	-2.37314		0.396503	-0.44905	-1.36514		0.320616	-0.79775	-1.73839
	PF3D7_0913200	PF3D7_0913200	elongation factor 1-beta	PF3D7_0913200 | transcript=PF3D7_0913200.1 | gene=PF3D7_0913200 | organism=Plasmodium_falciparum_3D7 | gene_product=elongation factor 1-beta | transcript_product=elongation factor 1-beta | location=Pf3D7_09_v3:575679-576509(+) | protein_length=276 | s		0.485298	-1.17047	-2.25085		0.141962	-1.52099	-2.86988		0.7323	0.350528	1.27503
	PF3D7_0914700	PF3D7_0914700	major facilitator superfamily-related transporter. put	PF3D7_0914700 | transcript=PF3D7_0914700.1 | gene=PF3D7_0914700 | organism=Plasmodium_falciparum_3D7 | gene_product=major facilitator superfamily-related transporter. putative | transcript_product=major facilitator superfamily-related transporter. put		0.883116	0.122507	1.08862		0.630231	-0.27712	-1.21177		0.428851	0.399627	1.31917
	PF3D7_0915400	PF3D7_0915400	ATP-dependent 6-phosphofructokinase	PF3D7_0915400 | transcript=PF3D7_0915400.1 | gene=PF3D7_0915400 | organism=Plasmodium_falciparum_3D7 | gene_product=ATP-dependent 6-phosphofructokinase | transcript_product=ATP-dependent 6-phosphofructokinase | location=Pf3D7_09_v3:650585-654841(-) |		0.375249	-0.988833	-1.98458		0.812764	0.349121	1.27378		0.497503	-1.33795	-2.52792
	PF3D7_0916700	PF3D7_0916700	RNA-binding protein musashi. putative	PF3D7_0916700 | transcript=PF3D7_0916700.1 | gene=PF3D7_0916700 | organism=Plasmodium_falciparum_3D7 | gene_product=RNA-binding protein musashi. putative | transcript_product=RNA-binding protein musashi. putative | location=Pf3D7_09_v3:696863-698029(-		0.823573	0.0919752	1.06583		0.635773	-0.330175	-1.25717		0.667051	0.42215	1.33992
	PF3D7_0917900	PF3D7_0917900	heat shock protein 70	PF3D7_0917900 | transcript=PF3D7_0917900.1 | gene=PF3D7_0917900 | organism=Plasmodium_falciparum_3D7 | gene_product=heat shock protein 70 | transcript_product=heat shock protein 70 | location=Pf3D7_09_v3:737985-740276(+) | protein_length=652 | sequenc		0.283671	-0.725983	-1.65403		0.783197	-0.214159	-1.16003		0.643063	-0.511825	-1.42585
	PF3D7_0918000	PF3D7_0918000	glideosome-associated protein 50	PF3D7_0918000 | transcript=PF3D7_0918000.1 | gene=PF3D7_0918000 | organism=Plasmodium_falciparum_3D7 | gene_product=glideosome-associated protein 50 | transcript_product=glideosome-associated protein 50 | location=Pf3D7_09_v3:742494-743684(-) | protei		0.188526	-1.8756	-3.66954		0.144798	-1.04948	-2.06978		0.340742	-0.826117	-1.77291
	PF3D7_0918900	PF3D7_0918900	gamma-glutamylcysteine synthetase	PF3D7_0918900 | transcript=PF3D7_0918900.1 | gene=PF3D7_0918900 | organism=Plasmodium_falciparum_3D7 | gene_product=gamma-glutamylcysteine synthetase | transcript_product=gamma-glutamylcysteine synthetase | location=Pf3D7_09_v3:777558-780749(+) | prot		0.102326	0.5219	1.43584		0.735147	0.162583	1.11929		0.469612	0.359316	1.28282
	PF3D7_0919000	PF3D7_0919000	nucleosome assembly protein	PF3D7_0919000 | transcript=PF3D7_0919000.1 | gene=PF3D7_0919000 | organism=Plasmodium_falciparum_3D7 | gene_product=nucleosome assembly protein | transcript_product=nucleosome assembly protein | location=Pf3D7_09_v3:781368-782675(-) | protein_length=2		0.375848	-0.78375	-1.7216		0.323684	-0.791974	-1.73144		0.992248	0.00822403	1.00572
	PF3D7_0919400	PF3D7_0919400	protein disulfide-isomerase PDI-Trans	PF3D7_0919400 | transcript=PF3D7_0919400.1 | gene=PF3D7_0919400 | organism=Plasmodium_falciparum_3D7 | gene_product=protein disulfide-isomerase PDI-Trans | transcript_product=protein disulfide-isomerase PDI-Trans | location=Pf3D7_09_v3:795539-797470(+		1	-1.8059	-3.49647		1	-1.66832	-3.17844		1	-0.137584	-1.10006
	PF3D7_0920800	PF3D7_0920800	inosine-5-monophosphate dehydrogenase	PF3D7_0920800 | transcript=PF3D7_0920800.1 | gene=PF3D7_0920800 | organism=Plasmodium_falciparum_3D7 | gene_product=inosine-5-monophosphate dehydrogenase | transcript_product=inosine-5-monophosphate dehydrogenase | location=Pf3D7_09_v3:852525-854057		0.739888	-0.404974	-1.32407		0.209468	-1.14532	-2.21195		0.330502	0.74035	1.67058
	PF3D7_0922100	PF3D7_0922100	ubiquitin-like protein. putative	PF3D7_0922100 | transcript=PF3D7_0922100.1 | gene=PF3D7_0922100 | organism=Plasmodium_falciparum_3D7 | gene_product=ubiquitin-like protein. putative | transcript_product=ubiquitin-like protein. putative | location=Pf3D7_09_v3:895415-900304(+) | protei		0.330207	-2.05002	-4.14112		0.185542	-1.34559	-2.54134		0.583468	-0.704424	-1.62949
	PF3D7_0922200	PF3D7_0922200	S-adenosylmethionine synthetase	PF3D7_0922200 | transcript=PF3D7_0922200.1 | gene=PF3D7_0922200 | organism=Plasmodium_falciparum_3D7 | gene_product=S-adenosylmethionine synthetase | transcript_product=S-adenosylmethionine synthetase | location=Pf3D7_09_v3:903362-904570(+) | protein_		0.322567	-1.50998	-2.84806		0.306955	-1.53196	-2.89178		0.989648	0.0219767	1.01535
	PF3D7_0922500	PF3D7_0922500	phosphoglycerate kinase	PF3D7_0922500 | transcript=PF3D7_0922500.1 | gene=PF3D7_0922500 | organism=Plasmodium_falciparum_3D7 | gene_product=phosphoglycerate kinase | transcript_product=phosphoglycerate kinase | location=Pf3D7_09_v3:913230-914480(+) | protein_length=416 | seq		0.400282	1.57795	2.98545		0.924792	0.118109	1.08531		0.50018	1.45984	2.75078
	PF3D7_0922600	PF3D7_0922600	glutamine synthetase. putative	PF3D7_0922600 | transcript=PF3D7_0922600.1 | gene=PF3D7_0922600 | organism=Plasmodium_falciparum_3D7 | gene_product=glutamine synthetase. putative | transcript_product=glutamine synthetase. putative | location=Pf3D7_09_v3:916603-918674(+) | protein_le		0.918598	-0.0776745	-1.05532		0.362821	-0.497575	-1.41184		0.577599	0.4199	1.33783
	PF3D7_0923800.2-p1;PF3D7_0923800	PF3D7_0923800.2-p1;PF3D7_0923800	thioredoxin reductase	PF3D7_0923800.2-p1 | transcript=PF3D7_0923800.2 | gene=PF3D7_0923800 | organism=Plasmodium_falciparum_3D7 | gene_product=thioredoxin reductase | transcript_product=thioredoxin reductase | location=Pf3D7_09_v3:961933-963558(-) | protein_length=541 | sequenc		1	NaN	NaN		1	NaN	NaN		0.78147	0.197211	1.14648
	PF3D7_0925900	PF3D7_0925900	parasitophorous vacuolar protein 5. putative	PF3D7_0925900 | transcript=PF3D7_0925900.1 | gene=PF3D7_0925900 | organism=Plasmodium_falciparum_3D7 | gene_product=parasitophorous vacuolar protein 5. putative | transcript_product=parasitophorous vacuolar protein 5. putative | location=Pf3D7_09_v3:1		0.719209	0.265784	1.20229		0.699598	-0.22695	-1.17036		0.570895	0.492734	1.40711
	PF3D7_0926700	PF3D7_0926700	glutamine-dependent NAD(+) synthetase. putative	PF3D7_0926700 | transcript=PF3D7_0926700.1 | gene=PF3D7_0926700 | organism=Plasmodium_falciparum_3D7 | gene_product=glutamine-dependent NAD(+) synthetase. putative | transcript_product=glutamine-dependent NAD(+) synthetase. putative | location=Pf3D7_0		0.491233	-0.373684	-1.29566		0.348959	-0.627875	-1.54529		0.547529	0.254191	1.19267
	PF3D7_0929200	PF3D7_0929200	RNA-binding protein. putative	PF3D7_0929200 | transcript=PF3D7_0929200.1 | gene=PF3D7_0929200 | organism=Plasmodium_falciparum_3D7 | gene_product=RNA-binding protein. putative | transcript_product=RNA-binding protein. putative | location=Pf3D7_09_v3:1167842-1169577(+) | protein_le		0.362472	0.628433	1.54589		0.846547	0.130154	1.09441		0.58125	0.49828	1.41253
	PF3D7_0929400	PF3D7_0929400	high molecular weight rhoptry protein 2	PF3D7_0929400 | transcript=PF3D7_0929400.1 | gene=PF3D7_0929400 | organism=Plasmodium_falciparum_3D7 | gene_product=high molecular weight rhoptry protein 2 | transcript_product=high molecular weight rhoptry protein 2 | location=Pf3D7_09_v3:1175203-118		0.0471293	-3.29042	-9.78397		0.0698405	-2.05874	-4.16622		0.401319	-1.23167	-2.34839
	PF3D7_0930300;PF3D7_1312000	PF3D7_0930300	merozoite surface protein 1	PF3D7_0930300 | transcript=PF3D7_0930300.1 | gene=PF3D7_0930300 | organism=Plasmodium_falciparum_3D7 | gene_product=merozoite surface protein 1 | transcript_product=merozoite surface protein 1 | location=Pf3D7_09_v3:1201812-1206974(+) | protein_length		0.102391	-3.21026	-9.25517		0.0223103	-3.27185	-9.65884		0.972778	0.0615865	1.04361
	PF3D7_0931800	PF3D7_0931800	proteasome subunit beta type-6. putative	PF3D7_0931800 | transcript=PF3D7_0931800.1 | gene=PF3D7_0931800 | organism=Plasmodium_falciparum_3D7 | gene_product=proteasome subunit beta type-6. putative | transcript_product=proteasome subunit beta type-6. putative | location=Pf3D7_09_v3:1273082-1		1	0.00990057	1.00689		1	1.939	3.8344		1	-1.9291	-3.80818
	PF3D7_0932200	PF3D7_0932200	profilin	PF3D7_0932200 | transcript=PF3D7_0932200.1 | gene=PF3D7_0932200 | organism=Plasmodium_falciparum_3D7 | gene_product=profilin | transcript_product=profilin | location=Pf3D7_09_v3:1287008-1288372(+) | protein_length=171 | sequence_SO=chromosome | SO=pro		0.690024	-0.336634	-1.26281		0.894872	-0.109763	-1.07905		0.832769	-0.226871	-1.17029
	PF3D7_0932300	PF3D7_0932300	M18 aspartyl aminopeptidase	PF3D7_0932300 | transcript=PF3D7_0932300.1 | gene=PF3D7_0932300 | organism=Plasmodium_falciparum_3D7 | gene_product=M18 aspartyl aminopeptidase | transcript_product=M18 aspartyl aminopeptidase | location=Pf3D7_09_v3:1289315-1291027(-) | protein_length		0.0126383	0.799	1.73989		0.777965	-0.264734	-1.20141		0.380453	1.06373	2.09033
	PF3D7_0934500	PF3D7_0934500	V-type proton ATPase subunit E. putative	PF3D7_0934500 | transcript=PF3D7_0934500.1 | gene=PF3D7_0934500 | organism=Plasmodium_falciparum_3D7 | gene_product=V-type proton ATPase subunit E. putative | transcript_product=V-type proton ATPase subunit E. putative | location=Pf3D7_09_v3:1350836-1		1	-0.137601	-1.10007		0.799599	0.171416	1.12616		1	-0.309017	-1.23886
	PF3D7_0935800	PF3D7_0935800	cytoadherence linked asexual protein 9	PF3D7_0935800 | transcript=PF3D7_0935800.1 | gene=PF3D7_0935800 | organism=Plasmodium_falciparum_3D7 | gene_product=cytoadherence linked asexual protein 9 | transcript_product=cytoadherence linked asexual protein 9 | location=Pf3D7_09_v3:1413840-14197		0.442111	-1.97122	-3.921		0.243051	-1.90193	-3.73713		0.968519	-0.0692861	-1.0492
	PF3D7_0935900	PF3D7_0935900	ring-exported protein 1	PF3D7_0935900 | transcript=PF3D7_0935900.1 | gene=PF3D7_0935900 | organism=Plasmodium_falciparum_3D7 | gene_product=ring-exported protein 1 | transcript_product=ring-exported protein 1 | location=Pf3D7_09_v3:1420483-1422807(-) | protein_length=713 | s		0.872329	-0.235783	-1.17755		0.556091	-0.680588	-1.60279		0.773054	0.444805	1.36113
	PF3D7_0936000	PF3D7_0936000	ring-exported protein 2	PF3D7_0936000 | transcript=PF3D7_0936000.1 | gene=PF3D7_0936000 | organism=Plasmodium_falciparum_3D7 | gene_product=ring-exported protein 2 | transcript_product=ring-exported protein 2 | location=Pf3D7_09_v3:1427642-1428022(-) | protein_length=94 | se		0.308832	-2.12912	-4.37451		0.163305	-1.74912	-3.36153		0.710318	-0.38	-1.30134
	PF3D7_0936300	PF3D7_0936300	ring-exported protein 3	PF3D7_0936300 | transcript=PF3D7_0936300.1 | gene=PF3D7_0936300 | organism=Plasmodium_falciparum_3D7 | gene_product=ring-exported protein 3 | transcript_product=ring-exported protein 3 | location=Pf3D7_09_v3:1436687-1437981(-) | protein_length=326 | s		0.995817	-0.00369151	-1.00256		0.167736	-1.04048	-2.05691		0.219867	1.03678	2.05164
	PF3D7_0936800	PF3D7_0936800	Plasmodium exported protein (PHISTc). unknown function	PF3D7_0936800 | transcript=PF3D7_0936800.1 | gene=PF3D7_0936800 | organism=Plasmodium_falciparum_3D7 | gene_product=Plasmodium exported protein (PHISTc). unknown function | transcript_product=Plasmodium exported protein (PHISTc). unknown function | lo		0.106344	-1.67793	-3.19969		0.220089	-0.9959	-1.99432		0.437597	-0.682033	-1.6044
	PF3D7_1001200	PF3D7_1001200	acyl-CoA binding protein. isoform 2. ACBP2	PF3D7_1001200 | transcript=PF3D7_1001200.1 | gene=PF3D7_1001200 | organism=Plasmodium_falciparum_3D7 | gene_product=acyl-CoA binding protein. isoform 2. ACBP2 | transcript_product=acyl-CoA binding protein. isoform 2. ACBP2 | location=Pf3D7_10_v3:70547		0.053505	-0.527649	-1.44158		0.42984	-0.674333	-1.59586		0.888184	0.146684	1.10702
	PF3D7_1002100	PF3D7_1002100	EMP1-trafficking protein	PF3D7_1002100 | transcript=PF3D7_1002100.1 | gene=PF3D7_1002100 | organism=Plasmodium_falciparum_3D7 | gene_product=EMP1-trafficking protein | transcript_product=EMP1-trafficking protein | location=Pf3D7_10_v3:106653-108662(-) | protein_length=631 | s		0.768102	0.472617	1.38762		0.522557	0.747033	1.67834		0.863866	-0.274416	-1.2095
	PF3D7_1002400.2-p1;PF3D7_1002400	PF3D7_1002400.2-p1;PF3D7_1002400	transformer-2 protein homolog beta. putative	PF3D7_1002400.2-p1 | transcript=PF3D7_1002400.2 | gene=PF3D7_1002400 | organism=Plasmodium_falciparum_3D7 | gene_product=transformer-2 protein homolog beta. putative | transcript_product=transformer-2 protein homolog beta. putative | location=Pf3D7_10_v3:1		0.759602	0.302617	1.23338		0.105837	-1.05221	-2.0737		0.00400324	1.35483	2.55767
	PF3D7_1002900	PF3D7_1002900	conserved Plasmodium protein. unknown function	PF3D7_1002900 | transcript=PF3D7_1002900.1 | gene=PF3D7_1002900 | organism=Plasmodium_falciparum_3D7 | gene_product=conserved Plasmodium protein. unknown function | transcript_product=conserved Plasmodium protein. unknown function | location=Pf3D7_10_		0.154579	-1.7071	-3.26504		0.0750507	-1.5373	-2.90251		0.796172	-0.1698	-1.1249
	PF3D7_1003500	PF3D7_1003500	40S ribosomal protein S20e. putative	PF3D7_1003500 | transcript=PF3D7_1003500.1 | gene=PF3D7_1003500 | organism=Plasmodium_falciparum_3D7 | gene_product=40S ribosomal protein S20e. putative | transcript_product=40S ribosomal protein S20e. putative | location=Pf3D7_10_v3:160316-160962(-)		0.721081	0.526767	1.4407		0.99518	-0.00421359	-1.00292		0.622796	0.530981	1.44491
	PF3D7_1004000	PF3D7_1004000	60S ribosomal protein L13. putative	PF3D7_1004000 | transcript=PF3D7_1004000.1 | gene=PF3D7_1004000 | organism=Plasmodium_falciparum_3D7 | gene_product=60S ribosomal protein L13. putative | transcript_product=60S ribosomal protein L13. putative | location=Pf3D7_10_v3:179344-180226(-) |		0.691777	0.463416	1.3788		0.21085	-0.887767	-1.85031		0.197509	1.35118	2.55121
	PF3D7_1006200	PF3D7_1006200	DNA/RNA-binding protein Alba 3	PF3D7_1006200 | transcript=PF3D7_1006200.1 | gene=PF3D7_1006200 | organism=Plasmodium_falciparum_3D7 | gene_product=DNA/RNA-binding protein Alba 3 | transcript_product=DNA/RNA-binding protein Alba 3 | location=Pf3D7_10_v3:262150-262997(-) | protein_le		0.821817	0.181317	1.13392		0.612018	0.498292	1.41254		0.847185	-0.316975	-1.24572
	PF3D7_1006800	PF3D7_1006800	G-strand-binding protein 2. putative	PF3D7_1006800 | transcript=PF3D7_1006800.1 | gene=PF3D7_1006800 | organism=Plasmodium_falciparum_3D7 | gene_product=G-strand-binding protein 2. putative | transcript_product=G-strand-binding protein 2. putative | location=Pf3D7_10_v3:277621-279168(+)		0.319229	1.16595	2.24381		0.968937	-0.0292168	-1.02046		0.147749	1.19517	2.28972
	PF3D7_1007700	PF3D7_1007700	AP2 domain transcription factor AP2-I	PF3D7_1007700 | transcript=PF3D7_1007700.1 | gene=PF3D7_1007700 | organism=Plasmodium_falciparum_3D7 | gene_product=AP2 domain transcription factor AP2-I | transcript_product=AP2 domain transcription factor AP2-I | location=Pf3D7_10_v3:301126-305919(-		1	-1.81453	-3.51745		0.181322	-0.5616	-1.47591		1	-1.25293	-2.38325
	PF3D7_1007900	PF3D7_1007900	eukaryotic translation initiation factor 3 subunit	PF3D7_1007900 | transcript=PF3D7_1007900.1 | gene=PF3D7_1007900 | organism=Plasmodium_falciparum_3D7 | gene_product=eukaryotic translation initiation factor 3 subunit D. putative | transcript_product=eukaryotic translation initiation factor 3 subunit		0.252354	-1.03845	-2.05402		0.0341696	-1.59144	-3.0135		0.256044	0.552983	1.46712
	PF3D7_1008700	PF3D7_1008700	tubulin beta chain	PF3D7_1008700 | transcript=PF3D7_1008700.1 | gene=PF3D7_1008700 | organism=Plasmodium_falciparum_3D7 | gene_product=tubulin beta chain | transcript_product=tubulin beta chain | location=Pf3D7_10_v3:360625-362480(-) | protein_length=445 | sequence_SO=c		0.992318	0.00988293	1.00687		0.732886	-0.254759	-1.19314		0.693902	0.264642	1.20134
	PF3D7_1008800	PF3D7_1008800	nucleolar protein 5. putative	PF3D7_1008800 | transcript=PF3D7_1008800.1 | gene=PF3D7_1008800 | organism=Plasmodium_falciparum_3D7 | gene_product=nucleolar protein 5. putative | transcript_product=nucleolar protein 5. putative | location=Pf3D7_10_v3:365737-367146(-) | protein_leng		0.316974	0.78095	1.71826		0.257235	0.313249	1.2425		0.396664	0.467701	1.3829
	PF3D7_1008900	PF3D7_1008900	adenylate kinase	PF3D7_1008900 | transcript=PF3D7_1008900.1 | gene=PF3D7_1008900 | organism=Plasmodium_falciparum_3D7 | gene_product=adenylate kinase | transcript_product=adenylate kinase | location=Pf3D7_10_v3:369199-370225(-) | protein_length=242 | sequence_SO=chrom		0.803805	0.3373	1.26339		0.941728	0.091554	1.06552		0.882605	0.245746	1.18571
	PF3D7_1010600	PF3D7_1010600	eukaryotic translation initiation factor 2 subunit beta	PF3D7_1010600 | transcript=PF3D7_1010600.1 | gene=PF3D7_1010600 | organism=Plasmodium_falciparum_3D7 | gene_product=eukaryotic translation initiation factor 2 subunit beta | transcript_product=eukaryotic translation initiation factor 2 subunit beta |		1	-0.69655	-1.62062		0.0499813	-1.54851	-2.92515		1	0.85196	1.80495
	PF3D7_1011700	PF3D7_1011700	DNA repair protein RAD23. putative	PF3D7_1011700 | transcript=PF3D7_1011700.1 | gene=PF3D7_1011700 | organism=Plasmodium_falciparum_3D7 | gene_product=DNA repair protein RAD23. putative | transcript_product=DNA repair protein RAD23. putative | location=Pf3D7_10_v3:449154-450323(+) | pr		0.0646223	0.83615	1.78528		0.442142	-0.9934	-1.99087		0.183708	1.82955	3.55426
	PF3D7_1011800	PF3D7_1011800	PRE-binding protein	PF3D7_1011800 | transcript=PF3D7_1011800.1 | gene=PF3D7_1011800 | organism=Plasmodium_falciparum_3D7 | gene_product=PRE-binding protein | transcript_product=PRE-binding protein | location=Pf3D7_10_v3:455398-458817(+) | protein_length=1139 | sequence_S		0.367506	-0.815883	-1.76038		0.538864	0.835654	1.78467		0.486984	-1.65154	-3.14169
	PF3D7_1012400	PF3D7_1012400	hypoxanthine-guanine phosphoribosyltransferase	PF3D7_1012400 | transcript=PF3D7_1012400.1 | gene=PF3D7_1012400 | organism=Plasmodium_falciparum_3D7 | gene_product=hypoxanthine-guanine phosphoribosyltransferase | transcript_product=hypoxanthine-guanine phosphoribosyltransferase | location=Pf3D7_10_		0.896083	-0.0849504	-1.06065		0.614229	0.567879	1.48234		0.674947	-0.65283	-1.57225
	PF3D7_1012600	PF3D7_1012600	GMP synthase [glutamine-hydrolyzing]	PF3D7_1012600 | transcript=PF3D7_1012600.1 | gene=PF3D7_1012600 | organism=Plasmodium_falciparum_3D7 | gene_product=GMP synthase [glutamine-hydrolyzing] | transcript_product=GMP synthase [glutamine-hydrolyzing] | location=Pf3D7_10_v3:482527-484194(-)		0.802877	0.34306	1.26844		0.753449	0.384803	1.30568		0.982212	-0.0417436	-1.02936
	PF3D7_1013300	PF3D7_1013300	conserved Plasmodium protein. unknown function	PF3D7_1013300 | transcript=PF3D7_1013300.1 | gene=PF3D7_1013300 | organism=Plasmodium_falciparum_3D7 | gene_product=conserved Plasmodium protein. unknown function | transcript_product=conserved Plasmodium protein. unknown function | location=Pf3D7_10_		1	-0.417399	-1.33552		1	-1.0948	-2.13583		0.627561	0.6774	1.59926
	PF3D7_1015200.3-p1;PF3D7_1015200.2-p1;PF3D7_1015200	PF3D7_1015200.3-p1;PF3D7_1015200.2-p1;PF3D7_1015200	cysteine--tRNA ligase	PF3D7_1015200.3-p1 | transcript=PF3D7_1015200.3 | gene=PF3D7_1015200 | organism=Plasmodium_falciparum_3D7 | gene_product=cysteine--tRNA ligase | transcript_product=cysteine--tRNA ligase | location=Pf3D7_10_v3:614872-616796(-) | protein_length=593 | sequenc		1	1.37043	2.58548		0.371065	0.360092	1.28351		1	1.01033	2.01437
	PF3D7_1015600	PF3D7_1015600	heat shock protein 60	PF3D7_1015600 | transcript=PF3D7_1015600.1 | gene=PF3D7_1015600 | organism=Plasmodium_falciparum_3D7 | gene_product=heat shock protein 60 | transcript_product=heat shock protein 60 | location=Pf3D7_10_v3:627044-629040(-) | protein_length=580 | sequenc		0.491704	-0.973817	-1.96403		0.637768	-0.536564	-1.45051		0.711365	-0.437253	-1.35402
	PF3D7_1015800	PF3D7_1015800	ribonucleoside-diphosphate reductase small chain. putat	PF3D7_1015800 | transcript=PF3D7_1015800.1 | gene=PF3D7_1015800 | organism=Plasmodium_falciparum_3D7 | gene_product=ribonucleoside-diphosphate reductase small chain. putative | transcript_product=ribonucleoside-diphosphate reductase small chain. putat		0.940661	-0.0635267	-1.04502		0.166469	-0.951143	-1.9334		0.134715	0.887616	1.85012
	PF3D7_1015900	PF3D7_1015900	enolase	PF3D7_1015900 | transcript=PF3D7_1015900.1 | gene=PF3D7_1015900 | organism=Plasmodium_falciparum_3D7 | gene_product=enolase | transcript_product=enolase | location=Pf3D7_10_v3:637138-639011(+) | protein_length=446 | sequence_SO=chromosome | SO=protein		0.935293	-0.0498673	-1.03517		0.585872	0.479258	1.39403		0.667003	-0.529126	-1.44305
	PF3D7_1016300;PF3D7_0937000	PF3D7_1016300	GBP130 protein	PF3D7_1016300 | transcript=PF3D7_1016300.1 | gene=PF3D7_1016300 | organism=Plasmodium_falciparum_3D7 | gene_product=GBP130 protein | transcript_product=GBP130 protein | location=Pf3D7_10_v3:650898-653567(-) | protein_length=824 | sequence_SO=chromosom		0.202503	1.50655	2.8413		0.709928	0.317175	1.24589		0.379203	1.18937	2.28053
	PF3D7_1016400	PF3D7_1016400	serine/threonine protein kinase. FIKK family	PF3D7_1016400 | transcript=PF3D7_1016400.1 | gene=PF3D7_1016400 | organism=Plasmodium_falciparum_3D7 | gene_product=serine/threonine protein kinase. FIKK family | transcript_product=serine/threonine protein kinase. FIKK family | location=Pf3D7_10_v3:6		0.348998	0.487025	1.40155		0.175018	0.642275	1.56079		0.800136	-0.15525	-1.11361
	PF3D7_1019400	PF3D7_1019400	60S ribosomal protein L30e. putative	PF3D7_1019400 | transcript=PF3D7_1019400.1 | gene=PF3D7_1019400 | organism=Plasmodium_falciparum_3D7 | gene_product=60S ribosomal protein L30e. putative | transcript_product=60S ribosomal protein L30e. putative | location=Pf3D7_10_v3:786503-787008(+)		0.565407	0.562454	1.47678		0.326413	0.684204	1.60682		0.814948	-0.12175	-1.08805
	PF3D7_1020900	PF3D7_1020900	ADP-ribosylation factor	PF3D7_1020900 | transcript=PF3D7_1020900.1 | gene=PF3D7_1020900 | organism=Plasmodium_falciparum_3D7 | gene_product=ADP-ribosylation factor | transcript_product=ADP-ribosylation factor | location=Pf3D7_10_v3:845086-846192(-) | protein_length=181 | seq		0.998915	-0.000683149	-1.00047		0.79917	-0.28323	-1.21692		0.744516	0.282547	1.21634
	PF3D7_1021400	PF3D7_1021400	endomembrane protein 70. putative	PF3D7_1021400 | transcript=PF3D7_1021400.1 | gene=PF3D7_1021400 | organism=Plasmodium_falciparum_3D7 | gene_product=endomembrane protein 70. putative | transcript_product=endomembrane protein 70. putative | location=Pf3D7_10_v3:863907-866742(+) | prot		1	-0.741899	-1.67238		1	-0.193499	-1.14353		1	-0.5484	-1.46246
	PF3D7_1021600	PF3D7_1021600	deoxyribose-phosphate aldolase. putative	PF3D7_1021600 | transcript=PF3D7_1021600.1 | gene=PF3D7_1021600 | organism=Plasmodium_falciparum_3D7 | gene_product=deoxyribose-phosphate aldolase. putative | transcript_product=deoxyribose-phosphate aldolase. putative | location=Pf3D7_10_v3:871095-87		0.11876	0.926467	1.90062		0.74805	0.195971	1.14549		0.369173	0.730495	1.65921
	PF3D7_1021900	PF3D7_1021900	PHAX domain-containing protein. putative	PF3D7_1021900 | transcript=PF3D7_1021900.1 | gene=PF3D7_1021900 | organism=Plasmodium_falciparum_3D7 | gene_product=PHAX domain-containing protein. putative | transcript_product=PHAX domain-containing protein. putative | location=Pf3D7_10_v3:905473-91		0.306848	-1.49585	-2.8203		0.00697261	-2.54652	-5.84223		0.249623	1.05067	2.07149
	PF3D7_1022400	PF3D7_1022400	serine/arginine-rich splicing factor 4	PF3D7_1022400 | transcript=PF3D7_1022400.1 | gene=PF3D7_1022400 | organism=Plasmodium_falciparum_3D7 | gene_product=serine/arginine-rich splicing factor 4 | transcript_product=serine/arginine-rich splicing factor 4 | location=Pf3D7_10_v3:939938-942234		1	-0.884825	-1.84654		0.0802868	-1.25478	-2.38631		1	0.36995	1.29231
	PF3D7_1026800	PF3D7_1026800	40S ribosomal protein S2	PF3D7_1026800 | transcript=PF3D7_1026800.1 | gene=PF3D7_1026800 | organism=Plasmodium_falciparum_3D7 | gene_product=40S ribosomal protein S2 | transcript_product=40S ribosomal protein S2 | location=Pf3D7_10_v3:1122962-1124037(+) | protein_length=263 |		0.909943	-0.0734	-1.05219		0.602082	-0.317016	-1.24575		0.744749	0.243616	1.18396
	PF3D7_1027300	PF3D7_1027300	peroxiredoxin	PF3D7_1027300 | transcript=PF3D7_1027300.1 | gene=PF3D7_1027300 | organism=Plasmodium_falciparum_3D7 | gene_product=peroxiredoxin | transcript_product=peroxiredoxin | location=Pf3D7_10_v3:1140589-1142602(-) | protein_length=393 | sequence_SO=chromosom		0.912667	-0.118033	-1.08525		0.340067	-0.797138	-1.73765		0.579636	0.679105	1.60115
	PF3D7_1027700.2-p1;PF3D7_1027700	PF3D7_1027700.2-p1;PF3D7_1027700	centrin-3	PF3D7_1027700.2-p1 | transcript=PF3D7_1027700.2 | gene=PF3D7_1027700 | organism=Plasmodium_falciparum_3D7 | gene_product=centrin-3 | transcript_product=centrin-3 | location=Pf3D7_10_v3:1150663-1151853(-) | protein_length=179 | sequence_SO=chromosome | SO=p		1	-1.9246	-3.79632		1	-1.04502	-2.06339		0.167435	-0.879584	-1.83984
	PF3D7_1027800	PF3D7_1027800	60S ribosomal protein L3	PF3D7_1027800 | transcript=PF3D7_1027800.1 | gene=PF3D7_1027800 | organism=Plasmodium_falciparum_3D7 | gene_product=60S ribosomal protein L3 | transcript_product=60S ribosomal protein L3 | location=Pf3D7_10_v3:1153271-1154431(-) | protein_length=386 |		0.459583	-1.27983	-2.4281		0.642844	-0.61349	-1.52996		0.724425	-0.666343	-1.58704
	PF3D7_1029600	PF3D7_1029600	adenosine deaminase	PF3D7_1029600 | transcript=PF3D7_1029600.1 | gene=PF3D7_1029600 | organism=Plasmodium_falciparum_3D7 | gene_product=adenosine deaminase | transcript_product=adenosine deaminase | location=Pf3D7_10_v3:1206302-1207405(+) | protein_length=367 | sequence_		0.566085	-0.813901	-1.75796		0.834207	0.272283	1.20772		0.511244	-1.08618	-2.12311
	PF3D7_1030500	PF3D7_1030500	26S proteasome regulatory subunit RPN9. putative	PF3D7_1030500 | transcript=PF3D7_1030500.1 | gene=PF3D7_1030500 | organism=Plasmodium_falciparum_3D7 | gene_product=26S proteasome regulatory subunit RPN9. putative | transcript_product=26S proteasome regulatory subunit RPN9. putative | location=Pf3D7		0.371282	-1.2266	-2.34015		0.12422	-0.351851	-1.2762		0.497429	-0.874749	-1.83369
	PF3D7_1033100	PF3D7_1033100	S-adenosylmethionine decarboxylase/ornithine decarboxyl	PF3D7_1033100 | transcript=PF3D7_1033100.1 | gene=PF3D7_1033100 | organism=Plasmodium_falciparum_3D7 | gene_product=S-adenosylmethionine decarboxylase/ornithine decarboxylase | transcript_product=S-adenosylmethionine decarboxylase/ornithine decarboxyl		0.043128	2.33993	5.06278		0.826644	0.277884	1.21242		0.132843	2.06205	4.17579
	PF3D7_1033200	PF3D7_1033200	early transcribed membrane protein 10.2	PF3D7_1033200 | transcript=PF3D7_1033200.1 | gene=PF3D7_1033200 | organism=Plasmodium_falciparum_3D7 | gene_product=early transcribed membrane protein 10.2 | transcript_product=early transcribed membrane protein 10.2 | location=Pf3D7_10_v3:1335222-133		0.582255	-0.683883	-1.60646		0.181353	-1.40781	-2.65334		0.515682	0.723929	1.65167
	PF3D7_1033400	PF3D7_1033400	haloacid dehalogenase-like hydrolase	PF3D7_1033400 | transcript=PF3D7_1033400.1 | gene=PF3D7_1033400 | organism=Plasmodium_falciparum_3D7 | gene_product=haloacid dehalogenase-like hydrolase | transcript_product=haloacid dehalogenase-like hydrolase | location=Pf3D7_10_v3:1339762-1340628(+		0.517814	0.442883	1.35932		0.778543	-0.151	-1.11034		0.340112	0.593883	1.5093
	PF3D7_1034900	PF3D7_1034900	methionine--tRNA ligase	PF3D7_1034900 | transcript=PF3D7_1034900.1 | gene=PF3D7_1034900 | organism=Plasmodium_falciparum_3D7 | gene_product=methionine--tRNA ligase | transcript_product=methionine--tRNA ligase | location=Pf3D7_10_v3:1383450-1386119(+) | protein_length=889 | s		0.976732	0.0281802	1.01973		0.274458	-1.10332	-2.14849		0.363522	1.1315	2.19086
	PF3D7_1036900	PF3D7_1036900	conserved Plasmodium protein. unknown function	PF3D7_1036900 | transcript=PF3D7_1036900.1 | gene=PF3D7_1036900 | organism=Plasmodium_falciparum_3D7 | gene_product=conserved Plasmodium protein. unknown function | transcript_product=conserved Plasmodium protein. unknown function | location=Pf3D7_10_		0.594419	-0.58697	-1.50209		0.480246	-0.542904	-1.4569		0.974253	-0.0440661	-1.03102
	PF3D7_1037300	PF3D7_1037300	ADP/ATP transporter on adenylate translocase	PF3D7_1037300 | transcript=PF3D7_1037300.1 | gene=PF3D7_1037300 | organism=Plasmodium_falciparum_3D7 | gene_product=ADP/ATP transporter on adenylate translocase | transcript_product=ADP/ATP transporter on adenylate translocase | location=Pf3D7_10_v3:1		0.782687	-0.26322	-1.20015		0.519344	-0.28587	-1.21915		0.977992	0.0226501	1.01582
	PF3D7_1039000	PF3D7_1039000	serine/threonine protein kinase. FIKK family	PF3D7_1039000 | transcript=PF3D7_1039000.1 | gene=PF3D7_1039000 | organism=Plasmodium_falciparum_3D7 | gene_product=serine/threonine protein kinase. FIKK family | transcript_product=serine/threonine protein kinase. FIKK family | location=Pf3D7_10_v3:1		0.92046	0.151151	1.11046		0.0769153	-0.923349	-1.89651		0.276975	1.0745	2.10599
	PF3D7_1103100	PF3D7_1103100	60S acidic ribosomal protein P1. putative	PF3D7_1103100 | transcript=PF3D7_1103100.1 | gene=PF3D7_1103100 | organism=Plasmodium_falciparum_3D7 | gene_product=60S acidic ribosomal protein P1. putative | transcript_product=60S acidic ribosomal protein P1. putative | location=Pf3D7_11_v3:140048-		0.249249	1.38408	2.61005		0.78588	0.338331	1.26429		0.546544	1.04575	2.06444
	PF3D7_1104000	PF3D7_1104000	phenylalanine--tRNA ligase beta subunit	PF3D7_1104000 | transcript=PF3D7_1104000.1 | gene=PF3D7_1104000 | organism=Plasmodium_falciparum_3D7 | gene_product=phenylalanine--tRNA ligase beta subunit | transcript_product=phenylalanine--tRNA ligase beta subunit | location=Pf3D7_11_v3:175608-1777		0.974227	0.0275503	1.01928		0.0412713	-1.38157	-2.60552		0.083867	1.40912	2.65575
	PF3D7_1104200	PF3D7_1104200	chromatin remodeling protein	PF3D7_1104200 | transcript=PF3D7_1104200.1 | gene=PF3D7_1104200 | organism=Plasmodium_falciparum_3D7 | gene_product=chromatin remodeling protein | transcript_product=chromatin remodeling protein | location=Pf3D7_11_v3:182383-187223(-) | protein_length		0.980063	0.0456991	1.03218		0.400356	-0.640367	-1.55873		0.631413	0.686066	1.60889
	PF3D7_1104400	PF3D7_1104400	thioredoxin-like mero protein	PF3D7_1104400 | transcript=PF3D7_1104400.1 | gene=PF3D7_1104400 | organism=Plasmodium_falciparum_3D7 | gene_product=thioredoxin-like mero protein | transcript_product=thioredoxin-like mero protein | location=Pf3D7_11_v3:196767-198355(+) | protein_leng		0.576141	-0.675983	-1.59769		0.675155	-0.4868	-1.40133		0.892246	-0.189183	-1.14012
	PF3D7_1105000	PF3D7_1105000	histone H4	PF3D7_1105000 | transcript=PF3D7_1105000.1 | gene=PF3D7_1105000 | organism=Plasmodium_falciparum_3D7 | gene_product=histone H4 | transcript_product=histone H4 | location=Pf3D7_11_v3:221818-222129(-) | protein_length=103 | sequence_SO=chromosome | SO=p		0.113417	-1.68515	-3.21574		0.740836	0.186308	1.13785		0.0623642	-1.87146	-3.65903
	PF3D7_1105100	PF3D7_1105100	histone H2B	PF3D7_1105100 | transcript=PF3D7_1105100.1 | gene=PF3D7_1105100 | organism=Plasmodium_falciparum_3D7 | gene_product=histone H2B | transcript_product=histone H2B | location=Pf3D7_11_v3:226065-226418(+) | protein_length=117 | sequence_SO=chromosome | SO		0.0563272	-2.60184	-6.0706		0.203147	-1.28586	-2.43827		0.280826	-1.31598	-2.48971
	PF3D7_1105300	PF3D7_1105300	conserved Plasmodium protein. unknown function	PF3D7_1105300 | transcript=PF3D7_1105300.1 | gene=PF3D7_1105300 | organism=Plasmodium_falciparum_3D7 | gene_product=conserved Plasmodium protein. unknown function | transcript_product=conserved Plasmodium protein. unknown function | location=Pf3D7_11_		1	NaN	NaN		1	NaN	NaN		1	-2.932	-7.63168
	PF3D7_1105400	PF3D7_1105400	40S ribosomal protein S4. putative	PF3D7_1105400 | transcript=PF3D7_1105400.1 | gene=PF3D7_1105400 | organism=Plasmodium_falciparum_3D7 | gene_product=40S ribosomal protein S4. putative | transcript_product=40S ribosomal protein S4. putative | location=Pf3D7_11_v3:235597-237097(-) | pr		0.685012	0.494533	1.40886		0.643038	0.481557	1.39625		0.990689	0.0129758	1.00903
	PF3D7_1105600	PF3D7_1105600	translocon component PTEX88	PF3D7_1105600 | transcript=PF3D7_1105600.1 | gene=PF3D7_1105600 | organism=Plasmodium_falciparum_3D7 | gene_product=translocon component PTEX88 | transcript_product=translocon component PTEX88 | location=Pf3D7_11_v3:241184-243517(-) | protein_length=7		0.423819	-1.10832	-2.15594		0.626171	0.363073	1.28616		0.00353761	-1.47139	-2.77289
	PF3D7_1105800	PF3D7_1105800	conserved Apicomplexan protein. unknown function	PF3D7_1105800 | transcript=PF3D7_1105800.1 | gene=PF3D7_1105800 | organism=Plasmodium_falciparum_3D7 | gene_product=conserved Apicomplexan protein. unknown function | transcript_product=conserved Apicomplexan protein. unknown function | location=Pf3D7		0.147353	1.70256	3.25478		0.810777	0.297782	1.22925		0.337424	1.40478	2.64777
	PF3D7_1106000	PF3D7_1106000	RuvB-like helicase 2	PF3D7_1106000 | transcript=PF3D7_1106000.1 | gene=PF3D7_1106000 | organism=Plasmodium_falciparum_3D7 | gene_product=RuvB-like helicase 2 | transcript_product=RuvB-like helicase 2 | location=Pf3D7_11_v3:255714-257141(-) | protein_length=475 | sequence_		1	1.26077	2.39624		1	0.77872	1.71561		0.502595	0.482046	1.39672
	PF3D7_1107300	PF3D7_1107300	polyadenylate-binding protein-interacting protein 1.	PF3D7_1107300 | transcript=PF3D7_1107300.1 | gene=PF3D7_1107300 | organism=Plasmodium_falciparum_3D7 | gene_product=polyadenylate-binding protein-interacting protein 1. putative | transcript_product=polyadenylate-binding protein-interacting protein 1.		0.453859	-1.03111	-2.0436		0.351891	-1.03533	-2.04958		0.997747	0.00421651	1.00293
	PF3D7_1108400	PF3D7_1108400	casein kinase 2. alpha subunit	PF3D7_1108400 | transcript=PF3D7_1108400.1 | gene=PF3D7_1108400 | organism=Plasmodium_falciparum_3D7 | gene_product=casein kinase 2. alpha subunit | transcript_product=casein kinase 2. alpha subunit | location=Pf3D7_11_v3:365093-366100(+) | protein_le		0.668769	-0.309414	-1.2392		0.335901	-0.768219	-1.70317		0.586444	0.458806	1.3744
	PF3D7_1108600	PF3D7_1108600	endoplasmic reticulum-resident calcium binding protein	PF3D7_1108600 | transcript=PF3D7_1108600.1 | gene=PF3D7_1108600 | organism=Plasmodium_falciparum_3D7 | gene_product=endoplasmic reticulum-resident calcium binding protein | transcript_product=endoplasmic reticulum-resident calcium binding protein | lo		0.760091	-0.328533	-1.25574		0.947548	0.0877919	1.06274		0.81188	-0.416325	-1.33452
	PF3D7_1108700	PF3D7_1108700	heat shock protein J2	PF3D7_1108700 | transcript=PF3D7_1108700.1 | gene=PF3D7_1108700 | organism=Plasmodium_falciparum_3D7 | gene_product=heat shock protein J2 | transcript_product=heat shock protein J2 | location=Pf3D7_11_v3:373238-374860(-) | protein_length=540 | sequenc		0.961056	-0.0543667	-1.0384		0.17554	-0.699134	-1.62353		0.388449	0.644767	1.56349
	PF3D7_1110400	PF3D7_1110400	RNA-binding protein. putative	PF3D7_1110400 | transcript=PF3D7_1110400.1 | gene=PF3D7_1110400 | organism=Plasmodium_falciparum_3D7 | gene_product=RNA-binding protein. putative | transcript_product=RNA-binding protein. putative | location=Pf3D7_11_v3:414797-419556(+) | protein_leng		0.446465	1.06426	2.0911		0.312019	-0.988973	-1.98477		0.237274	2.05323	4.15034
	PF3D7_1113400	PF3D7_1113400	ubiquitin domain-containing protein DSK2. putative	PF3D7_1113400 | transcript=PF3D7_1113400.1 | gene=PF3D7_1113400 | organism=Plasmodium_falciparum_3D7 | gene_product=ubiquitin domain-containing protein DSK2. putative | transcript_product=ubiquitin domain-containing protein DSK2. putative | location=P		0.859241	0.248175	1.1877		0.324161	0.725759	1.65377		0.620436	-0.477584	-1.39241
	PF3D7_1113700	PF3D7_1113700	glyoxalase I	PF3D7_1113700 | transcript=PF3D7_1113700.1 | gene=PF3D7_1113700 | organism=Plasmodium_falciparum_3D7 | gene_product=glyoxalase I | transcript_product=glyoxalase I | location=Pf3D7_11_v3:529493-530563(+) | protein_length=356 | sequence_SO=chromosome |		0.281536	0.2886	1.22145		0.514987	0.3363	1.26251		0.921699	-0.0476999	-1.03362
	PF3D7_1115400	PF3D7_1115400	cysteine proteinase falcipain 3	PF3D7_1115400 | transcript=PF3D7_1115400.1 | gene=PF3D7_1115400 | organism=Plasmodium_falciparum_3D7 | gene_product=cysteine proteinase falcipain 3 | transcript_product=cysteine proteinase falcipain 3 | location=Pf3D7_11_v3:584328-585806(-) | protein_		0.604637	-0.74775	-1.67917		0.479768	-0.48687	-1.4014		0.77893	-0.26088	-1.19821
	PF3D7_1115600	PF3D7_1115600	peptidyl-prolyl cis-trans isomerase	PF3D7_1115600 | transcript=PF3D7_1115600.1 | gene=PF3D7_1115600 | organism=Plasmodium_falciparum_3D7 | gene_product=peptidyl-prolyl cis-trans isomerase | transcript_product=peptidyl-prolyl cis-trans isomerase | location=Pf3D7_11_v3:589707-590629(-) |		0.641032	-0.393933	-1.31397		0.0571824	-0.833847	-1.78243		0.507183	0.439914	1.35652
	PF3D7_1115700	PF3D7_1115700	cysteine proteinase falcipain 2a	PF3D7_1115700 | transcript=PF3D7_1115700.1 | gene=PF3D7_1115700 | organism=Plasmodium_falciparum_3D7 | gene_product=cysteine proteinase falcipain 2a | transcript_product=cysteine proteinase falcipain 2a | location=Pf3D7_11_v3:592130-593584(-) | protei		0.940608	0.0663004	1.04703		0.981723	0.016017	1.01116		0.947468	0.0502834	1.03547
	PF3D7_1115800	PF3D7_1115800	conserved Plasmodium protein. unknown function	PF3D7_1115800 | transcript=PF3D7_1115800.1 | gene=PF3D7_1115800 | organism=Plasmodium_falciparum_3D7 | gene_product=conserved Plasmodium protein. unknown function | transcript_product=conserved Plasmodium protein. unknown function | location=Pf3D7_11_		0.305418	-1.65737	-3.15441		0.284522	-0.9877	-1.98302		0.49075	-0.669667	-1.59071
	PF3D7_1116400	PF3D7_1116400	guanine nucleotide-exchange factor SEC12	PF3D7_1116400 | transcript=PF3D7_1116400.1 | gene=PF3D7_1116400 | organism=Plasmodium_falciparum_3D7 | gene_product=guanine nucleotide-exchange factor SEC12 | transcript_product=guanine nucleotide-exchange factor SEC12 | location=Pf3D7_11_v3:619893-62		1	-2.06505	-4.18448		1	-0.415649	-1.3339		0.181548	-1.6494	-3.13703
	PF3D7_1116700	PF3D7_1116700	dipeptidyl aminopeptidase 1	PF3D7_1116700 | transcript=PF3D7_1116700.1 | gene=PF3D7_1116700 | organism=Plasmodium_falciparum_3D7 | gene_product=dipeptidyl aminopeptidase 1 | transcript_product=dipeptidyl aminopeptidase 1 | location=Pf3D7_11_v3:630779-632881(-) | protein_length=7		0.94366	-0.0513994	-1.03627		0.587802	0.481	1.39571		0.663285	-0.5324	-1.44633
	PF3D7_1116800	PF3D7_1116800	heat shock protein 101	PF3D7_1116800 | transcript=PF3D7_1116800.1 | gene=PF3D7_1116800 | organism=Plasmodium_falciparum_3D7 | gene_product=heat shock protein 101 | transcript_product=heat shock protein 101 | location=Pf3D7_11_v3:636094-639511(-) | protein_length=906 | seque		0.662407	-0.65164	-1.57095		0.826994	-0.273968	-1.20913		0.808033	-0.377672	-1.29924
	PF3D7_1117700	PF3D7_1117700	GTP-binding nuclear protein RAN/TC4	PF3D7_1117700 | transcript=PF3D7_1117700.1 | gene=PF3D7_1117700 | organism=Plasmodium_falciparum_3D7 | gene_product=GTP-binding nuclear protein RAN/TC4 | transcript_product=GTP-binding nuclear protein RAN/TC4 | location=Pf3D7_11_v3:670711-671515(-) |		0.409377	-0.71725	-1.64405		0.991706	-0.011083	-1.00771		0.634314	-0.706167	-1.63146
	PF3D7_1118200	PF3D7_1118200	heat shock protein 90. putative	PF3D7_1118200 | transcript=PF3D7_1118200.1 | gene=PF3D7_1118200 | organism=Plasmodium_falciparum_3D7 | gene_product=heat shock protein 90. putative | transcript_product=heat shock protein 90. putative | location=Pf3D7_11_v3:688766-691558(-) | protein_		0.227233	1.07349	2.10452		0.665713	-0.22752	-1.17082		0.112069	1.30101	2.46401
	PF3D7_1118300	PF3D7_1118300	insulinase. putative	PF3D7_1118300 | transcript=PF3D7_1118300.1 | gene=PF3D7_1118300 | organism=Plasmodium_falciparum_3D7 | gene_product=insulinase. putative | transcript_product=insulinase. putative | location=Pf3D7_11_v3:694655-699121(+) | protein_length=1488 | sequence		0.415409	1.1256	2.18192		0.39413	-1.04445	-2.06258		0.26349	2.17005	4.50039
	PF3D7_1118500	PF3D7_1118500	nucleolar protein 56. putative	PF3D7_1118500 | transcript=PF3D7_1118500.1 | gene=PF3D7_1118500 | organism=Plasmodium_falciparum_3D7 | gene_product=nucleolar protein 56. putative | transcript_product=nucleolar protein 56. putative | location=Pf3D7_11_v3:703175-704959(+) | protein_le		0.0196892	1.28337	2.43407		0.309575	-0.769866	-1.70511		0.0266004	2.05323	4.15034
	PF3D7_1120000	PF3D7_1120000	conserved protein. unknown function	PF3D7_1120000 | transcript=PF3D7_1120000.1 | gene=PF3D7_1120000 | organism=Plasmodium_falciparum_3D7 | gene_product=conserved protein. unknown function | transcript_product=conserved protein. unknown function | location=Pf3D7_11_v3:756192-760435(+) |		1	-0.635426	-1.5534		0.0766149	-1.24231	-2.36577		1	0.60688	1.52296
	PF3D7_1120100	PF3D7_1120100	phosphoglycerate mutase. putative	PF3D7_1120100 | transcript=PF3D7_1120100.1 | gene=PF3D7_1120100 | organism=Plasmodium_falciparum_3D7 | gene_product=phosphoglycerate mutase. putative | transcript_product=phosphoglycerate mutase. putative | location=Pf3D7_11_v3:761695-762818(+) | prot		0.430084	0.998416	1.99781		0.888793	0.123962	1.08972		0.565564	0.874454	1.83331
	PF3D7_1121100	PF3D7_1121100	conserved protein. unknown function	PF3D7_1121100 | transcript=PF3D7_1121100.1 | gene=PF3D7_1121100 | organism=Plasmodium_falciparum_3D7 | gene_product=conserved protein. unknown function | transcript_product=conserved protein. unknown function | location=Pf3D7_11_v3:794254-799561(-) |		1	-0.940051	-1.9186		1	-0.643976	-1.56263		0.593096	-0.296075	-1.2278
	PF3D7_1121600	PF3D7_1121600	exported protein 1	PF3D7_1121600 | transcript=PF3D7_1121600.1 | gene=PF3D7_1121600 | organism=Plasmodium_falciparum_3D7 | gene_product=exported protein 1 | transcript_product=exported protein 1 | location=Pf3D7_11_v3:815386-816322(-) | protein_length=162 | sequence_SO=c		0.550422	0.684594	1.60725		0.631275	0.363246	1.28632		0.763563	0.321347	1.2495
	PF3D7_1123400	PF3D7_1123400	eukaryotic peptide chain release factor GTP-	PF3D7_1123400 | transcript=PF3D7_1123400.1 | gene=PF3D7_1123400 | organism=Plasmodium_falciparum_3D7 | gene_product=eukaryotic peptide chain release factor GTP-binding subunit. putative | transcript_product=eukaryotic peptide chain release factor GTP-		0.40131	0.4109	1.32951		0.883784	0.0458603	1.0323		0.27409	0.36504	1.28792
	PF3D7_1123500	PF3D7_1123500	golgi protein 2	PF3D7_1123500 | transcript=PF3D7_1123500.1 | gene=PF3D7_1123500 | organism=Plasmodium_falciparum_3D7 | gene_product=golgi protein 2 | transcript_product=golgi protein 2 | location=Pf3D7_11_v3:929354-933364(-) | protein_length=1336 | sequence_SO=chromo		0.644946	0.572416	1.48701		0.76292	-0.207953	-1.15505		0.389628	0.78037	1.71757
	PF3D7_1124600	PF3D7_1124600	ethanolamine kinase	PF3D7_1124600 | transcript=PF3D7_1124600.1 | gene=PF3D7_1124600 | organism=Plasmodium_falciparum_3D7 | gene_product=ethanolamine kinase | transcript_product=ethanolamine kinase | location=Pf3D7_11_v3:970105-971376(-) | protein_length=423 | sequence_SO		0.330577	-0.927734	-1.90229		0.170548	-1.61275	-3.05834		0.50924	0.685016	1.60772
	PF3D7_1124700	PF3D7_1124700	GrpE protein homolog. mitochondrial. putative	PF3D7_1124700 | transcript=PF3D7_1124700.1 | gene=PF3D7_1124700 | organism=Plasmodium_falciparum_3D7 | gene_product=GrpE protein homolog. mitochondrial. putative | transcript_product=GrpE protein homolog. mitochondrial. putative | location=Pf3D7_11_v3		0.181549	1.817	3.52348		0.586248	-0.422017	-1.3398		0.0243773	2.23902	4.72076
	PF3D7_1126000	PF3D7_1126000	threonine--tRNA ligase	PF3D7_1126000 | transcript=PF3D7_1126000.1 | gene=PF3D7_1126000 | organism=Plasmodium_falciparum_3D7 | gene_product=threonine--tRNA ligase | transcript_product=threonine--tRNA ligase | location=Pf3D7_11_v3:1014334-1017375(-) | protein_length=1013 | se		0.508523	0.532317	1.44625		0.395654	-0.57205	-1.48663		0.172722	1.10437	2.15005
	PF3D7_1126200	PF3D7_1126200	40S ribosomal protein S18. putative	PF3D7_1126200 | transcript=PF3D7_1126200.1 | gene=PF3D7_1126200 | organism=Plasmodium_falciparum_3D7 | gene_product=40S ribosomal protein S18. putative | transcript_product=40S ribosomal protein S18. putative | location=Pf3D7_11_v3:1023790-1024496(-)		0.685862	-0.24819	-1.18772		0.315262	0.652577	1.57197		0.3548	-0.900766	-1.86706
	PF3D7_1127000	PF3D7_1127000	protein phosphatase. putative	PF3D7_1127000 | transcript=PF3D7_1127000.1 | gene=PF3D7_1127000 | organism=Plasmodium_falciparum_3D7 | gene_product=protein phosphatase. putative | transcript_product=protein phosphatase. putative | location=Pf3D7_11_v3:1056198-1058054(-) | protein_le		0.542718	-0.394587	-1.31457		0.436449	0.575297	1.48998		0.361313	-0.969884	-1.95868
	PF3D7_1127100	PF3D7_1127100	deoxyuridine 5-triphosphate nucleotidohydrolase	PF3D7_1127100 | transcript=PF3D7_1127100.1 | gene=PF3D7_1127100 | organism=Plasmodium_falciparum_3D7 | gene_product=deoxyuridine 5-triphosphate nucleotidohydrolase | transcript_product=deoxyuridine 5-triphosphate nucleotidohydrolase | location=Pf3D7		0.972026	-0.0295132	-1.02067		0.300017	-0.649323	-1.56843		0.514262	0.61981	1.53667
	PF3D7_1127600	PF3D7_1127600	CRAL/TRIO domain-containing protein. putative	PF3D7_1127600 | transcript=PF3D7_1127600.1 | gene=PF3D7_1127600 | organism=Plasmodium_falciparum_3D7 | gene_product=CRAL/TRIO domain-containing protein. putative | transcript_product=CRAL/TRIO domain-containing protein. putative | location=Pf3D7_11_v3		1	-0.2328	-1.17511		1	-0.487401	-1.40192		0.595913	0.2546	1.193
	PF3D7_1128100	PF3D7_1128100	prefoldin subunit 5. putative	PF3D7_1128100 | transcript=PF3D7_1128100.1 | gene=PF3D7_1128100 | organism=Plasmodium_falciparum_3D7 | gene_product=prefoldin subunit 5. putative | transcript_product=prefoldin subunit 5. putative | location=Pf3D7_11_v3:1094909-1095931(-) | protein_le		0.939499	0.0556998	1.03936		0.883779	0.0617496	1.04373		0.993356	-0.00604979	-1.0042
	PF3D7_1128200	PF3D7_1128200	multiprotein-bridging factor 1. putative	PF3D7_1128200 | transcript=PF3D7_1128200.1 | gene=PF3D7_1128200 | organism=Plasmodium_falciparum_3D7 | gene_product=multiprotein-bridging factor 1. putative | transcript_product=multiprotein-bridging factor 1. putative | location=Pf3D7_11_v3:1097117-1		0.0411435	0.6004	1.51614		0.919973	0.0501998	1.03541		0.455747	0.5502	1.46429
	PF3D7_1129000	PF3D7_1129000	spermidine synthase	PF3D7_1129000 | transcript=PF3D7_1129000.1 | gene=PF3D7_1129000 | organism=Plasmodium_falciparum_3D7 | gene_product=spermidine synthase | transcript_product=spermidine synthase | location=Pf3D7_11_v3:1121930-1123377(+) | protein_length=321 | sequence_		0.251717	-1.09395	-2.13458		0.307297	-0.582687	-1.49764		0.499728	-0.511266	-1.4253
	PF3D7_1129100	PF3D7_1129100	parasitophorous vacuolar protein 1	PF3D7_1129100 | transcript=PF3D7_1129100.1 | gene=PF3D7_1129100 | organism=Plasmodium_falciparum_3D7 | gene_product=parasitophorous vacuolar protein 1 | transcript_product=parasitophorous vacuolar protein 1 | location=Pf3D7_11_v3:1125952-1127310(+) |		0.529117	-0.480133	-1.39487		0.994573	-0.00443395	-1.00308		0.453396	-0.475699	-1.39059
	PF3D7_1129200	PF3D7_1129200	26S proteasome regulatory subunit RPN7. putative	PF3D7_1129200 | transcript=PF3D7_1129200.1 | gene=PF3D7_1129200 | organism=Plasmodium_falciparum_3D7 | gene_product=26S proteasome regulatory subunit RPN7. putative | transcript_product=26S proteasome regulatory subunit RPN7. putative | location=Pf3D7		0.809257	-0.126524	-1.09166		0.195885	-0.543635	-1.45764		0.326266	0.41711	1.33525
	PF3D7_1129900	PF3D7_1129900	major facilitator superfamily-related transporter. put	PF3D7_1129900 | transcript=PF3D7_1129900.1 | gene=PF3D7_1129900 | organism=Plasmodium_falciparum_3D7 | gene_product=major facilitator superfamily-related transporter. putative | transcript_product=major facilitator superfamily-related transporter. put		1	0.198351	1.14739		1	-0.328	-1.25527		0.0265495	0.52635	1.44028
	PF3D7_1130200	PF3D7_1130200	60S ribosomal protein P0	PF3D7_1130200 | transcript=PF3D7_1130200.1 | gene=PF3D7_1130200 | organism=Plasmodium_falciparum_3D7 | gene_product=60S ribosomal protein P0 | transcript_product=60S ribosomal protein P0 | location=Pf3D7_11_v3:1165221-1166171(+) | protein_length=316 |		0.676099	-0.450349	-1.36637		0.937013	0.0814379	1.05807		0.761276	-0.531787	-1.44572
	PF3D7_1130400	PF3D7_1130400	26S protease regulatory subunit 6A. putative	PF3D7_1130400 | transcript=PF3D7_1130400.1 | gene=PF3D7_1130400 | organism=Plasmodium_falciparum_3D7 | gene_product=26S protease regulatory subunit 6A. putative | transcript_product=26S protease regulatory subunit 6A. putative | location=Pf3D7_11_v3:1		0.946353	-0.0155759	-1.01085		0.572831	-0.187892	-1.1391		0.715782	0.172317	1.12687
	PF3D7_1132200	PF3D7_1132200	T-complex protein 1 subunit alpha	PF3D7_1132200 | transcript=PF3D7_1132200.1 | gene=PF3D7_1132200 | organism=Plasmodium_falciparum_3D7 | gene_product=T-complex protein 1 subunit alpha | transcript_product=T-complex protein 1 subunit alpha | location=Pf3D7_11_v3:1248310-1250232(-) | pr		0.91399	0.135417	1.09841		0.144631	-1.45667	-2.74474		0.162612	1.59209	3.01486
	PF3D7_1132300	PF3D7_1132300	nucleic acid binding protein. putative	PF3D7_1132300 | transcript=PF3D7_1132300.1 | gene=PF3D7_1132300 | organism=Plasmodium_falciparum_3D7 | gene_product=nucleic acid binding protein. putative | transcript_product=nucleic acid binding protein. putative | location=Pf3D7_11_v3:1253073-12538		0.00827921	-1.20747	-2.30932		0.10413	-0.746667	-1.67791		0.262662	-0.4608	-1.3763
	PF3D7_1134000	PF3D7_1134000	heat shock protein 70	PF3D7_1134000 | transcript=PF3D7_1134000.1 | gene=PF3D7_1134000 | organism=Plasmodium_falciparum_3D7 | gene_product=heat shock protein 70 | transcript_product=heat shock protein 70 | location=Pf3D7_11_v3:1320114-1322105(+) | protein_length=663 | seque		0.666495	0.329633	1.25669		0.404661	0.933467	1.90986		0.690352	-0.603834	-1.51975
	PF3D7_1134100	PF3D7_1134100	protein disulfide-isomerase. putative	PF3D7_1134100 | transcript=PF3D7_1134100.1 | gene=PF3D7_1134100 | organism=Plasmodium_falciparum_3D7 | gene_product=protein disulfide-isomerase. putative | transcript_product=protein disulfide-isomerase. putative | location=Pf3D7_11_v3:1323043-1324314		0.222019	-0.9637	-1.95031		0.479639	-0.36345	-1.2865		0.397788	-0.60025	-1.51598
	PF3D7_1135400	PF3D7_1135400	conserved Plasmodium protein. unknown function	PF3D7_1135400 | transcript=PF3D7_1135400.1 | gene=PF3D7_1135400 | organism=Plasmodium_falciparum_3D7 | gene_product=conserved Plasmodium protein. unknown function | transcript_product=conserved Plasmodium protein. unknown function | location=Pf3D7_11_		0.76502	0.232917	1.17521		0.859653	-0.16347	-1.11998		0.640158	0.396387	1.31621
	PF3D7_1136300	PF3D7_1136300	tudor staphylococcal nuclease	PF3D7_1136300 | transcript=PF3D7_1136300.1 | gene=PF3D7_1136300 | organism=Plasmodium_falciparum_3D7 | gene_product=tudor staphylococcal nuclease | transcript_product=tudor staphylococcal nuclease | location=Pf3D7_11_v3:1422744-1426201(+) | protein_le		0.128291	0.525549	1.43948		0.937293	-0.0374835	-1.02632		0.34662	0.563033	1.47737
	PF3D7_1136500;PF3D7_1136500.2-p1;Q9Y6M4-6;Q9Y6M4-5;Q9HCP0-2;P48730-2;P78368;P48730;P49674;Q9HCP0;Q9Y6M4-3;Q9Y6M4-4;Q9Y6M4;Q9Y6M4-2	PF3D7_1136500;PF3D7_1136500.2-p1	casein kinase 1	PF3D7_1136500 | transcript=PF3D7_1136500.1 | gene=PF3D7_1136500 | organism=Plasmodium_falciparum_3D7 | gene_product=casein kinase 1 | transcript_product=casein kinase 1 | location=Pf3D7_11_v3:1433141-1435170(-) | protein_length=323 | sequence_SO=chrom		1	-0.549266	-1.46334		1	-0.837549	-1.78701		0.754399	0.288283	1.22119
	PF3D7_1138000	PF3D7_1138000	conserved Plasmodium protein. unknown function	PF3D7_1138000 | transcript=PF3D7_1138000.1 | gene=PF3D7_1138000 | organism=Plasmodium_falciparum_3D7 | gene_product=conserved Plasmodium protein. unknown function | transcript_product=conserved Plasmodium protein. unknown function | location=Pf3D7_11_		1	2.785	6.89237		1	-0.529067	-1.443		0.0462424	3.31407	9.94568
	PF3D7_1138500	PF3D7_1138500	protein phosphatase PPM2	PF3D7_1138500 | transcript=PF3D7_1138500.1 | gene=PF3D7_1138500 | organism=Plasmodium_falciparum_3D7 | gene_product=protein phosphatase PPM2 | transcript_product=protein phosphatase PPM2 | location=Pf3D7_11_v3:1518464-1521238(+) | protein_length=924 |		0.446464	0.576234	1.49095		0.179951	-0.75315	-1.68547		0.126272	1.32938	2.51295
	PF3D7_1139900	PF3D7_1139900	ER membrane protein complex subunit 8. putative	PF3D7_1139900 | transcript=PF3D7_1139900.1 | gene=PF3D7_1139900 | organism=Plasmodium_falciparum_3D7 | gene_product=ER membrane protein complex subunit 8. putative | transcript_product=ER membrane protein complex subunit 8. putative | location=Pf3D7_1		0.522441	-0.645	-1.56374		0.772545	-0.128133	-1.09288		0.516471	-0.516867	-1.43084
	PF3D7_1140200	PF3D7_1140200	conserved Plasmodium protein. unknown function	PF3D7_1140200 | transcript=PF3D7_1140200.1 | gene=PF3D7_1140200 | organism=Plasmodium_falciparum_3D7 | gene_product=conserved Plasmodium protein. unknown function | transcript_product=conserved Plasmodium protein. unknown function | location=Pf3D7_11_		0.610666	-0.43215	-1.34924		0.00445778	-1.93145	-3.81438		0.0407525	1.4993	2.82706
	PF3D7_1142500	PF3D7_1142500	60S ribosomal protein L28	PF3D7_1142500 | transcript=PF3D7_1142500.1 | gene=PF3D7_1142500 | organism=Plasmodium_falciparum_3D7 | gene_product=60S ribosomal protein L28 | transcript_product=60S ribosomal protein L28 | location=Pf3D7_11_v3:1705696-1706573(-) | protein_length=127		0.449755	0.499561	1.41378		0.480985	0.443627	1.36002		0.955284	0.0559333	1.03953
	PF3D7_1142600	PF3D7_1142600	60S ribosomal protein L35ae. putative	PF3D7_1142600 | transcript=PF3D7_1142600.1 | gene=PF3D7_1142600 | organism=Plasmodium_falciparum_3D7 | gene_product=60S ribosomal protein L35ae. putative | transcript_product=60S ribosomal protein L35ae. putative | location=Pf3D7_11_v3:1708066-1708679		0.929067	-0.1086	-1.07818		0.83064	0.247083	1.18681		0.735481	-0.355683	-1.27959
	PF3D7_1142700	PF3D7_1142700	methyltransferase. putative	PF3D7_1142700 | transcript=PF3D7_1142700.1 | gene=PF3D7_1142700 | organism=Plasmodium_falciparum_3D7 | gene_product=methyltransferase. putative | transcript_product=methyltransferase. putative | location=Pf3D7_11_v3:1710325-1712172(-) | protein_length		0.802108	-0.131032	-1.09508		0.920118	-0.0376992	-1.02648		0.820721	-0.0933331	-1.06683
	PF3D7_1143400	PF3D7_1143400	translation initiation factor eIF-1A. putative	PF3D7_1143400 | transcript=PF3D7_1143400.1 | gene=PF3D7_1143400 | organism=Plasmodium_falciparum_3D7 | gene_product=translation initiation factor eIF-1A. putative | transcript_product=translation initiation factor eIF-1A. putative | location=Pf3D7_11_		1	-1.08103	-2.11555		0.398315	-0.9454	-1.92572		1	-0.135633	-1.09857
	PF3D7_1144000	PF3D7_1144000	40S ribosomal protein S21	PF3D7_1144000 | transcript=PF3D7_1144000.1 | gene=PF3D7_1144000 | organism=Plasmodium_falciparum_3D7 | gene_product=40S ribosomal protein S21 | transcript_product=40S ribosomal protein S21 | location=Pf3D7_11_v3:1755438-1755935(+) | protein_length=82		0.0855669	3.77172	13.6584		0.941771	-0.0711741	-1.05057		0.0567743	3.84289	14.3491
	PF3D7_1144900	PF3D7_1144900	ras-related protein Rab-6	PF3D7_1144900 | transcript=PF3D7_1144900.1 | gene=PF3D7_1144900 | organism=Plasmodium_falciparum_3D7 | gene_product=ras-related protein Rab-6 | transcript_product=ras-related protein Rab-6 | location=Pf3D7_11_v3:1777525-1778928(-) | protein_length=207		0.246312	-1.35693	-2.5614		0.00545059	-2.07368	-4.20959		0.137538	0.71675	1.64348
	PF3D7_1145100	PF3D7_1145100	coatomer subunit gamma. putative	PF3D7_1145100 | transcript=PF3D7_1145100.1 | gene=PF3D7_1145100 | organism=Plasmodium_falciparum_3D7 | gene_product=coatomer subunit gamma. putative | transcript_product=coatomer subunit gamma. putative | location=Pf3D7_11_v3:1783357-1786563(-) | prot		0.667541	-0.33585	-1.26212		0.981199	-0.0142161	-1.0099		0.678907	-0.321634	-1.24975
	PF3D7_1145400	PF3D7_1145400	dynamin-like protein	PF3D7_1145400 | transcript=PF3D7_1145400.1 | gene=PF3D7_1145400 | organism=Plasmodium_falciparum_3D7 | gene_product=dynamin-like protein | transcript_product=dynamin-like protein | location=Pf3D7_11_v3:1800544-1803550(-) | protein_length=837 | sequenc		0.593579	-0.770858	-1.70628		0.217004	-1.00783	-2.01088		0.832427	0.236967	1.17851
	PF3D7_1147300	PF3D7_1147300	conserved Plasmodium protein. unknown function	PF3D7_1147300 | transcript=PF3D7_1147300.1 | gene=PF3D7_1147300 | organism=Plasmodium_falciparum_3D7 | gene_product=conserved Plasmodium protein. unknown function | transcript_product=conserved Plasmodium protein. unknown function | location=Pf3D7_11_		0.95809	0.0678005	1.04812		0.708609	-0.424019	-1.34166		0.664908	0.49182	1.40622
	PF3D7_1149000	PF3D7_1149000	antigen 332. DBL-like protein	PF3D7_1149000 | transcript=PF3D7_1149000.1 | gene=PF3D7_1149000 | organism=Plasmodium_falciparum_3D7 | gene_product=antigen 332. DBL-like protein | transcript_product=antigen 332. DBL-like protein | location=Pf3D7_11_v3:1950210-1968726(+) | protein_le		0.461832	-1.07183	-2.1021		0.22442	-1.26259	-2.39926		0.881229	0.190752	1.14136
	PF3D7_1149100.2-p1;PF3D7_1149100	PF3D7_1149100.2-p1;PF3D7_1149100	Plasmodium exported protein. unknown function	PF3D7_1149100.2-p1 | transcript=PF3D7_1149100.2 | gene=PF3D7_1149100 | organism=Plasmodium_falciparum_3D7 | gene_product=Plasmodium exported protein. unknown function | transcript_product=Plasmodium exported protein. unknown function | location=Pf3D7_11_v3		0.684397	0.672067	1.59335		0.756754	-0.411379	-1.32996		0.623218	1.08345	2.1191
	PF3D7_1201000	PF3D7_1201000	Plasmodium exported protein (PHISTb). unknown function	PF3D7_1201000 | transcript=PF3D7_1201000.1 | gene=PF3D7_1201000 | organism=Plasmodium_falciparum_3D7 | gene_product=Plasmodium exported protein (PHISTb). unknown function | transcript_product=Plasmodium exported protein (PHISTb). unknown function | lo		0.230467	-0.914717	-1.8852		0.166887	-0.965	-1.95206		0.946231	0.0502828	1.03547
	PF3D7_1203700	PF3D7_1203700	nucleosome assembly protein	PF3D7_1203700 | transcript=PF3D7_1203700.1 | gene=PF3D7_1203700 | organism=Plasmodium_falciparum_3D7 | gene_product=nucleosome assembly protein | transcript_product=nucleosome assembly protein | location=Pf3D7_12_v3:187146-188842(-) | protein_length=3		0.490986	-0.6766	-1.59837		0.643689	-0.406238	-1.32523		0.785718	-0.270361	-1.20611
	PF3D7_1203900	PF3D7_1203900	ubiquitin-conjugating enzyme E2	PF3D7_1203900 | transcript=PF3D7_1203900.1 | gene=PF3D7_1203900 | organism=Plasmodium_falciparum_3D7 | gene_product=ubiquitin-conjugating enzyme E2 | transcript_product=ubiquitin-conjugating enzyme E2 | location=Pf3D7_12_v3:194144-195462(+) | protein_		0.203823	1.05977	2.0846		0.631018	0.297121	1.22869		0.128498	0.762646	1.6966
	PF3D7_1204300	PF3D7_1204300	eukaryotic translation initiation factor 5A	PF3D7_1204300 | transcript=PF3D7_1204300.1 | gene=PF3D7_1204300 | organism=Plasmodium_falciparum_3D7 | gene_product=eukaryotic translation initiation factor 5A | transcript_product=eukaryotic translation initiation factor 5A | location=Pf3D7_12_v3:205		0.615937	0.55444	1.4686		0.23387	-0.95866	-1.9435		0.254644	1.5131	2.85423
	PF3D7_1205600	PF3D7_1205600	tetratricopeptide repeat protein. putative	PF3D7_1205600 | transcript=PF3D7_1205600.1 | gene=PF3D7_1205600 | organism=Plasmodium_falciparum_3D7 | gene_product=tetratricopeptide repeat protein. putative | transcript_product=tetratricopeptide repeat protein. putative | location=Pf3D7_12_v3:24933		0.653421	-0.487361	-1.40188		0.277699	-0.93556	-1.91263		0.707606	0.448199	1.36434
	PF3D7_1206200	PF3D7_1206200	eukaryotic translation initiation factor 3 subunit	PF3D7_1206200 | transcript=PF3D7_1206200.1 | gene=PF3D7_1206200 | organism=Plasmodium_falciparum_3D7 | gene_product=eukaryotic translation initiation factor 3 subunit C. putative | transcript_product=eukaryotic translation initiation factor 3 subunit		0.92223	-0.1091	-1.07856		0.353379	-1.06338	-2.08982		0.556018	0.954281	1.93761
	PF3D7_1209200	PF3D7_1209200	U6 snRNA-associated Sm-like protein LSm7. putative	PF3D7_1209200 | transcript=PF3D7_1209200.1 | gene=PF3D7_1209200 | organism=Plasmodium_falciparum_3D7 | gene_product=U6 snRNA-associated Sm-like protein LSm7. putative | transcript_product=U6 snRNA-associated Sm-like protein LSm7. putative | location=P		1	-0.159874	-1.11719		0.824215	0.0777755	1.05539		1	-0.23765	-1.17907
	PF3D7_1211400	PF3D7_1211400	heat shock protein DNAJ homologue Pfj4	PF3D7_1211400 | transcript=PF3D7_1211400.1 | gene=PF3D7_1211400 | organism=Plasmodium_falciparum_3D7 | gene_product=heat shock protein DNAJ homologue Pfj4 | transcript_product=heat shock protein DNAJ homologue Pfj4 | location=Pf3D7_12_v3:505344-506662		0.785587	0.17115	1.12596		0.339922	0.741986	1.67248		0.562307	-0.570836	-1.48538
	PF3D7_1211700	PF3D7_1211700	DNA replication licensing factor MCM5. putative	PF3D7_1211700 | transcript=PF3D7_1211700.1 | gene=PF3D7_1211700 | organism=Plasmodium_falciparum_3D7 | gene_product=DNA replication licensing factor MCM5. putative | transcript_product=DNA replication licensing factor MCM5. putative | location=Pf3D7_1		1	-0.8541	-1.80763		0.0682686	-0.87385	-1.83255		1	0.01975	1.01378
	PF3D7_1365900;PF3D7_1211800	PF3D7_1365900;PF3D7_1211800	ubiquitin-60S ribosomal protein L40	PF3D7_1365900 | transcript=PF3D7_1365900.1 | gene=PF3D7_1365900 | organism=Plasmodium_falciparum_3D7 | gene_product=ubiquitin-60S ribosomal protein L40 | transcript_product=ubiquitin-60S ribosomal protein L40 | location=Pf3D7_13_v3:2632534-2633260(-)		0.759575	0.165099	1.12124		0.91104	-0.0272965	-1.0191		0.674672	0.192396	1.14266
	PF3D7_1211900	PF3D7_1211900	non-SERCA-type Ca2+ -transporting P-ATPase	PF3D7_1211900 | transcript=PF3D7_1211900.1 | gene=PF3D7_1211900 | organism=Plasmodium_falciparum_3D7 | gene_product=non-SERCA-type Ca2+ -transporting P-ATPase | transcript_product=non-SERCA-type Ca2+ -transporting P-ATPase | location=Pf3D7_12_v3:52900		0.753081	-0.293287	-1.22543		0.636752	0.684055	1.60665		0.604878	-0.977342	-1.96883
	PF3D7_1212000	PF3D7_1212000	glutathione peroxidase-like thioredoxin peroxidase	PF3D7_1212000 | transcript=PF3D7_1212000.1 | gene=PF3D7_1212000 | organism=Plasmodium_falciparum_3D7 | gene_product=glutathione peroxidase-like thioredoxin peroxidase | transcript_product=glutathione peroxidase-like thioredoxin peroxidase | location=P		0.827493	0.1287	1.09331		0.371525	-0.253584	-1.19217		0.360711	0.382283	1.3034
	PF3D7_1212700	PF3D7_1212700	eukaryotic translation initiation factor 3 subunit	PF3D7_1212700 | transcript=PF3D7_1212700.1 | gene=PF3D7_1212700 | organism=Plasmodium_falciparum_3D7 | gene_product=eukaryotic translation initiation factor 3 subunit A. putative | transcript_product=eukaryotic translation initiation factor 3 subunit		0.685293	-0.38058	-1.30187		0.0337855	-1.84368	-3.58924		0.0890789	1.4631	2.757
	PF3D7_1213800	PF3D7_1213800	proline--tRNA ligase	PF3D7_1213800 | transcript=PF3D7_1213800.1 | gene=PF3D7_1213800 | organism=Plasmodium_falciparum_3D7 | gene_product=proline--tRNA ligase | transcript_product=proline--tRNA ligase | location=Pf3D7_12_v3:590194-592434(-) | protein_length=746 | sequence_		0.75962	0.302468	1.23325		0.766679	-0.237209	-1.17871		0.570903	0.539677	1.45365
	PF3D7_1215300	PF3D7_1215300	10 kDa chaperonin	PF3D7_1215300 | transcript=PF3D7_1215300.1 | gene=PF3D7_1215300 | organism=Plasmodium_falciparum_3D7 | gene_product=10 kDa chaperonin | transcript_product=10 kDa chaperonin | location=Pf3D7_12_v3:629009-629667(-) | protein_length=103 | sequence_SO=chr		1	1.23516	2.35407		0.699	-0.250691	-1.18978		1	1.48585	2.80082
	PF3D7_1216200	PF3D7_1216200	glycerol-3-phosphate dehydrogenase [NAD(+)]. putative	PF3D7_1216200 | transcript=PF3D7_1216200.1 | gene=PF3D7_1216200 | organism=Plasmodium_falciparum_3D7 | gene_product=glycerol-3-phosphate dehydrogenase [NAD(+)]. putative | transcript_product=glycerol-3-phosphate dehydrogenase [NAD(+)]. putative | loca		0.882811	-0.137176	-1.09975		0.357347	-0.561008	-1.4753		0.646917	0.423833	1.34149
	PF3D7_1216500	PF3D7_1216500	male development gene 1	PF3D7_1216500 | transcript=PF3D7_1216500.1 | gene=PF3D7_1216500 | organism=Plasmodium_falciparum_3D7 | gene_product=male development gene 1 | transcript_product=male development gene 1 | location=Pf3D7_12_v3:657339-658004(-) | protein_length=221 | seq		1	NaN	NaN		1	NaN	NaN		0.539291	0.553201	1.46734
	PF3D7_1216900	PF3D7_1216900	DNA-binding chaperone. putative	PF3D7_1216900 | transcript=PF3D7_1216900.1 | gene=PF3D7_1216900 | organism=Plasmodium_falciparum_3D7 | gene_product=DNA-binding chaperone. putative | transcript_product=DNA-binding chaperone. putative | location=Pf3D7_12_v3:670447-673266(+) | protein_		0.128515	0.655433	1.57509		0.153066	-0.513934	-1.42794		0.0277419	1.16937	2.24913
	PF3D7_1218500	PF3D7_1218500	dynamin-like protein. putative	PF3D7_1218500 | transcript=PF3D7_1218500.1 | gene=PF3D7_1218500 | organism=Plasmodium_falciparum_3D7 | gene_product=dynamin-like protein. putative | transcript_product=dynamin-like protein. putative | location=Pf3D7_12_v3:725841-729837(-) | protein_le		0.924649	0.0757999	1.05395		0.459863	-0.39804	-1.31772		0.531369	0.47384	1.3888
	PF3D7_1218600	PF3D7_1218600	arginine--tRNA ligase	PF3D7_1218600 | transcript=PF3D7_1218600.1 | gene=PF3D7_1218600 | organism=Plasmodium_falciparum_3D7 | gene_product=arginine--tRNA ligase | transcript_product=arginine--tRNA ligase | location=Pf3D7_12_v3:732174-734959(-) | protein_length=590 | sequenc		0.106675	-0.76345	-1.69755		0.405348	-0.876283	-1.83564		0.930798	0.112833	1.08135
	PF3D7_1219100	PF3D7_1219100	clathrin heavy chain. putative	PF3D7_1219100 | transcript=PF3D7_1219100.1 | gene=PF3D7_1219100 | organism=Plasmodium_falciparum_3D7 | gene_product=clathrin heavy chain. putative | transcript_product=clathrin heavy chain. putative | location=Pf3D7_12_v3:757649-763642(+) | protein_le		0.152693	-1.43051	-2.69542		0.520844	-0.331541	-1.25836		0.0908636	-1.09897	-2.14202
	PF3D7_1222300	PF3D7_1222300	endoplasmin. putative	PF3D7_1222300 | transcript=PF3D7_1222300.1 | gene=PF3D7_1222300 | organism=Plasmodium_falciparum_3D7 | gene_product=endoplasmin. putative | transcript_product=endoplasmin. putative | location=Pf3D7_12_v3:883567-886032(-) | protein_length=821 | sequenc		0.507004	0.46505	1.38037		0.875044	-0.105279	-1.0757		0.50935	0.570329	1.48486
	PF3D7_1223100	PF3D7_1223100	cAMP-dependent protein kinase regulatory subunit	PF3D7_1223100 | transcript=PF3D7_1223100.1 | gene=PF3D7_1223100 | organism=Plasmodium_falciparum_3D7 | gene_product=cAMP-dependent protein kinase regulatory subunit | transcript_product=cAMP-dependent protein kinase regulatory subunit | location=Pf3D7		0.39635	-0.49628	-1.41057		0.00256999	-1.79285	-3.46499		0.0860167	1.29657	2.45644
	PF3D7_1224300	PF3D7_1224300	polyadenylate-binding protein 1. putative	PF3D7_1224300 | transcript=PF3D7_1224300.1 | gene=PF3D7_1224300 | organism=Plasmodium_falciparum_3D7 | gene_product=polyadenylate-binding protein 1. putative | transcript_product=polyadenylate-binding protein 1. putative | location=Pf3D7_12_v3:988628-		0.992738	0.00766659	1.00533		0.830927	0.195921	1.14546		0.883254	-0.188255	-1.13938
	PF3D7_1224500	PF3D7_1224500	histone chaperone ASF1. putative	PF3D7_1224500 | transcript=PF3D7_1224500.1 | gene=PF3D7_1224500 | organism=Plasmodium_falciparum_3D7 | gene_product=histone chaperone ASF1. putative | transcript_product=histone chaperone ASF1. putative | location=Pf3D7_12_v3:998353-999275(+) | protei		1	NaN	NaN		1	NaN	NaN		0.991288	0.00783253	1.00544
	PF3D7_1225800	PF3D7_1225800	ubiquitin-activating enzyme E1	PF3D7_1225800 | transcript=PF3D7_1225800.1 | gene=PF3D7_1225800 | organism=Plasmodium_falciparum_3D7 | gene_product=ubiquitin-activating enzyme E1 | transcript_product=ubiquitin-activating enzyme E1 | location=Pf3D7_12_v3:1045995-1049831(+) | protein_		0.749709	-0.276114	-1.21093		0.167679	-1.23617	-2.35572		0.407333	0.960052	1.94538
	PF3D7_1226300	PF3D7_1226300	haloacid dehalogenase-like hydrolase. putative	PF3D7_1226300 | transcript=PF3D7_1226300.1 | gene=PF3D7_1226300 | organism=Plasmodium_falciparum_3D7 | gene_product=haloacid dehalogenase-like hydrolase. putative | transcript_product=haloacid dehalogenase-like hydrolase. putative | location=Pf3D7_12_		0.834888	-0.25895	-1.19661		0.823501	-0.160778	-1.11789		0.927082	-0.098172	-1.07042
	PF3D7_1226600	PF3D7_1226600	proliferating cell nuclear antigen 2	PF3D7_1226600 | transcript=PF3D7_1226600.1 | gene=PF3D7_1226600 | organism=Plasmodium_falciparum_3D7 | gene_product=proliferating cell nuclear antigen 2 | transcript_product=proliferating cell nuclear antigen 2 | location=Pf3D7_12_v3:1077868-1078776(-		0.381261	0.38265	1.30373		0.619543	0.219836	1.1646		0.752329	0.162814	1.11947
	PF3D7_1227700	PF3D7_1227700	protein KIC2	PF3D7_1227700 | transcript=PF3D7_1227700.1 | gene=PF3D7_1227700 | organism=Plasmodium_falciparum_3D7 | gene_product=protein KIC2 | transcript_product=protein KIC2 | location=Pf3D7_12_v3:1128939-1131686(-) | protein_length=771 | sequence_SO=chromosome		1	-1.5919	-3.01446		1	0.377968	1.29951		0.0809612	-1.96987	-3.91733
	PF3D7_1228600	PF3D7_1228600	merozoite surface protein 9	PF3D7_1228600 | transcript=PF3D7_1228600.1 | gene=PF3D7_1228600 | organism=Plasmodium_falciparum_3D7 | gene_product=merozoite surface protein 9 | transcript_product=merozoite surface protein 9 | location=Pf3D7_12_v3:1160729-1162960(-) | protein_length		0.34476	-1.98522	-3.95923		0.0320077	-4.65797	-25.2458		0.306438	2.67275	6.37643
	PF3D7_1229400	PF3D7_1229400	macrophage migration inhibitory factor	PF3D7_1229400 | transcript=PF3D7_1229400.1 | gene=PF3D7_1229400 | organism=Plasmodium_falciparum_3D7 | gene_product=macrophage migration inhibitory factor | transcript_product=macrophage migration inhibitory factor | location=Pf3D7_12_v3:1208912-12095		0.352948	0.793	1.73267		0.158911	0.770034	1.70531		0.975785	0.0229661	1.01605
	PF3D7_1229500	PF3D7_1229500	T-complex protein 1 subunit gamma	PF3D7_1229500 | transcript=PF3D7_1229500.1 | gene=PF3D7_1229500 | organism=Plasmodium_falciparum_3D7 | gene_product=T-complex protein 1 subunit gamma | transcript_product=T-complex protein 1 subunit gamma | location=Pf3D7_12_v3:1211788-1213563(+) | pr		0.217145	0.656859	1.57665		0.78028	-0.274998	-1.20999		0.472999	0.931857	1.90773
	PF3D7_1230700	PF3D7_1230700	protein transport protein SEC13	PF3D7_1230700 | transcript=PF3D7_1230700.1 | gene=PF3D7_1230700 | organism=Plasmodium_falciparum_3D7 | gene_product=protein transport protein SEC13 | transcript_product=protein transport protein SEC13 | location=Pf3D7_12_v3:1259620-1262088(+) | protei		0.582595	-0.656367	-1.57611		0.776845	0.153108	1.11196		0.466403	-0.809475	-1.75257
	PF3D7_1231100	PF3D7_1231100	ras-related protein Rab-2	PF3D7_1231100 | transcript=PF3D7_1231100.1 | gene=PF3D7_1231100 | organism=Plasmodium_falciparum_3D7 | gene_product=ras-related protein Rab-2 | transcript_product=ras-related protein Rab-2 | location=Pf3D7_12_v3:1276257-1277734(+) | protein_length=213		0.266534	0.639949	1.55827		0.211119	0.961283	1.94704		0.750387	-0.321333	-1.24948
	PF3D7_1232100	PF3D7_1232100	60 kDa chaperonin	PF3D7_1232100 | transcript=PF3D7_1232100.1 | gene=PF3D7_1232100 | organism=Plasmodium_falciparum_3D7 | gene_product=60 kDa chaperonin | transcript_product=60 kDa chaperonin | location=Pf3D7_12_v3:1328311-1331371(-) | protein_length=718 | sequence_SO=c		0.921917	-0.067946	-1.04822		0.802552	0.157888	1.11565		0.772089	-0.225834	-1.16945
	PF3D7_1233600	PF3D7_1233600	asparagine and aspartate rich protein 1	PF3D7_1233600 | transcript=PF3D7_1233600.1 | gene=PF3D7_1233600 | organism=Plasmodium_falciparum_3D7 | gene_product=asparagine and aspartate rich protein 1 | transcript_product=asparagine and aspartate rich protein 1 | location=Pf3D7_12_v3:1385707-140		0.518068	0.298699	1.23003		0.812868	-0.251425	-1.19038		0.617384	0.550124	1.46421
	PF3D7_1235600	PF3D7_1235600	serine hydroxymethyltransferase	PF3D7_1235600 | transcript=PF3D7_1235600.1 | gene=PF3D7_1235600 | organism=Plasmodium_falciparum_3D7 | gene_product=serine hydroxymethyltransferase | transcript_product=serine hydroxymethyltransferase | location=Pf3D7_12_v3:1484306-1485911(+) | protei		0.782273	-0.34545	-1.27055		0.262415	-1.13812	-2.20094		0.51446	0.792666	1.73227
	PF3D7_1235700	PF3D7_1235700	ATP synthase subunit beta. mitochondrial	PF3D7_1235700 | transcript=PF3D7_1235700.1 | gene=PF3D7_1235700 | organism=Plasmodium_falciparum_3D7 | gene_product=ATP synthase subunit beta. mitochondrial | transcript_product=ATP synthase subunit beta. mitochondrial | location=Pf3D7_12_v3:1487084-1		0.93389	0.0760534	1.05413		0.0336108	1.52071	2.86932		0.0178214	-1.44465	-2.72197
	PF3D7_1236100	PF3D7_1236100	clustered-asparagine-rich protein	PF3D7_1236100 | transcript=PF3D7_1236100.1 | gene=PF3D7_1236100 | organism=Plasmodium_falciparum_3D7 | gene_product=clustered-asparagine-rich protein | transcript_product=clustered-asparagine-rich protein | location=Pf3D7_12_v3:1506932-1508269(-) | pr		0.787136	-0.156551	-1.11462		0.00092369	-2.8	-6.9644		0.0200521	2.64345	6.24824
	PF3D7_1237700	PF3D7_1237700	conserved protein. unknown function	PF3D7_1237700 | transcript=PF3D7_1237700.1 | gene=PF3D7_1237700 | organism=Plasmodium_falciparum_3D7 | gene_product=conserved protein. unknown function | transcript_product=conserved protein. unknown function | location=Pf3D7_12_v3:1572371-1573557(+)		0.131565	-1.22917	-2.34432		0.899846	0.145815	1.10636		0.177332	-1.37498	-2.59364
	PF3D7_1238100	PF3D7_1238100	calcyclin binding protein. putative	PF3D7_1238100 | transcript=PF3D7_1238100.1 | gene=PF3D7_1238100 | organism=Plasmodium_falciparum_3D7 | gene_product=calcyclin binding protein. putative | transcript_product=calcyclin binding protein. putative | location=Pf3D7_12_v3:1583909-1584595(-)		0.308474	-0.63025	-1.54783		0.0756001	-0.96234	-1.94847		0.513478	0.33209	1.25884
	PF3D7_1238800	PF3D7_1238800	acyl-CoA synthetase	PF3D7_1238800 | transcript=PF3D7_1238800.1 | gene=PF3D7_1238800 | organism=Plasmodium_falciparum_3D7 | gene_product=acyl-CoA synthetase | transcript_product=acyl-CoA synthetase | location=Pf3D7_12_v3:1610363-1612741(+) | protein_length=792 | sequence_		0.699091	0.36255	1.2857		0.154921	-1.04841	-2.06825		0.016943	1.41096	2.65914
	PF3D7_1239700	PF3D7_1239700	ATP-dependent zinc metalloprotease FTSH 1	PF3D7_1239700 | transcript=PF3D7_1239700.1 | gene=PF3D7_1239700 | organism=Plasmodium_falciparum_3D7 | gene_product=ATP-dependent zinc metalloprotease FTSH 1 | transcript_product=ATP-dependent zinc metalloprotease FTSH 1 | location=Pf3D7_12_v3:1655487		0.894117	-0.13725	-1.09981		0.878723	-0.0914099	-1.06541		0.951488	-0.0458401	-1.03228
	PF3D7_1241700	PF3D7_1241700	replication factor C subunit 4. putative	PF3D7_1241700 | transcript=PF3D7_1241700.1 | gene=PF3D7_1241700 | organism=Plasmodium_falciparum_3D7 | gene_product=replication factor C subunit 4. putative | transcript_product=replication factor C subunit 4. putative | location=Pf3D7_12_v3:1778154-1		0.302752	-0.9321	-1.90805		0.0543374	-1.13528	-2.19661		0.787886	0.20318	1.15123
	PF3D7_1242700	PF3D7_1242700	40S ribosomal protein S17. putative	PF3D7_1242700 | transcript=PF3D7_1242700.1 | gene=PF3D7_1242700 | organism=Plasmodium_falciparum_3D7 | gene_product=40S ribosomal protein S17. putative | transcript_product=40S ribosomal protein S17. putative | location=Pf3D7_12_v3:1803653-1804483(+)		0.228071	2.00401	4.01113		0.352581	-0.608404	-1.52457		0.0654972	2.61241	6.11524
	PF3D7_1242800	PF3D7_1242800	rab specific GDP dissociation inhibitor	PF3D7_1242800 | transcript=PF3D7_1242800.1 | gene=PF3D7_1242800 | organism=Plasmodium_falciparum_3D7 | gene_product=rab specific GDP dissociation inhibitor | transcript_product=rab specific GDP dissociation inhibitor | location=Pf3D7_12_v3:1805380-180		0.056185	-1.35233	-2.55324		0.0510614	-1.40864	-2.65487		0.937083	0.0563143	1.03981
	PF3D7_1246200	PF3D7_1246200	actin I	PF3D7_1246200 | transcript=PF3D7_1246200.1 | gene=PF3D7_1246200 | organism=Plasmodium_falciparum_3D7 | gene_product=actin I | transcript_product=actin I | location=Pf3D7_12_v3:1920784-1921914(+) | protein_length=376 | sequence_SO=chromosome | SO=prote		0.194821	-1.03272	-2.04588		0.269142	-0.889796	-1.85291		0.882243	-0.142921	-1.10414
	PF3D7_1246800	PF3D7_1246800	signal recognition particle receptor subunit beta. put	PF3D7_1246800 | transcript=PF3D7_1246800.1 | gene=PF3D7_1246800 | organism=Plasmodium_falciparum_3D7 | gene_product=signal recognition particle receptor subunit beta. putative | transcript_product=signal recognition particle receptor subunit beta. put		1	-1.72795	-3.31257		1	0.862899	1.81869		0.112662	-2.59085	-6.02454
	PF3D7_1247400	PF3D7_1247400	peptidyl-prolyl cis-trans isomerase FKBP35	PF3D7_1247400 | transcript=PF3D7_1247400.1 | gene=PF3D7_1247400 | organism=Plasmodium_falciparum_3D7 | gene_product=peptidyl-prolyl cis-trans isomerase FKBP35 | transcript_product=peptidyl-prolyl cis-trans isomerase FKBP35 | location=Pf3D7_12_v3:19551		0.572823	-0.496386	-1.41068		0.351353	-0.697403	-1.62158		0.781213	0.201017	1.14951
	PF3D7_1248900;Q8NB90-3;Q8NB90-2;Q8NB90	PF3D7_1248900	26S protease regulatory subunit 8. putative	PF3D7_1248900 | transcript=PF3D7_1248900.1 | gene=PF3D7_1248900 | organism=Plasmodium_falciparum_3D7 | gene_product=26S protease regulatory subunit 8. putative | transcript_product=26S protease regulatory subunit 8. putative | location=Pf3D7_12_v3:200		0.227173	-0.92458	-1.89813		0.323608	-0.689109	-1.61229		0.741059	-0.235471	-1.17729
	PF3D7_1252100	PF3D7_1252100	rhoptry neck protein 3	PF3D7_1252100 | transcript=PF3D7_1252100.1 | gene=PF3D7_1252100 | organism=Plasmodium_falciparum_3D7 | gene_product=rhoptry neck protein 3 | transcript_product=rhoptry neck protein 3 | location=Pf3D7_12_v3:2114628-2122487(-) | protein_length=2215 | se		0.577865	-1.13177	-2.19127		0.262582	-1.21337	-2.31879		0.95955	0.0816005	1.05819
	PF3D7_1301400	PF3D7_1301400	Plasmodium exported protein (hyp12). unknown function	PF3D7_1301400 | transcript=PF3D7_1301400.1 | gene=PF3D7_1301400 | organism=Plasmodium_falciparum_3D7 | gene_product=Plasmodium exported protein (hyp12). unknown function | transcript_product=Plasmodium exported protein (hyp12). unknown function | loca		0.757167	-0.51845	-1.43242		0.535166	-0.67788	-1.59979		0.911424	0.15943	1.11685
	PF3D7_1301700	PF3D7_1301700	CX3CL1-binding protein 2	PF3D7_1301700 | transcript=PF3D7_1301700.1 | gene=PF3D7_1301700 | organism=Plasmodium_falciparum_3D7 | gene_product=CX3CL1-binding protein 2 | transcript_product=CX3CL1-binding protein 2 | location=Pf3D7_13_v3:99548-100521(+) | protein_length=245 | se		0.629206	0.7307	1.65944		0.813554	0.206984	1.15427		0.731857	0.523717	1.43765
	PF3D7_1302000	PF3D7_1302000	EMP1-trafficking protein	PF3D7_1302000 | transcript=PF3D7_1302000.1 | gene=PF3D7_1302000 | organism=Plasmodium_falciparum_3D7 | gene_product=EMP1-trafficking protein | transcript_product=EMP1-trafficking protein | location=Pf3D7_13_v3:112792-113815(-) | protein_length=312 | s		0.885428	-0.1038	-1.0746		0.879168	0.0861508	1.06153		0.810916	-0.189951	-1.14072
	PF3D7_1302100	PF3D7_1302100	gamete antigen 27/25	PF3D7_1302100 | transcript=PF3D7_1302100.1 | gene=PF3D7_1302100 | organism=Plasmodium_falciparum_3D7 | gene_product=gamete antigen 27/25 | transcript_product=gamete antigen 27/25 | location=Pf3D7_13_v3:121636-122289(-) | protein_length=217 | sequence_		0.457787	-1.60978	-3.05205		0.475067	-1.31522	-2.4884		0.883025	-0.294567	-1.22652
	PF3D7_1302800	PF3D7_1302800	40S ribosomal protein S7. putative	PF3D7_1302800 | transcript=PF3D7_1302800.1 | gene=PF3D7_1302800 | organism=Plasmodium_falciparum_3D7 | gene_product=40S ribosomal protein S7. putative | transcript_product=40S ribosomal protein S7. putative | location=Pf3D7_13_v3:150783-151635(-) | pr		0.227734	1.01007	2.01401		0.736476	-0.2173	-1.16256		0.101998	1.22737	2.3414
	PF3D7_1304500	PF3D7_1304500	small heat shock protein. putative	PF3D7_1304500 | transcript=PF3D7_1304500.1 | gene=PF3D7_1304500 | organism=Plasmodium_falciparum_3D7 | gene_product=small heat shock protein. putative | transcript_product=small heat shock protein. putative | location=Pf3D7_13_v3:235800-236435(-) | pr		0.442343	-1.08512	-2.12155		0.172631	-1.17909	-2.26434		0.899257	0.0939674	1.0673
	PF3D7_1306200	PF3D7_1306200	conserved protein. unknown function	PF3D7_1306200 | transcript=PF3D7_1306200.1 | gene=PF3D7_1306200 | organism=Plasmodium_falciparum_3D7 | gene_product=conserved protein. unknown function | transcript_product=conserved protein. unknown function | location=Pf3D7_13_v3:289564-291000(-) |		1	-0.70095	-1.62557		1	0.4701	1.38521		0.167755	-1.17105	-2.25176
	PF3D7_1306400	PF3D7_1306400	26S protease regulatory subunit 10B. putative	PF3D7_1306400 | transcript=PF3D7_1306400.1 | gene=PF3D7_1306400 | organism=Plasmodium_falciparum_3D7 | gene_product=26S protease regulatory subunit 10B. putative | transcript_product=26S protease regulatory subunit 10B. putative | location=Pf3D7_13_v3		0.265916	0.768282	1.70324		0.551955	0.372432	1.29453		0.586605	0.39585	1.31572
	PF3D7_1308200	PF3D7_1308200	carbamoyl phosphate synthetase	PF3D7_1308200 | transcript=PF3D7_1308200.1 | gene=PF3D7_1308200 | organism=Plasmodium_falciparum_3D7 | gene_product=carbamoyl phosphate synthetase | transcript_product=carbamoyl phosphate synthetase | location=Pf3D7_13_v3:361166-368495(-) | protein_le		0.624122	0.656808	1.57659		0.386972	-1.07919	-2.11285		0.252035	1.736	3.3311
	PF3D7_1308300;Q71UM5;P42677	PF3D7_1308300	40S ribosomal protein S27	PF3D7_1308300 | transcript=PF3D7_1308300.1 | gene=PF3D7_1308300 | organism=Plasmodium_falciparum_3D7 | gene_product=40S ribosomal protein S27 | transcript_product=40S ribosomal protein S27 | location=Pf3D7_13_v3:372260-372646(+) | protein_length=82 |		0.778094	0.224367	1.16826		0.518436	-0.4407	-1.35726		0.547889	0.665066	1.58564
	PF3D7_1309100	PF3D7_1309100	60S ribosomal protein L24. putative	PF3D7_1309100 | transcript=PF3D7_1309100.1 | gene=PF3D7_1309100 | organism=Plasmodium_falciparum_3D7 | gene_product=60S ribosomal protein L24. putative | transcript_product=60S ribosomal protein L24. putative | location=Pf3D7_13_v3:418820-420121(+) |		1	-0.473275	-1.38826		0.965812	0.0392249	1.02756		1	-0.5125	-1.42652
	PF3D7_1311500	PF3D7_1311500	26S protease regulatory subunit 7. putative	PF3D7_1311500 | transcript=PF3D7_1311500.1 | gene=PF3D7_1311500 | organism=Plasmodium_falciparum_3D7 | gene_product=26S protease regulatory subunit 7. putative | transcript_product=26S protease regulatory subunit 7. putative | location=Pf3D7_13_v3:489		0.964058	-0.0356998	-1.02505		0.238916	-0.725516	-1.65349		0.300007	0.689816	1.61308
	PF3D7_1311800	PF3D7_1311800	M1-family alanyl aminopeptidase	PF3D7_1311800 | transcript=PF3D7_1311800.1 | gene=PF3D7_1311800 | organism=Plasmodium_falciparum_3D7 | gene_product=M1-family alanyl aminopeptidase | transcript_product=M1-family alanyl aminopeptidase | location=Pf3D7_13_v3:501790-505047(+) | protein_		0.658739	-0.394034	-1.31406		0.687339	0.450579	1.36659		0.587121	-0.844613	-1.79578
	PF3D7_1311900	PF3D7_1311900	V-type proton ATPase catalytic subunit A	PF3D7_1311900 | transcript=PF3D7_1311900.1 | gene=PF3D7_1311900 | organism=Plasmodium_falciparum_3D7 | gene_product=V-type proton ATPase catalytic subunit A | transcript_product=V-type proton ATPase catalytic subunit A | location=Pf3D7_13_v3:507900-50		0.598733	-0.599784	-1.51549		0.379972	-0.886053	-1.84811		0.805779	0.28627	1.21948
	PF3D7_1312900	PF3D7_1312900	eukaryotic translation initation factor 4 gamma	PF3D7_1312900 | transcript=PF3D7_1312900.1 | gene=PF3D7_1312900 | organism=Plasmodium_falciparum_3D7 | gene_product=eukaryotic translation initation factor 4 gamma | transcript_product=eukaryotic translation initation factor 4 gamma | location=Pf3D7_1		0.580952	0.549267	1.46334		0.0162848	-1.92715	-3.80303		0.0426272	2.47642	5.56515
	PF3D7_1317100	PF3D7_1317100	DNA replication licensing factor MCM4	PF3D7_1317100 | transcript=PF3D7_1317100.1 | gene=PF3D7_1317100 | organism=Plasmodium_falciparum_3D7 | gene_product=DNA replication licensing factor MCM4 | transcript_product=DNA replication licensing factor MCM4 | location=Pf3D7_13_v3:711944-714961(+		0.279326	1.28577	2.43812		0.128457	-0.906954	-1.87508		0.0293955	2.19272	4.57167
	PF3D7_1317800	PF3D7_1317800	40S ribosomal protein S19	PF3D7_1317800 | transcript=PF3D7_1317800.1 | gene=PF3D7_1317800 | organism=Plasmodium_falciparum_3D7 | gene_product=40S ribosomal protein S19 | transcript_product=40S ribosomal protein S19 | location=Pf3D7_13_v3:740527-741454(+) | protein_length=145 |		0.227751	1.06895	2.09791		0.415519	-0.592134	-1.50747		0.135303	1.66108	3.16253
	PF3D7_1318800	PF3D7_1318800	translocation protein SEC63. putative	PF3D7_1318800 | transcript=PF3D7_1318800.1 | gene=PF3D7_1318800 | organism=Plasmodium_falciparum_3D7 | gene_product=translocation protein SEC63. putative | transcript_product=translocation protein SEC63. putative | location=Pf3D7_13_v3:774790-776745(-		0.95592	-0.041575	-1.02924		0.95953	-0.0223952	-1.01564		0.975251	-0.0191797	-1.01338
	PF3D7_1320000	PF3D7_1320000	golgi protein 1	PF3D7_1320000 | transcript=PF3D7_1320000.1 | gene=PF3D7_1320000 | organism=Plasmodium_falciparum_3D7 | gene_product=golgi protein 1 | transcript_product=golgi protein 1 | location=Pf3D7_13_v3:829534-833310(+) | protein_length=1258 | sequence_SO=chromo		1	0.690551	1.6139		1	0.317225	1.24593		0.563284	0.373325	1.29533
	PF3D7_1320600;P57735	PF3D7_1320600	ras-related protein Rab-11A	PF3D7_1320600 | transcript=PF3D7_1320600.1 | gene=PF3D7_1320600 | organism=Plasmodium_falciparum_3D7 | gene_product=ras-related protein Rab-11A | transcript_product=ras-related protein Rab-11A | location=Pf3D7_13_v3:847090-848383(+) | protein_length=2		0.677191	-0.340384	-1.26609		0.778682	-0.146893	-1.10718		0.638176	-0.193491	-1.14353
	PF3D7_1323100	PF3D7_1323100	60S ribosomal protein L6. putative	PF3D7_1323100 | transcript=PF3D7_1323100.1 | gene=PF3D7_1323100 | organism=Plasmodium_falciparum_3D7 | gene_product=60S ribosomal protein L6. putative | transcript_product=60S ribosomal protein L6. putative | location=Pf3D7_13_v3:965486-966280(-) | pr		0.656652	-0.38665	-1.30735		0.323219	1.1632	2.23954		0.265429	-1.54985	-2.92787
	PF3D7_1323200	PF3D7_1323200	V-type proton ATPase subunit G. putative	PF3D7_1323200 | transcript=PF3D7_1323200.1 | gene=PF3D7_1323200 | organism=Plasmodium_falciparum_3D7 | gene_product=V-type proton ATPase subunit G. putative | transcript_product=V-type proton ATPase subunit G. putative | location=Pf3D7_13_v3:968110-96		0.828314	-0.138475	-1.10074		0.137207	-0.845675	-1.79711		0.338089	0.7072	1.63263
	PF3D7_1323400	PF3D7_1323400	60S ribosomal protein L23	PF3D7_1323400 | transcript=PF3D7_1323400.1 | gene=PF3D7_1323400 | organism=Plasmodium_falciparum_3D7 | gene_product=60S ribosomal protein L23 | transcript_product=60S ribosomal protein L23 | location=Pf3D7_13_v3:971847-973036(-) | protein_length=190 |		1	0.44068	1.35724		0.243457	-0.557003	-1.47121		1	0.997683	1.99679
	PF3D7_1324900	PF3D7_1324900	L-lactate dehydrogenase	PF3D7_1324900 | transcript=PF3D7_1324900.1 | gene=PF3D7_1324900 | organism=Plasmodium_falciparum_3D7 | gene_product=L-lactate dehydrogenase | transcript_product=L-lactate dehydrogenase | location=Pf3D7_13_v3:1041157-1042107(+) | protein_length=316 | s		0.315397	-0.774217	-1.71026		0.958744	-0.0443754	-1.03124		0.531264	-0.729842	-1.65846
	PF3D7_1325100	PF3D7_1325100	phosphoribosylpyrophosphate synthetase	PF3D7_1325100 | transcript=PF3D7_1325100.1 | gene=PF3D7_1325100 | organism=Plasmodium_falciparum_3D7 | gene_product=phosphoribosylpyrophosphate synthetase | transcript_product=phosphoribosylpyrophosphate synthetase | location=Pf3D7_13_v3:1044552-10458		0.621409	-0.504893	-1.41902		0.262257	-0.932693	-1.90884		0.548101	0.4278	1.34518
	PF3D7_1328100	PF3D7_1328100	proteasome subunit beta type-7. putative	PF3D7_1328100 | transcript=PF3D7_1328100.1 | gene=PF3D7_1328100 | organism=Plasmodium_falciparum_3D7 | gene_product=proteasome subunit beta type-7. putative | transcript_product=proteasome subunit beta type-7. putative | location=Pf3D7_13_v3:1184208-1		0.44599	-0.954	-1.93724		0.147258	-0.818783	-1.76392		0.845026	-0.135217	-1.09826
	PF3D7_1328300	PF3D7_1328300	conserved protein. unknown function	PF3D7_1328300 | transcript=PF3D7_1328300.1 | gene=PF3D7_1328300 | organism=Plasmodium_falciparum_3D7 | gene_product=conserved protein. unknown function | transcript_product=conserved protein. unknown function | location=Pf3D7_13_v3:1196229-1197509(-)		1	-0.854251	-1.80782		1	-0.31912	-1.24757		0.407832	-0.535131	-1.44907
	PF3D7_1330800	PF3D7_1330800	RNA-binding protein. putative	PF3D7_1330800 | transcript=PF3D7_1330800.1 | gene=PF3D7_1330800 | organism=Plasmodium_falciparum_3D7 | gene_product=RNA-binding protein. putative | transcript_product=RNA-binding protein. putative | location=Pf3D7_13_v3:1294615-1296966(+) | protein_le		0.628553	-0.356267	-1.28011		0.536684	-0.361483	-1.28475		0.994281	0.0052166	1.00362
	PF3D7_1331700	PF3D7_1331700	glutamine--tRNA ligase. putative	PF3D7_1331700 | transcript=PF3D7_1331700.1 | gene=PF3D7_1331700 | organism=Plasmodium_falciparum_3D7 | gene_product=glutamine--tRNA ligase. putative | transcript_product=glutamine--tRNA ligase. putative | location=Pf3D7_13_v3:1319089-1321845(-) | prot		0.546795	0.29045	1.22302		0.248404	-0.4236	-1.34127		0.093561	0.71405	1.6404
	PF3D7_1331800	PF3D7_1331800	60S ribosomal protein L23. putative	PF3D7_1331800 | transcript=PF3D7_1331800.1 | gene=PF3D7_1331800 | organism=Plasmodium_falciparum_3D7 | gene_product=60S ribosomal protein L23. putative | transcript_product=60S ribosomal protein L23. putative | location=Pf3D7_13_v3:1324012-1324802(+)		1	-0.339974	-1.26573		0.856472	-0.125941	-1.09122		1	-0.214033	-1.15993
	PF3D7_1332900	PF3D7_1332900	isoleucine--tRNA ligase. putative	PF3D7_1332900 | transcript=PF3D7_1332900.1 | gene=PF3D7_1332900 | organism=Plasmodium_falciparum_3D7 | gene_product=isoleucine--tRNA ligase. putative | transcript_product=isoleucine--tRNA ligase. putative | location=Pf3D7_13_v3:1350042-1353860(-) | pr		0.654774	-0.690967	-1.61437		0.269335	-1.33871	-2.52925		0.554543	0.647743	1.56672
	PF3D7_1333000	PF3D7_1333000	20 kDa chaperonin	PF3D7_1333000 | transcript=PF3D7_1333000.1 | gene=PF3D7_1333000 | organism=Plasmodium_falciparum_3D7 | gene_product=20 kDa chaperonin | transcript_product=20 kDa chaperonin | location=Pf3D7_13_v3:1355285-1357194(+) | protein_length=258 | sequence_SO=c		0.410052	1.0121	2.01684		0.974435	-0.0299673	-1.02099		0.456968	1.04207	2.05918
	PF3D7_1334200	PF3D7_1334200	chaperone binding protein. putative	PF3D7_1334200 | transcript=PF3D7_1334200.1 | gene=PF3D7_1334200 | organism=Plasmodium_falciparum_3D7 | gene_product=chaperone binding protein. putative | transcript_product=chaperone binding protein. putative | location=Pf3D7_13_v3:1398271-1399845(+)		1	1.62623	3.08705		0.926664	0.0974827	1.0699		1	1.52875	2.88536
	PF3D7_1334500	PF3D7_1334500	MSP7-like protein	PF3D7_1334500 | transcript=PF3D7_1334500.1 | gene=PF3D7_1334500 | organism=Plasmodium_falciparum_3D7 | gene_product=MSP7-like protein | transcript_product=MSP7-like protein | location=Pf3D7_13_v3:1405731-1407512(-) | protein_length=593 | sequence_SO=c		0.313983	-1.34503	-2.54035		0.0159586	-1.61836	-3.07026		0.839609	0.273334	1.2086
	PF3D7_1334700	PF3D7_1334700	MSP7-like protein	PF3D7_1334700 | transcript=PF3D7_1334700.1 | gene=PF3D7_1334700 | organism=Plasmodium_falciparum_3D7 | gene_product=MSP7-like protein | transcript_product=MSP7-like protein | location=Pf3D7_13_v3:1411100-1411708(-) | protein_length=202 | sequence_SO=c		0.650997	0.270424	1.20616		0.835443	0.156558	1.11462		0.920077	0.113866	1.08212
	PF3D7_1334800	PF3D7_1334800	MSP7-like protein	PF3D7_1334800 | transcript=PF3D7_1334800.1 | gene=PF3D7_1334800 | organism=Plasmodium_falciparum_3D7 | gene_product=MSP7-like protein | transcript_product=MSP7-like protein | location=Pf3D7_13_v3:1413102-1413947(-) | protein_length=281 | sequence_SO=c		0.427884	0.55425	1.46841		0.129835	-2.15157	-4.44311		0.0831878	2.70582	6.52429
	PF3D7_1336800	PF3D7_1336800	nuclear movement protein. putative	PF3D7_1336800 | transcript=PF3D7_1336800.1 | gene=PF3D7_1336800 | organism=Plasmodium_falciparum_3D7 | gene_product=nuclear movement protein. putative | transcript_product=nuclear movement protein. putative | location=Pf3D7_13_v3:1486456-1487616(+) |		0.160781	0.288734	1.22157		0.922357	-0.0778146	-1.05542		0.645756	0.366548	1.28926
	PF3D7_1338100	PF3D7_1338100	26S proteasome regulatory subunit RPN3. putative	PF3D7_1338100 | transcript=PF3D7_1338100.1 | gene=PF3D7_1338100 | organism=Plasmodium_falciparum_3D7 | gene_product=26S proteasome regulatory subunit RPN3. putative | transcript_product=26S proteasome regulatory subunit RPN3. putative | location=Pf3D7		0.581378	-0.571067	-1.48562		0.254433	-0.784534	-1.72254		0.75356	0.213467	1.15947
	PF3D7_1338200	PF3D7_1338200	60S ribosomal protein L6. putative	PF3D7_1338200 | transcript=PF3D7_1338200.1 | gene=PF3D7_1338200 | organism=Plasmodium_falciparum_3D7 | gene_product=60S ribosomal protein L6. putative | transcript_product=60S ribosomal protein L6. putative | location=Pf3D7_13_v3:1545070-1545735(-) |		0.899226	0.19226	1.14255		0.198599	-1.39816	-2.63565		0.216828	1.59042	3.01137
	PF3D7_1338300	PF3D7_1338300	elongation factor 1-gamma. putative	PF3D7_1338300 | transcript=PF3D7_1338300.1 | gene=PF3D7_1338300 | organism=Plasmodium_falciparum_3D7 | gene_product=elongation factor 1-gamma. putative | transcript_product=elongation factor 1-gamma. putative | location=Pf3D7_13_v3:1548692-1550396(+)		0.596249	-0.694383	-1.61819		0.976378	0.0366251	1.02571		0.618051	-0.731008	-1.6598
	PF3D7_1341200	PF3D7_1341200	60S ribosomal protein L18. putative	PF3D7_1341200 | transcript=PF3D7_1341200.1 | gene=PF3D7_1341200 | organism=Plasmodium_falciparum_3D7 | gene_product=60S ribosomal protein L18. putative | transcript_product=60S ribosomal protein L18. putative | location=Pf3D7_13_v3:1633860-1634530(-)		0.744096	0.521584	1.43553		0.809895	0.196917	1.14625		0.68614	0.324667	1.25238
	PF3D7_1341300	PF3D7_1341300	60S ribosomal protein L18-2. putative	PF3D7_1341300 | transcript=PF3D7_1341300.1 | gene=PF3D7_1341300 | organism=Plasmodium_falciparum_3D7 | gene_product=60S ribosomal protein L18-2. putative | transcript_product=60S ribosomal protein L18-2. putative | location=Pf3D7_13_v3:1636556-1637833		0.90688	-0.126666	-1.09177		0.802989	-0.221227	-1.16572		0.926871	0.0945604	1.06774
	PF3D7_1342000	PF3D7_1342000	40S ribosomal protein S6	PF3D7_1342000 | transcript=PF3D7_1342000.1 | gene=PF3D7_1342000 | organism=Plasmodium_falciparum_3D7 | gene_product=40S ribosomal protein S6 | transcript_product=40S ribosomal protein S6 | location=Pf3D7_13_v3:1653211-1654131(-) | protein_length=306 |		0.829143	-0.259783	-1.1973		0.820797	-0.176433	-1.13009		0.942395	-0.0833502	-1.05948
	PF3D7_1342400	PF3D7_1342400	casein kinase II beta chain	PF3D7_1342400 | transcript=PF3D7_1342400.1 | gene=PF3D7_1342400 | organism=Plasmodium_falciparum_3D7 | gene_product=casein kinase II beta chain | transcript_product=casein kinase II beta chain | location=Pf3D7_13_v3:1666832-1668153(-) | protein_length		0.6774	0.270967	1.20662		0.76552	-0.223633	-1.16767		0.470915	0.4946	1.40893
	PF3D7_1343000	PF3D7_1343000	phosphoethanolamine N-methyltransferase	PF3D7_1343000 | transcript=PF3D7_1343000.1 | gene=PF3D7_1343000 | organism=Plasmodium_falciparum_3D7 | gene_product=phosphoethanolamine N-methyltransferase | transcript_product=phosphoethanolamine N-methyltransferase | location=Pf3D7_13_v3:1696894-169		0.798767	-0.350767	-1.27524		0.024452	-2.43398	-5.40382		0.103966	2.08322	4.23752
	PF3D7_1343700	PF3D7_1343700	kelch protein K13	PF3D7_1343700 | transcript=PF3D7_1343700.1 | gene=PF3D7_1343700 | organism=Plasmodium_falciparum_3D7 | gene_product=kelch protein K13 | transcript_product=kelch protein K13 | location=Pf3D7_13_v3:1724817-1726997(-) | protein_length=726 | sequence_SO=c		1	-0.3853	-1.30613		1	0.0260496	1.01822		0.402229	-0.41135	-1.32993
	PF3D7_1344200	PF3D7_1344200	endoplasmic reticulum chaperone GRP170	PF3D7_1344200 | transcript=PF3D7_1344200.1 | gene=PF3D7_1344200 | organism=Plasmodium_falciparum_3D7 | gene_product=endoplasmic reticulum chaperone GRP170 | transcript_product=endoplasmic reticulum chaperone GRP170 | location=Pf3D7_13_v3:1769129-17719		0.283039	1.02755	2.03856		0.955926	0.03522	1.02471		0.0744643	0.992333	1.9894
	PF3D7_1344800	PF3D7_1344800	aspartate carbamoyltransferase	PF3D7_1344800 | transcript=PF3D7_1344800.1 | gene=PF3D7_1344800 | organism=Plasmodium_falciparum_3D7 | gene_product=aspartate carbamoyltransferase | transcript_product=aspartate carbamoyltransferase | location=Pf3D7_13_v3:1796274-1797709(+) | protein_		0.810621	-0.205299	-1.15293		0.56787	-0.356483	-1.2803		0.787064	0.151184	1.11048
	PF3D7_1345700	PF3D7_1345700	isocitrate dehydrogenase [NADP]. mitochondrial	PF3D7_1345700 | transcript=PF3D7_1345700.1 | gene=PF3D7_1345700 | organism=Plasmodium_falciparum_3D7 | gene_product=isocitrate dehydrogenase [NADP]. mitochondrial | transcript_product=isocitrate dehydrogenase [NADP]. mitochondrial | location=Pf3D7_13_		0.640807	0.290276	1.22287		0.852958	0.0740592	1.05267		0.641429	0.216216	1.16168
	PF3D7_1346100;Q9H9S3-2;Q9H9S3-3;Q9H9S3;P61619	PF3D7_1346100	protein transport protein SEC61 subunit alpha	PF3D7_1346100 | transcript=PF3D7_1346100.1 | gene=PF3D7_1346100 | organism=Plasmodium_falciparum_3D7 | gene_product=protein transport protein SEC61 subunit alpha | transcript_product=protein transport protein SEC61 subunit alpha | location=Pf3D7_13_v3		0.447678	-0.872833	-1.83126		0.866169	-0.150333	-1.10983		0.522599	-0.7225	-1.65004
	PF3D7_1346300	PF3D7_1346300	DNA/RNA-binding protein Alba 2	PF3D7_1346300 | transcript=PF3D7_1346300.1 | gene=PF3D7_1346300 | organism=Plasmodium_falciparum_3D7 | gene_product=DNA/RNA-binding protein Alba 2 | transcript_product=DNA/RNA-binding protein Alba 2 | location=Pf3D7_13_v3:1849528-1850517(+) | protein_		0.986364	-0.0174001	-1.01213		0.154665	-1.09125	-2.13059		0.29848	1.07385	2.10504
	PF3D7_1347500	PF3D7_1347500	DNA/RNA-binding protein Alba 4	PF3D7_1347500 | transcript=PF3D7_1347500.1 | gene=PF3D7_1347500 | organism=Plasmodium_falciparum_3D7 | gene_product=DNA/RNA-binding protein Alba 4 | transcript_product=DNA/RNA-binding protein Alba 4 | location=Pf3D7_13_v3:1897983-1899362(-) | protein_		0.399335	0.776368	1.71281		0.844605	0.161363	1.11834		0.588221	0.615004	1.53156
	PF3D7_1349200	PF3D7_1349200	glutamate--tRNA ligase. putative	PF3D7_1349200 | transcript=PF3D7_1349200.1 | gene=PF3D7_1349200 | organism=Plasmodium_falciparum_3D7 | gene_product=glutamate--tRNA ligase. putative | transcript_product=glutamate--tRNA ligase. putative | location=Pf3D7_13_v3:1971890-1974481(-) | prot		0.340184	0.766667	1.70133		0.389298	-0.7395	-1.6696		0.146477	1.50617	2.84055
	PF3D7_1350100	PF3D7_1350100	lysine--tRNA ligase	PF3D7_1350100 | transcript=PF3D7_1350100.1 | gene=PF3D7_1350100 | organism=Plasmodium_falciparum_3D7 | gene_product=lysine--tRNA ligase | transcript_product=lysine--tRNA ligase | location=Pf3D7_13_v3:2005962-2007950(-) | protein_length=583 | sequence_		0.524699	-0.742917	-1.67356		0.116438	-1.46725	-2.76494		0.472755	0.724333	1.65214
	PF3D7_1351400	PF3D7_1351400	60S ribosomal protein L17. putative	PF3D7_1351400 | transcript=PF3D7_1351400.1 | gene=PF3D7_1351400 | organism=Plasmodium_falciparum_3D7 | gene_product=60S ribosomal protein L17. putative | transcript_product=60S ribosomal protein L17. putative | location=Pf3D7_13_v3:2052108-2053384(+)		1	-2.19866	-4.59053		0.2851	-0.82278	-1.76881		1	-1.37588	-2.59526
	PF3D7_1352500	PF3D7_1352500	thioredoxin-related protein. putative	PF3D7_1352500 | transcript=PF3D7_1352500.1 | gene=PF3D7_1352500 | organism=Plasmodium_falciparum_3D7 | gene_product=thioredoxin-related protein. putative | transcript_product=thioredoxin-related protein. putative | location=Pf3D7_13_v3:2093365-2094337		0.523522	-0.4107	-1.32933		0.737558	0.260366	1.19778		0.508149	-0.671066	-1.59225
	PF3D7_1353100	PF3D7_1353100	Plasmodium exported protein. unknown function	PF3D7_1353100 | transcript=PF3D7_1353100.1 | gene=PF3D7_1353100 | organism=Plasmodium_falciparum_3D7 | gene_product=Plasmodium exported protein. unknown function | transcript_product=Plasmodium exported protein. unknown function | location=Pf3D7_13_v3		0.554788	0.715717	1.6423		0.771724	-0.327012	-1.25441		0.55785	1.04273	2.06012
	PF3D7_1353200	PF3D7_1353200	membrane associated histidine-rich protein 2	PF3D7_1353200 | transcript=PF3D7_1353200.1 | gene=PF3D7_1353200 | organism=Plasmodium_falciparum_3D7 | gene_product=membrane associated histidine-rich protein 2 | transcript_product=membrane associated histidine-rich protein 2 | location=Pf3D7_13_v3:2		0.875555	-0.326733	-1.25417		0.377416	-1.10753	-2.15476		0.627258	0.7808	1.71808
	PF3D7_1353800	PF3D7_1353800	proteasome subunit alpha type-4. putative	PF3D7_1353800 | transcript=PF3D7_1353800.1 | gene=PF3D7_1353800 | organism=Plasmodium_falciparum_3D7 | gene_product=proteasome subunit alpha type-4. putative | transcript_product=proteasome subunit alpha type-4. putative | location=Pf3D7_13_v3:2151402		0.766412	-0.297667	-1.22916		0.751363	-0.296762	-1.22838		0.999354	-0.000904992	-1.00063
	PF3D7_1353900	PF3D7_1353900	proteasome subunit alpha type-7. putative	PF3D7_1353900 | transcript=PF3D7_1353900.1 | gene=PF3D7_1353900 | organism=Plasmodium_falciparum_3D7 | gene_product=proteasome subunit alpha type-7. putative | transcript_product=proteasome subunit alpha type-7. putative | location=Pf3D7_13_v3:2154162		0.831447	-0.175366	-1.12925		0.848975	0.117353	1.08474		0.757621	-0.292719	-1.22495
	PF3D7_1354500	PF3D7_1354500	adenylosuccinate synthetase	PF3D7_1354500 | transcript=PF3D7_1354500.1 | gene=PF3D7_1354500 | organism=Plasmodium_falciparum_3D7 | gene_product=adenylosuccinate synthetase | transcript_product=adenylosuccinate synthetase | location=Pf3D7_13_v3:2174346-2175797(+) | protein_length		0.277354	1.54157	2.91111		0.734767	0.320816	1.24904		0.215033	1.22075	2.33068
	PF3D7_1355100	PF3D7_1355100	DNA replication licensing factor MCM6	PF3D7_1355100 | transcript=PF3D7_1355100.1 | gene=PF3D7_1355100 | organism=Plasmodium_falciparum_3D7 | gene_product=DNA replication licensing factor MCM6 | transcript_product=DNA replication licensing factor MCM6 | location=Pf3D7_13_v3:2187435-2190224		0.563891	-0.25805	-1.19586		0.00765808	-1.36494	-2.57566		0.0451269	1.10689	2.15381
	PF3D7_1355500	PF3D7_1355500	serine/threonine protein phosphatase 5	PF3D7_1355500 | transcript=PF3D7_1355500.1 | gene=PF3D7_1355500 | organism=Plasmodium_falciparum_3D7 | gene_product=serine/threonine protein phosphatase 5 | transcript_product=serine/threonine protein phosphatase 5 | location=Pf3D7_13_v3:2199594-22015		0.188101	0.966434	1.954		0.722158	-0.187989	-1.13917		0.0704898	1.15442	2.22595
	PF3D7_1357100;PF3D7_1357000	PF3D7_1357100;PF3D7_1357000	elongation factor 1-alpha	PF3D7_1357100 | transcript=PF3D7_1357100.1 | gene=PF3D7_1357100 | organism=Plasmodium_falciparum_3D7 | gene_product=elongation factor 1-alpha | transcript_product=elongation factor 1-alpha | location=Pf3D7_13_v3:2268901-2270232(+) | protein_length=443		0.463328	0.756117	1.68894		0.915294	0.103067	1.07405		0.669056	0.65305	1.57249
	PF3D7_1357800	PF3D7_1357800	T-complex protein 1 subunit delta	PF3D7_1357800 | transcript=PF3D7_1357800.1 | gene=PF3D7_1357800 | organism=Plasmodium_falciparum_3D7 | gene_product=T-complex protein 1 subunit delta | transcript_product=T-complex protein 1 subunit delta | location=Pf3D7_13_v3:2291897-2294134(+) | pr		0.867779	-0.210767	-1.1573		0.988163	0.0176791	1.01233		0.877271	-0.228446	-1.17157
	PF3D7_1357900	PF3D7_1357900	pyrroline-5-carboxylate reductase. putative	PF3D7_1357900 | transcript=PF3D7_1357900.1 | gene=PF3D7_1357900 | organism=Plasmodium_falciparum_3D7 | gene_product=pyrroline-5-carboxylate reductase. putative | transcript_product=pyrroline-5-carboxylate reductase. putative | location=Pf3D7_13_v3:229		0.406244	-0.6241	-1.54125		0.669785	-0.354314	-1.27838		0.795152	-0.269786	-1.20563
	PF3D7_1358800	PF3D7_1358800	40S ribosomal protein S15	PF3D7_1358800 | transcript=PF3D7_1358800.1 | gene=PF3D7_1358800 | organism=Plasmodium_falciparum_3D7 | gene_product=40S ribosomal protein S15 | transcript_product=40S ribosomal protein S15 | location=Pf3D7_13_v3:2331074-2331529(+) | protein_length=151		0.367961	1.40298	2.64447		0.816021	-0.184367	-1.13632		0.232715	1.58735	3.00497
	PF3D7_1358900	PF3D7_1358900	GTP-binding protein. putative	PF3D7_1358900 | transcript=PF3D7_1358900.1 | gene=PF3D7_1358900 | organism=Plasmodium_falciparum_3D7 | gene_product=GTP-binding protein. putative | transcript_product=GTP-binding protein. putative | location=Pf3D7_13_v3:2332196-2334915(-) | protein_le		0.849863	0.0455999	1.03211		0.771886	-0.11872	-1.08577		0.700621	0.16432	1.12064
	PF3D7_1359400	PF3D7_1359400	CUGBP Elav-like family member 1	PF3D7_1359400 | transcript=PF3D7_1359400.1 | gene=PF3D7_1359400 | organism=Plasmodium_falciparum_3D7 | gene_product=CUGBP Elav-like family member 1 | transcript_product=CUGBP Elav-like family member 1 | location=Pf3D7_13_v3:2359251-2361198(-) | protei		0.166204	0.98112	1.974		0.959946	-0.02048	-1.0143		0.0425967	1.0016	2.00222
	PF3D7_1360200	PF3D7_1360200	ER membrane protein complex subunit 3. putative	PF3D7_1360200 | transcript=PF3D7_1360200.1 | gene=PF3D7_1360200 | organism=Plasmodium_falciparum_3D7 | gene_product=ER membrane protein complex subunit 3. putative | transcript_product=ER membrane protein complex subunit 3. putative | location=Pf3D7_1		1	0.712465	1.6386		1	0.985533	1.98004		0.578891	-0.273068	-1.20837
	PF3D7_1360800	PF3D7_1360800	falcilysin	PF3D7_1360800 | transcript=PF3D7_1360800.1 | gene=PF3D7_1360800 | organism=Plasmodium_falciparum_3D7 | gene_product=falcilysin | transcript_product=falcilysin | location=Pf3D7_13_v3:2435343-2438924(+) | protein_length=1193 | sequence_SO=chromosome | S		0.330592	-1.59503	-3.02101		0.584412	-0.730062	-1.65871		0.581782	-0.864971	-1.8213
	PF3D7_1361100	PF3D7_1361100	protein transport protein Sec24A	PF3D7_1361100 | transcript=PF3D7_1361100.1 | gene=PF3D7_1361100 | organism=Plasmodium_falciparum_3D7 | gene_product=protein transport protein Sec24A | transcript_product=protein transport protein Sec24A | location=Pf3D7_13_v3:2450461-2453760(+) | prot		1	0.1766	1.13022		1	-0.9031	-1.87008		0.151124	1.0797	2.1136
	PF3D7_1361800	PF3D7_1361800	glideosome-associated connector	PF3D7_1361800 | transcript=PF3D7_1361800.1 | gene=PF3D7_1361800 | organism=Plasmodium_falciparum_3D7 | gene_product=glideosome-associated connector | transcript_product=glideosome-associated connector | location=Pf3D7_13_v3:2473530-2481626(+) | protei		0.825925	-0.912499	-1.8823		0.705774	-0.38135	-1.30256		0.835434	-0.53115	-1.44508
	PF3D7_1361900	PF3D7_1361900	proliferating cell nuclear antigen 1	PF3D7_1361900 | transcript=PF3D7_1361900.1 | gene=PF3D7_1361900 | organism=Plasmodium_falciparum_3D7 | gene_product=proliferating cell nuclear antigen 1 | transcript_product=proliferating cell nuclear antigen 1 | location=Pf3D7_13_v3:2482472-2483296(-		0.325254	-0.88595	-1.84798		0.954585	0.0644458	1.04568		0.544162	-0.950396	-1.9324
	PF3D7_1362200	PF3D7_1362200	RuvB-like helicase 3	PF3D7_1362200 | transcript=PF3D7_1362200.1 | gene=PF3D7_1362200 | organism=Plasmodium_falciparum_3D7 | gene_product=RuvB-like helicase 3 | transcript_product=RuvB-like helicase 3 | location=Pf3D7_13_v3:2490386-2491837(-) | protein_length=483 | sequenc		0.0077438	-1.23658	-2.35639		0.0947363	-0.743859	-1.67465		0.44671	-0.492721	-1.4071
	PF3D7_1364100	PF3D7_1364100	6-cysteine protein P92	PF3D7_1364100 | transcript=PF3D7_1364100.1 | gene=PF3D7_1364100 | organism=Plasmodium_falciparum_3D7 | gene_product=6-cysteine protein P92 | transcript_product=6-cysteine protein P92 | location=Pf3D7_13_v3:2568556-2570946(+) | protein_length=796 | seq		1	0.611	1.52732		1	0.51235	1.42637		0.903792	0.0986503	1.07077
	PF3D7_1366500	PF3D7_1366500	nucleoside diphosphate kinase	PF3D7_1366500 | transcript=PF3D7_1366500.1 | gene=PF3D7_1366500 | organism=Plasmodium_falciparum_3D7 | gene_product=nucleoside diphosphate kinase | transcript_product=nucleoside diphosphate kinase | location=Pf3D7_13_v3:2661573-2662022(+) | protein_le		0.607541	-0.505153	-1.41927		0.226402	-0.94282	-1.92228		0.557195	0.437667	1.35441
	PF3D7_1366900	PF3D7_1366900	conserved protein. unknown function	PF3D7_1366900 | transcript=PF3D7_1366900.1 | gene=PF3D7_1366900 | organism=Plasmodium_falciparum_3D7 | gene_product=conserved protein. unknown function | transcript_product=conserved protein. unknown function | location=Pf3D7_13_v3:2675590-2677966(+)		0.788502	-0.17605	-1.12979		0.040384	-1.24477	-2.36981		0.195624	1.06872	2.09757
	PF3D7_1367000	PF3D7_1367000	suppressor of kinetochore protein 1. putative	PF3D7_1367000 | transcript=PF3D7_1367000.1 | gene=PF3D7_1367000 | organism=Plasmodium_falciparum_3D7 | gene_product=suppressor of kinetochore protein 1. putative | transcript_product=suppressor of kinetochore protein 1. putative | location=Pf3D7_13_v3		0.00834949	-1.09622	-2.13794		0.343276	-0.800687	-1.74193		0.775725	-0.29553	-1.22734
	PF3D7_1367700	PF3D7_1367700	alanine--tRNA ligase	PF3D7_1367700 | transcript=PF3D7_1367700.1 | gene=PF3D7_1367700 | organism=Plasmodium_falciparum_3D7 | gene_product=alanine--tRNA ligase | transcript_product=alanine--tRNA ligase | location=Pf3D7_13_v3:2695655-2699881(+) | protein_length=1408 | sequen		0.997169	0.00277424	1.00192		0.0395405	-1.14723	-2.21488		0.0750509	1.15	2.21914
	PF3D7_1368100	PF3D7_1368100	26S proteasome regulatory subunit RPN11. putative	PF3D7_1368100 | transcript=PF3D7_1368100.1 | gene=PF3D7_1368100 | organism=Plasmodium_falciparum_3D7 | gene_product=26S proteasome regulatory subunit RPN11. putative | transcript_product=26S proteasome regulatory subunit RPN11. putative | location=Pf3		0.805439	0.175566	1.12941		0.738562	-0.12962	-1.09401		0.633881	0.305186	1.23558
	PF3D7_1368200	PF3D7_1368200	ABC transporter E family member 1. putative	PF3D7_1368200 | transcript=PF3D7_1368200.1 | gene=PF3D7_1368200 | organism=Plasmodium_falciparum_3D7 | gene_product=ABC transporter E family member 1. putative | transcript_product=ABC transporter E family member 1. putative | location=Pf3D7_13_v3:271		1	-0.4666	-1.38185		1	-0.0566165	-1.04002		1	-0.409984	-1.32867
	PF3D7_1369500	PF3D7_1369500	conserved protein. unknown function	PF3D7_1369500 | transcript=PF3D7_1369500.1 | gene=PF3D7_1369500 | organism=Plasmodium_falciparum_3D7 | gene_product=conserved protein. unknown function | transcript_product=conserved protein. unknown function | location=Pf3D7_13_v3:2769916-2773480(+)		1	NaN	NaN		1	NaN	NaN		0.129008	1.1714	2.2523
	PF3D7_1370300	PF3D7_1370300	membrane associated histidine-rich protein 1	PF3D7_1370300 | transcript=PF3D7_1370300.1 | gene=PF3D7_1370300 | organism=Plasmodium_falciparum_3D7 | gene_product=membrane associated histidine-rich protein 1 | transcript_product=membrane associated histidine-rich protein 1 | location=Pf3D7_13_v3:2		0.214043	-1.2592	-2.39363		0.404031	0.62176	1.53875		0.120913	-1.88096	-3.6832
	PF3D7_1401100	PF3D7_1401100	DnaJ protein. putative	PF3D7_1401100 | transcript=PF3D7_1401100.1 | gene=PF3D7_1401100 | organism=Plasmodium_falciparum_3D7 | gene_product=DnaJ protein. putative | transcript_product=DnaJ protein. putative | location=Pf3D7_14_v3:41289-43093(-) | protein_length=492 | sequenc		0.933928	-0.109016	-1.07849		0.247476	-1.15208	-2.22234		0.348553	1.04307	2.06061
	PF3D7_1402300	PF3D7_1402300	26S proteasome regulatory subunit RPN6	PF3D7_1402300 | transcript=PF3D7_1402300.1 | gene=PF3D7_1402300 | organism=Plasmodium_falciparum_3D7 | gene_product=26S proteasome regulatory subunit RPN6 | transcript_product=26S proteasome regulatory subunit RPN6 | location=Pf3D7_14_v3:85883-87883(-		0.910835	-0.0560328	-1.0396		0.525903	-0.545504	-1.45953		0.562793	0.489471	1.40393
	PF3D7_1404900	PF3D7_1404900	conserved Plasmodium protein. unknown function	PF3D7_1404900 | transcript=PF3D7_1404900.1 | gene=PF3D7_1404900 | organism=Plasmodium_falciparum_3D7 | gene_product=conserved Plasmodium protein. unknown function | transcript_product=conserved Plasmodium protein. unknown function | location=Pf3D7_14_		0.637062	-0.392618	-1.31277		0.684152	-0.59885	-1.51451		0.908984	0.206233	1.15367
	PF3D7_1405600	PF3D7_1405600	ribonucleoside-diphosphate reductase small chain. putat	PF3D7_1405600 | transcript=PF3D7_1405600.1 | gene=PF3D7_1405600 | organism=Plasmodium_falciparum_3D7 | gene_product=ribonucleoside-diphosphate reductase small chain. putative | transcript_product=ribonucleoside-diphosphate reductase small chain. putat		0.997907	0.00304159	1.00211		0.129471	-1.29321	-2.45073		0.0823275	1.29625	2.4559
	PF3D7_1405800	PF3D7_1405800	ribosome biogenesis protein BOP1. putative	PF3D7_1405800 | transcript=PF3D7_1405800.1 | gene=PF3D7_1405800 | organism=Plasmodium_falciparum_3D7 | gene_product=ribosome biogenesis protein BOP1. putative | transcript_product=ribosome biogenesis protein BOP1. putative | location=Pf3D7_14_v3:20049		0.178524	0.82735	1.77442		0.256338	0.734717	1.66407		0.888104	0.0926334	1.06631
	PF3D7_1406300	PF3D7_1406300	glycerophosphodiester phosphodiesterase	PF3D7_1406300 | transcript=PF3D7_1406300.1 | gene=PF3D7_1406300 | organism=Plasmodium_falciparum_3D7 | gene_product=glycerophosphodiester phosphodiesterase | transcript_product=glycerophosphodiester phosphodiesterase | location=Pf3D7_14_v3:228410-2298		0.191805	-1.31191	-2.4827		0.0860115	-1.71296	-3.27833		0.677767	0.401049	1.32047
	PF3D7_1407500	PF3D7_1407500	multifunctional methyltransferase subunit TRM112. putat	PF3D7_1407500 | transcript=PF3D7_1407500.1 | gene=PF3D7_1407500 | organism=Plasmodium_falciparum_3D7 | gene_product=multifunctional methyltransferase subunit TRM112. putative | transcript_product=multifunctional methyltransferase subunit TRM112. putat		0.249832	1.18875	2.27955		0.803929	-0.17915	-1.13222		0.0639202	1.3679	2.58095
	PF3D7_1407800	PF3D7_1407800	plasmepsin IV	PF3D7_1407800 | transcript=PF3D7_1407800.1 | gene=PF3D7_1407800 | organism=Plasmodium_falciparum_3D7 | gene_product=plasmepsin IV | transcript_product=plasmepsin IV | location=Pf3D7_14_v3:283086-284435(+) | protein_length=449 | sequence_SO=chromosome		0.261368	-0.616567	-1.53322		0.668308	0.306942	1.23708		0.353567	-0.923508	-1.89672
	PF3D7_1407900	PF3D7_1407900	plasmepsin I	PF3D7_1407900 | transcript=PF3D7_1407900.1 | gene=PF3D7_1407900 | organism=Plasmodium_falciparum_3D7 | gene_product=plasmepsin I | transcript_product=plasmepsin I | location=Pf3D7_14_v3:288297-289655(+) | protein_length=452 | sequence_SO=chromosome |		0.641834	-0.316499	-1.2453		0.268244	0.957513	1.94196		0.269948	-1.27401	-2.41833
	PF3D7_1408000	PF3D7_1408000	plasmepsin II	PF3D7_1408000 | transcript=PF3D7_1408000.1 | gene=PF3D7_1408000 | organism=Plasmodium_falciparum_3D7 | gene_product=plasmepsin II | transcript_product=plasmepsin II | location=Pf3D7_14_v3:293471-294832(+) | protein_length=453 | sequence_SO=chromosome		0.415332	-0.801217	-1.74257		0.931518	0.0941247	1.06742		0.535519	-0.895341	-1.86005
	PF3D7_1408100	PF3D7_1408100	plasmepsin III	PF3D7_1408100 | transcript=PF3D7_1408100.1 | gene=PF3D7_1408100 | organism=Plasmodium_falciparum_3D7 | gene_product=plasmepsin III | transcript_product=plasmepsin III | location=Pf3D7_14_v3:297468-298823(+) | protein_length=451 | sequence_SO=chromosom		0.72963	-0.278566	-1.21299		0.666694	0.399976	1.31949		0.579087	-0.678543	-1.60052
	PF3D7_1408600	PF3D7_1408600	40S ribosomal protein S8e. putative	PF3D7_1408600 | transcript=PF3D7_1408600.1 | gene=PF3D7_1408600 | organism=Plasmodium_falciparum_3D7 | gene_product=40S ribosomal protein S8e. putative | transcript_product=40S ribosomal protein S8e. putative | location=Pf3D7_14_v3:323317-324172(+) |		0.382737	1.02463	2.03444		0.263604	0.97	1.95884		0.966846	0.0546327	1.03859
	PF3D7_1409600	PF3D7_1409600	conserved Plasmodium protein. unknown function	PF3D7_1409600 | transcript=PF3D7_1409600.1 | gene=PF3D7_1409600 | organism=Plasmodium_falciparum_3D7 | gene_product=conserved Plasmodium protein. unknown function | transcript_product=conserved Plasmodium protein. unknown function | location=Pf3D7_14_		1	NaN	NaN		1	NaN	NaN		0.916535	0.12915	1.09365
	PF3D7_1409800	PF3D7_1409800	CUGBP Elav-like family member 2. putative	PF3D7_1409800 | transcript=PF3D7_1409800.1 | gene=PF3D7_1409800 | organism=Plasmodium_falciparum_3D7 | gene_product=CUGBP Elav-like family member 2. putative | transcript_product=CUGBP Elav-like family member 2. putative | location=Pf3D7_14_v3:383188-		1	NaN	NaN		0.572366	-0.41995	-1.33788		1	NaN	NaN
	PF3D7_1410200	PF3D7_1410200	CTP synthase	PF3D7_1410200 | transcript=PF3D7_1410200.1 | gene=PF3D7_1410200 | organism=Plasmodium_falciparum_3D7 | gene_product=CTP synthase | transcript_product=CTP synthase | location=Pf3D7_14_v3:400418-402994(+) | protein_length=858 | sequence_SO=chromosome |		0.547954	0.46995	1.38506		0.243962	-0.61051	-1.5268		0.133132	1.08046	2.11471
	PF3D7_1410400	PF3D7_1410400	rhoptry-associated protein 1	PF3D7_1410400 | transcript=PF3D7_1410400.1 | gene=PF3D7_1410400 | organism=Plasmodium_falciparum_3D7 | gene_product=rhoptry-associated protein 1 | transcript_product=rhoptry-associated protein 1 | location=Pf3D7_14_v3:420442-422790(+) | protein_length		0.172005	-3.59647	-12.0961		0.0183369	-4.35383	-20.4472		0.638566	0.757358	1.69039
	PF3D7_1410600	PF3D7_1410600	eukaryotic translation initiation factor 2 subu	PF3D7_1410600 | transcript=PF3D7_1410600.1 | gene=PF3D7_1410600 | organism=Plasmodium_falciparum_3D7 | gene_product=eukaryotic translation initiation factor 2 subunit gamma. putative | transcript_product=eukaryotic translation initiation factor 2 subu		0.819949	0.181072	1.13373		0.142014	-0.984244	-1.97828		0.197803	1.16532	2.24283
	PF3D7_1412300	PF3D7_1412300	nuclear transport factor 2. putative	PF3D7_1412300 | transcript=PF3D7_1412300.1 | gene=PF3D7_1412300 | organism=Plasmodium_falciparum_3D7 | gene_product=nuclear transport factor 2. putative | transcript_product=nuclear transport factor 2. putative | location=Pf3D7_14_v3:491494-492221(-)		0.751405	0.403967	1.32314		0.729188	0.274838	1.20986		0.900668	0.129129	1.09363
	PF3D7_1412500	PF3D7_1412500	actin II	PF3D7_1412500 | transcript=PF3D7_1412500.1 | gene=PF3D7_1412500 | organism=Plasmodium_falciparum_3D7 | gene_product=actin II | transcript_product=actin II | location=Pf3D7_14_v3:507360-508868(+) | protein_length=376 | sequence_SO=chromosome | SO=prote		0.406981	-0.70921	-1.63491		0.764655	-0.196046	-1.14555		0.560131	-0.513164	-1.42718
	PF3D7_1413900	PF3D7_1413900	DnaJ protein. putative	PF3D7_1413900 | transcript=PF3D7_1413900.1 | gene=PF3D7_1413900 | organism=Plasmodium_falciparum_3D7 | gene_product=DnaJ protein. putative | transcript_product=DnaJ protein. putative | location=Pf3D7_14_v3:551862-553235(+) | protein_length=381 | seque		1	NaN	NaN		1	NaN	NaN		1	-1.0496	-2.06996
	PF3D7_1414300;Q96L21	PF3D7_1414300	60S ribosomal protein L10. putative	PF3D7_1414300 | transcript=PF3D7_1414300.1 | gene=PF3D7_1414300 | organism=Plasmodium_falciparum_3D7 | gene_product=60S ribosomal protein L10. putative | transcript_product=60S ribosomal protein L10. putative | location=Pf3D7_14_v3:570802-571461(+) |		0.932457	-0.133287	-1.09679		0.99508	-0.00515334	-1.00358		0.922867	-0.128134	-1.09288
	PF3D7_1416100	PF3D7_1416100	protein SEY1. putative	PF3D7_1416100 | transcript=PF3D7_1416100.1 | gene=PF3D7_1416100 | organism=Plasmodium_falciparum_3D7 | gene_product=protein SEY1. putative | transcript_product=protein SEY1. putative | location=Pf3D7_14_v3:645641-648454(-) | protein_length=937 | seque		0.435588	-1.14373	-2.20952		0.910747	-0.0987253	-1.07083		0.108725	-1.045	-2.06337
	PF3D7_1416500;PF3D7_1430700	PF3D7_1416500	NADP-specific glutamate dehydrogenase	PF3D7_1416500 | transcript=PF3D7_1416500.1 | gene=PF3D7_1416500 | organism=Plasmodium_falciparum_3D7 | gene_product=NADP-specific glutamate dehydrogenase | transcript_product=NADP-specific glutamate dehydrogenase | location=Pf3D7_14_v3:667412-668824(+		0.711391	-0.264034	-1.20083		0.965778	0.0295718	1.02071		0.700637	-0.293605	-1.2257
	PF3D7_1416900	PF3D7_1416900	prefoldin subunit 2. putative	PF3D7_1416900 | transcript=PF3D7_1416900.1 | gene=PF3D7_1416900 | organism=Plasmodium_falciparum_3D7 | gene_product=prefoldin subunit 2. putative | transcript_product=prefoldin subunit 2. putative | location=Pf3D7_14_v3:685437-686368(-) | protein_leng		0.55533	0.302833	1.23356		0.751314	-0.104107	-1.07483		0.138341	0.40694	1.32587
	PF3D7_1417800	PF3D7_1417800	DNA replication licensing factor MCM2	PF3D7_1417800 | transcript=PF3D7_1417800.1 | gene=PF3D7_1417800 | organism=Plasmodium_falciparum_3D7 | gene_product=DNA replication licensing factor MCM2 | transcript_product=DNA replication licensing factor MCM2 | location=Pf3D7_14_v3:753389-756440(+		0.445683	0.730475	1.65919		0.524213	-0.469792	-1.38491		0.205416	1.20027	2.29783
	PF3D7_1419200	PF3D7_1419200	thioredoxin-like protein. putative	PF3D7_1419200 | transcript=PF3D7_1419200.1 | gene=PF3D7_1419200 | organism=Plasmodium_falciparum_3D7 | gene_product=thioredoxin-like protein. putative | transcript_product=thioredoxin-like protein. putative | location=Pf3D7_14_v3:797709-800135(-) | pr		1	-1.3544	-2.55691		0.57195	-0.3383	-1.26427		1	-1.0161	-2.02244
	PF3D7_1419300	PF3D7_1419300	glutathione S-transferase	PF3D7_1419300 | transcript=PF3D7_1419300.1 | gene=PF3D7_1419300 | organism=Plasmodium_falciparum_3D7 | gene_product=glutathione S-transferase | transcript_product=glutathione S-transferase | location=Pf3D7_14_v3:802717-803481(+) | protein_length=211 |		1	0.31505	1.24405		1	-0.318175	-1.24675		0.525103	0.633225	1.55103
	PF3D7_1419700	PF3D7_1419700	eukaryotic translation initiation factor 3 subunit	PF3D7_1419700 | transcript=PF3D7_1419700.1 | gene=PF3D7_1419700 | organism=Plasmodium_falciparum_3D7 | gene_product=eukaryotic translation initiation factor 3 subunit H. putative | transcript_product=eukaryotic translation initiation factor 3 subunit		0.614302	0.426532	1.344		0.507006	-0.342627	-1.26806		0.189593	0.769159	1.70428
	PF3D7_1419800;PF3D7_1419800.2-p1	PF3D7_1419800;PF3D7_1419800.2-p1	glutathione reductase	PF3D7_1419800 | transcript=PF3D7_1419800.1 | gene=PF3D7_1419800 | organism=Plasmodium_falciparum_3D7 | gene_product=glutathione reductase | transcript_product=glutathione reductase | location=Pf3D7_14_v3:822423-824202(-) | protein_length=500 | sequenc		0.937331	-0.0649668	-1.04606		0.221421	-0.646184	-1.56502		0.234416	0.581217	1.49611
	PF3D7_1420400	PF3D7_1420400	glycine--tRNA ligase	PF3D7_1420400 | transcript=PF3D7_1420400.1 | gene=PF3D7_1420400 | organism=Plasmodium_falciparum_3D7 | gene_product=glycine--tRNA ligase | transcript_product=glycine--tRNA ligase | location=Pf3D7_14_v3:846508-849177(+) | protein_length=889 | sequence_		0.0248318	1.80957	3.50538		0.639893	-0.4255	-1.34304		0.0664542	2.23507	4.70786
	PF3D7_1420700;Q8NF91-7;Q8NF91-4;Q8NF91	PF3D7_1420700	surface protein P113	PF3D7_1420700 | transcript=PF3D7_1420700.1 | gene=PF3D7_1420700 | organism=Plasmodium_falciparum_3D7 | gene_product=surface protein P113 | transcript_product=surface protein P113 | location=Pf3D7_14_v3:860011-863080(+) | protein_length=969 | sequence_		0.337677	-1.19415	-2.2881		0.736766	-0.411169	-1.32976		0.605962	-0.782982	-1.72068
	PF3D7_1421200	PF3D7_1421200	40S ribosomal protein S25	PF3D7_1421200 | transcript=PF3D7_1421200.1 | gene=PF3D7_1421200 | organism=Plasmodium_falciparum_3D7 | gene_product=40S ribosomal protein S25 | transcript_product=40S ribosomal protein S25 | location=Pf3D7_14_v3:875687-876385(-) | protein_length=105 |		1	-1.15466	-2.22632		0.742239	0.18559	1.13728		1	-1.34025	-2.53195
	PF3D7_1423700	PF3D7_1423700	conserved Plasmodium protein. unknown function	PF3D7_1423700 | transcript=PF3D7_1423700.1 | gene=PF3D7_1423700 | organism=Plasmodium_falciparum_3D7 | gene_product=conserved Plasmodium protein. unknown function | transcript_product=conserved Plasmodium protein. unknown function | location=Pf3D7_14_		0.496433	0.986766	1.98174		0.991254	-0.00810019	-1.00563		0.399733	0.994866	1.9929
	PF3D7_1424100	PF3D7_1424100	60S ribosomal protein L5. putative	PF3D7_1424100 | transcript=PF3D7_1424100.1 | gene=PF3D7_1424100 | organism=Plasmodium_falciparum_3D7 | gene_product=60S ribosomal protein L5. putative | transcript_product=60S ribosomal protein L5. putative | location=Pf3D7_14_v3:973853-975543(-) | pr		0.270927	1.98224	3.95106		0.828248	0.36894	1.2914		0.51296	1.6133	3.05951
	PF3D7_1424400	PF3D7_1424400	60S ribosomal protein L7-3. putative	PF3D7_1424400 | transcript=PF3D7_1424400.1 | gene=PF3D7_1424400 | organism=Plasmodium_falciparum_3D7 | gene_product=60S ribosomal protein L7-3. putative | transcript_product=60S ribosomal protein L7-3. putative | location=Pf3D7_14_v3:977908-979166(+)		0.538898	0.625067	1.54228		0.819623	0.210505	1.15709		0.758918	0.414562	1.33289
	PF3D7_1426000	PF3D7_1426000	60S ribosomal protein L21	PF3D7_1426000 | transcript=PF3D7_1426000.1 | gene=PF3D7_1426000 | organism=Plasmodium_falciparum_3D7 | gene_product=60S ribosomal protein L21 | transcript_product=60S ribosomal protein L21 | location=Pf3D7_14_v3:1016133-1016618(-) | protein_length=161		0.757361	-0.380725	-1.302		0.548056	-0.467625	-1.38283		0.897778	0.0868998	1.06209
	PF3D7_1426100	PF3D7_1426100	transcription factor BTF3. putative	PF3D7_1426100 | transcript=PF3D7_1426100.1 | gene=PF3D7_1426100 | organism=Plasmodium_falciparum_3D7 | gene_product=transcription factor BTF3. putative | transcript_product=transcription factor BTF3. putative | location=Pf3D7_14_v3:1018745-1019260(-)		0.402505	-0.94712	-1.92802		0.211206	-1.17259	-2.25416		0.770853	0.225466	1.16915
	PF3D7_1427500	PF3D7_1427500	DNA mismatch repair protein MSH2. putative	PF3D7_1427500 | transcript=PF3D7_1427500.1 | gene=PF3D7_1427500 | organism=Plasmodium_falciparum_3D7 | gene_product=DNA mismatch repair protein MSH2. putative | transcript_product=DNA mismatch repair protein MSH2. putative | location=Pf3D7_14_v3:10817		0.84062	-0.0605335	-1.04285		0.410046	0.427517	1.34492		0.325115	-0.48805	-1.40255
	PF3D7_1427900	PF3D7_1427900	leucine-rich repeat protein	PF3D7_1427900 | transcript=PF3D7_1427900.1 | gene=PF3D7_1427900 | organism=Plasmodium_falciparum_3D7 | gene_product=leucine-rich repeat protein | transcript_product=leucine-rich repeat protein | location=Pf3D7_14_v3:1092936-1093781(+) | protein_length		0.568388	-0.369986	-1.29234		0.529835	-0.494848	-1.40917		0.904091	0.124861	1.0904
	PF3D7_1428300	PF3D7_1428300	proliferation-associated protein 2g4. putative	PF3D7_1428300 | transcript=PF3D7_1428300.1 | gene=PF3D7_1428300 | organism=Plasmodium_falciparum_3D7 | gene_product=proliferation-associated protein 2g4. putative | transcript_product=proliferation-associated protein 2g4. putative | location=Pf3D7_14_		0.219491	1.18975	2.28113		0.900571	0.0955801	1.06849		0.325835	1.09417	2.1349
	PF3D7_1429800	PF3D7_1429800	coatomer subunit beta. putative	PF3D7_1429800 | transcript=PF3D7_1429800.1 | gene=PF3D7_1429800 | organism=Plasmodium_falciparum_3D7 | gene_product=coatomer subunit beta. putative | transcript_product=coatomer subunit beta. putative | location=Pf3D7_14_v3:1170829-1175293(+) | protei		0.704002	-0.0847006	-1.06047		0.0130811	0.720634	1.64791		0.0113629	-0.805334	-1.74755
	PF3D7_1431700	PF3D7_1431700	60S ribosomal protein L14. putative	PF3D7_1431700 | transcript=PF3D7_1431700.1 | gene=PF3D7_1431700 | organism=Plasmodium_falciparum_3D7 | gene_product=60S ribosomal protein L14. putative | transcript_product=60S ribosomal protein L14. putative | location=Pf3D7_14_v3:1247030-1247950(+)		0.603166	0.52598	1.43991		0.641034	0.406194	1.32519		0.916909	0.119786	1.08657
	PF3D7_1432100	PF3D7_1432100	voltage-dependent anion-selective channel protein. put	PF3D7_1432100 | transcript=PF3D7_1432100.1 | gene=PF3D7_1432100 | organism=Plasmodium_falciparum_3D7 | gene_product=voltage-dependent anion-selective channel protein. putative | transcript_product=voltage-dependent anion-selective channel protein. put		1	-1.63205	-3.09953		1	0.0989208	1.07097		0.00976954	-1.73097	-3.31951
	PF3D7_1433500	PF3D7_1433500	DNA topoisomerase 2	PF3D7_1433500 | transcript=PF3D7_1433500.1 | gene=PF3D7_1433500 | organism=Plasmodium_falciparum_3D7 | gene_product=DNA topoisomerase 2 | transcript_product=DNA topoisomerase 2 | location=Pf3D7_14_v3:1332363-1337301(-) | protein_length=1472 | sequence		0.054484	-1.26843	-2.40899		0.186099	-0.584347	-1.49936		0.158397	-0.684087	-1.60668
	PF3D7_1434200	PF3D7_1434200	calmodulin	PF3D7_1434200 | transcript=PF3D7_1434200.1 | gene=PF3D7_1434200 | organism=Plasmodium_falciparum_3D7 | gene_product=calmodulin | transcript_product=calmodulin | location=Pf3D7_14_v3:1368815-1369796(-) | protein_length=149 | sequence_SO=chromosome | SO		0.592287	-0.413534	-1.33194		0.630609	-0.339562	-1.26537		0.920733	-0.0739714	-1.05261
	PF3D7_1434300	PF3D7_1434300	Hsp70/Hsp90 organizing protein	PF3D7_1434300 | transcript=PF3D7_1434300.1 | gene=PF3D7_1434300 | organism=Plasmodium_falciparum_3D7 | gene_product=Hsp70/Hsp90 organizing protein | transcript_product=Hsp70/Hsp90 organizing protein | location=Pf3D7_14_v3:1372903-1374597(+) | protein_		0.969357	0.0497999	1.03512		0.919776	0.135583	1.09854		0.961871	-0.0857834	-1.06126
	PF3D7_1434800	PF3D7_1434800	mitochondrial acidic protein MAM33. putative	PF3D7_1434800 | transcript=PF3D7_1434800.1 | gene=PF3D7_1434800 | organism=Plasmodium_falciparum_3D7 | gene_product=mitochondrial acidic protein MAM33. putative | transcript_product=mitochondrial acidic protein MAM33. putative | location=Pf3D7_14_v3:1		0.254139	1.45792	2.74712		0.636638	-0.49315	-1.40751		0.140438	1.95107	3.86661
	PF3D7_1436000	PF3D7_1436000	glucose-6-phosphate isomerase	PF3D7_1436000 | transcript=PF3D7_1436000.1 | gene=PF3D7_1436000 | organism=Plasmodium_falciparum_3D7 | gene_product=glucose-6-phosphate isomerase | transcript_product=glucose-6-phosphate isomerase | location=Pf3D7_14_v3:1458131-1459870(+) | protein_le		0.924362	-0.0950839	-1.06813		0.646379	-0.399836	-1.31936		0.77676	0.304752	1.23521
	PF3D7_1436300	PF3D7_1436300	translocon component PTEX150	PF3D7_1436300 | transcript=PF3D7_1436300.1 | gene=PF3D7_1436300 | organism=Plasmodium_falciparum_3D7 | gene_product=translocon component PTEX150 | transcript_product=translocon component PTEX150 | location=Pf3D7_14_v3:1479777-1482758(+) | protein_leng		0.463287	-1.11217	-2.16171		0.36606	-0.943616	-1.92334		0.926453	-0.16855	-1.12393
	PF3D7_1437200	PF3D7_1437200	ribonucleoside-diphosphate reductase large subunit. p	PF3D7_1437200 | transcript=PF3D7_1437200.1 | gene=PF3D7_1437200 | organism=Plasmodium_falciparum_3D7 | gene_product=ribonucleoside-diphosphate reductase large subunit. putative | transcript_product=ribonucleoside-diphosphate reductase large subunit. p		0.13657	1.09532	2.1366		0.734347	-0.109404	-1.07878		0.0481044	1.20473	2.30494
	PF3D7_1437900	PF3D7_1437900	HSP40. subfamily A	PF3D7_1437900 | transcript=PF3D7_1437900.1 | gene=PF3D7_1437900 | organism=Plasmodium_falciparum_3D7 | gene_product=HSP40. subfamily A | transcript_product=HSP40. subfamily A | location=Pf3D7_14_v3:1533329-1534947(+) | protein_length=424 | sequence_SO		0.554177	-0.473583	-1.38855		0.940678	-0.0953212	-1.0683		0.832162	-0.378262	-1.29978
	PF3D7_1438100	PF3D7_1438100	translocation protein SEC62. putative	PF3D7_1438100 | transcript=PF3D7_1438100.1 | gene=PF3D7_1438100 | organism=Plasmodium_falciparum_3D7 | gene_product=translocation protein SEC62. putative | transcript_product=translocation protein SEC62. putative | location=Pf3D7_14_v3:1541359-1542872		0.299657	-1.31623	-2.49015		0.418759	-0.454633	-1.37043		0.319826	-0.8616	-1.81705
	PF3D7_1438900	PF3D7_1438900	thioredoxin peroxidase 1	PF3D7_1438900 | transcript=PF3D7_1438900.1 | gene=PF3D7_1438900 | organism=Plasmodium_falciparum_3D7 | gene_product=thioredoxin peroxidase 1 | transcript_product=thioredoxin peroxidase 1 | location=Pf3D7_14_v3:1575984-1576571(+) | protein_length=195 |		0.184123	-0.931826	-1.90769		0.406213	0.592228	1.50757		0.10871	-1.52405	-2.87597
	PF3D7_1439900	PF3D7_1439900	triosephosphate isomerase	PF3D7_1439900 | transcript=PF3D7_1439900.1 | gene=PF3D7_1439900 | organism=Plasmodium_falciparum_3D7 | gene_product=triosephosphate isomerase | transcript_product=triosephosphate isomerase | location=Pf3D7_14_v3:1622576-1623612(+) | protein_length=248		0.743697	-0.2734	-1.20865		0.976338	0.0232043	1.01621		0.767281	-0.296604	-1.22825
	PF3D7_1441100	PF3D7_1441100	conserved Plasmodium protein. unknown function	PF3D7_1441100 | transcript=PF3D7_1441100.1 | gene=PF3D7_1441100 | organism=Plasmodium_falciparum_3D7 | gene_product=conserved Plasmodium protein. unknown function | transcript_product=conserved Plasmodium protein. unknown function | location=Pf3D7_14_		0.43362	-0.43715	-1.35393		0.0776086	-0.510499	-1.42454		0.872531	0.0733495	1.05216
	PF3D7_1441200	PF3D7_1441200	60S ribosomal protein L1. putative	PF3D7_1441200 | transcript=PF3D7_1441200.1 | gene=PF3D7_1441200 | organism=Plasmodium_falciparum_3D7 | gene_product=60S ribosomal protein L1. putative | transcript_product=60S ribosomal protein L1. putative | location=Pf3D7_14_v3:1678662-1679486(+) |		0.983176	0.0300701	1.02106		0.287628	-0.959563	-1.94472		0.250749	0.989634	1.98568
	PF3D7_1441400	PF3D7_1441400	FACT complex subunit SSRP1. putative	PF3D7_1441400 | transcript=PF3D7_1441400.1 | gene=PF3D7_1441400 | organism=Plasmodium_falciparum_3D7 | gene_product=FACT complex subunit SSRP1. putative | transcript_product=FACT complex subunit SSRP1. putative | location=Pf3D7_14_v3:1690993-1692513(+		0.700254	0.3132	1.24246		0.864693	-0.0914995	-1.06548		0.624663	0.4047	1.32381
	PF3D7_1442100	PF3D7_1442100	replication factor A protein 3. putative	PF3D7_1442100 | transcript=PF3D7_1442100.1 | gene=PF3D7_1442100 | organism=Plasmodium_falciparum_3D7 | gene_product=replication factor A protein 3. putative | transcript_product=replication factor A protein 3. putative | location=Pf3D7_14_v3:1706520-1		0.679915	-0.35105	-1.27549		0.312245	-1.05399	-2.07626		0.489342	0.70294	1.62782
	PF3D7_1442300	PF3D7_1442300	tRNA import protein tRIP	PF3D7_1442300 | transcript=PF3D7_1442300.1 | gene=PF3D7_1442300 | organism=Plasmodium_falciparum_3D7 | gene_product=tRNA import protein tRIP | transcript_product=tRNA import protein tRIP | location=Pf3D7_14_v3:1712626-1714065(-) | protein_length=402 |		0.492024	-0.458494	-1.37411		0.493297	-0.451794	-1.36774		0.993589	-0.0067002	-1.00466
	PF3D7_1443900	PF3D7_1443900	heat shock protein 90. putative	PF3D7_1443900 | transcript=PF3D7_1443900.1 | gene=PF3D7_1443900 | organism=Plasmodium_falciparum_3D7 | gene_product=heat shock protein 90. putative | transcript_product=heat shock protein 90. putative | location=Pf3D7_14_v3:1797288-1800071(+) | protei		0.0163111	0.969383	1.958		0.550002	-0.363533	-1.28657		0.0819541	1.33292	2.51912
	PF3D7_1444300	PF3D7_1444300	1-acyl-sn-glycerol-3-phosphate acyltransferase. putative	PF3D7_1444300 | transcript=PF3D7_1444300.1 | gene=PF3D7_1444300 | organism=Plasmodium_falciparum_3D7 | gene_product=1-acyl-sn-glycerol-3-phosphate acyltransferase. putative | transcript_product=1-acyl-sn-glycerol-3-phosphate acyltransferase. putative		0.103774	-1.543	-2.914		0.193675	-1.05334	-2.07533		0.546076	-0.489659	-1.40411
	PF3D7_1444800	PF3D7_1444800	fructose-bisphosphate aldolase	PF3D7_1444800 | transcript=PF3D7_1444800.1 | gene=PF3D7_1444800 | organism=Plasmodium_falciparum_3D7 | gene_product=fructose-bisphosphate aldolase | transcript_product=fructose-bisphosphate aldolase | location=Pf3D7_14_v3:1844041-1845617(-) | protein_		0.830904	0.1361	1.09893		0.54367	0.404412	1.32355		0.761958	-0.268312	-1.2044
	PF3D7_1445900	PF3D7_1445900	ATP-dependent RNA helicase DDX5. putative	PF3D7_1445900 | transcript=PF3D7_1445900.1 | gene=PF3D7_1445900 | organism=Plasmodium_falciparum_3D7 | gene_product=ATP-dependent RNA helicase DDX5. putative | transcript_product=ATP-dependent RNA helicase DDX5. putative | location=Pf3D7_14_v3:1885443		0.228988	-1.41218	-2.66139		0.707675	-0.491441	-1.40585		0.606122	-0.920734	-1.89308
	PF3D7_1446200	PF3D7_1446200	M17 leucyl aminopeptidase	PF3D7_1446200 | transcript=PF3D7_1446200.1 | gene=PF3D7_1446200 | organism=Plasmodium_falciparum_3D7 | gene_product=M17 leucyl aminopeptidase | transcript_product=M17 leucyl aminopeptidase | location=Pf3D7_14_v3:1893200-1895017(-) | protein_length=605		0.978742	0.0202662	1.01415		0.61378	-0.363705	-1.28673		0.682437	0.383971	1.30493
	PF3D7_1446600	PF3D7_1446600	centrin-2	PF3D7_1446600 | transcript=PF3D7_1446600.1 | gene=PF3D7_1446600 | organism=Plasmodium_falciparum_3D7 | gene_product=centrin-2 | transcript_product=centrin-2 | location=Pf3D7_14_v3:1917232-1918010(-) | protein_length=168 | sequence_SO=chromosome | SO=p		0.643952	-0.392967	-1.31309		0.998673	0.00106148	1.00074		0.568042	-0.394028	-1.31406
	PF3D7_1447000	PF3D7_1447000	40S ribosomal protein S5	PF3D7_1447000 | transcript=PF3D7_1447000.1 | gene=PF3D7_1447000 | organism=Plasmodium_falciparum_3D7 | gene_product=40S ribosomal protein S5 | transcript_product=40S ribosomal protein S5 | location=Pf3D7_14_v3:1929931-1931379(+) | protein_length=272 |		0.350592	1.15734	2.23046		0.779384	0.19639	1.14583		0.328747	0.96095	1.94659
	PF3D7_1447900	PF3D7_1447900	multidrug resistance protein 2	PF3D7_1447900 | transcript=PF3D7_1447900.1 | gene=PF3D7_1447900 | organism=Plasmodium_falciparum_3D7 | gene_product=multidrug resistance protein 2 | transcript_product=multidrug resistance protein 2 | location=Pf3D7_14_v3:1954601-1957675(-) | protein_		0.377639	0.40565	1.32469		0.663955	-0.22592	-1.16952		0.308287	0.63157	1.54925
	PF3D7_1450100	PF3D7_1450100	signal recognition particle subunit SRP54	PF3D7_1450100 | transcript=PF3D7_1450100.1 | gene=PF3D7_1450100 | organism=Plasmodium_falciparum_3D7 | gene_product=signal recognition particle subunit SRP54 | transcript_product=signal recognition particle subunit SRP54 | location=Pf3D7_14_v3:2051621		1	0.435201	1.3521		1	0.22096	1.16551		0.749288	0.214241	1.16009
	PF3D7_1451100	PF3D7_1451100	elongation factor 2	PF3D7_1451100 | transcript=PF3D7_1451100.1 | gene=PF3D7_1451100 | organism=Plasmodium_falciparum_3D7 | gene_product=elongation factor 2 | transcript_product=elongation factor 2 | location=Pf3D7_14_v3:2090902-2093400(+) | protein_length=832 | sequence_		0.875462	0.0873009	1.06238		0.54897	0.470613	1.3857		0.719804	-0.383312	-1.30433
	PF3D7_1451800	PF3D7_1451800	sortilin	PF3D7_1451800 | transcript=PF3D7_1451800.1 | gene=PF3D7_1451800 | organism=Plasmodium_falciparum_3D7 | gene_product=sortilin | transcript_product=sortilin | location=Pf3D7_14_v3:2123461-2126599(+) | protein_length=895 | sequence_SO=chromosome | SO=pro		0.151173	-1.73307	-3.32434		0.187194	-1.15885	-2.23279		0.512856	-0.574215	-1.48887
	PF3D7_1453700	PF3D7_1453700	HSP90 co-chaperone p23	PF3D7_1453700 | transcript=PF3D7_1453700.1 | gene=PF3D7_1453700 | organism=Plasmodium_falciparum_3D7 | gene_product=HSP90 co-chaperone p23 | transcript_product=HSP90 co-chaperone p23 | location=Pf3D7_14_v3:2207027-2208320(+) | protein_length=275 | seq		0.074104	1.66743	3.17648		0.641468	0.26306	1.20002		0.0728492	1.40437	2.64702
	PF3D7_1453800	PF3D7_1453800	glucose-6-phosphate dehydrogenase-6-phosphogluconolact	PF3D7_1453800 | transcript=PF3D7_1453800.1 | gene=PF3D7_1453800 | organism=Plasmodium_falciparum_3D7 | gene_product=glucose-6-phosphate dehydrogenase-6-phosphogluconolactonase | transcript_product=glucose-6-phosphate dehydrogenase-6-phosphogluconolact		0.0511234	1.01897	2.02647		0.572678	-0.234393	-1.17641		0.0568979	1.25336	2.38396
	PF3D7_1454400;REV__PF3D7_0618700	PF3D7_1454400	aminopeptidase P	PF3D7_1454400 | transcript=PF3D7_1454400.1 | gene=PF3D7_1454400 | organism=Plasmodium_falciparum_3D7 | gene_product=aminopeptidase P | transcript_product=aminopeptidase P | location=Pf3D7_14_v3:2234143-2236476(+) | protein_length=777 | sequence_SO=chr		0.994379	0.00743357	1.00517		0.506833	1.02075	2.02897		0.630955	-1.01332	-2.01855
	PF3D7_1454700	PF3D7_1454700	6-phosphogluconate dehydrogenase. decarboxylating	PF3D7_1454700 | transcript=PF3D7_1454700.1 | gene=PF3D7_1454700 | organism=Plasmodium_falciparum_3D7 | gene_product=6-phosphogluconate dehydrogenase. decarboxylating | transcript_product=6-phosphogluconate dehydrogenase. decarboxylating | location=Pf3		0.528271	-0.806284	-1.7487		0.0327073	-2.01043	-4.02902		0.0979599	1.20415	2.30401
	PF3D7_1455200;PF3D7_1455200.2-p1	PF3D7_1455200;PF3D7_1455200.2-p1	methyltransferase. putative	PF3D7_1455200 | transcript=PF3D7_1455200.1 | gene=PF3D7_1455200 | organism=Plasmodium_falciparum_3D7 | gene_product=methyltransferase. putative | transcript_product=methyltransferase. putative | location=Pf3D7_14_v3:2255062-2256741(+) | protein_length		0.494677	-0.410201	-1.32887		0.347816	-0.659526	-1.57956		0.676143	0.249325	1.18865
	PF3D7_1456700	PF3D7_1456700	conserved Plasmodium protein. unknown function	PF3D7_1456700 | transcript=PF3D7_1456700.1 | gene=PF3D7_1456700 | organism=Plasmodium_falciparum_3D7 | gene_product=conserved Plasmodium protein. unknown function | transcript_product=conserved Plasmodium protein. unknown function | location=Pf3D7_14_		1	0.73095	1.65973		1	0.39992	1.31943		0.62674	0.33103	1.25791
	PF3D7_1456800	PF3D7_1456800	V-type H(+)-translocating pyrophosphatase. putative	PF3D7_1456800 | transcript=PF3D7_1456800.1 | gene=PF3D7_1456800 | organism=Plasmodium_falciparum_3D7 | gene_product=V-type H(+)-translocating pyrophosphatase. putative | transcript_product=V-type H(+)-translocating pyrophosphatase. putative | location		0.278095	-1.62242	-3.07891		0.466701	-0.854245	-1.80781		0.51076	-0.768172	-1.70311
	PF3D7_1457200	PF3D7_1457200	thioredoxin 1	PF3D7_1457200 | transcript=PF3D7_1457200.1 | gene=PF3D7_1457200 | organism=Plasmodium_falciparum_3D7 | gene_product=thioredoxin 1 | transcript_product=thioredoxin 1 | location=Pf3D7_14_v3:2343640-2344218(-) | protein_length=104 | sequence_SO=chromosom		0.367998	-0.81345	-1.75741		0.180787	-0.862334	-1.81798		0.955523	0.0488839	1.03446
	PF3D7_1457300	PF3D7_1457300	MA3 domain-containing protein. putative	PF3D7_1457300 | transcript=PF3D7_1457300.1 | gene=PF3D7_1457300 | organism=Plasmodium_falciparum_3D7 | gene_product=MA3 domain-containing protein. putative | transcript_product=MA3 domain-containing protein. putative | location=Pf3D7_14_v3:2346178-234		0.666781	0.38318	1.30421		0.652126	-0.28422	-1.21775		0.239083	0.6674	1.58821
	PF3D7_1459000	PF3D7_1459000	ATP-dependent RNA helicase DBP5	PF3D7_1459000 | transcript=PF3D7_1459000.1 | gene=PF3D7_1459000 | organism=Plasmodium_falciparum_3D7 | gene_product=ATP-dependent RNA helicase DBP5 | transcript_product=ATP-dependent RNA helicase DBP5 | location=Pf3D7_14_v3:2420764-2422989(+) | protei		0.505406	0.55465	1.46881		0.343106	0.548919	1.46299		0.992116	0.00573025	1.00398
	PF3D7_1459400	PF3D7_1459400	conserved protein. unknown function	PF3D7_1459400 | transcript=PF3D7_1459400.1 | gene=PF3D7_1459400 | organism=Plasmodium_falciparum_3D7 | gene_product=conserved protein. unknown function | transcript_product=conserved protein. unknown function | location=Pf3D7_14_v3:2433361-2434383(-)		0.458179	-0.731483	-1.66034		0.236523	0.841006	1.7913		0.131482	-1.57249	-2.97418
	PF3D7_1460700	PF3D7_1460700	60S ribosomal protein L27	PF3D7_1460700 | transcript=PF3D7_1460700.1 | gene=PF3D7_1460700 | organism=Plasmodium_falciparum_3D7 | gene_product=60S ribosomal protein L27 | transcript_product=60S ribosomal protein L27 | location=Pf3D7_14_v3:2475501-2476473(-) | protein_length=146		0.991346	-0.00834064	-1.0058		0.737533	-0.178157	-1.13144		0.768746	0.169816	1.12492
	PF3D7_1461300	PF3D7_1461300	40S ribosomal protein S28e. putative	PF3D7_1461300 | transcript=PF3D7_1461300.1 | gene=PF3D7_1461300 | organism=Plasmodium_falciparum_3D7 | gene_product=40S ribosomal protein S28e. putative | transcript_product=40S ribosomal protein S28e. putative | location=Pf3D7_14_v3:2492166-2492369(+		1	NaN	NaN		0.151577	-1.86658	-3.64667		1	NaN	NaN
	PF3D7_1461900	PF3D7_1461900	valine--tRNA ligase. putative	PF3D7_1461900 | transcript=PF3D7_1461900.1 | gene=PF3D7_1461900 | organism=Plasmodium_falciparum_3D7 | gene_product=valine--tRNA ligase. putative | transcript_product=valine--tRNA ligase. putative | location=Pf3D7_14_v3:2514673-2517945(+) | protein_le		0.12897	1.21422	2.32015		0.998704	-0.00107994	-1.00075		0.207729	1.2153	2.32189
	PF3D7_1462300	PF3D7_1462300	GTP-binding protein. putative	PF3D7_1462300 | transcript=PF3D7_1462300.1 | gene=PF3D7_1462300 | organism=Plasmodium_falciparum_3D7 | gene_product=GTP-binding protein. putative | transcript_product=GTP-binding protein. putative | location=Pf3D7_14_v3:2524921-2528994(-) | protein_le		0.697581	-0.6273	-1.54467		0.826407	-0.17442	-1.12851		0.685465	-0.45288	-1.36877
	PF3D7_1462800	PF3D7_1462800	glyceraldehyde-3-phosphate dehydrogenase	PF3D7_1462800 | transcript=PF3D7_1462800.1 | gene=PF3D7_1462800 | organism=Plasmodium_falciparum_3D7 | gene_product=glyceraldehyde-3-phosphate dehydrogenase | transcript_product=glyceraldehyde-3-phosphate dehydrogenase | location=Pf3D7_14_v3:2559098-2		0.799018	0.241749	1.18243		0.887997	0.127771	1.0926		0.928399	0.113979	1.08221
	PF3D7_1463200	PF3D7_1463200	replication factor C subunit 3. putative	PF3D7_1463200 | transcript=PF3D7_1463200.1 | gene=PF3D7_1463200 | organism=Plasmodium_falciparum_3D7 | gene_product=replication factor C subunit 3. putative | transcript_product=replication factor C subunit 3. putative | location=Pf3D7_14_v3:2570434-2		0.902445	-0.12925	-1.09372		0.376997	-0.850225	-1.80278		0.330996	0.720976	1.6483
	PF3D7_1464600	PF3D7_1464600	serine/threonine protein phosphatase UIS2. putative	PF3D7_1464600 | transcript=PF3D7_1464600.1 | gene=PF3D7_1464600 | organism=Plasmodium_falciparum_3D7 | gene_product=serine/threonine protein phosphatase UIS2. putative | transcript_product=serine/threonine protein phosphatase UIS2. putative | location		0.527435	0.595733	1.51124		0.031379	-1.23347	-2.35132		0.032169	1.82921	3.55342
	PF3D7_1464700	PF3D7_1464700	ATP synthase (C/AC39) subunit. putative	PF3D7_1464700 | transcript=PF3D7_1464700.1 | gene=PF3D7_1464700 | organism=Plasmodium_falciparum_3D7 | gene_product=ATP synthase (C/AC39) subunit. putative | transcript_product=ATP synthase (C/AC39) subunit. putative | location=Pf3D7_14_v3:2625452-262		0.40181	-0.321667	-1.24977		0.0444117	-0.85274	-1.80593		0.175398	0.531073	1.445
	PF3D7_1465900	PF3D7_1465900	40S ribosomal protein S3	PF3D7_1465900 | transcript=PF3D7_1465900.1 | gene=PF3D7_1465900 | organism=Plasmodium_falciparum_3D7 | gene_product=40S ribosomal protein S3 | transcript_product=40S ribosomal protein S3 | location=Pf3D7_14_v3:2684141-2685534(+) | protein_length=221 |		0.744017	0.338466	1.26441		0.710408	-0.25415	-1.19263		0.455571	0.592616	1.50798
	PF3D7_1466300	PF3D7_1466300	26S proteasome regulatory subunit RPN2. putative	PF3D7_1466300 | transcript=PF3D7_1466300.1 | gene=PF3D7_1466300 | organism=Plasmodium_falciparum_3D7 | gene_product=26S proteasome regulatory subunit RPN2. putative | transcript_product=26S proteasome regulatory subunit RPN2. putative | location=Pf3D7		0.265036	-0.446817	-1.36303		0.207209	-0.54895	-1.46302		0.816554	0.102133	1.07336
	PF3D7_1468100	PF3D7_1468100	MORC family protein. putative	PF3D7_1468100 | transcript=PF3D7_1468100.1 | gene=PF3D7_1468100 | organism=Plasmodium_falciparum_3D7 | gene_product=MORC family protein. putative | transcript_product=MORC family protein. putative | location=Pf3D7_14_v3:2786308-2794323(-) | protein_le		1	-3.1201	-8.69448		0.469717	-0.859617	-1.81456		1	-2.26048	-4.79151
	PF3D7_1468700	PF3D7_1468700	eukaryotic initiation factor 4A	PF3D7_1468700 | transcript=PF3D7_1468700.1 | gene=PF3D7_1468700 | organism=Plasmodium_falciparum_3D7 | gene_product=eukaryotic initiation factor 4A | transcript_product=eukaryotic initiation factor 4A | location=Pf3D7_14_v3:2825370-2826918(+) | protei		0.552081	-0.469316	-1.38445		0.685359	-0.282873	-1.21662		0.805072	-0.186443	-1.13795
	PF3D7_1468900	PF3D7_1468900	zinc finger protein. putative	PF3D7_1468900 | transcript=PF3D7_1468900.1 | gene=PF3D7_1468900 | organism=Plasmodium_falciparum_3D7 | gene_product=zinc finger protein. putative | transcript_product=zinc finger protein. putative | location=Pf3D7_14_v3:2831928-2834369(-) | protein_le		1	-0.696101	-1.62012		1	-1.51938	-2.86668		0.202282	0.823283	1.76943
	PF3D7_1471100	PF3D7_1471100	exported protein 2	PF3D7_1471100 | transcript=PF3D7_1471100.1 | gene=PF3D7_1471100 | organism=Plasmodium_falciparum_3D7 | gene_product=exported protein 2 | transcript_product=exported protein 2 | location=Pf3D7_14_v3:2905163-2906565(-) | protein_length=287 | sequence_SO		0.593813	-0.676133	-1.59785		0.543659	0.608414	1.52458		0.189638	-1.28455	-2.43606
	PF3D7_1473200	PF3D7_1473200	DnaJ protein. putative	PF3D7_1473200 | transcript=PF3D7_1473200.1 | gene=PF3D7_1473200 | organism=Plasmodium_falciparum_3D7 | gene_product=DnaJ protein. putative | transcript_product=DnaJ protein. putative | location=Pf3D7_14_v3:2981600-2982964(+) | protein_length=454 | seq		0.176639	-2.9554	-7.75647		0.0037381	-3.09989	-8.57353		0.887314	0.14449	1.10534
	PF3D7_1474600	PF3D7_1474600	vacuole membrane protein 1. putative	PF3D7_1474600 | transcript=PF3D7_1474600.1 | gene=PF3D7_1474600 | organism=Plasmodium_falciparum_3D7 | gene_product=vacuole membrane protein 1. putative | transcript_product=vacuole membrane protein 1. putative | location=Pf3D7_14_v3:3060864-3062634(+		1	1.4879	2.8048		1	-0.0412399	-1.029		0.00630615	1.52914	2.88614
	PF3D7_1474800	PF3D7_1474800	proteasome subunit alpha type-1. putative	PF3D7_1474800 | transcript=PF3D7_1474800.1 | gene=PF3D7_1474800 | organism=Plasmodium_falciparum_3D7 | gene_product=proteasome subunit alpha type-1. putative | transcript_product=proteasome subunit alpha type-1. putative | location=Pf3D7_14_v3:3067562		0.275999	-0.864317	-1.82048		0.166499	-0.790216	-1.72933		0.902963	-0.0741005	-1.0527
	PF3D7_1478600;PF3D7_1477000	PF3D7_1478600	EMP1-trafficking protein	PF3D7_1478600 | transcript=PF3D7_1478600.1 | gene=PF3D7_1478600 | organism=Plasmodium_falciparum_3D7 | gene_product=EMP1-trafficking protein | transcript_product=EMP1-trafficking protein | location=Pf3D7_14_v3:3232639-3236535(+) | protein_length=1263		1	NaN	NaN		1	NaN	NaN		0.645228	-0.614083	-1.53058
