# Supplementary material for: Infected erythrocytes and plasma proteomics reveal a specific protein signature of severe malaria
Source: EMBO Mol Med. 2024 Jan 31;16(2):6. doi: 10.1038/s44321-023-00010-0 (PMC10897182; doi:10.1038/s44321-023-00010-0)
Supplement: Supplementary file 11 — Dataset EV9 [file 44321_2023_10_MOESM11_ESM.xlsx]

## Sheet: Dataset EV9
	Parasitic proteins only quantified in Severe malaria plasma samples
Majority protein IDs	Protein names	Function	Study DOI	Uses
PF3D7_0818200	14-3-3 protein	Entry into host	10.1371/journal.pone.0053179 & 10.1042/BCJ20200145	Scaffold protein that binds to PfCDPK1 to modulate its biological function. Binds to Histone H3 and through phosphorylation induction control various process in parasite.
PF3D7_0831700	heat shock protein 70	Protein refolding	10.1080/07391102.2013.834849 & 10.1096/fj.201901741R	Supports P. falciaparum growth under elevated temperature mostly during host cell remodeling phase.
PF3D7_1016300	GBP130 protein	Glycophorin Binding Protein - Protein Binding	10.1016/j.cell.2008.04.051	Infected host cell surface knobs
PF3D7_1035500	merozoite surface protein 6	Entry into host	10.1016/j.peptides.2006.02.001	MSP-6 peptides play a role in invasion process.
PF3D7_1035900	merozoites-associated armadillo repeats protein	Entry into host	10.3389/fimmu.2020.00505	Antibodies against PF3D7_1035900 inhibits merozoite invasion, role in merozoit invasion.
PF3D7_1149000	antigen 332, DBL-like protein	Cell-cell adhesion, supports merozoït invasion.	10.1371/journal.pone.0000477 & 10.1182/blood-2008-05-157735	Inhibition of Pf332 reduce invasion efficiency. Binds to human uninfected red blood cells. Potential target for vaccine or new drugs. Modulate RBC rigidity.
PF3D7_1228600	merozoite surface protein 9	Cell surface, membrane, (potential) merozoit invasion	10.1016/s0166-6851(01)00433-9	Observations in P. vivax, potential vaccine target, related to P. falciparum p101 (ABRA)
PF3D7_1246200	actin I	Entry to host, cell division	10.1111/j.1462-5822.2007.01058.x ; 10.1186/s12915-017-0406-2	Crucial for invasion
PF3D7_1311800	M1-family alanyl aminopeptidase	Proteolysis, peptidase activity	10.1186/s12936-017-2032-4 & 10.1016/s0166-6851(01)00327-9	Release amino acids (from heamoglobin degradation) essential to parasite growth. Potential anti-malarial target
PF3D7_1364100	6-cysteine protein P92	Cell surface, protein binding	10.1021/jm901474p ; 10.1074/jbc.M509631200	High ability to bind erythrocyte, inhibits invasion while binded to rabbit IgG, confirmed as a merozoite surface protein.
PF3D7_1462800	glyceraldehyde-3-phosphate dehydrogenase	Glucose metabolic process, entry to host, redox process	10.1016/j.exppara.2017.05.007 ; 10.1128/mBio.00292-12.	Potential new biomarker of infection / Binds to Rh and DBL sequences
