# Supplementary material for: Infected erythrocytes and plasma proteomics reveal a specific protein signature of severe malaria
Source: EMBO Mol Med. 2024 Jan 31;16(2):6. doi: 10.1038/s44321-023-00010-0 (PMC10897182; doi:10.1038/s44321-023-00010-0)
Supplement: Supplementary file 12 — Dataset EV10 [file 44321_2023_10_MOESM12_ESM.xlsx]

## Sheet: Dataset EV10
		Plasma inflammation and iron metabolism colorimetric quantification
Patient	Cohort	ID Dosage	Clinic	Hemopexin (g/L)	Albumin (g/L)	Total bilirubin (µmol/L)	Conjugated bilirubin (µmol/L)	CRP (mg/L)	Haptoglobin (g/L)	Transferrin (g/L)	Ferritin (µg/L)	Hepcidin (ng/mL)
01-032	NeuroCM	001	CM	0.346								200
02-029	NeuroCM	002	CM	0.374	26.9	43	12.6	202	0.1	1.38	937	200
01-013	NeuroCM	003	CM	0.227	20.9	19.1	10.9	190	0.1	0.996	5414	8.7
02-042	NeuroCM	004	CM	0.511	29.9	16.6	11.4	220	0.1	2.44	4950
01-033	NeuroCM	005	CM	0.272	32.1	9.55	3	121	0.195	1.97	67428	173.364
01-009	NeuroCM	006	CM	0.227	28.5	34.4	8.79	263	0.1	1.78	2877	59.2833
02-010	NeuroCM	007	CM	0.084	18.8	34.3	24	73.7	0.1	0.934	7700	24.0909
03-050	NeuroCM	008	UM	1.1	39.8	15.2	3.2	196	0.1	2.14	710	200
03-025	NeuroCM	009	UM	0.829	30.8	11.3	4.15	134	0.873	1.91	558	175.95
03-138	NeuroCM	010	UM	1.06	41.2	6.16	3	93.5	1.02	1.91	471
02-022	NeuroCM	011	CM	0.636	38.5	16.5	7.85	37	0.1	2.56	576	200
02-049	NeuroCM	012	CM	0.508	30.7	18	4.87	312	0.1	1.69	989
03-059	NeuroCM	013	UM	0.711	38	17.6	6.34	53.5	0.1	2.04	371	59.65
01-016	NeuroCM	014	CM	0.374	26.7	13.9	6.28	192	0.1	1.34	4216	113.15
03-032	NeuroCM	015	UM	0.39	36.1	19.9	7.27	84.8	0.829	2.19	720	188.533
01-031	NeuroCM	016	CM	0.92	34.9	3.96	3	13.5	0.1	1.51	482	66.6364
03-079	NeuroCM	017	UM	0.816	38.2	2.5	-	1.2	0.551	2.68	75.4	35.8182
03-082	NeuroCM	018	UM	0.878	30.3	2.5	-	55.7	0.216	2.17	104	174.182
03-130	NeuroCM	019	UM	X	28.3	8.58	-	199	0.1	1.59	1355	200
03-037	NeuroCM	020	UM	0.7	30.8	-	-	152	0.388	1.53	603	89.2333
03-028	NeuroCM	021	UM	0.492	33	6.54	-	4.29	0.142	2.26	125	96.0333
02-032	NeuroCM	022	CM	0.207	24.2	10.1	-	224	0.1	1.45	670	118.766
03-120	NeuroCM	023	UM	1.02	29.8	3.83	-	134	0.1	1.61	503	77.7937
03-033	NeuroCM	024	UM	0.724	38.7	4.5	-	69.9	1.28	2.15	111	38.8167
03-039	NeuroCM	025	UM	1.12	34.8	13.5	-	163	0.1	1.83	716	200
03-063	NeuroCM	026	UM	1.63	34.6	16.3	-	184	1.07	2.2	329	174.483
01-034	NeuroCM	027	CM	0.586	25.8	5.44	-	76.1	0.1	2.03	195	6.90909
03-076	NeuroCM	028	UM	0.94	37	13.4	-	98.1	0.1	1.75	424	115.727
01-011	NeuroCM	029	CM	0.0981	29.8	59.9	27.1	110	0.1	1.31	4071	29.7833
02-017	NeuroCM	030	CM	0.227	37.7	71.8	27.1	248	0.1	2.19	>2000	102.65
02-021	NeuroCM	031	CM	0.549	28.8	16.9	-	282	0.1	1.48	1914	200
02-036	NeuroCM	032	CM	X	39.8	2.5	-	1.19	0.106	2.73	42
03-102	NeuroCM	033	UM	0.374	27.3	3.96	-	262	0.1	1.84	1090	114.942
03-022	NeuroCM	034	UM	X
03-095	NeuroCM	035	UM	0.591	38	19.7	-	131	0.1	1.95	490	90.7273
02-024	NeuroCM	036	CM	0.47	38.4	30.4	11	312	0.1	2.18	67428	52.2995
03-034	NeuroCM	037	UM	0.542	29.2	6.21	-	88.8	0.1	1.53	1000	20.8167
02-038	NeuroCM	038	CM	0.238	25.4	9.58	-	162	0.1	1.97	636
02-044	NeuroCM	039	CM	0.227	36	11.9	-	235	0.1	1.02	1343
03-144	NeuroCM	040	UM	0.976	37.8	8.53	-	131	0.1	1.89	479
03-123	NeuroCM	041	UM	0.818	37.7	3.96	-	65.8	0.1	2.72	368	5.59051
03-145	NeuroCM	042	UM	0.857	29.9	4.75	-	105	0.114	1.63	298
03-124	NeuroCM	043	UM	0.9	36.4	2.66	-	152	2.22	2.15	221	28.5353
03-080	NeuroCM	044	UM	0.591	33.3	2.5	-	1.54	0.1	1.67	106	64.3636
01-026	NeuroCM	045	CM	0.302	30.8	6.74	-	326	0.1	2.51	1268	200
03-093	NeuroCM	046	UM	x								46.9091
03-064	NeuroCM	047	UM	0.765	36.2	4.52	-	17.5	1.12	1.99	82.9	81.7273
03-131	NeuroCM	048	UM	1.03	21.7	4.98	-	184	0.1	1.45	775	137.25
03-087	NeuroCM	049	UM	0.879	31	4.8	-	83.6	0.1	1.64	596	163.636
02-035	NeuroCM	050	CM	0.383	24.9	10.8	-	181	0.1	1.66	878
02-030	NeuroCM	051	CM	0.335	31	98.3	63.7	115	0.1	1.87	10110
03-128	NeuroCM	052	UM	X								200
03-155	NeuroCM	053	UM	0.683	44.1	4.24	-	59.9	1.9	1.93	534
03-153	NeuroCM	054	UM	0.798	35.3	6.16	-	116	1.16	1.59	229
01-018	NeuroCM	055	CM	X								136.567
03-108	NeuroCM	056	UM	0.831	30.1	3.73	-	22	0.1	1.44	345
03-004	NeuroCM	057	UM	0.939	33.2	4.19	-	53.6	0.1	2.14	302	6.11667
03-101	NeuroCM	058	UM	0.584	39.3	5.29	3	38.3	0.1	1.5	434	29.901
03-029	NeuroCM	059	UM	0.773	50.5	4.88	3	37.7	1.54	2.07	142
03-104	NeuroCM	060	UM	0.817	33.3	3.1	3	85.3	1.17	1.59	268	30.0831
02-019	NeuroCM	061	CM	0.227	36.1	9.71	3	318	0.1	2.06	1164	39.0061
03-105	NeuroCM	062	UM	0.637	38.2	2.5	3	80.2	0.73	1.59	109	34.6357
03-055	NeuroCM	063	UM	0.755	43.5	2.51	3	17	0.12	2.34	124	37.7333
03-019	NeuroCM	064	UM	0.738	33.2	2.71	3	128	0.1	1.33	249	84.7833
03-066	NeuroCM	065	UM	1.29	34.6	4.2	3	31.9	0.1	2.33	293
03-073	NeuroCM	066	UM	0.864	41.3	2.71	3	6.35	0.79	2.25	97.8	9.18182
03-126	NeuroCM	067	UM	0.848	37.6	4.45	3	87.3	0.1	2.26	352	6.04576
01-010	NeuroCM	068	CM	0.503	27.5	3.71	3	205	0.1	1.5	6529	181.367
03-136	NeuroCM	069	UM	1.22	32.8	3.18	3	44.1	0.1	2.63	382
02-034	NeuroCM	070	CM	0.255	34.9	38.4	25.9	163	0.1	1.74	1609	82.8014
01-020	NeuroCM	071	CM	0.388	24.6	12.9	4.53	92.6	0.1	1.48	3651	200
03-003	NeuroCM	072	UM	1.03	33.6	2.71	3	17.8	0.87	1.62	669
01-001	NeuroCM	073	CM	0.171	29.6	11.3	3	115	0.1	1.55	25711	170.2
02-005	NeuroCM	074	CM	0.138	36.7	29.6	15.6	297	0.1	1.61	8504	140.182
01-035	NeuroCM	075	CM	x
02-041	NeuroCM	076	CM	0.584	32.5	8.22	3	176	0.1	2.57	676
02-020	NeuroCM	077	CM	0.939	37.8	19.5	9.19	229	0.1	2.37	998	123.228
01-022	NeuroCM	078	CM	0.286	35	9.25	3	292	0.1	1.71	18293
03-015	NeuroCM	079	UM	0.667	39.9	5.78	3	127	1.33	1.76	869	154.783
03-085	NeuroCM	080	UM	0.455	30.4	5.27	3	193	0.1	1.47	428	106.182
03-152	NeuroCM	081	UM	1.04	33.2	3.53	3	65.9	0.1	2.06	404
03-140	NeuroCM	082	UM	0.859	34.4	6.16	3	84.5	1.08	2.51	230
02-018	NeuroCM	083	CM	0.227	28.4	14.3	7.59	181	0.1	1.73	1475	185.962
03-151	NeuroCM	084	UM	1.15	32.5	6.13	3	70.6	0.1	2.06	267
03-077	NeuroCM	085	UM	0.378	27.2	3.25	3	73.1	0.1	1.25	580	19
02-016	NeuroCM	086	CM	0.259	29.9	19.8	10.2	213	0.1	1.54	2002	83.4388
01-019	NeuroCM	087	CM	0.185	37	7.9	3	197	0.1	2.65	1538	67.7333
03-043	NeuroCM	088	UM	0.641	38.5	4.66	3	103	0.1	1.53	3378	200
03-157	NeuroCM	089	UM	1.26	36.7	5.67	3	127	0.1	2.19	334
02-004	NeuroCM	090	CM	0.121	33	27.4	13.1	116	0.1	1.48	1870	17.6364
02-014	NeuroCM	091	CM	0.0995	11.3	40.6	22.6	56.6	0.1	0.38	806	11.9641
03-012	NeuroCM	092	UM	0.893	39.1	3.63	3	19.3	0.1	2.42	461	19.3667
03-065	NeuroCM	093	UM	1.17	38.4	3.07	3	33	0.38	2.19	357	42.7273
02-040	NeuroCM	094	CM	0.335	31.7	3.41	3	0.72	0.1	2.31	72.6
03-135	NeuroCM	095	UM	0.766	36.6	9.6	3.05	13.2	0.1	2.02	188	16.8808
02-007	NeuroCM	096	CM	0.0567	34.1	24.7	4.01	109	0.1	1.79	3778	18.9091
03-143	NeuroCM	097	UM	0.816	31.5	5.98	3	178	0.1	1.82	544
01-015	NeuroCM	098	CM	x
03-122	NeuroCM	099	UM	0.783	30.7	3.98	3	212	0.16	1.45	695	106.201
03-110	NeuroCM	100	UM	0.958	39.4	11.3	3	229	0.78	2.14	674	121.771
03-042	NeuroCM	101	UM	1.39	39.4	13.8	3	167	0.1	2.4	623	200
02-031	NeuroCM	102	CM	0.227	21.7	10.1	4.77	60.8	0.1	1.34	859	170.21
03-119	NeuroCM	103	UM	0.689	26.1	5.34	3	95.6	0.1	1.82	227	200
01-014	NeuroCM	104	CM	0.227	26.4	13.5	5.1	247	0.1	1.47	5252	80.15
01-004	NeuroCM	105	CM	0.227	22.5	20.2	10.5	64.8	0.1	1.2	4039	6.86667
02-026	NeuroCM	106	CM	0.529	33.4	64.7	15.5	221	0.1	2.09	903	200
02-008	NeuroCM	107	CM	0.227	25	13	3	358	0.1	1.7	1441	119.273
03-030	NeuroCM	108	UM	0.638	36.9	11.5	3	10.5	0.1	1.88	153	121.617
03-047	NeuroCM	109	UM	x	34.3	5.98	3	285	0.1	1.62	934	200
03-014	NeuroCM	110	UM	0.78	41.5	2.5	3	32.5	1.16	2.25	162	13.95
03-096	NeuroCM	111	UM	x								33.5431
01-025	NeuroCM	112	CM	0.315	27	22.9	9.13	221	0.1	1.47	11490	126.317
02-001	NeuroCM	113	CM	0.111	39.5	16.8	4.76	77.5	0.1	1.5	11794	12.1818
03-083	NeuroCM	114	UM	x	31.2	12.7	3.86	214	0.1	1.73	899	185.727
03-056	NeuroCM	115	UM	0.809	39.6	5.32	3	67.7	0.1	2.11	226	70.2333
01-028	NeuroCM	116	CM	x	19.5	5.22	3	179	0.1	1.27	702	200
01-006	NeuroCM	117	CM	0.357	22.9	100	36.9	156	0.1	1.23	28657	187.533
02-002	NeuroCM	118	CM	x
01-017	NeuroCM	119	CM	0.121	35.1	131	26.4	216	0.16	2.21	32013	200
02-028	NeuroCM	120	CM	0.525	25.5	22.4	15	120	0.1	1.73	5801
01-012	NeuroCM	121	CM	0.0784	-	-	-	-	-	-	-	48.7833
03-061	NeuroCM	122	UM	0.715	-	-	-	-	-	-	-	14.5667
02-023	NeuroCM	123	CM	0.728	26.3	13	6.41	245	0.1	1.78	685	200
03-113	NeuroCM	124	UM	1.25	34.1	8.68	3	145	1.64	2.01	289	200
03-154	NeuroCM	125	UM	0.889	29.5	7.39	3	160	0.34	1.88	369
02-013	NeuroCM	126	CM	0.266	29.1	32.4	18.9	235	0.1	1.85	2740	39.0971
02-011	NeuroCM	127	CM	0.154	27.8	5.57	3	234	0.1	1.88	1033	101.558
03-060	NeuroCM	128	UM	x								118.65
03-072	NeuroCM	129	UM	0.706	-	-	-	-	-	-	-	11.1818
01-030	NeuroCM	130	CM	0.306	24.5	6.18	3	43	0.1	1.4	1479	3.125
03-051	NeuroCM	131	UM	0.933	39.1	3.12	3	40.2	0.51	2.04	579	169.817
01-008	NeuroCM	132	CM	0.52	24.2	14.6	3	420	0.1	1.38	3438	77.8667
03-078	NeuroCM	133	UM	0.362	31.1	3.34	3	81	0.1	1.7	203	6.45455
02-012	NeuroCM	134	CM	0.227	20.2	30.2	17.9	111	0.1	1.25	1730	44.4691
03-148	NeuroCM	135	UM	0.976	43.9	7.29	3	37.5	1.31	2.17	116
02-003	NeuroCM	136	CM	0.349	34.1	21.1	8.71	120	0.1	2.38	14119	200
03-053	NeuroCM	137	UM	0.542	31.3	5.85	3	160	0.1	1.98	451	27.2333
01-036	NeuroCM	138	CM	x
03-137	NeuroCM	139	UM	0.935	27.5	4.36	3	198	0.1	1.97	222
02-037	NeuroCM	140	CM	0.171	14.3	8.05	3	55.5	1.49	0.42	8179
03-115	NeuroCM	141	UM	0.677	27.8	6.48	3	204	0.1	1.4	439	185.142
01-007	NeuroCM	142	CM	0.227	-	-	-	-	-	-	-	79.7833
03-040	NeuroCM	143	UM	0.176	30.8	5.17	3	124	0.1	1.97	831	105.983
03-118	NeuroCM	144	UM	0.791	30.5	6.35	3	89.3	0.1	2.06	396	108.114
03-054	NeuroCM	145	UM	0.227	26.1	3.12	3	105	0.1	1.17	996	46.65
02-043	NeuroCM	146	CM	0.272	31	5.09	3	143	0.1	2.05	1380
03-075	NeuroCM	147	UM	x								194.818
03-031	NeuroCM	148	UM	x								80.45
03-134	NeuroCM	149	UM	0.544	-	-	-	-	-	-	-	45.5617
03-127	NeuroCM	150	UM	0.75	-	-	-	-	-	-	-	15.9703
01-023	NeuroCM	151	CM	0.296	24.7	9.49	3	286	0.1	1.6	2002	82.0667
03-125	NeuroCM	152	UM	0.708	37.5	7.66	3	13.3	0.1	2.09	203	38.7329
03-103	NeuroCM	153	UM	0.571	-	-	-	-	-	-	-	19.9765
03-141	NeuroCM	154	UM	0.657	28.9	14.6	5.34	112	0.56	2.29	354
03-156	NeuroCM	155	UM	0.993	34.3	10	3	136	0.1	1.92	304
02-039	NeuroCM	156	CM	0.543	25.6	19.9	11.8	161	0.1	1.85	1858
03-116	NeuroCM	157	UM	0.822	31.4	4.81	3	70.9	0.1	1.67	957	103.743
01-003	NeuroCM	158	CM	0.683	35.8	4.15	3	181	0.3	2.34	707	182.617
02-025	NeuroCM	159	CM	0.0963	33.8	4.56	3	138	0.1	1.96	3285	200
02-027	NeuroCM	160	CM	0.284	31.3	19.5	5.51	262	0.1	1.83	2002	88.3555
03-016	NeuroCM	161	UM	0.864	33	9.44	3	93.9	1.56	1.91	439	200.95
01-024	NeuroCM	162	CM	0.0968	-	-	-	-	-	-	-
03-100	NeuroCM	163	UM	x								13.0567
01-002	NeuroCM	164	CM	0.242	38.6	9.26	3	217	0.1	1.89	2002	134.2
03-007	NeuroCM	165	UM	0.806	-	-	-	-	-	-	-	200
03-146	NeuroCM	166	UM	0.682	38.8	3.55	3	81.3	0.1	1.94	234
03-132	NeuroCM	167	UM	0.476	30.7	3.19	3	101	0.1	1.37	765	16.5166
03-006	NeuroCM	168	UM	0.612	-	-	-	-	-	-	-	200
01-021	NeuroCM	169	CM	0.227	32.2	63.3	8.1	144	0.1	1.55	2002	128.733
03-150	NeuroCM	170	UM	0.625	35.1	7.47	3	84.3	0.1	1.59	225
CM030	CIVIC	171	CM	0.374	16.6	33.5	22.1	202	0.1	0.84	15585
UM017	CIVIC	172	UM	0.583	22.2	2.5	3	23.1	0.1	1.87	196	17.4545
CM012	CIVIC	173	CM	0.252	22.5	11.1	5.34	121	0.1	1.67	633	109.65
CM022	CIVIC	174	CM	0.292	21.7	18.7	6.37	164	0.1	1.18	903	83.6364
CM037	CIVIC	175	CM	0.212	20.4	5.66	3	197	0.1	1.43	1428
UM023	CIVIC	176	UM	0.734	23.2	2.61	3	6.94	0.27	1.56	17.7	3.125
CM029	CIVIC	177	CM	0.343	28	20.2	14.2	215	0.1	1.67	1433
UM009	CIVIC	178	UM	x
UM028	CIVIC	179	UM	0.784	29.6	9.99	3	76.7	0.67	1.62	468	105.182
CM019	CIVIC	180	CM	x
CM002	CIVIC	181	CM	0.193	21.4	27.6	12.4	282	0.1	1.28	784	194.15
UM008	CIVIC	182	UM	0.45	27.9	3.83	3	34.4	0.42	1.81	148	20.4833
UM027	CIVIC	183	UM	0.485	32.1	2.84	3	7.46	0.91	2.09	32.8
CM007	CIVIC	184	CM	0.0653	17.6	59.5	-	87.6	0.1	0.92	20071	38.15
UM004	CIVIC	185	UM	0.376	31.3	4.46	3	3.28	0.1	1.55	483	94.65
UM013	CIVIC	186	UM	0.92	34.7	3.72	3	13.4	1.1	3.48	84.6	7.4
CM015	CIVIC	187	CM	0.275	24.1	3.05	3	19.6	0.1	1.32	1589	3.125
CM003	CIVIC	188	CM	0.237	15.5	31.3	14.2	68.6	0.1	0.74	3588	9.81667
UM001	CIVIC	189	UM	0.76	26.1	17.4	6.13	112	0.1	1.44	328	200
UM006	CIVIC	190	UM	0.496	28.3	5.65	3	36.1	0.1	2.13	328	43.4833
UM029	CIVIC	191	UM	0.691	26.8	5.16	3	77.6	0.57	1.78	216	200
CM032	CIVIC	192	CM	0.33	23.1	5.72	3.78	92.3	0.1	1.31	515
UM031	CIVIC	193	UM	0.429	23.4	3.52	3	206	0.1	1.6	357
CM020	CIVIC	194	CM	0.366	13.9	33.2	20.6	135	0.1	0.69	4391	44.9091
UM022	CIVIC	195	UM	0.345	24.6	5.24	3	82.9	0.1	1.57	366	66
CM008	CIVIC	196	CM	0.0567	7.88	3.01	3	60.8	0.1	0.53	351	3.125
CM024	CIVIC	197	CM	0.581	18.3	4.13	3	64.9	0.1	1.61	246
CM018	CIVIC	198	CM	0.0883	14.1	73.4	51.8	52.9	0.1	0.75	3291	7.81818
UM020	CIVIC	199	UM	0.504	19.8	6.25	3.12	55.4	0.1	1.14	668	200
CM017	CIVIC	200	CM	0.271	24	9.8	3.56	127	0.1	1.57	719	114.727
CM014	CIVIC	201	CM	0.264	18.8	27.6	14.5	178	0.1	0.94	1323	75
CM026	CIVIC	202	CM	0.266	16.5	16.4	4.65	101	0.1	0.79	1110
CM033	CIVIC	203	CM	1.05	30	7.77	3	108	0.86	1.95	428
UM012	CIVIC	204	UM	0.315	18.1	8.55	3	70.7	0.1	1.14	766	13.5667
CM005	CIVIC	205	CM	x
UM005	CIVIC	206	UM	0.302	22.4	7.54	4.04	58.9	0.1	1.64	425	24.2333
CM010	CIVIC	207	CM	0.278	19.1	30.7	23.5	264	0.1	1.02	5302	116.367
CM028	CIVIC	208	CM	0.122	19.5	9.39	6.01	85.3	0.1	1.01	4172
CM023	CIVIC	209	CM	0.322	21.9	25.7	3	155	0.1	1.18	1252	48.3636
CM021	CIVIC	210	CM	x
CM016	CIVIC	211	CM	0.132	17	27.1	19.4	151	0.1	0.93	3136
CM025	CIVIC	212	CM	0.192	23.7	10.8	3.43	112	0.1	1.42	766
CM006	CIVIC	213	CM	0.291	-	-	3	217	-	-	-	174.983
UM007	CIVIC	214	UM	0.694	23.6	2.5	3	87.3	0.75	1.23	345	50.45
UM030	CIVIC	215	UM	0.82	26.7	9.23	3.87	59.1	0.1	1.75	414
CM013	CIVIC	216	CM	0.419	21.4	22.8	8.99	154	0.1	0.99	1520	200
CM034	CIVIC	217	CM	0.293	18.4	5.42	3	173	0.1	1.31	442
CM027	CIVIC	218	CM	0.0874	17.6	11.8	8.54	101	0.1	0.95	3742
CM035	CIVIC	219	CM	0.235	26.5	16.9	6.27	180	0.1	0.94	1303
CM036	CIVIC	220	CM	0.0567	19.7	10.2	6.5	83.2	0.1	0.99	1344
UM002	CIVIC	221	UM	x
CM011	CIVIC	222	CM	0.183	18.3	30.9	-	95.7	0.1	1.26	45177	19.7333
UM024	CIVIC	223	UM	0.439	18.8	2.82	3	71.4	0.1	1.27	800	22.7273
CM001	CIVIC	224	CM	0.717	26.5	8.12	4.2	286	0.1	1.47	1345	47.6167
UM015	CIVIC	225	UM	0.658	-	2.64	3	21.6	-	-	-	8.2
UM010	CIVIC	226	UM	0.462	26	2.5	3	7.5	1.54	1.71	211	27.15
CM009	CIVIC	227	CM	0.11	8.92	3.59	3	48.6	0.1	0.58	227	26.7
UM011	CIVIC	228	UM	0.499	26.6	5.32	3	78.7	0.1	2.26	146	3.125
UM014	CIVIC	229	UM	0.555	29.8	3.37	3	97.6	1.45	1.47	107	94.6364
CM004	CIVIC	230	CM	x
CM031	CIVIC	231	CM	0.263	18.5	11.2	-	174	0.1	1.38	1754
071H	CIVIC	232	CM	0.093	25.7	10.6	4.66	140	0.1	1.77	970	140.2
043H	CIVIC	233	SMA									92.8667
037H	CIVIC	234	SMA	0.166	30.4	4.21	3	49.8	0.1	2.78	2940	3.125
005H	CIVIC	235	CM	0.104	24.9	40.1	30.5	208	0.1	1.14	-	28.95
592SJ	CIVIC	236	UM	0.854	33.6	4.33	3	108	0.1	2.02	145	138.2
067H	CIVIC	237	SMA
054H	CIVIC	238	SMA
748SJ	CIVIC	239	UM	0.728	32.3	2.5	3	34.5	0.1	1.68	-	125.033
463SJ	CIVIC	240	UM	0.362	33.4	2.74	3	8.07	0.1	1.42	270	3.125
052H	CIVIC	241	CM	0.207	24.9	15.4	4.69	120	0.1	1.28	16255	117.617
074H	CIVIC	242	CM	0.298	27.1	44.4	31.9	161	0.1	1.99	5435	200
010H	CIVIC	243	SMA	0.389	26.8	4.66	3	97.9	0.1	2.49	1520	13.4833
022H	CIVIC	244	SMA	0.207	29.1	4.61	3	114	0.1	1.82	1003	22.5667
012H	CIVIC	245	SMA	0.459	29.9	4.36	3	252	0.1	1.43	2618	144.567
048H	CIVIC	246	SMA									200
009H	CIVIC	247	CM	0.785	31.3	8.38	3.57	237	0.1	1.92	4188	55.5667
024H	CIVIC	248	CM	0.164	30.5	7.42	3	180	0.1	1.34	1393	9.56667
015H	CIVIC	249	CM	0.295	31.8	36.1	26.1	23.6	0.65	1.72	-	34.4833
060H	CIVIC	250	CM	0.341	38.5	15.9	6.47	212	0.1	2.49	-	22.3167
051H	CIVIC	251	SMA	0.207	25.9	3.6	3	67.8	0.1	1.42	1955	16.15
035SJ	CIVIC	252	UM	0.583	25.6	3.75	3	78	1.26	1.82	359	104.067
630SJ	CIVIC	253	UM	0.74	36.7	3.47	3	20.3	0.29	1.66	219	200
028H	CIVIC	254	SMA	0.607	29.1	21.9	8.32	225	0.1	1.54	-	112.15
014H	CIVIC	255	CM	0.237	29.1	16.8	3.79	234	0.1	1.33	-	193.483
013H	CIVIC	256	SMA	0.484	26.2	3.51	3	308	0.1	1.84	-	6.23333
438SJ	CIVIC	257	UM
712SJ	CIVIC	258	UM	0.562	33.6	3.63	3	119	0.48	1.65	648	167.15
039H	CIVIC	259	SMA
007H	CIVIC	260	CM	0.207	29	6.6	3.31	93.8	0.1	2.09	641	10.4833
032H	CIVIC	261	SMA
018H	CIVIC	262	SMA	0.392	22.4	2.5	3	108	0.14	1.52	702	14.0909
069H	CIVIC	263	SMA	0.207	-	-	-	-	0.1	-	-	108.818
685SJ	CIVIC	264	UM	0.859	38.4	3.93	3	74.6	2.2	2.77	224	161.818
049H	CIVIC	265	SMA	0.207	23.2	16.3	10.4	105	0.1	1.52	1548	25.6364
068H	CIVIC	266	SMA
066H	CIVIC	267	SMA	0.242	-	13.8	-	-	0.1	-	-	151.273
625SJ	CIVIC	268	UM	0.623	35.6	2.5	3	14	0.3	2.03	386	39.3636
061H	CIVIC	269	SMA	0.141	25.9	4.03	3	212	0.1	2	1100	197.455
029H	CIVIC	270	CM
017H	CIVIC	271	CM	x?	26.5	-	4.2	221	-	1.24	-	120.545
016H	CIVIC	272	SMA	0.207	23.3	6.3	3	189	0.1	1.78	496	17
008H	CIVIC	273	SMA	0.273	32.6	5.97	3.2	51.1	0.1	2.51	465	3.125
CA003	Asympto2020	274	NI	0.9	48.9	-	3	0.6	0.42	2.41	80	33.2
CA056	Asympto2020	275	NI	0.806								9.36667
CA111	Asympto2020	276	NI	0.755	37	2.64	3	47	1.1	1.6	137	68.7833
CA140	Asympto2020	277	NI	0.7	44.7	2.87	3	37.3	0.1	2.39	581	20.2833
CA163	Asympto2020	278	NI	INS								57.1167
CA170	Asympto2020	279	NI	0.716	39.5	2.5	-	-	1.13	2.04	90.8	15.2833
CA180	Asympto2020	280	NI	0.645	44	2.5	3	0.6	0.1	2.64	41.7	6.53333
CA225	Asympto2020	281	NI	0.751								19.7833
CH084	Asympto2020	282	NI	1.1	-	2.5	-	-	2	-	24.7	3.125
CH119	Asympto2020	283	NI	0.753	-	-	-	-	-	-	1065	18.3667
CH222	Asympto2020	284	NI	0.697	32.7	-	-	-	-	2.15	193	17.2
CH227	Asympto2020	285	NI	x								78.95
CH230	Asympto2020	286	NI	0.66	38	2.5	3	0.6	-	1.89	-	12.0333
EG061	Asympto2020	287	NI	0.901								44.4833
EG074	Asympto2020	288	NI	1.06	-	-	-	-	2.06	-	-	3.125
EG079	Asympto2020	289	NI	0.942	43.2	2.5	3	6.65	0.6	3.14	18.9	9.9
EG093	Asympto2020	290	NI	0.814	-	2.66	-	-	0.54	-	-	35.8167
EG100	Asympto2020	291	NI	0.832	41.8	2.5	3	-	0.88	3.24	-	8.4
EG101	Asympto2020	292	NI	0.678	41.4	2.5	3	2.61	0.92	2.17	-	17.9833
EG105	Asympto2020	293	NI	1.01	47.4	2.5	3	0.6	0.1	3.38	26	3.125
EG113	Asympto2020	294	NI	0.966								17.3167
EG115	Asympto2020	295	NI	0.644	-	-	-	-	0.1	-	134	63.2333
EG125	Asympto2020	296	NI	1.29	-	-	-	-	-	-	60.8	6.73333
EG156	Asympto2020	297	NI	0.638								3.125
EG169	Asympto2020	298	NI	0.748	-	2.5	-	-	0.41	-	24.8	6.65
EG184	Asympto2020	299	NI	0.695	34.4	2.5	3	1.98	1.01	2.18	95.9	16.4833
EG197	Asympto2020	300	NI	0.743	40.1	-	3	5.37	2.22	2.4	171	31.2333
EG239	Asympto2020	301	NI	0.621	40.1	2.5	3	0.6	0.1	2.24	30.3	12.7333
EG242	Asympto2020	302	NI	0.763	43.3	-	-	-	-	2.49	45.9	18.5667
EG243	Asympto2020	303	NI	0.751								14.1818
EG244	Asympto2020	304	NI	0.552								17.8182
EG254	Asympto2020	305	NI	0.663	-	-	-	-	-	-	-	24.1818
EG262	Asympto2020	306	NI	0.73	41.2	-	-	-	-	-	40.2	55.4545
EG266	Asympto2020	307	NI	0.927								11.3636
EG268	Asympto2020	308	NI	0.848	43.1	2.5	3	1.61	1.43	2.81	19.4	11.6364
EG275	Asympto2020	309	NI	0.819	46.3	2.5	3	1.2	0.84	3.64	14.8	3.125
EG276	Asympto2020	310	NI	0.705	44.8	-	3	0.6	0.89	2.92	51.8	8.27273
EG277	Asympto2020	311	NI	0.576								7.63636
EG280	Asympto2020	312	NI	0.952	38.6	-	3	5.62	-	2.42	80.4	17.1818
EG284	Asympto2020	313	NI	-	44	2.5	3	6.57	1.44	2.8	46.9	25.8182
EG293	Asympto2020	314	NI	0.741	43.1	2.97	3	0.82	0.1	2.71	37	11.6364
EG296	Asympto2020	315	NI	1.01	47.6	-	-	-	-	2.47	-	60.2727
EG297	Asympto2020	316	NI	0.82								29.2727
EG300	Asympto2020	317	NI	0.856	37.3	2.5	3	24.4	1.44	2.06	-	105.364
EG306	Asympto2020	318	NI	0.703	39.1	2.5	3	-	1.94	1.99	52.4	22
EG307	Asympto2020	319	NI	1.19	-	2.5	-	-	0.74	-	17.2	3.125
EG308	Asympto2020	320	NI	0.619	36.6	-	-	-	2.19	2.36	120	26.4545
EG309	Asympto2020	321	NI	0.792								142.545
EG310	Asympto2020	322	NI	0.707	-	-	-	-	-	-	-	14.9091
EG313	Asympto2020	323	NI	1.1	36.4	2.5	3	67	2.01	1.96	72.2	52.7273
EG314	Asympto2020	324	NI	0.747	45.5	3.98	3	0.6	1.15	2.78	91.7	26.0909
EG315	Asympto2020	325	NI	0.78	42.8	2.5	3	3.27	1.35	2.98	32.9	25.4545
EG318	Asympto2020	326	NI	0.79	43.5	2.51	3	1.89	1.07	2.81	-	6.63636
EG319	Asympto2020	327	NI	0.769	42.2	3.01	3	5.58	1.46	2.76	36.7	9.77884
EG320	Asympto2020	328	NI	1.03	39.1	2.5	3	2.59	2.09	3.86	6.32	3.125
JH094	Asympto2020	329	NI	1	-	2.5	-	-	2.17	-	81.1	15.1508
JH101	Asympto2020	330	NI	0.655	41.8	8.09	3	20.1	0.1	2.62	470	17.7913
JH108	Asympto2020	331	NI	0.669	45.9	2.94	3	5.96	0.84	3.28	-	65.3197
JH114	Asympto2020	332	NI	0.983	39.2	2.5	3	1	2.78	2.39	-	3.125
JH118	Asympto2020	333	NI	0.864	43.6	2.5	3	1.24	3.45	3.11	16.5	12.3283
JH131	Asympto2020	334	NI	0.715	46	3.9	3	0.6	0.82	2.7	-	44.3781
JH132	Asympto2020	335	NI	0.663	49.2	3.35	3	2.4	1.22	2.71	34.8	32.1773
JH135	Asympto2020	336	NI	0.755	46.4	2.5	3	0.6	1	3.11	-	13.694
JH150	Asympto2020	337	NI	0.644	48.4	2.5	-	-	0.85	-	-	5.59051
JH154	Asympto2020	338	NI	1.07	32.1	2.5	3	88.2	1.44	2.3	121	97.7337
JH188	Asympto2020	339	NI	0.594	-	2.5	-	-	0.1	-	-	53.5742
JH195	Asympto2020	340	NI	0.755	46	2.5	3	7.9	0.1	2.54	-	34.2715
