# Supplementary material for: Infected erythrocytes and plasma proteomics reveal a specific protein signature of severe malaria
Source: EMBO Mol Med. 2024 Jan 31;16(2):6. doi: 10.1038/s44321-023-00010-0 (PMC10897182; doi:10.1038/s44321-023-00010-0)
Supplement: Supplementary file 13 — Source Data Fig. 3 [file 44321_2023_10_MOESM13_ESM.xlsx]

## Sheet: Feuil1
Protein names	Gene names	LFQ intensity CM2	LFQ intensity CM3	LFQ intensity CM4	LFQ intensity SMA2	LFQ intensity SMA3	LFQ intensity SMA4	LFQ intensity SMA5	LFQ intensity SMA6	LFQ intensity SMA7	LFQ intensity SMA8	LFQ intensity SMA9	LFQ intensity UM2	LFQ intensity UM3	LFQ intensity UM4	LFQ intensity UM6	LFQ intensity UM8	LFQ intensity UM9
Alpha-actinin-4	ACTN4	20.7035	21.7735	NaN	17.2035	19.4395	16.6657	21.1088	16.6437	18.1564	15.1625	17.4489	16.8543	NaN	NaN	16.7659	17.907	16.1323
Transferrin receptor protein 1;Transferrin receptor protein 1. serum form	TFRC	21.6498	22.5977	22.7502	19.5343	17.3693	21.3216	20.8779	18.0033	NaN	16.3568	NaN	NaN	16.7682	NaN	19.5574	18.8925	NaN
