# Supplementary material for: Infected erythrocytes and plasma proteomics reveal a specific protein signature of severe malaria
Source: EMBO Mol Med. 2024 Jan 31;16(2):6. doi: 10.1038/s44321-023-00010-0 (PMC10897182; doi:10.1038/s44321-023-00010-0)
Supplement: Supplementary file 15 — Source Data Figure EV1 [file 44321_2023_10_MOESM15_ESM.xlsx]

## Sheet: TFRC quantification
	Volume of whole cell lysate in plate (µL)	Amount of total protein quantity (mg) in plate	Correction factor	OD 450nm	Corrected OD450nm	Amount of TFRC (ng) in well	Amount of TFRC (ng) in well with correction factor	TFRC concentration (ng/mL)
UM1	96.5654	1	1	0.417	0.292	1.10259	1.10259	11.4181
UM2	74.7556	1	1	0.652	0.527	1.98995	1.98995	26.6194
UM3	104.246	1	1	0.347	0.222	0.838272	0.838272	8.04132		MEAN UM	SD UM
UM4	107.085	1	1	0.33	0.205	0.77408	0.77408	7.22868		23.0292	14.0625
UM5	88.0856	1	1	0.531	0.406	1.53306	1.53306	17.4042
UM6	51.8752	1	1	0.688	0.563	2.12589	2.12589	40.9808
UM7	58.514	1	1	0.534	0.409	1.54438	1.54438	26.3934
UM8	62.3754	1	1	0.66	0.535	2.02016	2.02016	32.3871
UM9	53.0797	1	1	0.791	0.666	2.51482	2.51482	47.3781
UM10	81.6475	1	1	0.394	0.269	1.01574	1.01574	12.4406
CM1	55.5074	1	1	0.915	0.79	2.98304	2.98304	53.7413
CM2	50	0.744	1.34409	0.572	0.447	1.68787	2.26865	45.3729
CM3	55.4761	1	1	0.773	0.648	2.44685	2.44685	44.1064
CM4	59.5418	1	1	0.642	0.517	1.95219	1.95219	32.7869		MEAN CM	SD CM
CM5	61.5166	1	1	0.593	0.468	1.76717	1.76717	28.7267		31.7072	14.342
CM6	94.3412	1	1	0.354	0.229	0.864704	0.864704	9.16571
CM7	63.6269	1	1	0.709	0.584	2.20518	2.20518	34.658
CM8	69.8179	1	1	0.754	0.629	2.3751	2.3751	34.0186
CM9	56.2377	1	1	0.473	0.348	1.31405	1.31405	23.3659
CM10	56.6591	1	1	0.292	0.167	0.630592	0.630592	11.1296
Standard curve
Quantity (ng)	OD 450nm	Corrected OD450n
0	0.125	0
0.156	0.189	0.064
0.312	0.238	0.113
0.625	0.308	0.183
1.25	0.48	0.355
2.5	0.761	0.636
5	1.099	0.974
10	1.406	1.281
